# Supplementary material for: A computational pipeline for functional gene discovery
Source: Sci Rep. 2021 Dec 7;11:23522. doi: 10.1038/s41598-021-03041-0 (PMC8651667; doi:10.1038/s41598-021-03041-0)
Supplement: Supplementary file 1 — Supplementary Information 1. [file 41598_2021_3041_MOESM1_ESM.zip]

Archive with 12 entries (11 files):
- scripts/
- scripts/06_Temporal_Plots.R
- scripts/02_DESeq.R
- scripts/04_Clustering.R
- scripts/README.txt
- scripts/PCA.R
- scripts/05_GO_enrich.R
- scripts/01_Batch_Correction.R
- scripts/.Rhistory
- scripts/07_gap_optimalClust.R
- scripts/sessionInfo.txt
- scripts/03_TPM_Normalization.R
