# Supplementary material for: A computational pipeline for functional gene discovery
Source: Sci Rep. 2021 Dec 7;11:23522. doi: 10.1038/s41598-021-03041-0 (PMC8651667; doi:10.1038/s41598-021-03041-0)
Supplement: Supplementary file 1 — Supplementary Information 1. [file 41598_2021_3041_MOESM1_ESM.zip › scripts/06_Temporal_Plots.R]

# Load libraries
library(dplyr)
library(ggplot2)
library(tidyr)

# Load TPM Normalized Z Score File for Significant DEGs
sig_genes_TPM<-read.table("Sig_genes_TPM.txt",header=T,stringsAsFactors=F,row.names=NULL,sep="\t")
colnames(sig_genes_TPM) <- c("Geneid", "a","b","c","d","e","f","g","h","i","j","k","l")

# List of known Outer Segment (KOS) genes found in our clusters of interest (NEED TO MANUALLY SPECIFY)
KOS_clust8 = data.frame('Geneid' = c("Cdhr1", "Pde6g", "Prom1", "Stx3",  "Rpe65"))
KOS_clust3 = data.frame('Geneid' = c("Rbp3", "Rom1", "Tulp1", "Fscn2", "Gas6", 
                                     "Pde6a", "Pde6b", "Prph2","Rho", "Rp1l1", "Slc24a1", 
                                     "Fam161a", "Grk1","Ache", "Gnat2","Opn1mw", "Prkcz"))

# List of Candidate genes (CG) based on literature review (NEED TO MANUALLY SPECIFY)
CG_clust8 = data.frame('Geneid' = c("Lrrc46", "Ndrg3", "Pde8b", "Loxl4","Nr1h4" )) 
CG_clust3 = data.frame('Geneid' = c("Laptm4b", "Tmem255b"	))

# Merge known OS genes and Candidate genes in each cluster
clust3 = rbind(KOS_clust3, CG_clust3)
clust8 = rbind(KOS_clust8, CG_clust8)

# Merge TPM Normalized Z Score across developmental stage for each geneid
library(dplyr)
clust3_TPM <-semi_join(sig_genes_TPM, clust3, by=c("Geneid"))
clust3_TPM = clust3_TPM[order(clust3_TPM$Geneid),]

clust8_TPM <-semi_join(sig_genes_TPM, clust8, by=c("Geneid"))
clust8_TPM = clust8_TPM[order(clust8_TPM$Geneid),]


# Functions to graph the temporal plots on known OS genes and candidate genes ---------------
data_format <- function(clust)
  { test2tibble <- clust %>% 
    pivot_longer(cols = !Geneid,names_to="sample_time",values_to="Zscore")  %>% 
    group_by(Geneid) %>%
    mutate(Zscore = as.numeric(Zscore)) %>%
    ungroup()}

manual_size <- function(clust, CG){
  size_manual = vector(mode = "numeric", length=dim(clust)[1] )
  for (i in 1:dim(clust)[1]){
    if (clust$Geneid[i] %in% CG$Geneid )
    {size_manual[i] = 0.7
    }else
    {size_manual[i] = 0.5}}
  return(size_manual)}


manual_color <- function(clust, CG){
  colors=c("darkblue", "darkorange", "pink", "magenta", "turquoise2","mediumorchid4", "darkgreen")
  # --- if more than 7 candidate genes increase the number below and use the code below. Comment the code above this line.
  # colors=brewer.pal(12, "Paired")
               
  color_manual = vector(mode="character", length=dim(clust)[1])
  j=0
  for (i in 1:dim(clust)[1]){
    if (clust$Geneid[i] %in% CG$Geneid )
    {color_manual[i]=colors[j+1]
    j=j+1
    } else
    {color_manual[i] ='grey'}}
  return(color_manual)}

plot_it <-function(clust, CG, filename)
  {size_manual = manual_size(clust, CG)   # First chose different colors for candidate genes (Before Data Formatting)
   color_manual = manual_color(clust, CG) # Choosing different line size for candidate genes 
   
   clust <-data_format(clust) # Formatting Data to plot
   
   # PLOTTING
   name=paste(filename,".png",sep="",collapse = "") 
   png(name,width=7, height=4, units='in',res=600) 
   
   library(ggplot2)
   h <- clust %>% 
     ggplot(aes(sample_time,Zscore),alpha=0.3) +
     geom_line(aes(group = Geneid, colour=Geneid, size=Geneid)) +
     scale_color_manual(values = color_manual)+
     scale_size_manual(values= size_manual)+
     theme(
       legend.title = element_text(size = 8),
       legend.text = element_text( size = 8),
       legend.key.size = unit(0.2, 'in'))+
     scale_x_discrete(name = "Development Stage", 
                      labels = c("E11","E12","E14","E16","P0","P2","P4","P6","P10","P14","P21","P28"))+
     theme(axis.text.x = element_text(face="bold",size = 10))+
     theme(axis.text.y = element_text(face="bold", size = 10))+
     theme(axis.title.x  = element_text(size = 12))+
     theme(axis.title.y  = element_text(size = 12))
   
   print(h) 
   dev.off()
   }
# ----------------------

# PLOTTING (file will save to current working directory)

clust3_plot = plot_it(clust3_TPM, CG_clust3, 'clust3_TP')
clust8_plot = plot_it(clust8_TPM, CG_clust8, 'clust8_TP')

# Note: if Error in file(file, "rt") : cannot open the connection, then type dev.off() and re-run teh code
