# Supplementary material for: A computational pipeline for functional gene discovery
Source: Sci Rep. 2021 Dec 7;11:23522. doi: 10.1038/s41598-021-03041-0 (PMC8651667; doi:10.1038/s41598-021-03041-0)
Supplement: Supplementary file 1 — Supplementary Information 1. [file 41598_2021_3041_MOESM1_ESM.zip › scripts/02_DESeq.R]

# Load libraries
library(DESeq2)
library(dplyr)

# Load in Raw count matrix
cts <- read.table("Table_S3_Corr_CountMatrix_ncbiRef.txt",header=T,stringsAsFactors=F, row.names=NULL,sep="\t")
cts=cts[,c(1,7:dim(cts)[2])]

# Integrating geneid as rownames and dealing with duplicated rownames if exists 
cts$Geneid=make.names(cts$Geneid,unique=TRUE)
rownames(cts)=cts[,1]
cts_final=cts[,2:dim(cts)[2]]

# Only taking into consideration genes that have expression greater than 0 
cts_final=cts_final[rowSums(cts_final)>0,]
cts_final=data.frame(cts_final)

# Checking matrix
head(cts_final)

# Set experimental condition information 
conditionInfo <- data.frame(development_stage = c(rep("E", 8), rep("P", 28)))

# Create a DESeq structure
countTable.ds <- DESeqDataSetFromMatrix(countData = cts_final, colData = conditionInfo, design = ~ development_stage, tidy = F)

# Run main DESeq2 analysis
fitted.ds <- DESeq(countTable.ds)
results(fitted.ds)

# Extract Results for P vs E comparison
p0Results <- results(fitted.ds, independentFiltering = TRUE, alpha = 0.05, contrast = c("development_stage","P","E"))

# Filter results for P-Adjusted
filteredNA <- p0Results[complete.cases(p0Results[,6]),] # Remove genes where p-adj value could not be calculated
filteredPadj <- filteredNA[filteredNA[,6]<=0.05,]	# Filter genes for p-adj value less than 0.05

# Sort genes by P-Adjusted
sorted <- filteredPadj[order(filteredPadj$padj, decreasing=FALSE),]

# Top 3000 most significant genes
Genes_info=data.frame(sorted[1:3000,])

library(dplyr)
Genes_info = tibble::rownames_to_column(Genes_info, "Geneid")

# Save file 
write.table(Genes_info, file="Table_S4_DEG3000.txt",sep="\t",row.names= FALSE,quote=FALSE)
