# Supplementary material for: A computational pipeline for functional gene discovery
Source: Sci Rep. 2021 Dec 7;11:23522. doi: 10.1038/s41598-021-03041-0 (PMC8651667; doi:10.1038/s41598-021-03041-0)
Supplement: Supplementary file 1 — Supplementary Information 1. [file 41598_2021_3041_MOESM1_ESM.zip › scripts/04_Clustering.R]

# Load libraries
library(tidyverse)
library(dplyr)
library(rlang)

#Load Data
sig_genes<-read.table("Sig_genes_TPM.txt",header=T,stringsAsFactors=F,row.names=NULL,sep="\t")
rownames(sig_genes)=sig_genes[,1]
sig_genes=sig_genes[,c(2:dim(sig_genes)[2])]

#labeling them a-l so it plots correctly in order later (a-l correspond respectively with ordered time points)
colnames(sig_genes) <- c("a","b","c","d","e","f","g","h","i","j","k","l")

#Clustering: hclust
dZscore<-dist(sig_genes,method="euclidean")
hc<-hclust(dZscore, method = "complete")

#Clusters genes into 33 groups and labels gene to cluster number
set.seed(123)
gene_cluster <- cutree(hc, k = 30) %>% 
  # turn the named vector into a tibble
  enframe() 
# rename some of the columns
colnames(gene_cluster) = c("Geneid", "cluster") 

head(gene_cluster)
write.table(gene_cluster,"Table_S5_gene_cluster.txt",sep="\t",row.names = FALSE)

#Putting the Geneid as the first column
d<-sig_genes
Geneid <- rownames(d)
rownames(d) <- NULL
geneAsfirst <- cbind(Geneid,d)
test<-as.data.frame(geneAsfirst) 


#Turning sig_genes data into tibble and setting geneid, sample_time (combining all samples under sample time), and zscores
test2tibble <- test %>% 
  pivot_longer(cols = !Geneid,names_to="sample_time",values_to="Zscore")  %>% 
  group_by(Geneid) %>%
  mutate(Zscore = as.numeric(Zscore)) %>%
  ungroup()

#Adding clusters to the end of the tibble so cluster is associated with geneid
trans_cts_cluster <- test2tibble %>% 
  inner_join(gene_cluster, by = "Geneid")

head(trans_cts_cluster)

name=paste("Hclust_Temporal_Plot",".png",sep="",collapse = "") # NAME OUTPUT FILE
png(name,width=18, height=20, units='in',res=300)

#Plotting the clusters and relabeling so it plots vs the time points
trans_cts_cluster %>% 
  ggplot(aes(sample_time,Zscore),alpha=0.4) +
  geom_line(aes(group = Geneid), size = 1) +
  geom_line(stat = "summary", fun = "median", colour = "red", size = 2, 
            aes(group = 1)) +
  facet_wrap(~ cluster, ncol=5)+
  theme(
    strip.text = element_text(size=15)
  )+
  scale_x_discrete(name = "Development stage", 
                   labels = c("E11","E12","E14","E16","P0","P2","P4","P6","P10","P14","P21","P28"))+
  theme(axis.text.x = element_text(size = 9))+
  theme(axis.text.y = element_text(size = 13))+
  theme(axis.title.x  = element_text(size = 18))+
  theme(axis.title.y  = element_text(size = 18))

dev.off()
