# Supplementary material for: A computational pipeline for functional gene discovery
Source: Sci Rep. 2021 Dec 7;11:23522. doi: 10.1038/s41598-021-03041-0 (PMC8651667; doi:10.1038/s41598-021-03041-0)
Supplement: Supplementary file 1 — Supplementary Information 1. [file 41598_2021_3041_MOESM1_ESM.zip › scripts/README.txt]

Some quick notes about software/packages used in this study:

10/31/2021

Sequence alignment and read counts were performed using fastq-dump, Hisat2, samtools, and featureCounts on a Linux 5.4.0-74-generic #83-Ubuntu SMP with 24 CPUs and 128Gb ram.

Bioconductor packages, e.g., ComBat-seq, DESeq2 and clusterProfiler were run in following sequence (R version 4.1.1, see "sessionInfo.txt" for details):
01_Batch_Correction.R  
02_DESeq.R             
03_TPM_Normalization.R  
04_Clustering.R  
05_GO_enrich.R
06_Temporal_Plots.R

To identify optimal number of clusters, please run the following gap statistics method:
07_gap_optimalClust.R   
Then, re-run 
04_Clustering.R

If samples are obtained from different sources, please run the following PCA analysis to check for Batch effect:
PCA.R
If Batch effect exists then run pipeline from the following script:
01_Batch_Correction.R 
If Batch effect does not exists then run pipeline from the following script:
02_DESeq.R 

Note: Modify pipeline according to experimental setup
