# Supplementary material for: A computational pipeline for functional gene discovery
Source: Sci Rep. 2021 Dec 7;11:23522. doi: 10.1038/s41598-021-03041-0 (PMC8651667; doi:10.1038/s41598-021-03041-0)
Supplement: Supplementary file 1 — Supplementary Information 1. [file 41598_2021_3041_MOESM1_ESM.zip › scripts/PCA.R]

library (DESeq2)
library(ggplot2)

# Insert Raw Count Matrix & then repeat analysis with Corrected Count Matrix 
countdata <- read.table("Table_S3_Corr_CountMatrix_ncbiRef.txt",header=T, stringsAsFactors=F, row.names=NULL,sep="\t")

countdata=countdata[,c(1,7:dim(countdata)[2])]

# Integrating geneid as rownames and dealing with duplicated rownames if exists 
countdata$Geneid=make.names(countdata$Geneid,unique=TRUE)
rownames(countdata)=countdata[,1]
countdata=countdata[,2:dim(countdata)[2]]

head(countdata)
colnames(countdata)

# Arranging the columns <--  {Column Arrangement}
colnames(countdata)
countdata=countdata[,c("E11.1","E11.2","E12.1","E12.2","E14.1", "E14.2",
                       "E16.1","E16.2", "P0.1","P0.2", "P2.1", "P2.2", "P2.3", 
                       "P2.4","P4.1" , "P4.2","P4.3" ,"P4.4", "P6.1" ,"P6.2",
                       "P6.3"  ,"P6.4" , "P6.5", "P10.1", "P10.2", "P10.3",
                       "P10.4", "P10.5", "P14.1", "P14.2", "P14.3", "P14.4",
                       "P21.1", "P21.2", "P28.1","P28.2" )]

countdata <- as.matrix(countdata)


# Assign conditions to each set of samples <----- Replicate Declaration
condition <- factor(c(rep("E11", 2), rep("E12", 2), rep("E14", 2),
                       rep("E16", 2), rep("P0", 2), rep("P2", 4),
                       rep("P4", 4), rep("P6", 5), rep("P10",5), rep("P14",4), rep("P21", 2),
                       rep("P28", 2)))

# Dealing with NA Values
countdata=countdata[complete.cases(countdata), ] 

# Generate DESeqDataSet
coldata <- data.frame(row.names=colnames(countdata), condition)
dds <- DESeqDataSetFromMatrix(countData=countdata, colData=coldata, design=~condition)

# Run DESeq 
dds <- DESeq(dds)

# Perform Variance Stabilizing Transformation of the data
vsd <- varianceStabilizingTransformation(dds)


# Obtaining Data Source File
SRR = read.csv("data_SRR.csv",header=T,stringsAsFactors=F,row.names=NULL)


# Principal components analysis
vsd_pca <- function (vsd, SRR,type, intgroup = "condition", ntop = 500, colors=NULL, legendpos="right", main="PCA Biplot", textcx=1, ...) {
  require(genefilter)
  require(calibrate)
  require(RColorBrewer)
  rv = rowVars(assay(vsd))
  select = order(rv, decreasing = TRUE)[seq_len(min(ntop, length(rv)))]
  pca = prcomp(t(assay(vsd)[select, ]))
  return(pca)}
  
  
  # Run PCA Analysis
  pca = vsd_pca(vsd, SRR)
  
  
  # Gathering Metadata
  pca_df = as.data.frame(pca$x)
  pca_df['tp_rep']=row.names(pca_df) # Replicate 
  for (i in 1:dim(pca_df)[1]) {pca_df$Timepoint[i] = strsplit(pca_df$tp_rep[i], "[.]")[[1]][1]} # Time Point
  for (i in 1:dim(pca_df)[1]) {pca_df$Database[i] = SRR$Source[which(pca_df$tp_rep[i] == SRR$TP_Rep)]} # Data Source
  pc1var <- round(summary(pca)$importance[2,1]*100, digits=1)
  pc2var <- round(summary(pca)$importance[2,2]*100, digits=1)
  pc1lab <- paste0("PC1 (",as.character(pc1var),"%)")
  pc2lab <- paste0("PC2 (",as.character(pc2var),"%)")
  
  
  # Plotting
  name=paste("PCA_Corrected.jpg",sep="",collapse = "") # NAME OUTPUT FILE
  jpeg(name,width=8, height=6, units='in',res=300)
  p1 = ggplot(data=pca_df, aes(x=PC1, y=PC2, shape = Database, fill = Timepoint))+
    geom_point(size = 4) + 
    xlab(pc1lab) +
    ylab(pc2lab)  +
    scale_shape_manual(values = c(21, 24)) +
    scale_fill_manual(values = c(brewer.pal(12, "Paired")),
  
    guide = guide_legend(override.aes = list(shape = 21)))+
    theme(text = element_text(size = 10)) +
   theme(legend.text=element_text(size=10))
  
  print(p1)
  dev.off()
  
  
  
