# Supplementary material for: A computational pipeline for functional gene discovery
Source: Sci Rep. 2021 Dec 7;11:23522. doi: 10.1038/s41598-021-03041-0 (PMC8651667; doi:10.1038/s41598-021-03041-0)
Supplement: Supplementary file 1 — Supplementary Information 1. [file 41598_2021_3041_MOESM1_ESM.zip › scripts/05_GO_enrich.R]

# Load Libraries
library("org.Mm.eg.db") 
library(clusterProfiler)

# Get gene in each cluster
cluster_data <- read.table("Table_S5_gene_cluster.txt",header=T,stringsAsFactors=F,sep="\t")

# Converting Symbol into Entrez ID Function
conv <- function(clust){gene<- bitr(clust$Geneid, fromType = "SYMBOL",
                                    toType = c("ENTREZID"),
                                    OrgDb = org.Mm.eg.db)}

# Providing enrichment information
Enrich <- function(clust){ego <- enrichGO(gene = clust$ENTREZID,
                                          OrgDb         = "org.Mm.eg.db",
                                          ont           = "CC",
                                          pAdjustMethod = "BH",
                                          pvalueCutoff  = 0.05)}

# clusters of interest
clusters= c(3,8)

size=matrix('null',length(clusters),1)

for (i in clusters) {
  clust = data.frame('Geneid' = cluster_data$Geneid[cluster_data$cluster == as.numeric(i)])
  size[i]=dim(clust)[1]
  
  # Apply Function [Clust will have ENTREZID column ]
  clust=conv(clust)
  
  # Apply Enrich function
  clust=Enrich(clust)
  df = as.data.frame(clust)
  # Saving File Info 
  filename = gsub(" ", "", paste('go_clust_',i))
  write.table(df, paste(filename, '.txt'), sep = '\t', quote=FALSE) 
  
  # Determining if dot plot exists for the cluster, if exists it will be plotted else it won't be plotted.
  if (dim(df)[1] > 0) {
  # Saving DotPlot (Dot Plot results can change based on updates)
  name = paste(filename,".jpg",sep="",collapse="")  
  jpeg(name, width = 7, height = 4, units = 'in', res=600) 
  library(ggplot2)
  p <- dotplot(clust, showCategory=10,orderBy = "GeneRatio")+
    theme(axis.text.x = element_text(size = 10))+
    theme(axis.text.y = element_text(size = 10))+
    theme(axis.title.x  = element_text(size = 10))+
    ggtitle(paste('Cluster ', i))+
    theme(
      legend.title = element_text(size = 8),
      legend.text = element_text(size = 8),
      legend.key.height = unit(0.5, 'cm'), 
      legend.key.width = unit(0.5, 'cm'))+ geom_count()
  
  
  print(p)
  dev.off()}
  
  else {
    next}}
  
