# Supplementary material for: A computational pipeline for functional gene discovery
Source: Sci Rep. 2021 Dec 7;11:23522. doi: 10.1038/s41598-021-03041-0 (PMC8651667; doi:10.1038/s41598-021-03041-0)
Supplement: Supplementary file 1 — Supplementary Information 1. [file 41598_2021_3041_MOESM1_ESM.zip › scripts/01_Batch_Correction.R]

setwd("y:/teamsd/pipeline/scripts")

#if (!requireNamespace("BiocManager", quietly = TRUE))
#  install.packages("BiocManager")

#BiocManager::install("sva")

#--- BATCH CORRECTION {Combat Seq}
library('sva')

countdata <- read.table("Table_S2_Raw_CountMatrix_ncbiRef.txt",header=T, stringsAsFactors=F, row.names=NULL,sep="\t")

ext_info = countdata[,1:6] # Chromosome, gene length, etc [Need Gene length for TPM]
countdata=countdata[,c(1,7:dim(countdata)[2])]

# Integrating geneid as rownames and dealing with duplicated rownames if exists 
countdata$Geneid=make.names(countdata$Geneid,unique=TRUE)
rownames(countdata)=countdata[,1]
countdata=countdata[,2:dim(countdata)[2]]

head(countdata)
colnames(countdata)

# Arranging the columns <--  {Column Arrangement}
colnames(countdata)
countdata=countdata[,c("E11.1","E11.2","E12.1","E12.2","E14.1", "E14.2",
                       "E16.1","E16.2", "P0.1","P0.2", "P2.1", "P2.2", "P2.3", 
                       "P2.4","P4.1" , "P4.2","P4.3" ,"P4.4", "P6.1" ,"P6.2",
                       "P6.3"  ,"P6.4" , "P6.5", "P10.1", "P10.2", "P10.3",
                       "P10.4", "P10.5", "P14.1", "P14.2", "P14.3", "P14.4",
                       "P21.1", "P21.2", "P28.1","P28.2" )]

countdata <- as.matrix(countdata)


SRR = read.csv("Table_S1_data_SRR.csv",header=T,stringsAsFactors=F,row.names=NULL)
database_info = data.frame('tp_rep'=colnames(countdata))
for (i in 1:dim(database_info)[1]) {database_info$Database[i] = SRR$Source[which(database_info$tp_rep[i] == SRR$TP_Rep)]}
TP=c(rep("E11", 2), rep("E12", 2), rep("E14", 2),
     rep("E16", 2), rep("P0", 2), rep("P2", 4),
     rep("P4", 4), rep("P6", 5), rep("P10",5), rep("P14",4), rep("P21", 2),
     rep("P28", 2))

# Dealing with NA Values
countdata=countdata[complete.cases(countdata), ] 

# Batch Correction ----------------------------------
groups = sapply(as.character(TP), switch, "E11" = 1, "E12" = 2, "E14" = 3, "E16" = 4, "P0" = 5,
                "P2" = 6, "P4" = 7, "P6" =  8, "P10" =9, "P14" = 10, "P21" = 11, "P28" = 12, E1USE.NAMES = F)

batches = sapply(as.character(database_info$Database), switch, "GSE101986" = 1,"GSE74660"=2, USE.NAMES = F)

corrected_data = ComBat_seq(counts = countdata, batch =batches, group = groups)

# Writing Down Corrected Count Matrix
Corr_CM = data.frame(corrected_data)
Corr_CM$Geneid = rownames(Corr_CM)   
Corr_CM = merge(ext_info,Corr_CM, by.x = "Geneid")
write.table(Corr_CM,'Table_S3_Corr_CountMatrix_ncbiRef.txt', row.names=FALSE, sep="\t")
