# Supplementary material for: A computational pipeline for functional gene discovery
Source: Sci Rep. 2021 Dec 7;11:23522. doi: 10.1038/s41598-021-03041-0 (PMC8651667; doi:10.1038/s41598-021-03041-0)
Supplement: Supplementary file 1 — Supplementary Information 1. [file 41598_2021_3041_MOESM1_ESM.zip › scripts/07_gap_optimalClust.R]

#pkgs <- c("factoextra",  "NbClust")
#install.packages(pkgs)

library(factoextra)
library(NbClust)

#Load Data
sigTPM<-read.table("Sig_genes_TPM.txt",header=T,stringsAsFactors=F,row.names=1,sep="\t")

# Elbow method
#fviz_nbclust(df, kmeans, method = "wss") +
#  geom_vline(xintercept = 4, linetype = 2)+
#  labs(subtitle = "Elbow method")

# Silhouette method
#fviz_nbclust(df, kmeans, method = "silhouette")+
#  labs(subtitle = "Silhouette method")


#Gap statistic
# nboot = 50 to keep the function speedy. 
# recommended value: nboot= 500 for your analysis.
# Use verbose = FALSE to hide computing progression.
set.seed(123)
fviz_nbclust(sigTPM, kmeans, nstart = 25, k.max=50, method = "gap_stat", nboot = 50)+
  labs(subtitle = "Gap statistic method")
