# Supplementary material for: A computational pipeline for functional gene discovery
Source: Sci Rep. 2021 Dec 7;11:23522. doi: 10.1038/s41598-021-03041-0 (PMC8651667; doi:10.1038/s41598-021-03041-0)
Supplement: Supplementary file 1 — Supplementary Information 1. [file 41598_2021_3041_MOESM1_ESM.zip › scripts/sessionInfo.txt]

R version 4.0.2 (2020-06-22)
Platform: x86_64-w64-mingw32/x64 (64-bit)
Running under: Windows 10 x64 (build 19043)

Matrix products: default

locale:
[1] LC_COLLATE=English_United States.1252  LC_CTYPE=English_United States.1252   
[3] LC_MONETARY=English_United States.1252 LC_NUMERIC=C                          
[5] LC_TIME=English_United States.1252    

attached base packages:
[1] stats4    stats     graphics  grDevices utils     datasets  methods  
[8] base     

other attached packages:
 [1] sessioninfo_1.1.1           RColorBrewer_1.1-2         
 [3] calibrate_1.7.7             MASS_7.3-54                
 [5] clusterProfiler_3.18.1      org.Mm.eg.db_3.12.0        
 [7] AnnotationDbi_1.52.0        NbClust_3.0                
 [9] factoextra_1.0.7            rlang_0.4.11               
[11] data.table_1.14.2           DESeq2_1.30.1              
[13] SummarizedExperiment_1.20.0 Biobase_2.50.0             
[15] MatrixGenerics_1.2.1        GenomicRanges_1.42.0       
[17] GenomeInfoDb_1.26.7         IRanges_2.24.1             
[19] S4Vectors_0.28.1            BiocGenerics_0.39.1        
[21] matrixStats_0.61.0          forcats_0.5.1              
[23] stringr_1.4.0               dplyr_1.0.7                
[25] purrr_0.3.4                 readr_2.0.2                
[27] tidyr_1.1.4                 tibble_3.1.4               
[29] ggplot2_3.3.5               tidyverse_1.3.1            
[31] sva_3.35.2                  BiocParallel_1.24.1        
[33] genefilter_1.72.1           mgcv_1.8-38                
[35] nlme_3.1-153               

loaded via a namespace (and not attached):
  [1] fgsea_1.16.0           colorspace_2.0-2       ellipsis_0.3.2        
  [4] qvalue_2.22.0          XVector_0.30.0         fs_1.5.0              
  [7] rstudioapi_0.13        farver_2.1.0           graphlayouts_0.7.1    
 [10] ggrepel_0.9.1          bit64_4.0.5            scatterpie_0.1.7      
 [13] fansi_0.5.0            lubridate_1.8.0        xml2_1.3.2            
 [16] splines_4.0.2          cachem_1.0.6           GOSemSim_2.16.1       
 [19] geneplotter_1.68.0     polyclip_1.10-0        jsonlite_1.7.2        
 [22] broom_0.7.9            annotate_1.68.0        cluster_2.1.2         
 [25] GO.db_3.12.1           dbplyr_2.1.1           ggforce_0.3.3         
 [28] BiocManager_1.30.16    compiler_4.0.2         httr_1.4.2            
 [31] rvcheck_0.1.8          backports_1.2.1        assertthat_0.2.1      
 [34] Matrix_1.3-4           fastmap_1.1.0          limma_3.46.0          
 [37] cli_3.0.1              tweenr_1.0.2           tools_4.0.2           
 [40] igraph_1.2.6           gtable_0.3.0           glue_1.4.2            
 [43] GenomeInfoDbData_1.2.4 reshape2_1.4.4         DO.db_2.9             
 [46] enrichplot_1.10.2      fastmatch_1.1-3        Rcpp_1.0.7            
 [49] cellranger_1.1.0       vctrs_0.3.8            ggraph_2.0.5          
 [52] rvest_1.0.2            lifecycle_1.0.1        XML_3.99-0.8          
 [55] DOSE_3.16.0            edgeR_3.32.1           zlibbioc_1.36.0       
 [58] scales_1.1.1           tidygraph_1.2.0        hms_1.1.1             
 [61] parallel_4.0.2         memoise_2.0.0          gridExtra_2.3         
 [64] ggfun_0.0.4            downloader_0.4         stringi_1.7.4         
 [67] RSQLite_2.2.8          pkgconfig_2.0.3        bitops_1.0-7          
 [70] lattice_0.20-45        labeling_0.4.2         shadowtext_0.0.9      
 [73] cowplot_1.1.1          bit_4.0.4              tidyselect_1.1.1      
 [76] plyr_1.8.6             magrittr_2.0.1         R6_2.5.1              
 [79] generics_0.1.0         DelayedArray_0.17.7    DBI_1.1.1             
 [82] pillar_1.6.4           haven_2.4.3            withr_2.4.2           
 [85] survival_3.2-13        RCurl_1.98-1.5         modelr_0.1.8          
 [88] crayon_1.4.1           utf8_1.2.2             tzdb_0.1.2            
 [91] viridis_0.6.2          locfit_1.5-9.4         grid_4.0.2            
 [94] readxl_1.3.1           blob_1.2.2             reprex_2.0.1          
 [97] digest_0.6.28          xtable_1.8-6           munsell_0.5.0         
[100] viridisLite_0.4.0     
