# Supplementary material for: A computational pipeline for functional gene discovery
Source: Sci Rep. 2021 Dec 7;11:23522. doi: 10.1038/s41598-021-03041-0 (PMC8651667; doi:10.1038/s41598-021-03041-0)
Supplement: Supplementary file 1 — Supplementary Information 1. [file 41598_2021_3041_MOESM1_ESM.zip › scripts/03_TPM_Normalization.R]

# Load libraries
library(tidyverse)
library(matrixStats)
library(dplyr)
library(data.table)


#----- TPM NORMALIZATION and Zscore Scaling -----

# Load in count matrix
cts <- read.table('Table_S3_Corr_CountMatrix_ncbiRef.txt',header=T,stringsAsFactors=F, row.names=NULL ,sep="\t")

# Integrating geneid as rownames and dealing with duplicated rownames if exists 
cts$Geneid=make.unique(as.character(cts$Geneid), sep = "_")

#cts$Geneid=make.names(cts$Geneid, unique = TRUE)
rownames(cts)=cts[,1]
cts=cts[,2:dim(cts)[2]]

# Divide each column of of the counts matrix by an estimate of the gene length
x<-cts[,6:dim(cts)[2]] / cts[,5] 

# Then count up all values in each column in x, and divide by a million, so the columns sum to 1 million. Using transpose here!
tpm.mat <- t( t(x) * 1e6 / colSums(x) )

# Check to see if columns add up to 1 million
colSums(tpm.mat)

#Name all replicates the under the same timepoint
colnames(tpm.mat)<- c(rep("E11", 2), rep("E12", 2), rep("E14", 2),
                      rep("E16", 2), rep("P0", 2), rep("P2", 4),   
                      rep("P4", 4), rep("P6", 5), rep("P10",5), rep("P14",4), rep("P21", 2),
                      rep("P28", 2))

timepoints <-c("E11", "E12" ,"E14" ,"E16" ,
               "P0" ,  "P2" ,"P4" ,"P6", "P10","P14" , "P21" , 
               "P28" )


medianTPM <- NULL
colIndx<- NULL
for (i in timepoints){
       # determine the columns to use
        colIndx <- grep(paste(i, "$", sep=''), colnames(tpm.mat))
        if (length(colIndx) == 0) next  # make sure it exists
        # create the median of the columns
           medianTPM <- cbind(medianTPM, rowMedians(tpm.mat[, colIndx], na.rm=TRUE))
           colnames(medianTPM)[ncol(medianTPM)] <- i  }

#Add rownames with genes back
rownames(medianTPM)<-rownames(tpm.mat)

#transform the TPM values of each gene across time points into z values (by subtracting the gene mean and dividing by the gene standard deviation) Or scale (doing it by row) then transpose back
transTPM<-scale(t(medianTPM), center = TRUE, scale = TRUE)
zscoreTPM<-t(transTPM)

#Delete Rows with NaN, reordering columns in order
zscoreTPMadj <- zscoreTPM[complete.cases(zscoreTPM), ]
col.order <- c("E11","E12","E14","E16","P0","P2","P4","P6","P10","P14","P21","P28")
zscoreTPMadj<-zscoreTPMadj[,col.order]

zscore_table=data.frame(zscoreTPMadj)
zscore_table = tibble::rownames_to_column(zscore_table, "Geneid")

write.table(zscore_table,"zscoreTPMadjF.txt",sep="\t",row.names=FALSE, quote=FALSE, )

#--------------- ONLY NEED Z-SCORE TPM ASSOCIATED WITH TOP 3000 SIGNIFICANT Genes ------------
#From the zscore table, pulls all the gene names and puts then as the first

sig_genes <- read.table("Table_S4_DEG3000.txt",header=T,stringsAsFactors=F, row.names=NULL,sep="\t")
sig_genes= data.frame('Geneid' = sig_genes$Geneid)

zscoreTPM<-read.table("zscoreTPMadjF.txt",header=T,stringsAsFactors=F,row.names=NULL,sep="\t")

#Matching up the columns and putting it in a new column
sigTPM<-zscoreTPM[match(sig_genes$Geneid, zscoreTPM$Geneid), ]

#Getting rid of N/A or NaN
sigTPM <- sigTPM[complete.cases(sigTPM), ]

#Make GeneId rowname and reorder columns
sigTPM<-sigTPM %>% remove_rownames %>% column_to_rownames(var="Geneid")
col.order <- c("E11","E12","E14","E16","P0","P2","P4","P6","P10","P14","P21","P28")
sigTPM<-sigTPM[,col.order]

Sig_genes_TPM = tibble::rownames_to_column(sigTPM, "Geneid")

write.table(Sig_genes_TPM,"Sig_genes_TPM.txt",sep="\t",row.names=FALSE, quote=FALSE, )
