# Supplementary material for: A computational pipeline for functional gene discovery
Source: Sci Rep. 2021 Dec 7;11:23522. doi: 10.1038/s41598-021-03041-0 (PMC8651667; doi:10.1038/s41598-021-03041-0)
Supplement: Supplementary file 3 — Supplementary Information 3. [file 41598_2021_3041_MOESM3_ESM.csv]

SRR	TP_Rep	Source
SRR5877172	E11.1	GSE101986
SRR5877173	E11.2	GSE101986
SRR5877175	E12.1	GSE101986
SRR5877174	E12.2	GSE101986
SRR5877176	E14.1	GSE101986
SRR5877177	E14.2	GSE101986
SRR5877178	E16.1	GSE101986
SRR5877179	E16.2	GSE101986
SRR5877180	P0.1	GSE101986
SRR5877181	P0.2	GSE101986
SRR5877182	P2.1	GSE101986
SRR5877183	P2.2	GSE101986
SRR5877184	P4.1	GSE101986
SRR5877185	P4.2	GSE101986
SRR5877186	P6.4	GSE101986
SRR5877187	P6.5	GSE101986
SRR5877188	P10.4	GSE101986
SRR5877189	P10.5	GSE101986
SRR5877190	P14.3	GSE101986
SRR5877191	P14.4	GSE101986
SRR5877192	P21.1	GSE101986
SRR5877193	P21.2	GSE101986
SRR5877194	P28.1	GSE101986
SRR5877195	P28.2	GSE101986
SRR2936836	P2.3	GSE74660
SRR2936837	P2.4	GSE74660
SRR2936838	P4.3	GSE74660
SRR2936839	P4.4	GSE74660
SRR2936840	P6.1	GSE74660
SRR2936841	P6.2	GSE74660
SRR2936842	P6.3	GSE74660
SRR2936843	P10.1	GSE74660
SRR2936844	P10.2	GSE74660
SRR2936845	P10.3	GSE74660
SRR2936846	P14.1	GSE74660
SRR2936847	P14.2	GSE74660
