# Supplementary material for: A computational pipeline for functional gene discovery
Source: Sci Rep. 2021 Dec 7;11:23522. doi: 10.1038/s41598-021-03041-0 (PMC8651667; doi:10.1038/s41598-021-03041-0)
Supplement: Supplementary file 4 — Supplementary Information 4. [file 41598_2021_3041_MOESM4_ESM.txt]

Geneid	Chr	Start	End	Strand	Length	E11.1	E11.2	E12.1	E12.2	E14.1	E14.2	E16.1	E16.2	P0.1	P0.2	P2.1	P2.2	P2.3	P2.4	P4.1	P4.2	P4.3	P4.4	P6.1	P6.2	P6.3	P6.4	P6.5	P10.1	P10.2	P10.3	P10.4	P10.5	P14.1	P14.2	P14.3	P14.4	P21.1	P21.2	P28.1	P28.2
Xkr4	chr1;chr1;chr1;chr1;chr1;chr1;chr1;chr1;chr1;chr1	3199733;3213439;3214482;3322816;3421702;3421702;3421702;3670552;3670552;3670552	3207317;3216968;3216968;3323760;3421901;3421901;3421901;3672278;3671498;3672278	-;-;-;-;-;-;-;-;-;-	13987	130	29	252	215	1355	1006	2536	2803	2007	1902	1223	1641	1112	1410	2229	2308	1960	1222	1307	1756	2223	2583	2698	309	331	251	2271	1895	137	108	3631	3724	1318	1367	2160	1814
Gm39585	chr1;chr1	3361552;3368342	3366505;3377812	+;+	14425	0	0	13	2	10	0	16	12	5	7	1	5	3	10	13	8	31	19	53	12	30	6	9	22	6	0	20	15	5	12	17	14	5	7	16	9
Gm38717	chr1;chr1;chr1;chr1;chr1;chr1;chr1;chr1;chr1;chr1;chr1;chr1;chr1;chr1;chr1;chr1;chr1;chr1;chr1;chr1;chr1;chr1;chr1;chr1;chr1;chr1;chr1;chr1;chr1;chr1;chr1;chr1;chr1;chr1;chr1;chr1;chr1;chr1;chr1;chr1;chr1;chr1;chr1;chr1;chr1;chr1;chr1;chr1;chr1;chr1;chr1;chr1;chr1;chr1;chr1;chr1;chr1	4115673;4115673;4115673;4115673;4119668;4119668;4119668;4119668;4120015;4120015;4120015;4120015;4142612;4142612;4142612;4142612;4147812;4147812;4147812;4147812;4148612;4148612;4148612;4148612;4163855;4163855;4163855;4163855;4170205;4170205;4170205;4170205;4197534;4197534;4197534;4197534;4206660;4206660;4206660;4206660;4226611;4226611;4226611;4226611;4228443;4228443;4228443;4228443;4231053;4231053…	4115948;4115948;4115948;4115948;4119712;4119712;4119712;4119712;4120073;4120073;4120073;4120073;4142766;4142766;4142766;4142766;4147963;4147963;4147963;4147963;4148744;4148744;4148744;4148744;4163941;4163941;4163941;4163941;4170404;4170404;4170404;4170404;4197641;4197641;4197641;4197641;4206837;4206837;4206837;4206837;4226823;4226823;4226823;4226823;4228619;4228619;4228619;4228619;4231144;4231144…	-;-;-;-;-;-;-;-;-;-;-;-;-;-;-;-;-;-;-;-;-;-;-;-;-;-;-;-;-;-;-;-;-;-;-;-;-;-;-;-;-;-;-;-;-;-;-;-;-;-;-;-;-;-;-;-;-	2653	0	0	0	0	0	0	24	10	82	98	163	208	714	890	599	644	1837	1482	1076	1385	2353	1411	1396	1255	1256	1295	1645	1611	763	727	477	478	171	157	290	226
Rp1	chr1;chr1;chr1;chr1;chr1;chr1;chr1;chr1;chr1;chr1;chr1;chr1	4290846;4343507;4344149;4351910;4351910;4351910;4352202;4352202;4352202;4360200;4409170;4409170	4293012;4350091;4350091;4352081;4352081;4352081;4352837;4352837;4352837;4360314;4409241;4409266	-;-;-;-;-;-;-;-;-;-;-;-	9772	0	1	8	4	0	1	102	80	2085	2644	2991	4422	18676	28266	20268	21137	65459	53757	51238	63341	93901	51437	49610	67457	70657	68149	87924	80536	91406	80123	80411	88375	83285	73411	96514	106057
Sox17	chr1;chr1;chr1;chr1;chr1;chr1;chr1;chr1;chr1;chr1;chr1;chr1;chr1;chr1;chr1;chr1;chr1;chr1;chr1;chr1;chr1;chr1;chr1;chr1;chr1;chr1;chr1;chr1;chr1;chr1;chr1	4490928;4490928;4490928;4490928;4490928;4490931;4490931;4490931;4493100;4493100;4493100;4493100;4493100;4493772;4493772;4493772;4493772;4493772;4493772;4493772;4493772;4495136;4495136;4495136;4496291;4496291;4496291;4496291;4496291;4496291;4496291	4492668;4492668;4492668;4492668;4492668;4492668;4492668;4492668;4493466;4493466;4493490;4493466;4493466;4495367;4495198;4493863;4493863;4493863;4493863;4493863;4493863;4495942;4495942;4495198;4497243;4497386;4497354;4497354;4497354;4497354;4497354	-;-;-;-;-;-;-;-;-;-;-;-;-;-;-;-;-;-;-;-;-;-;-;-;-;-;-;-;-;-;-	5399	32	54	12	7	0	6	23	33	2	1	1	4	4	6	28	21	1	9	5	1	5	31	51	4	12	0	77	59	9	1	58	63	85	81	120	81
LOC108167609	chr1;chr1;chr1;chr1;chr1;chr1;chr1;chr1;chr1	4583127;4583127;4583406;4583406;4598113;4598113;4598909;4608720;4608720	4583243;4583243;4583478;4583478;4598241;4598958;4598958;4608781;4608781	-;-;-;-;-;-;-;-;-	1098	0	0	3	0	6	1	2	2	2	2	0	2	1	2	4	0	0	1	0	0	2	4	0	0	0	0	0	7	0	0	0	1	3	0	0	0
Gm39586	chr1;chr1;chr1;chr1;chr1;chr1	4595057;4595057;4597453;4600297;4600297;4601015	4597596;4595422;4597596;4600376;4602832;4602832	+;+;+;+;+;+	5076	5	3	7	0	2	3	2	8	3	4	2	8	4	6	3	7	1	3	5	0	0	2	2	1	0	0	4	2	1	0	3	5	1	1	1	4
LOC108167610	chr1;chr1;chr1	4603255;4604907;4606481	4604042;4605111;4606521	-;-;-	1034	0	0	0	0	3	4	2	1	2	0	0	0	2	5	1	2	0	0	0	1	0	0	2	0	1	0	0	0	0	0	1	2	1	0	2	0
Gm29874	chr1;chr1;chr1;chr1;chr1;chr1;chr1;chr1;chr1;chr1;chr1;chr1;chr1;chr1;chr1;chr1;chr1;chr1	4608937;4608937;4609123;4609123;4611646;4613389;4613389;4613389;4615016;4615016;4616550;4616550;4616550;4616550;4617521;4617521;4617521;4617521	4609002;4609002;4609210;4609210;4611839;4615139;4614200;4615122;4615139;4615139;4617005;4617005;4617005;4617005;4617805;4617805;4617805;4617805	+;+;+;+;+;+;+;+;+;+;+;+;+;+;+;+;+;+	2840	0	0	2	0	1	1	0	0	0	2	1	1	0	3	1	0	0	0	2	0	0	0	0	0	0	0	1	0	0	0	1	0	0	0	0	1
Mrpl15	chr1;chr1;chr1;chr1;chr1;chr1;chr1;chr1;chr1;chr1;chr1;chr1;chr1;chr1;chr1;chr1;chr1;chr1	4773198;4773198;4773198;4777525;4777525;4777525;4779324;4782568;4782568;4782568;4782568;4783951;4783951;4783951;4785573;4785573;4785573;4785573	4774516;4776801;4774516;4777648;4777648;4777648;4782301;4782733;4782733;4782733;4782733;4784105;4784105;4784105;4785726;4785726;4785749;4785726	-;-;-;-;-;-;-;-;-;-;-;-;-;-;-;-;-;-	7204	1451	1991	1365	1220	1292	1052	1242	1293	980	1092	750	962	1011	1067	1085	1150	917	1030	701	778	995	1002	1035	720	698	707	736	826	599	648	587	571	574	503	610	662
Lypla1	chr1;chr1;chr1;chr1;chr1;chr1;chr1;chr1;chr1;chr1;chr1;chr1;chr1;chr1;chr1;chr1;chr1;chr1;chr1;chr1;chr1;chr1;chr1;chr1;chr1	4807560;4807826;4807893;4808455;4808455;4828584;4828584;4828584;4830268;4830268;4830268;4832311;4832311;4832311;4837001;4837001;4837001;4839387;4839387;4840956;4840956;4840956;4844963;4844963;4844963	4807982;4807982;4807982;4808486;4808486;4828649;4828649;4828649;4830315;4830315;4830315;4832381;4832381;4832381;4837074;4837074;4837074;4839488;4839488;4841132;4841132;4841132;4846735;4846739;4846153	+;+;+;+;+;+;+;+;+;+;+;+;+;+;+;+;+;+;+;+;+;+;+;+;+	2770	2807	3503	2444	2201	2491	2103	2687	2834	2383	3004	1813	2527	3171	3855	3836	3631	4271	3894	2631	2976	3783	3364	3481	3153	3283	3174	2881	3111	3673	3013	2523	2844	2076	2104	2883	2958
Gm39587	chr1;chr1	4846846;4848140	4846883;4848409	+;+	308	8	1	3	0	2	0	4	1	1	1	5	6	5	2	1	3	2	3	4	4	2	2	7	3	1	0	1	5	2	0	1	0	2	1	0	0
Tcea1	chr1;chr1;chr1;chr1;chr1;chr1;chr1;chr1;chr1;chr1;chr1;chr1;chr1;chr1;chr1;chr1;chr1;chr1;chr1;chr1;chr1;chr1;chr1;chr1;chr1;chr1;chr1;chr1;chr1;chr1	4857694;4857694;4858328;4867470;4867470;4867470;4878027;4878027;4878027;4886744;4886744;4886744;4889457;4889457;4889460;4890740;4890740;4890740;4891915;4891915;4891915;4893417;4893417;4893417;4894934;4894934;4894934;4896356;4896356;4896356	4857976;4857976;4858503;4867532;4867532;4867532;4878132;4878132;4878132;4886831;4886831;4886831;4889602;4889602;4889602;4890796;4890796;4890796;4892069;4892069;4892069;4893563;4893563;4893563;4895005;4895005;4895005;4897909;4897909;4897909	+;+;+;+;+;+;+;+;+;+;+;+;+;+;+;+;+;+;+;+;+;+;+;+;+;+;+;+;+;+	2847	2356	2311	2103	1911	2003	1595	2075	2177	1959	2146	1408	1745	1680	1974	2327	2440	1917	1884	1615	1703	1962	2162	2265	1729	1852	1982	1673	1643	1721	1645	1602	1747	1165	1116	1555	1624
Rgs20	chr1;chr1;chr1;chr1;chr1;chr1;chr1;chr1;chr1;chr1;chr1;chr1;chr1;chr1;chr1;chr1;chr1;chr1;chr1;chr1;chr1;chr1;chr1;chr1;chr1;chr1;chr1;chr1;chr1;chr1;chr1	4909573;4909573;4909576;4909576;4909576;4912314;4912314;4912314;4912314;4912314;4916825;4916896;4916897;4916897;4916897;4916897;4923822;4923847;4923847;4923847;4923847;4963270;5018576;5019311;5019380;5020738;5020738;5020738;5070010;5070010;5070010	4910662;4910662;4910662;4910662;4910662;4912548;4912548;4912548;4912548;4912548;4916912;4916980;4916980;4916980;4916980;4916980;4923989;4923989;4923989;4923989;4923989;4963362;5018734;5019539;5020502;5021037;5021037;5021037;5070302;5070308;5070285	-;-;-;-;-;-;-;-;-;-;-;-;-;-;-;-;-;-;-;-;-;-;-;-;-;-;-;-;-;-;-	3692	6	23	23	19	30	30	84	72	54	38	48	57	45	39	88	100	55	31	71	68	60	113	144	604	694	606	319	313	1445	1466	922	855	1775	1829	2241	2926
Gm16041	chr1;chr1;chr1	4968430;4971632;4973565	4971128;4971828;4977005	+;+;+	6337	0	0	0	0	0	0	3	2	2	0	0	2	5	12	4	2	8	3	1	5	9	3	5	31	4	11	24	5	30	11	29	17	64	43	87	113
Atp6v1h	chr1;chr1;chr1;chr1;chr1;chr1;chr1;chr1;chr1;chr1;chr1;chr1;chr1;chr1;chr1;chr1;chr1;chr1;chr1;chr1;chr1;chr1;chr1;chr1;chr1;chr1;chr1;chr1;chr1;chr1;chr1;chr1;chr1;chr1;chr1;chr1;chr1;chr1;chr1;chr1;chr1;chr1;chr1;chr1;chr1;chr1;chr1;chr1;chr1;chr1;chr1;chr1;chr1;chr1;chr1;chr1;chr1;chr1;chr1;chr1;chr1;chr1;chr1;chr1;chr1;chr1;chr1;chr1;chr1;chr1;chr1;chr1;chr1;chr1;chr1;chr1;chr1;chr1;chr1;chr1…	5082978;5083086;5083086;5084417;5084417;5084417;5089009;5089009;5089009;5093363;5093363;5093363;5093366;5095615;5095615;5095615;5095615;5098029;5098029;5098029;5098029;5101070;5101070;5101070;5110210;5110325;5110479;5112707;5114466;5117079;5117390;5117390;5117390;5117390;5117390;5117390;5117390;5117390;5117390;5124277;5124277;5124277;5124277;5124277;5124277;5124277;5124277;5124277;5133084;5133084…	5083625;5083278;5083278;5084563;5084563;5084563;5089111;5089111;5089111;5093452;5093452;5093452;5093493;5095728;5095728;5095728;5095728;5098133;5098133;5098133;5098133;5101123;5101123;5101123;5110310;5110366;5111041;5112862;5114783;5117113;5117487;5117487;5117487;5117487;5117487;5117487;5117487;5117487;5117487;5124469;5124469;5124469;5124469;5124469;5124469;5124469;5124469;5124469;5133262;5133262…	+;+;+;+;+;+;+;+;+;+;+;+;+;+;+;+;+;+;+;+;+;+;+;+;+;+;+;+;+;+;+;+;+;+;+;+;+;+;+;+;+;+;+;+;+;+;+;+;+;+;+;+;+;+;+;+;+;+;+;+;+;+;+;+;+;+;+;+;+;+;+;+;+;+;+;+;+;+;+;+;+;+;+;+;+;+;+;+;+;+;+;+;+	4438	1719	1622	1764	1698	2535	1932	2880	3207	2520	2931	1963	2486	2547	2711	4134	4229	3256	2814	2220	3072	3526	4409	4504	2753	2810	3280	3260	3490	2619	3065	3147	3232	2571	2442	3045	3043
Oprk1	chr1;chr1;chr1;chr1;chr1;chr1;chr1;chr1;chr1;chr1;chr1;chr1;chr1;chr1;chr1	5588450;5588493;5588493;5588493;5589005;5589005;5589035;5598590;5598590;5598590;5598590;5602252;5602252;5602252;5602252	5588663;5588663;5588663;5588663;5589305;5589305;5589305;5598942;5598942;5598942;5598942;5606133;5606133;5606133;5606134	+;+;+;+;+;+;+;+;+;+;+;+;+;+;+	4751	8	8	6	0	7	9	13	6	9	15	5	4	2	2	3	4	0	12	1	2	8	5	9	2	0	0	8	6	0	0	6	7	0	5	5	10
Npbwr1	chr1	5913707	5917398	-	3692	1	1	0	0	0	0	0	0	0	1	0	0	1	2	0	1	0	4	3	0	0	0	2	0	0	0	1	0	0	0	1	0	0	0	0	0
LOC108167788	chr1;chr1;chr1	6164706;6166616;6166963	6164938;6166741;6167315	-;-;-	712	6	1	10	0	7	9	3	2	4	3	1	1	2	0	3	0	0	0	0	0	0	0	4	0	0	0	2	0	0	0	0	1	4	10	6	5
4732440D04Rik	chr1;chr1	6209863;6216556	6215400;6216612	-;-	5595	153	118	175	83	153	181	259	212	261	333	194	268	233	281	313	355	434	280	192	330	295	358	318	133	120	123	469	498	146	94	319	316	458	420	610	731
Rb1cc1	chr1;chr1;chr1;chr1;chr1;chr1;chr1;chr1;chr1;chr1;chr1;chr1;chr1;chr1;chr1;chr1;chr1;chr1;chr1;chr1;chr1;chr1;chr1;chr1;chr1;chr1;chr1;chr1;chr1;chr1;chr1;chr1;chr1;chr1;chr1;chr1;chr1;chr1;chr1;chr1;chr1;chr1;chr1;chr1;chr1;chr1;chr1;chr1;chr1;chr1;chr1;chr1;chr1;chr1;chr1;chr1;chr1;chr1;chr1;chr1;chr1;chr1;chr1;chr1;chr1;chr1;chr1;chr1;chr1;chr1;chr1;chr1;chr1;chr1;chr1;chr1;chr1;chr1;chr1;chr1…	6214662;6214868;6214868;6214868;6214870;6214870;6223599;6223599;6227940;6227940;6227940;6227940;6227940;6227940;6229959;6229959;6229959;6229959;6229959;6229959;6233961;6233961;6233961;6233961;6233961;6233961;6234229;6234229;6234229;6234229;6234229;6234229;6238262;6238262;6238262;6238262;6238262;6238262;6239952;6239952;6239952;6239952;6239952;6239952;6244105;6244105;6244105;6244105;6244105;6244105…	6214957;6214957;6214957;6214957;6214957;6214957;6223745;6223702;6228049;6228049;6228049;6228049;6228049;6228049;6230073;6230073;6230073;6230073;6230073;6230073;6234087;6234087;6234087;6234087;6234087;6234087;6234399;6234399;6234399;6234399;6234399;6234399;6238464;6238464;6238464;6238464;6238464;6238464;6240378;6240378;6240378;6240378;6240378;6240378;6244275;6244275;6244275;6244275;6244275;6244275…	+;+;+;+;+;+;+;+;+;+;+;+;+;+;+;+;+;+;+;+;+;+;+;+;+;+;+;+;+;+;+;+;+;+;+;+;+;+;+;+;+;+;+;+;+;+;+;+;+;+;+;+;+;+;+;+;+;+;+;+;+;+;+;+;+;+;+;+;+;+;+;+;+;+;+;+;+;+;+;+;+;+;+;+;+;+;+;+;+;+;+;+;+;+;+;+;+;+;+;+;+;+;+;+;+;+;+;+;+;+;+;+;+;+;+;+;+;+;+;+;+;+;+;+;+;+;+;+;+;+;+;+;+;+;+;+;+;+;+;+;+;+;+;+;+;+;+;+;+;+	7517	2748	2006	2722	2290	3263	2626	3949	4460	3979	4679	2572	3493	4527	4887	4366	4428	6800	5382	3986	5050	5741	4814	4830	2790	3080	2710	4945	4316	3568	3091	4583	4720	3656	3301	4580	4918
Fam150a	chr1;chr1;chr1;chr1;chr1	6359331;6388573;6389440;6391040;6394270	6359514;6388626;6389520;6391116;6394731	+;+;+;+;+	858	0	0	0	0	1	1	0	3	0	0	1	0	1	0	0	0	0	0	4	0	0	0	0	0	0	0	0	0	0	0	0	0	0	0	1	0
LOC108167611	chr1;chr1	6377512;6381563	6377680;6382119	-;-	726	0	3	1	1	3	0	1	0	2	1	1	1	2	0	2	1	0	0	0	2	0	2	0	0	1	0	0	1	0	1	0	0	0	0	0	1
St18	chr1;chr1;chr1;chr1;chr1;chr1;chr1;chr1;chr1;chr1;chr1;chr1;chr1;chr1;chr1;chr1;chr1;chr1;chr1;chr1;chr1;chr1;chr1;chr1;chr1;chr1;chr1;chr1;chr1;chr1;chr1;chr1;chr1;chr1;chr1;chr1;chr1;chr1;chr1;chr1;chr1;chr1;chr1;chr1;chr1;chr1;chr1;chr1;chr1;chr1;chr1;chr1;chr1;chr1;chr1;chr1;chr1;chr1;chr1;chr1;chr1;chr1;chr1;chr1;chr1;chr1;chr1;chr1;chr1;chr1;chr1;chr1;chr1;chr1;chr1;chr1;chr1;chr1;chr1;chr1…	6487231;6487231;6487618;6487618;6729781;6729781;6729781;6730051;6730051;6730051;6733667;6733667;6733667;6733667;6737580;6737580;6737580;6737580;6737580;6752296;6752296;6752296;6752296;6752296;6752296;6752994;6752994;6752994;6752994;6752994;6752994;6752994;6752994;6752994;6752994;6752994;6752994;6752994;6753556;6753556;6753556;6753556;6768897;6768898;6768898;6768898;6768898;6768898;6768898;6768898…	6487405;6487405;6487741;6487741;6730240;6730240;6730240;6730240;6730240;6730240;6734972;6734972;6734972;6734972;6737657;6737657;6737657;6737657;6737657;6752368;6752368;6752368;6752368;6752368;6752368;6753036;6753036;6753036;6753036;6753036;6753036;6753036;6753036;6753036;6753036;6753036;6753036;6753036;6753602;6753602;6753602;6753602;6768952;6768952;6768952;6768952;6768952;6768952;6768952;6768952…	+;+;+;+;+;+;+;+;+;+;+;+;+;+;+;+;+;+;+;+;+;+;+;+;+;+;+;+;+;+;+;+;+;+;+;+;+;+;+;+;+;+;+;+;+;+;+;+;+;+;+;+;+;+;+;+;+;+;+;+;+;+;+;+;+;+;+;+;+;+;+;+;+;+;+;+;+;+;+;+;+;+;+;+;+;+;+;+;+;+;+;+;+;+;+;+;+;+;+;+;+;+;+;+;+;+;+;+;+;+;+;+;+;+;+;+;+;+;+;+;+;+;+;+;+;+;+;+;+;+;+;+;+;+;+;+;+;+;+;+;+;+;+;+;+;+;+;+;+;+;+;+;+;+;+;+;+;+;+;+;+;+;+;+;+;+;+;+;+;+;+;+;+;+;+;+;+;+;+;+;+;+;+;+;+;+;+;+;+;+;+;+;+;+;+;+;+;+;+;+…	7988	3	2	34	45	384	287	1163	1088	1262	1652	750	827	320	349	472	382	375	360	529	503	465	1296	1030	461	314	486	2898	2545	118	98	1546	1712	1115	1079	1243	1184
Pcmtd1	chr1;chr1;chr1;chr1;chr1;chr1;chr1;chr1;chr1;chr1;chr1;chr1;chr1;chr1;chr1;chr1;chr1;chr1;chr1;chr1;chr1;chr1;chr1;chr1	7088892;7088920;7088920;7089004;7120194;7120194;7147637;7147637;7147637;7147637;7155080;7160892;7160892;7160892;7160892;7163248;7163248;7163248;7163248;7166309;7169515;7169515;7169515;7169515	7089216;7089216;7089216;7089216;7120615;7120615;7147739;7147739;7147739;7147739;7155271;7161063;7161063;7161063;7161063;7163371;7163371;7163371;7163371;7166518;7173628;7173628;7173628;7173628	+;+;+;+;+;+;+;+;+;+;+;+;+;+;+;+;+;+;+;+;+;+;+;+	5662	1634	1125	1462	1463	1655	1332	2007	1992	1851	2200	1495	1982	1383	1716	2828	2858	1933	1664	1447	1364	1572	2524	2550	1416	1504	1430	2311	2124	1811	1834	2385	2673	2423	2199	2811	2971
Gm26901	chr1;chr1;chr1;chr1;chr1;chr1;chr1;chr1;chr1;chr1;chr1;chr1;chr1;chr1;chr1;chr1;chr1;chr1;chr1;chr1;chr1;chr1;chr1;chr1;chr1;chr1;chr1;chr1	7314638;7374049;7374049;7374049;7374049;7374049;7374049;7374049;7374049;7376659;7381974;7382027;7382027;7382027;7382027;7383644;7394297;7394297;7394297;7396434;7397718;7397718;7397718;7397718;7397718;7397718;7397718;7397718	7314932;7376007;7382082;7376007;7376007;7376776;7382082;7382082;7376007;7382082;7382082;7382082;7382082;7382082;7382082;7383840;7394420;7394420;7394420;7396472;7398666;7398666;7398666;7398666;7398666;7398666;7398666;7398666	-;-;-;-;-;-;-;-;-;-;-;-;-;-;-;-;-;-;-;-;-;-;-;-;-;-;-;-	9638	27	19	52	26	19	11	22	18	31	19	11	19	15	10	14	20	15	14	14	6	5	19	15	2	1	0	2	4	0	0	4	4	2	4	6	8
Gm39589	chr1;chr1;chr1;chr1	8108629;8109719;8111999;8122261	8108911;8109757;8112165;8122449	-;-;-;-	678	0	0	0	0	0	0	0	0	0	0	0	0	0	0	0	0	0	0	2	0	0	0	1	0	0	0	0	0	0	0	0	1	0	0	0	0
Sntg1	chr1;chr1;chr1;chr1;chr1;chr1;chr1;chr1;chr1;chr1;chr1;chr1;chr1;chr1;chr1;chr1;chr1;chr1;chr1;chr1;chr1;chr1;chr1;chr1;chr1;chr1;chr1;chr1;chr1;chr1;chr1;chr1;chr1;chr1;chr1;chr1;chr1;chr1;chr1;chr1;chr1;chr1;chr1;chr1;chr1;chr1;chr1;chr1;chr1;chr1;chr1;chr1;chr1;chr1;chr1;chr1;chr1;chr1;chr1;chr1;chr1;chr1;chr1;chr1;chr1;chr1;chr1;chr1;chr1;chr1;chr1;chr1;chr1;chr1;chr1;chr1;chr1;chr1;chr1;chr1…	8359739;8359739;8359739;8359739;8359739;8359739;8359739;8359739;8359739;8359739;8359739;8414203;8414203;8414203;8414203;8414203;8414203;8414203;8414203;8414203;8414203;8414203;8445027;8445027;8445027;8445027;8445027;8445027;8445027;8445027;8445027;8445027;8445027;8445027;8447980;8447980;8447980;8447980;8447980;8447980;8447980;8447980;8447980;8447980;8447980;8447980;8463394;8463394;8463394;8463394…	8363633;8363633;8363633;8363633;8363633;8363633;8363633;8363633;8363633;8363633;8363633;8414313;8414313;8414313;8414313;8414313;8414313;8414313;8414313;8414313;8414313;8414313;8445119;8445119;8445119;8445119;8445119;8445119;8445119;8445119;8445119;8445119;8445119;8445119;8448143;8448132;8448132;8448132;8448132;8448132;8448132;8448132;8448132;8448132;8448132;8448132;8463465;8463465;8463465;8463465…	-;-;-;-;-;-;-;-;-;-;-;-;-;-;-;-;-;-;-;-;-;-;-;-;-;-;-;-;-;-;-;-;-;-;-;-;-;-;-;-;-;-;-;-;-;-;-;-;-;-;-;-;-;-;-;-;-;-;-;-;-;-;-;-;-;-;-;-;-;-;-;-;-;-;-;-;-;-;-;-;-;-;-;-;-;-;-;-;-;-;-;-;-;-;-;-;-;-;-;-;-;-;-;-;-;-;-;-;-;-;-;-;-;-;-;-;-;-;-;-;-;-;-;-;-;-;-;-;-;-;-;-;-;-;-;-;-;-;-;-;-;-;-;-;-;-;-;-;-;-;-;-;-;-;-;-;-;-;-;-;-;-;-;-;-;-;-;-;-;-;-;-;-;-;-;-;-;-;-;-;-;-;-;-;-;-;-;-;-;-;-;-;-;-;-;-;-;-;-;-…	9697	14	5	18	14	16	13	81	84	318	269	236	294	64	61	296	349	15	27	28	17	10	243	313	20	24	24	285	229	18	24	467	469	414	387	504	472
Gm30719	chr1;chr1;chr1;chr1;chr1;chr1;chr1;chr1	9437054;9437054;9437430;9437430;9437625;9437644;9437811;9437811	9437187;9437187;9437538;9437524;9437723;9437723;9438070;9438070	+;+;+;+;+;+;+;+	602	0	0	0	0	0	0	0	0	0	0	0	0	0	0	0	0	0	1	0	0	0	0	0	0	0	0	0	0	0	0	0	0	0	1	0	0
Rrs1	chr1	9545408	9547455	+	2048	970	1809	1067	1079	892	907	741	680	643	576	496	628	890	656	400	482	422	382	423	496	271	341	336	263	238	258	224	262	184	202	277	271	300	289	263	290
Adhfe1	chr1;chr1;chr1;chr1;chr1;chr1;chr1;chr1;chr1;chr1;chr1;chr1;chr1;chr1;chr1;chr1;chr1;chr1;chr1;chr1;chr1;chr1;chr1;chr1;chr1;chr1;chr1;chr1;chr1;chr1;chr1;chr1;chr1;chr1;chr1;chr1;chr1;chr1;chr1;chr1;chr1;chr1;chr1;chr1;chr1;chr1;chr1;chr1;chr1;chr1;chr1;chr1;chr1;chr1;chr1;chr1;chr1;chr1;chr1;chr1;chr1;chr1;chr1;chr1;chr1;chr1;chr1;chr1	9547935;9547970;9547971;9548046;9548046;9548440;9548440;9549907;9549907;9549907;9549907;9551717;9551717;9552923;9552923;9552923;9552923;9552923;9553318;9553318;9553318;9553318;9553318;9553623;9553623;9553623;9553623;9553623;9555538;9555538;9555538;9555538;9555538;9557000;9557000;9557000;9557000;9557000;9558133;9558133;9558133;9558133;9558133;9560109;9560109;9560109;9560109;9560109;9563509;9563509…	9548151;9548151;9548151;9548151;9548151;9548616;9548616;9549944;9549944;9549944;9549944;9551757;9551757;9552976;9552976;9552976;9552976;9552976;9553472;9553472;9553472;9553472;9553472;9553819;9553819;9553819;9553819;9553819;9555615;9555615;9555615;9555615;9555615;9557105;9557105;9557105;9557105;9557105;9558285;9558285;9558285;9558285;9558285;9560207;9560207;9560207;9560207;9560207;9563587;9563587…	+;+;+;+;+;+;+;+;+;+;+;+;+;+;+;+;+;+;+;+;+;+;+;+;+;+;+;+;+;+;+;+;+;+;+;+;+;+;+;+;+;+;+;+;+;+;+;+;+;+;+;+;+;+;+;+;+;+;+;+;+;+;+;+;+;+;+;+	3427	78	26	53	69	49	62	63	66	91	75	105	102	54	52	132	117	55	68	50	67	70	123	107	33	25	21	103	78	17	19	117	139	160	140	175	195
2610203C22Rik	chr1;chr1;chr1;chr1;chr1	9560832;9563823;9619550;9620955;9631061	9561778;9563871;9619639;9621082;9631092	-;-;-;-;-	1246	17	12	25	34	23	17	13	14	29	18	30	42	10	15	27	32	14	28	17	13	9	38	27	1	0	0	10	7	0	0	13	1	9	2	4	3
3110035E14Rik	chr1;chr1;chr1;chr1;chr1;chr1	9601267;9606974;9613312;9619836;9622593;9624713	9601650;9607029;9613474;9619897;9622684;9627142	+;+;+;+;+;+	3187	188	1	435	650	1105	917	813	923	1364	1529	1953	2659	1439	1826	3167	2929	2302	2303	1762	2015	1662	1970	2253	112	118	118	305	369	9	21	80	90	25	20	28	25
Mybl1	chr1;chr1;chr1;chr1;chr1;chr1;chr1;chr1;chr1;chr1;chr1;chr1;chr1;chr1;chr1;chr1;chr1;chr1;chr1;chr1;chr1;chr1;chr1;chr1;chr1;chr1;chr1;chr1;chr1;chr1;chr1;chr1;chr1;chr1;chr1;chr1;chr1;chr1;chr1;chr1;chr1;chr1;chr1;chr1;chr1;chr1;chr1;chr1;chr1;chr1;chr1;chr1;chr1;chr1;chr1;chr1;chr1;chr1;chr1;chr1;chr1;chr1;chr1;chr1;chr1;chr1;chr1;chr1;chr1;chr1;chr1;chr1	9667407;9667407;9667411;9667411;9671579;9671579;9671579;9671589;9672212;9672212;9672212;9672212;9672212;9672540;9672540;9672540;9672540;9672540;9673101;9673101;9673101;9673101;9673101;9673745;9673745;9673745;9673745;9673745;9675967;9675967;9675967;9675967;9675967;9678272;9678272;9678272;9678272;9678272;9681785;9681785;9681785;9681785;9683097;9683097;9683097;9683097;9683097;9683286;9685636;9685636…	9670012;9670012;9670012;9670012;9671758;9671758;9671758;9671696;9672316;9672316;9672316;9672316;9672316;9672656;9672656;9672656;9672656;9672656;9673215;9673215;9673215;9673215;9673215;9673887;9673887;9673887;9673887;9673887;9676335;9676335;9676335;9676335;9676335;9678505;9678505;9678505;9678505;9678505;9681889;9681889;9681889;9681889;9683168;9683168;9683168;9683168;9683168;9685512;9685810;9685810…	-;-;-;-;-;-;-;-;-;-;-;-;-;-;-;-;-;-;-;-;-;-;-;-;-;-;-;-;-;-;-;-;-;-;-;-;-;-;-;-;-;-;-;-;-;-;-;-;-;-;-;-;-;-;-;-;-;-;-;-;-;-;-;-;-;-;-;-;-;-;-;-	7445	2245	637	3506	4920	7065	5962	7433	7985	10088	9500	6696	9354	5398	6186	7408	6765	5575	6911	3264	3119	2498	3938	4033	207	168	219	776	669	100	110	312	419	195	204	269	294
Vcpip1	chr1;chr1;chr1	9718622;9736966;9745450	9725350;9737052;9748382	-;-;-	9749	2545	2306	2896	2892	3512	2906	3759	3989	2866	3466	2231	2905	2466	3362	2706	2899	3722	3749	2433	2758	3744	2944	3025	2284	2111	1910	3456	3177	2957	2630	3433	3539	3510	3497	4327	4374
1700034P13Rik	chr1;chr1;chr1;chr1	9747648;9752449;9770672;9770960	9748604;9752564;9770795;9771256	+;+;+;+	1494	3	5	6	7	3	2	5	6	7	4	1	4	2	1	4	2	3	0	2	0	0	3	2	2	0	0	1	2	0	5	2	1	1	2	3	0
Gm39590	chr1;chr1;chr1;chr1;chr1;chr1;chr1;chr1;chr1;chr1;chr1;chr1;chr1;chr1;chr1;chr1;chr1;chr1;chr1;chr1;chr1;chr1	9775558;9780301;9780730;9780730;9781533;9781533;9783689;9783689;9784825;9787097;9789656;9789656;9789656;9789656;9789656;9789656;9791125;9791125;9791125;9791125;9791125;9791125	9776753;9780431;9780813;9780813;9781608;9781608;9783991;9783843;9784988;9788555;9789780;9789780;9789780;9789780;9789780;9789780;9791319;9791319;9791319;9791319;9791319;9791319	+;+;+;+;+;+;+;+;+;+;+;+;+;+;+;+;+;+;+;+;+;+	3733	3	5	1	0	2	1	0	3	1	2	0	0	2	5	1	0	1	0	5	0	0	1	3	0	0	0	1	0	0	0	0	0	2	3	2	2
Sgk3	chr1;chr1;chr1;chr1;chr1;chr1;chr1;chr1;chr1;chr1;chr1;chr1;chr1;chr1;chr1;chr1;chr1;chr1;chr1;chr1;chr1;chr1;chr1;chr1;chr1;chr1;chr1;chr1;chr1;chr1;chr1;chr1;chr1;chr1;chr1;chr1;chr1;chr1;chr1;chr1;chr1;chr1;chr1;chr1;chr1;chr1;chr1;chr1;chr1;chr1;chr1;chr1	9798130;9798130;9827013;9848281;9865131;9865131;9865131;9868383;9868383;9868383;9871630;9871630;9871630;9872258;9872258;9872258;9877166;9877166;9877166;9879026;9879026;9879026;9880332;9880332;9880332;9881578;9881578;9881578;9881760;9881760;9881760;9884407;9884407;9884407;9884625;9884625;9884625;9885667;9885667;9885667;9886047;9886047;9886047;9888870;9888870;9888870;9891361;9891361;9891361;9898720…	9798246;9798246;9827119;9848385;9865348;9865348;9865348;9868466;9868466;9868466;9871702;9871702;9871702;9872333;9872333;9872333;9877253;9877253;9877253;9879075;9879075;9879075;9880389;9880389;9880389;9881661;9881661;9881661;9881891;9881891;9881891;9884519;9884519;9884519;9884661;9884661;9884661;9885753;9885753;9885753;9886142;9886142;9886142;9889025;9889025;9889025;9891450;9891450;9891450;9902570…	+;+;+;+;+;+;+;+;+;+;+;+;+;+;+;+;+;+;+;+;+;+;+;+;+;+;+;+;+;+;+;+;+;+;+;+;+;+;+;+;+;+;+;+;+;+;+;+;+;+;+;+	5622	274	370	233	209	282	228	311	361	310	391	264	334	219	239	390	395	199	208	133	146	162	224	280	48	34	41	200	227	25	41	217	232	126	124	149	173
Mcmdc2	chr1;chr1;chr1;chr1;chr1;chr1;chr1;chr1;chr1;chr1;chr1;chr1;chr1;chr1;chr1;chr1;chr1;chr1;chr1;chr1;chr1;chr1;chr1;chr1;chr1;chr1;chr1;chr1;chr1;chr1;chr1;chr1;chr1;chr1;chr1;chr1;chr1;chr1;chr1;chr1;chr1;chr1;chr1;chr1;chr1;chr1;chr1;chr1;chr1;chr1;chr1;chr1;chr1;chr1;chr1;chr1;chr1;chr1;chr1;chr1;chr1;chr1;chr1;chr1;chr1;chr1;chr1;chr1;chr1;chr1;chr1;chr1;chr1;chr1;chr1;chr1;chr1;chr1;chr1;chr1…	9906157;9906160;9906164;9906166;9906167;9906167;9908638;9911675;9911675;9911910;9911910;9911910;9911910;9911910;9911910;9911910;9912114;9912114;9912114;9912114;9912114;9912114;9915474;9915474;9915474;9915474;9915474;9915474;9915474;9916316;9916316;9916316;9916316;9916316;9916316;9916316;9916550;9916550;9916550;9916550;9916550;9916550;9916550;9919020;9919020;9919020;9919020;9919020;9919020;9919020…	9911812;9911812;9911812;9911812;9911812;9909559;9908690;9911812;9911812;9912040;9912040;9912040;9912040;9912040;9912040;9912040;9912173;9912173;9912173;9912173;9912173;9912173;9915669;9915669;9915669;9915669;9915669;9915669;9915669;9916438;9916438;9916438;9916438;9916438;9916438;9916438;9916654;9916654;9916654;9916654;9916654;9916654;9916654;9919145;9919145;9919145;9919145;9919145;9919145;9919145…	+;+;+;+;+;+;+;+;+;+;+;+;+;+;+;+;+;+;+;+;+;+;+;+;+;+;+;+;+;+;+;+;+;+;+;+;+;+;+;+;+;+;+;+;+;+;+;+;+;+;+;+;+;+;+;+;+;+;+;+;+;+;+;+;+;+;+;+;+;+;+;+;+;+;+;+;+;+;+;+;+;+;+;+;+;+;+;+;+;+	9593	78	80	93	80	57	50	79	56	45	64	34	34	31	22	70	66	13	38	26	32	20	45	29	12	0	17	52	51	5	0	50	52	46	36	63	78
Snhg6	chr1;chr1;chr1;chr1	9942025;9942323;9942610;9944020	9942155;9942391;9942717;9944118	-;-;-;-	407	193	179	213	193	143	104	137	144	123	135	105	140	260	218	140	121	85	92	179	211	118	136	118	486	708	620	75	98	402	460	112	106	80	66	67	62
Snord87	chr1	9942470	9942543	-	74	22	17	52	46	11	13	13	20	13	17	16	13	11	15	20	17	7	7	12	11	10	12	11	2	0	0	3	14	1	0	3	3	2	2	7	11
Tcf24	chr1;chr1;chr1;chr1;chr1;chr1;chr1;chr1	9960163;9960163;9960163;9967099;9967099;9967099;9967702;9967724	9963521;9963521;9963521;9967517;9967485;9967517;9968207;9968207	-;-;-;-;-;-;-;-	4284	5	3	7	9	14	8	46	29	60	62	36	81	158	174	107	115	152	120	130	144	152	147	163	186	210	136	112	104	85	138	51	44	99	106	116	175
Ppp1r42	chr1;chr1;chr1;chr1;chr1;chr1;chr1;chr1;chr1;chr1;chr1;chr1;chr1;chr1;chr1;chr1;chr1;chr1;chr1;chr1;chr1;chr1;chr1;chr1;chr1;chr1;chr1;chr1;chr1;chr1;chr1;chr1;chr1;chr1;chr1;chr1;chr1;chr1;chr1;chr1	9968622;9968622;9968624;9976587;9976611;9977318;9978816;9978816;9978816;9978816;9985592;9985592;9985592;9985592;9985592;9995146;9995146;9995146;9995146;9995146;9999401;9999401;9999401;9999401;9999401;9999971;9999971;9999971;9999971;9999971;10003235;10003235;10003235;10003235;10003235;10009072;10009072;10009072;10009072;10009072	9968931;9968931;9968931;9976746;9976699;9977925;9978947;9978947;9978947;9978947;9985709;9985709;9985709;9985709;9985709;9995262;9995262;9995262;9995262;9995277;9999539;9999539;9999539;9999539;9999539;10000137;10000137;10000137;10000137;10000137;10003453;10003453;10003453;10003453;10003453;10013541;10013541;10013540;10009136;10009136	-;-;-;-;-;-;-;-;-;-;-;-;-;-;-;-;-;-;-;-;-;-;-;-;-;-;-;-;-;-;-;-;-;-;-;-;-;-;-;-	6455	12	6	3	12	5	9	19	15	20	16	14	24	52	83	76	65	168	138	136	177	240	161	154	699	671	745	327	363	1049	1202	393	370	439	378	657	691
Cops5	chr1;chr1;chr1;chr1;chr1;chr1;chr1;chr1;chr1;chr1;chr1;chr1;chr1;chr1;chr1;chr1;chr1;chr1;chr1;chr1;chr1;chr1;chr1;chr1	10024600;10024600;10024600;10027103;10027103;10027103;10030599;10030599;10030599;10032339;10032339;10032339;10033258;10033258;10033258;10034008;10034008;10034008;10034929;10034929;10034929;10037662;10037670;10037919	10025063;10025063;10025063;10027251;10027251;10027251;10030710;10030710;10030710;10032424;10032424;10032424;10033323;10033323;10033323;10034136;10034136;10034136;10035163;10035163;10035163;10038159;10038159;10038159	-;-;-;-;-;-;-;-;-;-;-;-;-;-;-;-;-;-;-;-;-;-;-;-	1739	3445	3484	2859	2401	2854	2360	2792	2886	2489	2792	2049	2497	2558	2615	3440	3376	2528	2212	2037	2458	2648	3427	3486	1794	1745	2165	2258	2620	1445	1562	1975	2167	1533	1426	1598	1717
Cspp1	chr1;chr1;chr1;chr1;chr1;chr1;chr1;chr1;chr1;chr1;chr1;chr1;chr1;chr1;chr1;chr1;chr1;chr1;chr1;chr1;chr1;chr1;chr1;chr1;chr1;chr1;chr1;chr1;chr1;chr1;chr1;chr1;chr1;chr1;chr1;chr1;chr1;chr1;chr1;chr1;chr1;chr1;chr1;chr1;chr1;chr1;chr1;chr1;chr1;chr1;chr1;chr1;chr1;chr1;chr1;chr1;chr1;chr1;chr1;chr1;chr1;chr1;chr1;chr1;chr1;chr1;chr1;chr1;chr1;chr1;chr1;chr1;chr1;chr1;chr1;chr1;chr1;chr1;chr1;chr1…	10038118;10038118;10038118;10038118;10038118;10038118;10038118;10038218;10039757;10039766;10039766;10039772;10039772;10039772;10039783;10045072;10045076;10045076;10045076;10045076;10045076;10045076;10045076;10045076;10045076;10045076;10045076;10045076;10045076;10045076;10045076;10046112;10047424;10047424;10047424;10047424;10047424;10047424;10047424;10047424;10047424;10047424;10047424;10047424;100…	10038344;10038344;10038344;10038344;10038344;10038344;10038344;10038344;10039879;10039887;10039879;10039887;10039887;10039879;10039879;10045184;10045184;10045184;10045184;10045184;10045184;10045184;10045184;10045184;10045184;10045184;10045184;10045184;10045184;10045184;10045184;10046555;10047526;10047526;10047526;10047526;10047526;10047526;10047526;10047526;10047526;10047526;10047526;10047526;100…	+;+;+;+;+;+;+;+;+;+;+;+;+;+;+;+;+;+;+;+;+;+;+;+;+;+;+;+;+;+;+;+;+;+;+;+;+;+;+;+;+;+;+;+;+;+;+;+;+;+;+;+;+;+;+;+;+;+;+;+;+;+;+;+;+;+;+;+;+;+;+;+;+;+;+;+;+;+;+;+;+;+;+;+;+;+;+;+;+;+;+;+;+;+;+;+;+;+;+;+;+;+;+;+;+;+;+;+;+;+;+;+;+;+;+;+;+;+;+;+;+;+;+;+;+;+;+;+;+;+;+;+;+;+;+;+;+;+;+;+;+;+;+;+;+;+;+;+;+;+;+;+;+;+;+;+;+;+;+;+;+;+;+;+;+;+;+;+;+;+;+;+;+;+;+;+;+;+;+;+;+;+;+;+;+;+;+;+;+;+;+;+;+;+;+;+;+;+;+;+…	6856	2060	1433	1827	1924	2034	1961	2203	1786	2376	2660	1990	2430	2343	2316	2931	2926	2604	2435	2025	2363	2268	3696	3302	1385	714	1261	3944	3702	937	940	2040	2023	2313	2330	2834	3051
Arfgef1	chr1;chr1;chr1;chr1;chr1;chr1;chr1;chr1;chr1;chr1;chr1;chr1;chr1;chr1;chr1;chr1;chr1;chr1;chr1;chr1;chr1;chr1;chr1;chr1;chr1;chr1;chr1;chr1;chr1;chr1;chr1;chr1;chr1;chr1;chr1;chr1;chr1;chr1	10137507;10140467;10141559;10142576;10144718;10147403;10151801;10153386;10153607;10154281;10156914;10157900;10159568;10159877;10160701;10160963;10163697;10172834;10173194;10174067;10179826;10180870;10183663;10183976;10184386;10188757;10189227;10189439;10194257;10198843;10199729;10204808;10209425;10213044;10214125;10215837;10216529;10232371	10138996;10140584;10141697;10142744;10144857;10147535;10151873;10153524;10153742;10154410;10157044;10158060;10159740;10160028;10160870;10161003;10163787;10172984;10173352;10174195;10179977;10181041;10183747;10184181;10184497;10188958;10189335;10189678;10194491;10198976;10199904;10204909;10209701;10213223;10214271;10215993;10216559;10232670	-;-;-;-;-;-;-;-;-;-;-;-;-;-;-;-;-;-;-;-;-;-;-;-;-;-;-;-;-;-;-;-;-;-;-;-;-;-	7042	3926	3400	4379	4547	5172	4541	5510	5967	3861	5365	3214	4259	4558	6440	5519	5947	8919	7219	5933	5704	10151	8512	8203	10854	9823	10802	9353	8499	13509	11922	10308	11133	8841	8885	11640	12492
Cpa6	chr1;chr1;chr1;chr1;chr1;chr1;chr1;chr1;chr1;chr1;chr1;chr1;chr1;chr1;chr1;chr1;chr1;chr1;chr1;chr1;chr1;chr1;chr1;chr1;chr1;chr1;chr1;chr1;chr1;chr1;chr1;chr1;chr1;chr1;chr1;chr1;chr1;chr1;chr1;chr1;chr1;chr1;chr1;chr1;chr1;chr1;chr1;chr1	10295791;10295791;10301253;10301253;10324719;10324719;10329473;10329473;10329473;10329473;10337267;10337267;10337267;10337267;10408269;10408269;10408269;10408269;10408369;10409257;10409257;10409257;10409257;10409257;10440189;10477025;10477025;10477025;10477025;10481014;10481014;10481014;10481014;10483949;10483949;10483949;10483949;10488825;10488825;10488825;10595620;10595620;10595620;10595620;107…	10296334;10296334;10301425;10301425;10325311;10325311;10329557;10329557;10329557;10329557;10337469;10337469;10337469;10337469;10408359;10408359;10408359;10408359;10408854;10409367;10409367;10409367;10409367;10409367;10440257;10477129;10477129;10477129;10477129;10481115;10481115;10481115;10481115;10484063;10484063;10484063;10484063;10488949;10488949;10488949;10595695;10595695;10595695;10595695;107…	-;-;-;-;-;-;-;-;-;-;-;-;-;-;-;-;-;-;-;-;-;-;-;-;-;-;-;-;-;-;-;-;-;-;-;-;-;-;-;-;-;-;-;-;-;-;-;-	3328	0	0	0	0	0	0	0	0	0	1	0	1	0	5	0	1	0	1	0	0	0	1	2	0	0	0	2	1	2	0	1	6	2	2	1	4
Prex2	chr1;chr1;chr1;chr1;chr1;chr1;chr1;chr1;chr1;chr1;chr1;chr1;chr1;chr1;chr1;chr1;chr1;chr1;chr1;chr1;chr1;chr1;chr1;chr1;chr1;chr1;chr1;chr1;chr1;chr1;chr1;chr1;chr1;chr1;chr1;chr1;chr1;chr1;chr1;chr1;chr1;chr1;chr1;chr1;chr1;chr1;chr1;chr1;chr1;chr1;chr1;chr1;chr1;chr1;chr1;chr1;chr1;chr1;chr1;chr1;chr1;chr1;chr1;chr1;chr1;chr1;chr1;chr1;chr1;chr1;chr1;chr1;chr1;chr1;chr1;chr1;chr1;chr1;chr1;chr1…	10993272;10993465;11061326;11061326;11065794;11065794;11068011;11068011;11080023;11080023;11089717;11089717;11098463;11098463;11101064;11101064;11107603;11107603;11110282;11110282;11112743;11112743;11123121;11123121;11123814;11123814;11132338;11132338;11136765;11136765;11139956;11139956;11140236;11140236;11142649;11142649;11149810;11149810;11153543;11153543;11156241;11156241;11160096;11160096;111…	10993909;10993909;11061397;11061397;11065916;11065916;11068115;11068115;11080124;11080124;11089878;11089878;11098596;11098596;11101167;11101167;11107752;11107752;11110426;11110426;11112843;11112843;11123224;11123224;11123863;11123863;11132413;11132413;11136837;11136837;11140098;11140098;11140328;11140328;11142797;11142797;11149895;11149895;11153679;11153679;11156358;11156358;11160280;11160280;111…	+;+;+;+;+;+;+;+;+;+;+;+;+;+;+;+;+;+;+;+;+;+;+;+;+;+;+;+;+;+;+;+;+;+;+;+;+;+;+;+;+;+;+;+;+;+;+;+;+;+;+;+;+;+;+;+;+;+;+;+;+;+;+;+;+;+;+;+;+;+;+;+;+;+;+;+;+;+;+;+;+;+;+;+;+;+	11438	490	639	528	486	329	327	109	190	43	48	34	26	8	28	98	75	5	4	16	13	15	120	123	66	55	106	328	296	170	168	1263	1210	1937	1754	2363	2439
A830018L16Rik	chr1;chr1;chr1;chr1;chr1;chr1;chr1;chr1;chr1;chr1;chr1;chr1;chr1;chr1;chr1;chr1;chr1;chr1;chr1;chr1;chr1;chr1;chr1;chr1;chr1;chr1;chr1;chr1;chr1;chr1;chr1;chr1;chr1;chr1;chr1;chr1;chr1;chr1;chr1;chr1;chr1;chr1;chr1;chr1;chr1;chr1;chr1;chr1;chr1;chr1;chr1;chr1;chr1;chr1;chr1;chr1;chr1;chr1;chr1;chr1;chr1;chr1;chr1;chr1;chr1;chr1;chr1;chr1;chr1;chr1;chr1;chr1;chr1;chr1;chr1;chr1;chr1;chr1;chr1;chr1…	11413563;11413563;11413569;11414105;11414105;11414105;11414105;11414105;11511918;11511918;11511918;11511918;11511918;11511918;11511918;11518578;11518578;11518578;11518578;11518578;11518578;11518578;11518578;11518661;11545154;11545154;11545154;11545154;11545154;11545154;11545154;11545154;11562963;11562963;11562963;11562963;11562963;11562963;11562963;11562963;11562963;11583075;11588374;11588374;115…	11414637;11414637;11414637;11414637;11414637;11414637;11414637;11414637;11512065;11512065;11512065;11512065;11512065;11512065;11512065;11518709;11518709;11518709;11518709;11518709;11518709;11518709;11518709;11518709;11545282;11545282;11545282;11545282;11545282;11545282;11545282;11545282;11562991;11562991;11562991;11562991;11562991;11562991;11562991;11562991;11562991;11583481;11588546;11588571;115…	+;+;+;+;+;+;+;+;+;+;+;+;+;+;+;+;+;+;+;+;+;+;+;+;+;+;+;+;+;+;+;+;+;+;+;+;+;+;+;+;+;+;+;+;+;+;+;+;+;+;+;+;+;+;+;+;+;+;+;+;+;+;+;+;+;+;+;+;+;+;+;+;+;+;+;+;+;+;+;+;+;+;+;+;+;+;+;+;+;+;+;+;+;+;+;+;+;+;+;+;+;+;+;+;+;+;+;+;+;+;+;+;+;+;+;+;+	9267	34	19	64	113	114	108	75	67	54	77	38	54	7	7	116	115	9	23	25	4	14	121	113	10	11	0	172	179	12	18	281	290	107	100	157	151
Gm30898	chr1;chr1;chr1	11979540;11983972;11989328	11983743;11984133;11991123	+;+;+	6162	3	0	0	3	5	3	1	2	6	0	0	1	0	1	2	1	0	0	2	0	0	1	2	0	0	0	3	3	0	0	6	1	4	4	2	2
Gm30974	chr1;chr1;chr1;chr1	12029084;12032181;12035300;12060848	12029247;12032362;12035401;12061033	-;-;-;-	634	0	0	0	0	0	0	0	0	0	0	0	0	0	0	0	0	0	0	0	0	0	0	0	0	0	0	0	0	1	0	0	0	0	0	0	0
Gm39591	chr1;chr1;chr1;chr1	12423687;12425570;12428634;12432383	12423829;12425617;12428745;12432474	-;-;-;-	395	0	0	0	0	0	0	0	0	0	0	0	0	0	0	0	0	0	0	0	0	0	0	0	0	0	0	0	0	0	0	0	0	0	0	0	0
Mir6341	chr1	12425986	12426106	+	121	0	0	0	0	0	0	0	0	0	0	0	0	0	0	0	0	0	0	0	0	0	0	0	0	0	0	0	0	0	0	0	0	0	0	0	0
Gm17644	chr1;chr1;chr1	12667563;12671316;12671461	12669092;12671355;12673090	+;+;+	3200	0	0	0	0	0	0	0	0	0	0	0	0	0	0	0	0	0	0	3	0	0	0	0	0	0	0	0	0	0	0	0	0	0	0	0	0
Sulf1	chr1;chr1;chr1;chr1;chr1;chr1;chr1;chr1;chr1;chr1;chr1;chr1;chr1;chr1;chr1;chr1;chr1;chr1;chr1;chr1;chr1;chr1;chr1;chr1;chr1;chr1;chr1;chr1;chr1;chr1;chr1;chr1;chr1;chr1;chr1;chr1;chr1;chr1;chr1;chr1;chr1;chr1;chr1;chr1;chr1;chr1;chr1;chr1;chr1;chr1;chr1;chr1;chr1;chr1;chr1;chr1;chr1;chr1;chr1;chr1;chr1;chr1;chr1;chr1;chr1;chr1;chr1;chr1;chr1;chr1;chr1;chr1;chr1;chr1;chr1;chr1;chr1;chr1;chr1;chr1…	12692262;12692262;12692430;12692430;12717903;12717903;12718545;12728594;12728594;12728594;12728594;12785448;12786079;12786079;12786079;12786079;12786079;12786079;12786079;12786079;12786468;12786468;12786468;12786468;12786468;12786468;12786468;12786468;12796766;12796766;12796766;12796766;12796766;12796766;12796766;12796766;12805180;12805180;12805180;12805180;12805180;12805180;12805180;12805180;128…	12692684;12692684;12692684;12692684;12718783;12718783;12718783;12728688;12728688;12728688;12728688;12785599;12786151;12786151;12786151;12786151;12786151;12786151;12786151;12786151;12786698;12786698;12786698;12786698;12786698;12786698;12786698;12786698;12797005;12797005;12797005;12797005;12797005;12797005;12797005;12797005;12805331;12805331;12805331;12805331;12805331;12805331;12805331;12805331;128…	+;+;+;+;+;+;+;+;+;+;+;+;+;+;+;+;+;+;+;+;+;+;+;+;+;+;+;+;+;+;+;+;+;+;+;+;+;+;+;+;+;+;+;+;+;+;+;+;+;+;+;+;+;+;+;+;+;+;+;+;+;+;+;+;+;+;+;+;+;+;+;+;+;+;+;+;+;+;+;+;+;+;+;+;+;+;+;+;+;+;+;+;+;+;+;+;+;+;+;+;+;+;+;+;+;+;+;+;+;+;+;+;+;+;+;+;+;+;+;+;+;+;+;+;+;+;+;+;+;+;+;+;+;+;+;+;+;+;+;+;+;+;+;+;+;+;+;+;+;+;+;+;+;+;+;+;+;+;+;+;+;+;+;+;+;+;+	6646	3703	3891	2463	1883	644	661	607	569	672	777	1298	1660	639	860	2317	2241	1119	1403	952	663	587	1647	1832	388	297	398	2001	1830	198	256	2184	2198	2038	1674	1955	2119
Slco5a1	chr1;chr1;chr1;chr1;chr1;chr1;chr1;chr1;chr1;chr1;chr1;chr1;chr1;chr1;chr1;chr1;chr1;chr1;chr1;chr1;chr1;chr1;chr1;chr1;chr1;chr1;chr1;chr1;chr1;chr1;chr1;chr1;chr1;chr1;chr1;chr1;chr1;chr1;chr1;chr1;chr1;chr1;chr1;chr1;chr1;chr1;chr1;chr1;chr1;chr1;chr1;chr1;chr1;chr1	12866549;12866549;12866549;12866549;12866549;12866549;12876310;12876310;12876310;12876310;12876310;12876310;12879138;12879138;12879138;12879138;12879138;12879138;12881293;12881293;12881293;12881293;12881293;12881293;12894427;12894427;12894427;12894427;12894427;12894427;12921038;12921038;12921038;12921038;12921038;12938989;12938989;12938989;12938989;12938989;12943980;12943980;12943980;12943980;129…	12872328;12872328;12872328;12872328;12872328;12872328;12876374;12876374;12876374;12876374;12876374;12876374;12879379;12879379;12879379;12879379;12879379;12879379;12881452;12881452;12881452;12881452;12881452;12881452;12894625;12894625;12894625;12894625;12894625;12894625;12921202;12921202;12921202;12921202;12921202;12939200;12939200;12939127;12939200;12939200;12944112;12944112;12944112;12944112;129…	-;-;-;-;-;-;-;-;-;-;-;-;-;-;-;-;-;-;-;-;-;-;-;-;-;-;-;-;-;-;-;-;-;-;-;-;-;-;-;-;-;-;-;-;-;-;-;-;-;-;-;-;-;-	10376	951	617	941	1286	2366	2048	2951	2671	1952	2079	1425	1729	520	618	1108	1195	586	570	526	393	387	901	907	144	85	144	1061	892	55	43	1053	1123	1120	953	1091	946
Gm39592	chr1;chr1;chr1	13090688;13104326;13104927	13090816;13104416;13104959	-;-;-	253	0	0	0	0	0	0	0	0	0	0	0	0	0	0	0	0	0	0	0	0	0	0	0	0	1	0	0	0	0	0	0	0	0	0	0	0
Prdm14	chr1;chr1;chr1;chr1;chr1;chr1;chr1;chr1	13113428;13115780;13118763;13122361;13124363;13124619;13125166;13127110	13114487;13115881;13118965;13122631;13124520;13124672;13125856;13127163	-;-;-;-;-;-;-;-	2593	0	0	0	0	0	1	0	0	0	0	2	1	4	1	1	0	0	7	5	7	0	0	0	1	0	0	2	1	0	0	0	0	1	1	1	4
Ncoa2	chr1;chr1;chr1;chr1;chr1;chr1;chr1;chr1;chr1;chr1;chr1;chr1;chr1;chr1;chr1;chr1;chr1;chr1;chr1;chr1;chr1;chr1;chr1;chr1;chr1;chr1;chr1;chr1;chr1;chr1;chr1;chr1;chr1;chr1;chr1;chr1;chr1;chr1;chr1;chr1;chr1;chr1;chr1;chr1;chr1;chr1;chr1;chr1;chr1;chr1;chr1;chr1;chr1;chr1;chr1;chr1;chr1;chr1;chr1;chr1;chr1;chr1;chr1;chr1;chr1;chr1;chr1;chr1;chr1;chr1;chr1;chr1;chr1;chr1;chr1;chr1;chr1;chr1;chr1;chr1…	13139105;13139105;13139125;13139158;13139158;13142787;13142788;13142788;13142788;13142788;13142788;13142788;13142788;13142788;13142788;13146875;13146875;13146875;13146875;13146875;13146875;13146875;13146875;13146875;13146875;13146875;13146875;13146875;13146875;13146875;13148317;13148317;13148317;13148317;13148317;13148317;13148317;13148317;13148317;13148317;13148317;13148317;13148317;13148317;131…	13142772;13142772;13142772;13142772;13142772;13143154;13143154;13143154;13143154;13143154;13143154;13143154;13143154;13143154;13143154;13146964;13146964;13146964;13146964;13146964;13146964;13146964;13146964;13146964;13146964;13146964;13146964;13146964;13146964;13146964;13148515;13148515;13148515;13148515;13148515;13148515;13148515;13148515;13148515;13148515;13148515;13148515;13148515;13148515;131…	-;-;-;-;-;-;-;-;-;-;-;-;-;-;-;-;-;-;-;-;-;-;-;-;-;-;-;-;-;-;-;-;-;-;-;-;-;-;-;-;-;-;-;-;-;-;-;-;-;-;-;-;-;-;-;-;-;-;-;-;-;-;-;-;-;-;-;-;-;-;-;-;-;-;-;-;-;-;-;-;-;-;-;-;-;-;-;-;-;-;-;-;-;-;-;-;-;-;-;-;-;-;-;-;-;-;-;-;-;-;-;-;-;-;-;-;-;-;-;-;-;-;-;-;-;-;-;-;-;-;-;-;-;-;-;-;-;-;-;-;-;-;-;-;-;-;-;-;-;-;-;-;-;-;-;-;-;-;-;-;-;-;-;-;-;-;-;-;-;-;-;-;-;-;-;-;-;-;-;-;-;-;-;-;-;-;-;-;-;-;-;-;-;-;-;-;-;-;-;-…	10045	3443	3085	3601	3431	4932	4448	5330	4823	4741	4589	4012	5369	7387	8719	5340	6123	11458	8972	10327	9535	12747	8699	8697	14823	14178	13858	9702	8797	16996	15425	11250	10940	6111	6866	8761	8342
Gm39595	chr1;chr1;chr1	13392554;13411167;13422339	13392589;13411277;13422408	-;-;-	217	0	0	0	0	0	0	0	0	0	0	0	0	0	0	0	0	0	0	1	0	0	0	0	0	0	0	0	0	0	0	0	0	0	1	0	0
Tram1	chr1;chr1;chr1;chr1;chr1;chr1;chr1;chr1;chr1;chr1;chr1	13564693;13569471;13569939;13571803;13572004;13576368;13578100;13579450;13579690;13581023;13589600	13566396;13569631;13570082;13571907;13572074;13576452;13578158;13579566;13579811;13581086;13589910	-;-;-;-;-;-;-;-;-;-;-	2943	2821	3453	2594	2147	2409	1979	2144	2359	1910	2222	1369	1749	1741	1761	2063	1980	1801	1486	1305	1726	1906	2038	2106	2663	2507	2943	2316	2572	3024	3402	2026	2101	1869	1770	1974	2138
Lactb2	chr1;chr1;chr1;chr1;chr1;chr1;chr1;chr1;chr1;chr1;chr1;chr1;chr1	13625898;13625926;13627356;13630065;13630065;13638231;13638231;13647385;13647385;13650721;13650721;13660329;13660329	13626904;13626904;13627437;13630213;13630213;13638409;13638409;13647511;13647511;13650884;13650884;13660605;13660509	-;-;-;-;-;-;-;-;-;-;-;-;-	1985	375	443	340	261	207	158	149	139	117	111	96	108	98	127	180	169	139	137	145	168	177	190	180	290	307	349	370	356	395	349	405	447	386	342	556	582
Xkr9	chr1;chr1;chr1;chr1;chr1;chr1;chr1;chr1;chr1;chr1;chr1	13668738;13668771;13668923;13672126;13672126;13684056;13684056;13684056;13700755;13700755;13700755	13668867;13668867;13669115;13672764;13672764;13684276;13684276;13684276;13701723;13702230;13702230	+;+;+;+;+;+;+;+;+;+;+	2659	0	0	0	0	0	0	0	0	0	0	0	0	0	0	0	0	0	2	4	0	1	0	1	0	0	0	0	0	0	0	0	0	0	0	0	0
Gm5523	chr1	13785685	13786929	-	1245	18	14	9	8	7	6	8	6	7	4	6	10	8	16	10	5	25	20	6	15	14	5	5	10	29	44	8	6	18	34	13	13	17	9	26	19
Gm31195	chr1;chr1;chr1;chr1;chr1;chr1;chr1;chr1;chr1;chr1;chr1	13846500;13846500;13846500;13862624;13862624;13881303;13881303;13881303;13881803;13881823;13881823	13846729;13846729;13846729;13862749;13862749;13881388;13881388;13881388;13881933;13881933;13881933	+;+;+;+;+;+;+;+;+;+;+	573	0	0	0	0	0	0	0	0	0	0	0	0	0	0	0	0	0	0	0	0	0	0	0	0	0	0	0	0	0	0	0	0	0	0	0	0
Gm39596	chr1;chr1;chr1;chr1;chr1;chr1;chr1;chr1;chr1;chr1;chr1;chr1;chr1;chr1	14042254;14042254;14055413;14058279;14058279;14058279;14060034;14060034;14060034;14063708;14063708;14068398;14068398;14141190	14042383;14042383;14055519;14058418;14058418;14058418;14060072;14060072;14060072;14063767;14063767;14068552;14068552;14141388	+;+;+;+;+;+;+;+;+;+;+;+;+;+	830	0	0	0	0	0	0	0	0	0	0	0	0	0	0	0	0	0	0	0	0	0	0	0	0	0	0	0	0	0	0	0	1	0	0	0	0
Eya1	chr1;chr1;chr1;chr1;chr1;chr1;chr1;chr1;chr1;chr1;chr1;chr1;chr1;chr1;chr1;chr1;chr1;chr1;chr1;chr1;chr1;chr1;chr1;chr1;chr1;chr1;chr1;chr1;chr1;chr1;chr1;chr1;chr1;chr1;chr1;chr1;chr1;chr1;chr1;chr1;chr1;chr1;chr1;chr1;chr1;chr1;chr1;chr1;chr1;chr1;chr1;chr1;chr1;chr1;chr1;chr1;chr1;chr1;chr1;chr1;chr1;chr1;chr1;chr1;chr1;chr1;chr1;chr1;chr1;chr1;chr1;chr1;chr1;chr1;chr1;chr1;chr1;chr1;chr1;chr1…	14168953;14168953;14168953;14168953;14168953;14168953;14168953;14168953;14168953;14168958;14168958;14168958;14170918;14179480;14179480;14179480;14179480;14179480;14179480;14179480;14179480;14179480;14179481;14179481;14179481;14179481;14183157;14183157;14183157;14183157;14183157;14183157;14183157;14183157;14183157;14183157;14183157;14183157;14183157;14183223;14183381;14183381;14183381;14183381;141…	14170998;14170996;14170996;14170996;14170998;14170998;14170998;14170996;14170996;14170996;14170996;14170996;14170996;14179580;14179580;14179580;14179580;14179580;14179580;14179580;14179580;14179580;14179580;14179580;14179580;14179580;14183278;14183278;14183278;14183278;14183278;14183278;14183278;14183278;14183278;14183278;14183278;14183278;14183278;14183303;14183495;14183495;14183495;14183495;141…	-;-;-;-;-;-;-;-;-;-;-;-;-;-;-;-;-;-;-;-;-;-;-;-;-;-;-;-;-;-;-;-;-;-;-;-;-;-;-;-;-;-;-;-;-;-;-;-;-;-;-;-;-;-;-;-;-;-;-;-;-;-;-;-;-;-;-;-;-;-;-;-;-;-;-;-;-;-;-;-;-;-;-;-;-;-;-;-;-;-;-;-;-;-;-;-;-;-;-;-;-;-;-;-;-;-;-;-;-;-;-;-;-;-;-;-;-;-;-;-;-;-;-;-;-;-;-;-;-;-;-;-;-;-;-;-;-;-;-;-;-;-;-;-;-;-;-;-;-;-;-;-;-;-;-;-;-;-;-;-;-;-;-;-;-;-;-;-;-;-;-;-;-;-;-;-;-;-;-;-;-;-;-;-;-;-;-;-;-;-;-;-;-;-;-;-;-;-;-;-…	5626	477	447	463	300	326	313	461	375	228	211	145	134	149	154	124	140	136	92	93	107	61	147	154	33	25	54	123	122	15	18	98	143	91	83	97	115
Msc	chr1;chr1;chr1;chr1;chr1;chr1;chr1;chr1;chr1;chr1	14753344;14753344;14753346;14754234;14754506;14754506;14755119;14755119;14755230;14755230	14754325;14754325;14754325;14754325;14754542;14754542;14756089;14756089;14755966;14756089	-;-;-;-;-;-;-;-;-;-	1990	7	4	9	7	7	7	12	11	9	17	11	14	0	4	18	5	2	3	4	1	0	9	6	2	0	0	8	8	1	5	8	5	2	0	7	5
LOC105243866	chr1;chr1;chr1;chr1;chr1;chr1;chr1;chr1;chr1;chr1;chr1;chr1;chr1;chr1	14756151;14756151;14756152;14756156;14773817;14773817;14775422;14775422;14775526;14775526;14776523;14776523;14776523;14776523	14756237;14756237;14756237;14756237;14773937;14773937;14775608;14775608;14775608;14775608;14780974;14780974;14780974;14780974	+;+;+;+;+;+;+;+;+;+;+;+;+;+	4847	7	6	6	3	5	4	7	6	5	5	12	5	0	4	2	7	0	0	3	0	0	17	10	0	2	0	6	10	0	0	8	11	3	9	9	4
Trpa1	chr1;chr1;chr1;chr1;chr1;chr1;chr1;chr1;chr1;chr1;chr1;chr1;chr1;chr1;chr1;chr1;chr1;chr1;chr1;chr1;chr1;chr1;chr1;chr1;chr1;chr1;chr1;chr1;chr1;chr1;chr1;chr1;chr1;chr1;chr1;chr1;chr1;chr1;chr1;chr1;chr1;chr1;chr1;chr1;chr1;chr1;chr1;chr1;chr1;chr1;chr1;chr1;chr1	14872648;14872650;14874364;14874364;14875849;14875849;14880199;14880199;14881597;14881597;14882112;14882112;14884110;14884110;14885750;14886887;14886887;14887595;14887595;14889394;14889394;14890395;14890395;14891305;14891305;14893183;14893183;14896492;14896492;14898009;14898009;14898256;14898256;14899347;14899347;14900065;14900065;14901862;14901862;14903146;14903146;14904147;14904147;14904453;149…	14873728;14873728;14874461;14874461;14875959;14875959;14880267;14880267;14881779;14881779;14882241;14882241;14884279;14884279;14885839;14887052;14887052;14887665;14887665;14889492;14889492;14890454;14890454;14891398;14891398;14893349;14893349;14896606;14896606;14898173;14898173;14898425;14898425;14899447;14899447;14900164;14900164;14901910;14901910;14903282;14903282;14904292;14904292;14904561;149…	-;-;-;-;-;-;-;-;-;-;-;-;-;-;-;-;-;-;-;-;-;-;-;-;-;-;-;-;-;-;-;-;-;-;-;-;-;-;-;-;-;-;-;-;-;-;-;-;-;-;-;-;-	4415	7	1	1	0	0	2	4	2	3	2	0	2	0	1	4	2	0	0	1	0	0	0	1	0	0	0	3	4	0	0	8	8	1	1	3	2
Kcnb2	chr1;chr1;chr1;chr1;chr1;chr1;chr1;chr1;chr1;chr1	15287157;15312363;15312452;15313009;15621436;15621849;15709485;15709485;15709485;15709485	15287484;15313030;15313030;15313030;15621945;15621945;15723751;15723751;15714214;15723750	+;+;+;+;+;+;+;+;+;+	15773	90	94	97	98	422	341	851	858	852	853	685	988	994	1083	963	1001	993	779	604	665	635	776	767	92	56	81	1010	725	38	12	1320	1315	1236	1204	1570	1356
Terf1	chr1;chr1;chr1;chr1;chr1;chr1;chr1;chr1;chr1;chr1;chr1;chr1;chr1;chr1;chr1;chr1;chr1;chr1;chr1;chr1;chr1;chr1;chr1;chr1;chr1;chr1;chr1;chr1;chr1;chr1;chr1;chr1;chr1;chr1;chr1	15804982;15804988;15805646;15805646;15807641;15807641;15807641;15807641;15813041;15813041;15813041;15813041;15815886;15815886;15815886;15818934;15818934;15818934;15818934;15819651;15819651;15819651;15819651;15821917;15831507;15831507;15831507;15833401;15833401;15838182;15838182;15838182;15842921;15842921;15842921	15805957;15805957;15805957;15805957;15807736;15807736;15807736;15807736;15813162;15813162;15813162;15813162;15815972;15815972;15815972;15819083;15819083;15819083;15819083;15819763;15819763;15819763;15819763;15822260;15831566;15831566;15831566;15833489;15833489;15838288;15838288;15838288;15844052;15844052;15843431	+;+;+;+;+;+;+;+;+;+;+;+;+;+;+;+;+;+;+;+;+;+;+;+;+;+;+;+;+;+;+;+;+;+;+	3276	1161	1266	1122	1163	964	861	909	956	782	648	451	593	844	782	445	418	681	678	524	725	635	478	438	351	277	383	567	575	369	337	388	425	622	546	648	769
Sbspon	chr1;chr1;chr1;chr1;chr1	15853862;15858889;15860261;15883646;15892439	15855862;15859065;15860351;15883840;15892722	-;-;-;-;-	2748	27	14	25	32	21	25	44	41	84	82	57	76	63	59	76	90	63	81	85	52	43	183	162	149	103	189	416	310	71	53	595	686	469	481	559	574
Gm31523	chr1;chr1;chr1	15905205;15905562;15906039	15905357;15905641;15907764	+;+;+	1959	0	0	0	0	0	0	0	1	2	0	0	0	0	4	10	3	0	0	3	0	2	2	0	0	0	0	2	0	0	0	3	1	0	1	5	2
Gm7634	chr1;chr1	16053335;16053632	16053536;16053906	+;+	477	0	0	0	0	0	0	0	0	0	0	0	0	0	0	0	0	0	0	0	0	0	0	0	0	0	0	0	0	0	0	0	0	0	0	0	0
4930444P10Rik	chr1;chr1;chr1;chr1;chr1;chr1;chr1;chr1;chr1;chr1;chr1;chr1;chr1;chr1;chr1;chr1;chr1;chr1;chr1;chr1	16065974;16065974;16065979;16065979;16068800;16068800;16068800;16068800;16078568;16078568;16078568;16078568;16080830;16080830;16080830;16081668;16082158;16092974;16092974;16092974	16066274;16066274;16066274;16066274;16068855;16068855;16068855;16068855;16078700;16078700;16078700;16078700;16080993;16080993;16080993;16082510;16082486;16093325;16093325;16093344	-;-;-;-;-;-;-;-;-;-;-;-;-;-;-;-;-;-;-;-	1868	20	25	34	16	21	23	42	23	22	17	14	17	7	4	15	21	8	7	2	3	7	17	12	4	5	0	7	13	2	0	12	11	4	7	17	9
Rpl7	chr1;chr1;chr1;chr1;chr1;chr1;chr1	16101295;16101727;16102490;16102692;16103168;16103510;16104365	16101359;16101936;16102599;16102829;16103334;16103684;16104433	-;-;-;-;-;-;-	934	29971	29893	24301	21470	19400	15870	16321	17325	13426	14513	9190	10513	10865	10244	16601	15658	10541	9706	8276	8909	8797	12227	12844	10802	13400	13020	5654	6546	10652	12629	5153	5534	4291	3889	5183	5218
Rdh10	chr1;chr1;chr1;chr1;chr1;chr1	16105882;16107795;16128165;16129196;16131075;16131294	16106306;16108030;16128263;16129341;16131206;16132550	+;+;+;+;+;+	2295	1614	1181	1804	1686	1357	1325	1188	1332	1704	1618	1418	1884	1996	2032	1879	1932	2201	2099	1742	2343	1928	2214	2299	1185	882	1354	2325	2248	688	722	2411	2831	840	986	1167	1142
Stau2	chr1;chr1;chr1;chr1;chr1;chr1;chr1;chr1;chr1;chr1;chr1;chr1;chr1;chr1;chr1;chr1;chr1;chr1;chr1;chr1;chr1;chr1;chr1;chr1;chr1;chr1;chr1;chr1;chr1;chr1;chr1;chr1;chr1;chr1;chr1;chr1;chr1;chr1;chr1;chr1;chr1;chr1;chr1;chr1;chr1;chr1;chr1;chr1;chr1;chr1;chr1;chr1;chr1;chr1;chr1;chr1;chr1;chr1;chr1;chr1;chr1;chr1;chr1;chr1;chr1;chr1;chr1;chr1;chr1;chr1;chr1;chr1;chr1;chr1;chr1;chr1;chr1;chr1;chr1;chr1…	16228803;16228803;16228803;16228803;16228803;16228803;16228803;16228810;16228810;16231003;16231003;16231003;16231003;16231003;16231003;16231003;16334063;16344197;16344197;16345704;16345704;16345704;16345704;16345704;16345704;16345704;16345704;16345704;16345704;16366079;16366079;16366079;16366079;16366079;16366079;16366079;16366079;16366079;16366079;16366079;16366079;16369755;16369755;16369755;163…	16229866;16229866;16229866;16229866;16229866;16229866;16229866;16229866;16229866;16231091;16231091;16231091;16231091;16231091;16231091;16231091;16335025;16346011;16346011;16346011;16346011;16346011;16346011;16346011;16346011;16346011;16346011;16346011;16346011;16366139;16366139;16366139;16366139;16366139;16366139;16366139;16366139;16366139;16366139;16366139;16366139;16369886;16369886;16369886;163…	-;-;-;-;-;-;-;-;-;-;-;-;-;-;-;-;-;-;-;-;-;-;-;-;-;-;-;-;-;-;-;-;-;-;-;-;-;-;-;-;-;-;-;-;-;-;-;-;-;-;-;-;-;-;-;-;-;-;-;-;-;-;-;-;-;-;-;-;-;-;-;-;-;-;-;-;-;-;-;-;-;-;-;-;-;-;-;-;-;-;-;-;-;-;-;-;-;-;-;-;-;-;-;-;-;-;-;-;-;-;-;-;-;-;-;-;-;-;-;-;-;-;-;-;-;-;-;-;-;-;-;-;-;-;-;-;-;-;-;-;-;-;-;-;-;-;-;-;-;-;-;-;-;-;-;-;-;-	5924	1264	1160	1267	1297	1488	1238	1951	2094	1681	1756	1309	1533	1021	1149	2116	2236	1251	1293	1027	995	1270	2208	2487	986	942	1026	1704	1795	1037	1002	1833	2068	1507	1295	1972	1782
LOC102634042	chr1;chr1;chr1;chr1;chr1;chr1;chr1;chr1;chr1	16253587;16253587;16253587;16253831;16253831;16253831;16258712;16262999;16263165	16253641;16253641;16253641;16254045;16254045;16254045;16259572;16263525;16263525	+;+;+;+;+;+;+;+;+	1658	1	1	1	2	1	1	1	6	2	0	2	0	0	3	0	0	0	0	5	0	0	0	2	2	0	0	1	3	0	0	8	2	2	1	0	1
Ube2w	chr1;chr1;chr1;chr1;chr1;chr1;chr1;chr1;chr1;chr1;chr1;chr1;chr1;chr1;chr1;chr1;chr1;chr1;chr1;chr1;chr1;chr1;chr1;chr1;chr1;chr1;chr1;chr1;chr1;chr1;chr1;chr1;chr1;chr1;chr1;chr1;chr1;chr1;chr1;chr1;chr1;chr1;chr1;chr1	16540788;16543949;16565992;16565992;16568673;16568673;16568673;16581927;16581927;16581927;16581927;16584270;16584280;16585276;16585276;16585276;16585276;16585276;16585276;16585276;16585276;16597951;16597951;16597951;16597951;16597951;16597951;16597951;16602262;16602262;16602262;16602262;16602262;16602262;16602262;16602262;16619237;16619237;16619237;16619237;16619237;16619237;16619237;16619237	16541789;16544032;16571282;16571282;16571282;16571282;16571282;16582002;16582002;16582002;16582002;16584729;16584729;16585352;16585431;16585352;16585431;16585352;16585431;16585352;16585431;16598053;16598053;16598053;16598053;16598053;16598053;16598053;16602353;16602353;16602353;16602353;16602353;16602353;16602353;16602353;16619415;16619415;16619338;16619338;16619338;16619415;16619415;16619338	-;-;-;-;-;-;-;-;-;-;-;-;-;-;-;-;-;-;-;-;-;-;-;-;-;-;-;-;-;-;-;-;-;-;-;-;-;-;-;-;-;-;-;-	7443	1348	1229	1261	1005	1204	978	1255	1410	1272	1228	700	1068	1105	1228	1586	1614	1536	1309	1186	1349	1552	2056	1838	1616	1848	1522	2277	2400	2171	2121	2017	1992	1642	1601	2072	2353
LOC108167614	chr1;chr1	16591021;16593217	16593186;16596309	-;-	5259	156	81	159	152	129	137	120	148	342	280	205	211	208	208	272	205	198	240	126	119	206	314	258	112	17	54	300	140	31	7	225	317	206	216	312	310
Tceb1	chr1;chr1;chr1;chr1;chr1;chr1;chr1;chr1;chr1;chr1;chr1;chr1;chr1;chr1;chr1;chr1;chr1;chr1;chr1;chr1;chr1;chr1;chr1;chr1;chr1;chr1;chr1;chr1;chr1;chr1;chr1;chr1;chr1;chr1;chr1;chr1;chr1;chr1;chr1;chr1;chr1;chr1;chr1;chr1;chr1;chr1;chr1	16641725;16641725;16641725;16641725;16641725;16641725;16641725;16641725;16641725;16642765;16645686;16645686;16645686;16645686;16645686;16645686;16645686;16645686;16645686;16645686;16646988;16646988;16646988;16646988;16646988;16647955;16647955;16647955;16647955;16647955;16647955;16647955;16647955;16647955;16647955;16655419;16656296;16656296;16656822;16656822;16656822;16656822;16656862;16656912;166…	16643478;16643478;16643478;16643478;16643478;16643478;16643478;16643478;16643478;16643478;16645829;16645829;16645829;16645829;16645829;16645829;16645829;16645829;16645829;16645829;16647053;16647053;16647053;16647053;16647053;16648007;16648007;16648007;16648007;16648007;16648007;16648007;16648007;16648007;16648007;16655504;16656459;16656459;16656865;16656905;16656914;16656905;16656897;16657035;166…	-;-;-;-;-;-;-;-;-;-;-;-;-;-;-;-;-;-;-;-;-;-;-;-;-;-;-;-;-;-;-;-;-;-;-;-;-;-;-;-;-;-;-;-;-;-;-	2565	3000	3048	2636	2307	2497	1908	2856	3209	2606	2938	1735	2135	2063	2251	3740	3857	2264	1964	2109	2240	2110	3427	3689	2638	2815	2770	2558	2650	2586	2486	2602	2851	1782	1598	2651	2775
D030040B21Rik	chr1;chr1;chr1;chr1	16657552;16660021;16660555;16662021	16659778;16660228;16660649;16662278	+;+;+;+	2788	2	1	3	0	0	0	1	1	1	3	1	1	4	3	0	1	0	0	1	0	1	2	0	0	0	0	0	1	0	0	1	2	1	1	0	1
Tmem70	chr1;chr1;chr1;chr1;chr1;chr1	16665191;16665191;16667665;16667668;16676968;16676968	16665505;16665505;16667773;16667773;16678275;16678275	+;+;+;+;+;+	1732	985	1306	991	784	891	648	901	1013	596	851	469	607	761	836	808	876	1015	819	534	709	873	845	882	557	566	491	656	715	514	610	568	624	508	485	565	653
Ly96	chr1;chr1;chr1;chr1;chr1;chr1;chr1;chr1;chr1;chr1	16688456;16688456;16691684;16691684;16700795;16700849;16706173;16706173;16709439;16709439	16688619;16688619;16691773;16691773;16700923;16700923;16706225;16706225;16709605;16709605	+;+;+;+;+;+;+;+;+;+	603	57	27	59	59	41	25	21	34	18	20	8	7	8	11	15	19	6	9	16	11	3	16	22	7	3	2	16	18	3	0	21	18	12	16	38	18
Jph1	chr1;chr1;chr1;chr1;chr1;chr1;chr1;chr1;chr1;chr1;chr1;chr1;chr1;chr1;chr1;chr1;chr1;chr1;chr1;chr1;chr1;chr1;chr1;chr1;chr1;chr1;chr1;chr1;chr1;chr1;chr1;chr1;chr1;chr1;chr1;chr1	16942104;16942853;16964293;16994938;16996582;16996582;16996582;16997464;16997464;16997464;16997464;16997464;17003891;17003891;17003891;17003891;17003891;17003891;17016039;17016039;17016039;17016039;17016039;17016039;17091298;17091298;17091298;17091298;17091298;17091298;17097226;17097226;17097226;17097226;17097226;17097226	16942277;16942921;16964577;16997559;16997040;16996889;16997043;16997559;16997559;16997559;16997559;16997559;17004534;17004534;17004534;17004534;17004534;17004534;17016157;17016157;17016157;17016157;17016157;17016157;17092057;17092057;17092057;17092057;17092057;17092057;17097904;17097904;17097904;17097904;17097889;17097904	-;-;-;-;-;-;-;-;-;-;-;-;-;-;-;-;-;-;-;-;-;-;-;-;-;-;-;-;-;-;-;-;-;-;-;-	5352	101	111	111	121	107	98	262	238	383	323	201	274	267	223	176	149	186	146	121	114	120	164	136	110	109	100	200	188	82	87	139	153	72	65	106	110
LOC108167615	chr1;chr1;chr1	17097969;17098681;17099125	17098251;17098825;17100793	+;+;+	2097	9	4	0	2	0	4	3	2	2	3	2	4	1	1	3	0	0	0	5	8	2	2	8	11	8	2	33	37	7	8	15	11	7	6	8	10
Gm31982	chr1;chr1;chr1;chr1;chr1;chr1;chr1;chr1	17098573;17098573;17103095;17103095;17103990;17103990;17123407;17124513	17098785;17098785;17103180;17103180;17104041;17104041;17124057;17124568	-;-;-;-;-;-;-;-	1058	0	0	0	0	0	0	0	0	0	1	1	0	0	0	0	0	0	3	0	0	0	0	0	0	0	0	0	0	0	0	0	0	1	0	0	0
Gm28783	chr1;chr1	17120597;17128718	17123279;17128971	+;+	2937	4	5	1	7	2	1	5	2	1	1	0	1	0	2	4	3	1	4	3	3	3	7	3	11	12	38	42	39	13	4	13	13	7	5	5	6
Gdap1	chr1;chr1;chr1;chr1;chr1;chr1	17145373;17146936;17156961;17158409;17159924;17161127	17145588;17147128;17157134;17158503;17160038;17164271	+;+;+;+;+;+	3938	61	21	112	150	649	523	1725	1640	1748	2197	1436	1720	715	930	2783	2906	1010	834	1065	975	1096	2962	3187	1110	1108	1180	3487	3265	924	950	3412	3616	2337	2112	2840	3037
Gm28784	chr1;chr1	17168402;17172724	17171961;17173109	+;+	3946	0	0	0	0	2	1	4	2	6	5	2	2	5	2	7	6	1	0	2	0	2	4	6	3	2	0	7	5	4	0	11	10	56	56	45	77
Gm39597	chr1;chr1;chr1;chr1	17202970;17205168;17205427;17205427	17203150;17205307;17205577;17205577	+;+;+;+	472	0	0	0	0	0	0	0	0	0	0	0	0	0	2	0	0	0	0	4	0	0	0	0	0	0	0	0	0	0	0	0	0	0	0	0	1
Pi15	chr1;chr1;chr1;chr1;chr1;chr1	17601901;17602577;17619783;17621401;17621647;17624835	17602042;17602884;17619901;17621533;17621762;17630939	+;+;+;+;+;+	6923	13	0	32	10	15	6	9	25	14	7	4	8	1	1	6	3	0	2	4	0	0	1	7	0	0	0	1	12	0	0	9	14	2	1	1	11
Gm28154	chr1;chr1;chr1;chr1;chr1;chr1;chr1;chr1;chr1;chr1;chr1;chr1;chr1;chr1;chr1;chr1;chr1;chr1;chr1;chr1;chr1;chr1;chr1;chr1;chr1;chr1;chr1;chr1;chr1;chr1;chr1;chr1;chr1;chr1;chr1;chr1;chr1	17615098;17621620;17621620;17621620;17621620;17621620;17621620;17621771;17624623;17624623;17624623;17624623;17624623;17635758;17635758;17635758;17635758;17636274;17636274;17636274;17637059;17637059;17637059;17637059;17637059;17637059;17637059;17637059;17637059;17637059;17637059;17637407;17637407;17637407;17639283;17640200;17641343	17615311;17621922;17621922;17621922;17621922;17621922;17621922;17621922;17624686;17624683;17624683;17624686;17624686;17636570;17636570;17636570;17636570;17636570;17636570;17636570;17639380;17637145;17641098;17637145;17637145;17637145;17641098;17641098;17641098;17641098;17641098;17637497;17641098;17641098;17641098;17641098;17641382	-;-;-;-;-;-;-;-;-;-;-;-;-;-;-;-;-;-;-;-;-;-;-;-;-;-;-;-;-;-;-;-;-;-;-;-;-	5474	26	5	15	11	78	40	130	77	41	43	18	18	2	1	16	21	0	0	6	0	0	12	19	0	0	0	3	5	0	0	8	4	13	11	10	15
Gm16070	chr1;chr1;chr1;chr1;chr1;chr1;chr1	17676027;17696996;17707670;17709686;17712450;17724522;17727099	17677104;17697153;17707726;17709895;17712594;17724589;17727646	-;-;-;-;-;-;-	2264	13	8	11	0	14	10	22	19	6	8	3	1	0	1	1	3	0	1	1	0	0	1	6	0	0	0	2	0	0	0	3	2	6	2	9	7
Crispld1	chr1;chr1;chr1;chr1;chr1;chr1;chr1;chr1;chr1;chr1;chr1;chr1;chr1;chr1;chr1;chr1;chr1;chr1;chr1;chr1;chr1;chr1;chr1;chr1;chr1;chr1;chr1;chr1;chr1;chr1;chr1;chr1;chr1;chr1;chr1;chr1;chr1;chr1;chr1;chr1;chr1;chr1;chr1;chr1;chr1;chr1;chr1;chr1;chr1;chr1;chr1;chr1;chr1;chr1;chr1;chr1;chr1;chr1;chr1;chr1;chr1;chr1;chr1;chr1;chr1;chr1;chr1;chr1;chr1;chr1;chr1;chr1;chr1;chr1;chr1;chr1;chr1;chr1;chr1;chr1…	17727029;17727030;17727399;17727417;17727582;17728594;17728594;17728594;17730135;17745354;17745354;17745354;17745354;17745354;17745780;17745780;17745780;17745780;17745780;17745845;17746731;17746731;17746731;17746731;17746731;17747501;17747501;17747501;17747501;17747501;17747501;17749507;17749507;17749507;17749507;17749507;17749507;17750265;17750265;17750265;17750265;17750265;17750265;17750434;177…	17727134;17727134;17727763;17727763;17727763;17728914;17728914;17728914;17730470;17745472;17745472;17745472;17745472;17745472;17745912;17745912;17745912;17745912;17745912;17745912;17746846;17746846;17746846;17746846;17746846;17747601;17747601;17747601;17747601;17747601;17747601;17749647;17749647;17749647;17749647;17749647;17749647;17750325;17750325;17750325;17750325;17750325;17750325;17750500;177…	+;+;+;+;+;+;+;+;+;+;+;+;+;+;+;+;+;+;+;+;+;+;+;+;+;+;+;+;+;+;+;+;+;+;+;+;+;+;+;+;+;+;+;+;+;+;+;+;+;+;+;+;+;+;+;+;+;+;+;+;+;+;+;+;+;+;+;+;+;+;+;+;+;+;+;+;+;+;+;+;+;+;+;+;+	5494	298	306	238	200	202	160	168	164	78	102	35	33	5	6	70	64	3	0	5	5	2	59	44	19	11	17	54	40	8	0	118	136	83	87	145	105
Gm28153	chr1;chr1;chr1	17751286;17805336;17944430	17751938;17805417;17944776	-;-;-	1082	7	2	1	4	4	1	5	2	2	1	3	3	0	0	4	1	0	0	5	2	0	0	2	0	1	0	2	0	0	0	2	2	0	1	1	0
Crisp4	chr1;chr1;chr1;chr1;chr1;chr1;chr1;chr1;chr1;chr1;chr1;chr1;chr1;chr1;chr1;chr1;chr1;chr1;chr1;chr1;chr1;chr1;chr1;chr1;chr1;chr1;chr1;chr1;chr1;chr1;chr1;chr1;chr1;chr1;chr1;chr1;chr1;chr1;chr1;chr1;chr1	18114884;18114905;18114905;18114905;18115191;18122738;18122738;18122738;18122738;18122738;18124232;18124232;18124232;18124232;18124232;18128642;18128642;18128642;18128642;18128642;18130159;18130159;18130159;18130159;18130159;18134039;18134039;18134039;18134039;18136988;18136988;18136988;18136988;18136988;18137816;18137816;18141416;18141416;18141416;18145844;18145844	18115756;18115756;18115756;18115756;18115756;18122826;18122826;18122826;18122826;18122826;18124329;18124329;18124329;18124329;18124329;18128790;18128790;18128790;18128790;18128790;18130249;18130249;18130249;18130249;18130249;18134173;18134173;18134173;18134173;18137051;18137052;18137052;18137052;18137052;18137876;18137876;18141532;18141446;18141446;18145966;18145965	-;-;-;-;-;-;-;-;-;-;-;-;-;-;-;-;-;-;-;-;-;-;-;-;-;-;-;-;-;-;-;-;-;-;-;-;-;-;-;-;-	1801	0	0	0	0	0	0	0	0	0	0	0	0	0	0	0	0	0	0	0	0	0	0	0	0	0	0	0	0	0	0	0	0	0	0	0	0
Defb44-ps	chr1;chr1	18210053;18223521	18210230;18223564	-;-	222	0	0	0	0	0	0	0	0	0	0	0	0	0	0	0	0	0	0	0	0	0	0	0	0	0	0	0	0	0	0	0	0	0	0	0	0
Defb18	chr1;chr1	18236473;18237374	18236660;18237443	-;-	258	0	0	0	0	0	0	0	0	0	0	0	0	0	0	0	0	0	0	0	0	0	0	0	0	0	0	0	0	0	0	0	0	0	0	0	0
Defb41	chr1;chr1;chr1;chr1	18250978;18260524;18265026;18265026	18251333;18260666;18265138;18265138	-;-;-;-	612	0	0	0	0	0	0	0	0	0	0	0	0	0	1	0	0	0	0	0	0	0	0	0	0	0	0	0	0	0	0	0	0	0	0	0	0
Gm15825	chr1;chr1;chr1	19063300;19064883;19075102	19063524;19065041;19075464	-;-;-	747	0	0	0	3	2	2	1	1	1	2	2	6	1	1	7	3	0	0	2	0	1	2	0	2	0	0	2	4	2	0	13	4	13	8	6	10
Tfap2d	chr1;chr1;chr1;chr1;chr1;chr1;chr1;chr1;chr1;chr1;chr1;chr1;chr1;chr1;chr1;chr1;chr1;chr1;chr1;chr1;chr1;chr1;chr1;chr1;chr1;chr1;chr1;chr1;chr1;chr1;chr1	19103022;19103348;19103689;19104036;19104364;19104364;19104364;19108250;19108250;19108250;19108250;19118830;19118830;19118830;19118830;19119162;19119162;19119162;19119162;19142837;19142837;19142837;19142837;19148304;19148304;19148304;19148304;19165959;19165959;19165959;19165959	19103294;19103639;19104024;19104861;19104861;19104861;19104861;19108310;19108310;19108310;19108310;19118995;19118995;19118995;19118995;19119280;19119280;19119280;19119280;19142978;19142978;19142978;19142978;19148417;19148417;19148417;19148417;19168592;19168592;19168592;19166338	+;+;+;+;+;+;+;+;+;+;+;+;+;+;+;+;+;+;+;+;+;+;+;+;+;+;+;+;+;+;+	4963	34	3	97	170	637	457	1332	1227	927	1196	660	669	135	140	685	725	124	184	113	77	84	495	536	19	14	26	332	308	20	18	346	455	245	222	308	315
Tfap2b	chr1;chr1;chr1;chr1;chr1;chr1;chr1;chr1;chr1;chr1;chr1;chr1;chr1;chr1;chr1;chr1;chr1;chr1;chr1;chr1;chr1;chr1;chr1;chr1;chr1;chr1;chr1;chr1;chr1;chr1;chr1;chr1;chr1;chr1;chr1;chr1;chr1;chr1;chr1;chr1;chr1;chr1;chr1;chr1;chr1;chr1;chr1;chr1;chr1;chr1;chr1;chr1;chr1;chr1;chr1;chr1;chr1;chr1;chr1;chr1;chr1;chr1;chr1;chr1;chr1;chr1;chr1;chr1;chr1;chr1;chr1;chr1;chr1;chr1;chr1	19208914;19208914;19208919;19208926;19208927;19208928;19208928;19211113;19212054;19212397;19212397;19212397;19212397;19212397;19213951;19213951;19213951;19213951;19213951;19213951;19213951;19213951;19213951;19219193;19219193;19219193;19219193;19219193;19219193;19219193;19219193;19219193;19226436;19226436;19226436;19226436;19226436;19226436;19226436;19226436;19226436;19228442;19228442;19228442;192…	19209248;19209248;19209248;19209248;19209248;19209248;19209248;19212186;19212423;19212423;19212423;19212423;19212423;19212423;19214409;19214409;19214409;19214409;19214409;19214409;19214409;19214409;19214409;19219253;19219253;19219253;19219253;19219253;19219253;19219253;19219253;19219253;19226655;19226655;19226655;19226655;19226655;19226655;19226655;19226655;19226655;19228560;19228560;19228560;192…	+;+;+;+;+;+;+;+;+;+;+;+;+;+;+;+;+;+;+;+;+;+;+;+;+;+;+;+;+;+;+;+;+;+;+;+;+;+;+;+;+;+;+;+;+;+;+;+;+;+;+;+;+;+;+;+;+;+;+;+;+;+;+;+;+;+;+;+;+;+;+;+;+;+;+	7443	696	500	614	406	620	482	6651	5397	8493	7755	9661	13111	3861	4010	11839	12762	1137	1749	1319	610	603	9783	9737	766	614	705	5720	4895	476	428	9903	10333	4570	5161	6705	5634
Gm32651	chr1;chr1;chr1;chr1;chr1;chr1;chr1	19606089;19606089;19608998;19608998;19633925;19636637;19636637	19606169;19606169;19609088;19609088;19634023;19636734;19636734	+;+;+;+;+;+;+	369	0	0	0	0	0	0	0	0	0	0	0	0	0	0	0	0	0	0	0	0	0	0	0	0	0	0	0	0	0	0	0	0	0	0	0	0
Pkhd1	chr1;chr1;chr1;chr1;chr1;chr1;chr1;chr1;chr1;chr1;chr1;chr1;chr1;chr1;chr1;chr1;chr1;chr1;chr1;chr1;chr1;chr1;chr1;chr1;chr1;chr1;chr1;chr1;chr1;chr1;chr1;chr1;chr1;chr1;chr1;chr1;chr1;chr1;chr1;chr1;chr1;chr1;chr1;chr1;chr1;chr1;chr1;chr1;chr1;chr1;chr1;chr1;chr1;chr1;chr1;chr1;chr1;chr1;chr1;chr1;chr1;chr1;chr1;chr1;chr1;chr1;chr1;chr1;chr1;chr1;chr1;chr1;chr1;chr1;chr1;chr1;chr1;chr1;chr1;chr1…	20057779;20070378;20073457;20081186;20103215;20104542;20116930;20196196;20198018;20198018;20199342;20199342;20200520;20200520;20209161;20209161;20211837;20211837;20220039;20220039;20222859;20222859;20237044;20239301;20239301;20239301;20275519;20275519;20275519;20288196;20288196;20288196;20310525;20310525;20310525;20312033;20312033;20312033;20347211;20347211;20347211;20350413;20350413;20350413;203…	20058710;20070500;20073615;20081293;20103302;20104677;20117947;20197662;20198175;20198175;20199510;20199510;20201395;20201395;20209313;20209313;20211991;20211991;20220126;20220126;20222972;20222972;20237812;20239438;20239438;20239438;20275647;20275647;20275647;20288261;20288261;20288261;20310720;20310720;20310720;20312210;20312210;20312210;20347457;20347457;20347457;20350545;20350545;20350545;203…	-;-;-;-;-;-;-;-;-;-;-;-;-;-;-;-;-;-;-;-;-;-;-;-;-;-;-;-;-;-;-;-;-;-;-;-;-;-;-;-;-;-;-;-;-;-;-;-;-;-;-;-;-;-;-;-;-;-;-;-;-;-;-;-;-;-;-;-;-;-;-;-;-;-;-;-;-;-;-;-;-;-;-;-;-;-;-;-;-;-;-;-;-;-;-;-;-;-;-;-;-;-;-;-;-;-;-;-;-;-;-;-;-;-;-;-;-;-;-;-;-;-;-;-;-;-;-;-;-;-;-;-;-;-;-;-;-;-;-;-;-;-;-;-;-;-;-;-;-;-;-;-;-;-;-;-;-;-;-;-;-;-;-;-;-;-;-;-;-;-;-;-;-;-;-;-;-;-;-;-;-;-;-;-;-;-;-;-;-;-;-;-;-;-;-;-;-;-;-;-…	15293	2	2	0	0	0	0	10	8	4	10	5	6	0	10	4	6	0	7	19	0	3	5	7	1	1	2	10	4	3	0	6	5	9	14	7	6
4930486I03Rik	chr1;chr1;chr1	20356454;20381095;20391892	20356705;20381219;20392300	+;+;+	786	0	0	0	0	0	0	0	0	0	0	0	0	0	0	0	0	0	0	0	0	0	0	0	0	0	0	0	0	1	0	0	0	0	0	0	0
Linc-md1	chr1;chr1;chr1	20669882;20670950;20682713	20670001;20671104;20682958	+;+;+	521	0	0	0	0	0	0	0	0	0	0	0	0	0	0	0	0	0	0	1	0	0	0	0	0	0	0	0	0	0	0	0	1	0	0	0	0
Mir206	chr1	20679010	20679082	+	73	0	0	0	0	0	0	0	0	0	0	0	0	0	0	0	0	0	0	0	0	0	0	0	0	0	0	0	0	0	0	0	0	0	0	0	0
Mir133b	chr1	20682769	20682887	+	119	0	0	0	0	0	0	0	0	0	0	0	0	0	0	0	0	0	0	0	0	0	0	0	0	0	0	0	0	0	0	0	0	0	0	0	0
Il17a	chr1;chr1;chr1	20730905;20732096;20733622	20730988;20732307;20734496	+;+;+	1171	0	0	0	0	0	0	0	0	0	0	0	0	0	0	0	0	0	0	0	0	0	0	0	0	0	0	0	0	0	0	0	0	0	0	0	0
Il17f	chr1;chr1;chr1;chr1;chr1;chr1;chr1	20777146;20777159;20779291;20779291;20784173;20784173;20784495	20778004;20778004;20779511;20779511;20784270;20784259;20785274	-;-;-;-;-;-;-	1958	17	5	12	28	11	8	11	12	68	19	17	20	14	1	5	13	0	2	3	3	4	5	2	0	0	0	1	2	2	0	1	2	2	2	7	4
Mcm3	chr1;chr1;chr1;chr1;chr1;chr1;chr1;chr1;chr1;chr1;chr1;chr1;chr1;chr1;chr1;chr1;chr1	20803014;20804817;20805263;20805797;20806742;20808721;20809596;20810058;20811965;20812564;20812961;20814399;20814689;20816649;20817243;20817793;20820131	20803654;20804907;20805339;20805900;20806882;20808871;20809722;20810232;20812173;20812695;20813114;20814507;20814927;20816779;20817451;20817905;20820213	-;-;-;-;-;-;-;-;-;-;-;-;-;-;-;-;-	2886	7742	10204	7203	6723	7647	6936	5314	5521	4786	4375	3263	3613	2433	2074	1028	1045	658	623	219	236	191	269	364	40	37	39	93	87	34	38	84	71	69	65	54	58
6720483E21Rik	chr1;chr1;chr1;chr1	20888650;20889476;20889846;20890108	20889139;20889655;20889929;20890473	-;-;-;-	1120	10	11	13	8	12	13	16	6	8	11	10	13	5	0	9	14	10	0	9	0	0	11	10	3	1	0	23	13	3	3	15	17	19	14	13	10
Paqr8	chr1;chr1;chr1;chr1;chr1;chr1;chr1;chr1;chr1	20890622;20890928;20917835;20932060;20932060;20932060;20934582;20934582;20934582	20890686;20890984;20917889;20932239;20932239;20932239;20939650;20939650;20938756	+;+;+;+;+;+;+;+;+	5426	240	311	238	281	250	266	419	336	173	218	169	226	46	53	211	243	49	54	81	55	43	210	236	60	61	105	322	334	42	17	539	601	392	345	403	354
Efhc1	chr1;chr1;chr1;chr1;chr1;chr1;chr1;chr1;chr1;chr1;chr1;chr1;chr1;chr1;chr1;chr1;chr1;chr1;chr1;chr1	20951550;20951626;20955335;20955335;20960130;20960130;20961153;20961153;20967324;20967324;20972775;20972775;20974899;20974899;20978643;20978643;20979336;20979410;20989368;20990617	20951796;20951796;20955556;20955556;20960417;20960417;20961302;20961302;20967516;20967516;20972995;20972995;20975039;20975039;20978856;20978856;20979551;20979557;20989602;20990841	+;+;+;+;+;+;+;+;+;+;+;+;+;+;+;+;+;+;+;+	2358	76	53	43	39	47	40	45	53	43	36	43	47	39	47	38	56	51	45	32	34	26	45	63	31	28	38	61	73	19	31	64	41	44	44	47	47
Tram2	chr1;chr1;chr1;chr1;chr1;chr1;chr1;chr1;chr1;chr1;chr1	21001397;21002970;21003838;21004226;21005567;21006150;21006853;21012793;21013402;21037397;21078994	21001635;21003133;21003981;21004330;21005637;21006234;21006911;21012909;21013511;21037460;21079225	-;-;-;-;-;-;-;-;-;-;-	1390	95	101	101	69	78	78	43	48	55	36	39	37	26	22	19	15	6	17	6	4	5	11	20	1	2	0	23	11	1	0	27	35	13	17	9	16
Tmem14a	chr1;chr1;chr1;chr1;chr1;chr1;chr1;chr1;chr1;chr1;chr1;chr1;chr1;chr1;chr1;chr1;chr1;chr1;chr1;chr1	21166436;21166448;21218575;21218575;21225558;21225558;21225558;21225558;21225945;21225945;21225945;21225945;21226592;21226592;21226592;21226592;21229408;21229408;21229591;21229591	21166551;21166551;21218889;21218889;21225643;21225643;21225643;21225643;21226046;21226046;21226046;21226046;21226679;21226679;21226679;21226679;21230167;21230167;21230167;21230167	+;+;+;+;+;+;+;+;+;+;+;+;+;+;+;+;+;+;+;+	1467	214	206	147	167	211	166	249	260	252	261	219	210	130	117	252	280	116	111	102	107	95	262	237	59	57	65	219	215	54	40	287	310	245	217	341	266
Gm32947	chr1;chr1	21189046;21193184	21189883;21195335	-;-	2990	4	5	10	7	4	6	5	7	2	1	0	3	0	1	3	1	1	3	2	0	0	0	1	0	3	0	2	1	0	7	1	3	3	2	6	6
Gm28836	chr1;chr1;chr1	21207234;21208363;21271415	21207777;21208983;21271685	-;-;-	1436	1	5	1	1	2	1	2	3	1	0	0	0	0	0	0	0	0	0	2	0	0	2	0	0	0	0	0	1	1	0	5	1	1	3	6	2
Gsta3	chr1;chr1;chr1;chr1;chr1;chr1;chr1;chr1;chr1;chr1;chr1;chr1;chr1;chr1;chr1;chr1;chr1;chr1;chr1;chr1;chr1;chr1;chr1	21240585;21240585;21240585;21244938;21249751;21249751;21249751;21254684;21257331;21257331;21257331;21258848;21258848;21258848;21260048;21260048;21260048;21262793;21262793;21262793;21264843;21264843;21264843	21240659;21240659;21240659;21245032;21249858;21249858;21249858;21254823;21257382;21257382;21257382;21258980;21258980;21258980;21260189;21260189;21260189;21262924;21262924;21262924;21265575;21265575;21265575	+;+;+;+;+;+;+;+;+;+;+;+;+;+;+;+;+;+;+;+;+;+;+	1610	27	13	20	13	11	16	18	15	24	21	19	21	11	19	30	27	9	17	2	13	14	23	40	12	4	9	44	34	6	3	44	48	62	70	99	90
Gm4956	chr1;chr1;chr1;chr1;chr1;chr1	21285246;21288142;21291295;21293480;21294926;21298041	21285733;21288273;21291365;21293612;21294977;21298312	-;-;-;-;-;-	1148	0	0	0	0	0	0	0	0	0	0	0	0	0	1	0	0	0	0	2	0	0	0	0	0	0	0	0	0	0	0	0	0	0	1	1	0
Khdc1a	chr1;chr1;chr1	21349677;21350258;21350876	21350119;21350440;21352199	+;+;+	1950	0	0	0	1	0	1	0	0	0	0	0	0	0	1	0	0	0	0	0	0	0	1	0	0	0	0	0	0	1	0	0	0	0	0	0	0
Khdc1c	chr1;chr1;chr1	21368331;21368892;21369510	21368757;21369074;21369743	+;+;+	844	0	0	0	0	0	0	0	0	0	0	0	0	0	1	0	0	0	0	0	0	0	0	0	0	0	0	0	0	0	0	0	0	0	0	0	0
Gm33147	chr1;chr1;chr1	21369788;21372015;21381284	21369816;21372123;21381308	-;-;-	163	0	0	0	0	0	0	0	0	0	0	0	0	0	0	0	0	0	0	0	0	0	0	0	0	0	0	0	0	0	0	0	0	0	0	0	0
Khdc1b	chr1;chr1;chr1	21383556;21384175;21384802	21384036;21384357;21386384	+;+;+	2247	0	0	0	0	0	0	0	0	0	0	0	0	0	1	0	0	0	0	2	0	0	0	0	0	0	0	0	0	0	0	0	0	0	0	0	0
Kcnq5	chr1;chr1;chr1;chr1;chr1;chr1;chr1;chr1;chr1;chr1;chr1;chr1;chr1;chr1;chr1;chr1;chr1;chr1;chr1;chr1;chr1;chr1;chr1;chr1;chr1;chr1;chr1;chr1;chr1;chr1;chr1;chr1;chr1;chr1;chr1;chr1;chr1;chr1;chr1;chr1;chr1;chr1;chr1;chr1;chr1;chr1;chr1;chr1;chr1;chr1;chr1;chr1;chr1;chr1;chr1;chr1	21398399;21398399;21398403;21398403;21404932;21404932;21404932;21404932;21405793;21405793;21405793;21405793;21424049;21424049;21424049;21424049;21457404;21457404;21457404;21457404;21461551;21466383;21466383;21466383;21469470;21469470;21469470;21469470;21479374;21479374;21479374;21479374;21487223;21487223;21487223;21487223;21505300;21505300;21505300;21505300;21505684;21505684;21505684;21505684;215…	21403125;21403125;21403125;21403125;21405058;21405058;21405058;21405058;21405924;21405924;21405924;21405924;21424157;21424157;21424157;21424157;21457624;21457624;21457624;21457624;21461607;21466409;21466409;21466409;21469564;21469564;21469564;21469564;21479469;21479469;21479469;21479469;21487333;21487333;21487333;21487333;21505425;21505425;21505425;21505425;21505859;21505859;21505859;21505859;215…	-;-;-;-;-;-;-;-;-;-;-;-;-;-;-;-;-;-;-;-;-;-;-;-;-;-;-;-;-;-;-;-;-;-;-;-;-;-;-;-;-;-;-;-;-;-;-;-;-;-;-;-;-;-;-;-	7718	145	88	139	117	66	72	96	65	22	27	20	35	8	14	34	48	5	10	15	5	3	42	40	2	1	8	52	43	2	3	79	85	26	32	42	50
Rims1	chr1;chr1;chr1;chr1;chr1;chr1;chr1;chr1;chr1;chr1;chr1;chr1;chr1;chr1;chr1;chr1;chr1;chr1;chr1;chr1;chr1;chr1;chr1;chr1;chr1;chr1;chr1;chr1;chr1;chr1;chr1;chr1;chr1;chr1;chr1;chr1;chr1;chr1;chr1;chr1;chr1;chr1;chr1;chr1;chr1;chr1;chr1;chr1;chr1;chr1;chr1;chr1;chr1;chr1;chr1;chr1;chr1;chr1;chr1;chr1;chr1;chr1;chr1;chr1;chr1;chr1;chr1;chr1;chr1;chr1;chr1;chr1;chr1;chr1;chr1;chr1;chr1;chr1;chr1;chr1…	22288422;22288422;22288422;22288422;22288422;22290060;22290060;22290060;22290060;22290060;22291013;22291013;22291013;22291013;22291013;22292822;22292822;22292822;22292822;22292822;22296858;22296858;22296858;22296858;22296858;22346293;22346293;22346293;22346293;22346293;22373344;22373344;22373344;22373344;22373344;22379428;22379428;22379428;22379428;22379428;22397451;22397451;22397451;22397451;223…	22288640;22288640;22288640;22288640;22288640;22290199;22290199;22290199;22290199;22290199;22291114;22291114;22291114;22291114;22291114;22292934;22292934;22292934;22292934;22292934;22296996;22296996;22296996;22296996;22296996;22346528;22346528;22346528;22346528;22346528;22373510;22373510;22373510;22373510;22373510;22379540;22379540;22379540;22379540;22379540;22397563;22397563;22397563;22397563;223…	-;-;-;-;-;-;-;-;-;-;-;-;-;-;-;-;-;-;-;-;-;-;-;-;-;-;-;-;-;-;-;-;-;-;-;-;-;-;-;-;-;-;-;-;-;-;-;-;-;-;-;-;-;-;-;-;-;-;-;-;-;-;-;-;-;-;-;-;-;-;-;-;-;-;-;-;-;-;-;-;-;-;-;-;-;-;-;-;-;-;-;-;-;-;-;-;-;-;-;-;-;-;-;-;-;-;-;-;-;-;-;-;-;-;-;-;-;-;-;-;-;-;-;-;-;-;-;-;-;-;-;-;-;-;-;-;-;-;-;-;-;-;-;-;-;-;-;-;-;-;-;-;-;-;-;-;-;-;-;-;-;-;-;-;-;-;-;-;-	4236	52	52	64	72	142	151	488	365	761	724	885	1050	131	139	1247	1293	89	82	133	93	78	1369	1435	115	134	153	1633	1401	66	95	2248	2160	1140	1169	1399	1269
Gm7759	chr1;chr1;chr1	22898387;22903409;22903850	22898526;22903483;22905081	+;+;+	1447	0	1	0	0	0	0	0	0	0	0	0	0	0	0	0	0	0	0	0	0	0	0	1	0	0	0	0	0	0	0	0	0	0	0	0	0
4933415F23Rik	chr1	23100473	23102253	-	1781	0	0	0	0	0	0	0	0	0	0	0	0	0	0	0	0	0	0	8	0	0	0	2	0	0	0	0	0	0	0	0	2	0	0	0	0
Gm30442	chr1;chr1;chr1	23123989;23124810;23127637	23124073;23124873;23127725	+;+;+	238	0	0	0	0	0	0	0	0	0	0	0	0	0	0	0	0	0	0	0	0	0	0	0	0	0	0	0	0	0	0	0	0	0	0	0	0
Gm29506	chr1;chr1;chr1;chr1;chr1;chr1;chr1	23228493;23228493;23230865;23235382;23235382;23235611;23235611	23228870;23228870;23231005;23235443;23235443;23235658;23235658	-;-;-;-;-;-;-	629	0	0	0	0	0	0	0	0	0	0	0	0	0	1	0	0	0	0	0	0	3	0	0	0	0	0	0	0	0	0	0	0	0	0	0	0
Mir30a	chr1	23272269	23272339	+	71	0	0	0	0	0	0	0	0	0	0	0	0	0	0	0	0	0	0	0	0	0	0	0	1	0	0	0	0	0	0	0	0	0	0	0	0
Mir30c-2	chr1	23291701	23291784	+	84	0	0	0	0	1	0	0	0	4	0	1	1	0	0	0	0	0	0	0	0	0	0	0	0	1	0	1	1	0	3	2	2	2	1	3	2
Ogfrl1	chr1;chr1;chr1;chr1;chr1;chr1;chr1;chr1;chr1;chr1;chr1;chr1;chr1;chr1	23366424;23366434;23375730;23375730;23375988;23375988;23376171;23376171;23378726;23378726;23378972;23378972;23382815;23382815	23370448;23370448;23375875;23375875;23376054;23376054;23376249;23376249;23378804;23378807;23379058;23379058;23383210;23383175	-;-;-;-;-;-;-;-;-;-;-;-;-;-	4882	1264	921	1162	1091	1499	1289	2071	2107	1621	1589	872	1252	697	537	1366	1477	516	446	691	532	555	1339	1397	843	659	843	2179	2188	1067	998	3422	3666	4046	4230	4941	5109
Gm19673	chr1;chr1;chr1	23391678;23397514;23397795	23393011;23397680;23399959	-;-;-	3666	0	0	0	0	1	0	1	0	7	5	0	1	0	1	6	5	0	2	1	0	0	1	0	0	0	7	2	0	1	0	5	4	3	1	10	2
Gm28822	chr1;chr1;chr1;chr1;chr1;chr1;chr1	23574443;23575947;23576379;23576675;23576675;23596397;23596397	23574714;23576186;23576552;23576816;23576816;23596862;23596862	+;+;+;+;+;+;+	1294	0	0	0	0	0	0	0	0	0	0	0	0	0	0	0	0	0	0	1	0	0	0	1	0	0	0	0	0	0	0	0	0	0	0	0	0
B3gat2	chr1;chr1;chr1;chr1	23761926;23815221;23844873;23845101	23763228;23815365;23845021;23847865	+;+;+;+	4362	113	92	192	233	178	167	346	328	274	207	134	215	82	87	235	264	65	92	47	78	61	216	287	51	31	44	232	216	30	18	284	379	221	208	283	258
Smap1	chr1;chr1;chr1;chr1;chr1;chr1;chr1;chr1;chr1;chr1;chr1;chr1;chr1;chr1;chr1;chr1;chr1;chr1;chr1;chr1;chr1;chr1;chr1;chr1;chr1;chr1;chr1;chr1;chr1;chr1;chr1;chr1;chr1;chr1;chr1;chr1;chr1;chr1;chr1;chr1;chr1;chr1	23844825;23845625;23845625;23845625;23846352;23848264;23848264;23848264;23848264;23849303;23849303;23849303;23849303;23853423;23853423;23853423;23853423;23859023;23859023;23859023;23859023;23866217;23866217;23866217;23866217;23871438;23876374;23876374;23876374;23876374;23877709;23877709;23877709;23877709;23891860;23891860;23891860;23891860;23909663;23909663;23922038;23922038	23845357;23846563;23846563;23846563;23846563;23848571;23848571;23848571;23848571;23849468;23849468;23849468;23849468;23853550;23853550;23853550;23853550;23859113;23859113;23859113;23859113;23866297;23866297;23866297;23866293;23871518;23876449;23876449;23876449;23876449;23877794;23877794;23877794;23877794;23891993;23891993;23891993;23891993;23909736;23909736;23922450;23922381	-;-;-;-;-;-;-;-;-;-;-;-;-;-;-;-;-;-;-;-;-;-;-;-;-;-;-;-;-;-;-;-;-;-;-;-;-;-;-;-;-;-	3110	1263	1501	1355	1265	1483	1406	1814	1745	1376	1241	1163	1473	1103	1345	1460	1647	1069	1030	964	1049	1219	1714	1755	1354	1284	1112	1356	1371	1266	1180	1822	2109	1302	1293	1660	1553
Gm26524	chr1;chr1;chr1;chr1;chr1	23978191;23978409;23982524;23992942;23999663	23978274;23978595;23982644;23993073;23999887	+;+;+;+;+	749	2	10	2	1	6	0	5	4	0	2	1	4	1	1	5	4	0	1	1	1	1	3	6	2	1	0	6	3	2	0	3	5	13	5	8	6
Sdhaf4	chr1;chr1;chr1	23995939;24003157;24005546	23996360;24003306;24005640	-;-;-	667	311	399	241	214	191	206	253	246	210	234	171	248	307	289	462	416	316	236	278	388	337	470	416	780	839	884	358	461	1020	1154	534	480	423	405	492	510
Fam135a	chr1;chr1;chr1;chr1;chr1;chr1;chr1;chr1;chr1;chr1;chr1;chr1;chr1;chr1;chr1;chr1;chr1;chr1;chr1;chr1;chr1;chr1;chr1;chr1;chr1;chr1;chr1;chr1;chr1;chr1;chr1;chr1;chr1;chr1;chr1;chr1;chr1;chr1;chr1;chr1;chr1;chr1;chr1;chr1;chr1;chr1;chr1;chr1;chr1;chr1;chr1;chr1;chr1;chr1;chr1;chr1;chr1;chr1;chr1;chr1;chr1;chr1;chr1;chr1;chr1;chr1;chr1;chr1;chr1;chr1;chr1;chr1;chr1;chr1;chr1;chr1;chr1;chr1;chr1;chr1…	24010758;24011090;24011090;24011090;24011090;24011090;24011482;24011482;24011482;24011482;24011482;24011482;24011482;24014779;24014779;24014779;24014779;24014779;24014779;24014779;24014779;24014779;24014779;24014779;24014779;24014779;24020675;24020675;24020675;24020675;24020675;24020675;24020675;24020675;24020675;24020675;24020675;24020675;24020675;24021854;24021854;24021854;24021854;24021854;240…	24012497;24012497;24012497;24012497;24012497;24012497;24012497;24012497;24012497;24012497;24012497;24012497;24012497;24014892;24014892;24014892;24014892;24014892;24014892;24014892;24014892;24014892;24014892;24014892;24014892;24014892;24020785;24020785;24020785;24020785;24020785;24020785;24020785;24020785;24020785;24020785;24020785;24020785;24020785;24022005;24022005;24022005;24022005;24022005;240…	-;-;-;-;-;-;-;-;-;-;-;-;-;-;-;-;-;-;-;-;-;-;-;-;-;-;-;-;-;-;-;-;-;-;-;-;-;-;-;-;-;-;-;-;-;-;-;-;-;-;-;-;-;-;-;-;-;-;-;-;-;-;-;-;-;-;-;-;-;-;-;-;-;-;-;-;-;-;-;-;-;-;-;-;-;-;-;-;-;-;-;-;-;-;-;-;-;-;-;-;-;-;-;-;-;-;-;-;-;-;-;-;-;-;-;-;-;-;-;-;-;-;-;-;-;-;-;-;-;-;-;-;-;-;-;-;-;-;-;-;-;-;-;-;-;-;-;-;-;-;-;-;-;-;-;-;-;-;-;-;-;-;-;-;-;-;-;-;-;-;-;-;-;-;-;-;-;-;-;-;-;-;-;-;-;-;-;-;-;-;-;-;-;-;-;-;-;-;-;-…	8448	8788	7375	8629	8413	6321	5349	5845	6136	5336	5944	3381	4068	3397	3719	5074	4762	4286	3592	2533	3138	3691	4694	5026	2184	1957	2084	4892	4533	2215	2214	3748	4504	2641	2556	3304	3363
Col9a1	chr1;chr1;chr1;chr1;chr1;chr1;chr1;chr1;chr1;chr1;chr1;chr1;chr1;chr1;chr1;chr1;chr1;chr1;chr1;chr1;chr1;chr1;chr1;chr1;chr1;chr1;chr1;chr1;chr1;chr1;chr1;chr1;chr1;chr1;chr1;chr1;chr1;chr1;chr1;chr1;chr1;chr1;chr1;chr1;chr1;chr1;chr1;chr1;chr1;chr1;chr1;chr1;chr1;chr1;chr1;chr1;chr1;chr1;chr1;chr1;chr1;chr1;chr1;chr1;chr1;chr1;chr1;chr1;chr1;chr1;chr1;chr1;chr1;chr1;chr1;chr1;chr1;chr1;chr1;chr1…	24177589;24177610;24178259;24178259;24179284;24179284;24179475;24179475;24185038;24185038;24194683;24194683;24195203;24195517;24195517;24196891;24196891;24196891;24197300;24197300;24197300;24197444;24197444;24197444;24202014;24202014;24202014;24202297;24202297;24202297;24204658;24204658;24204658;24205054;24205054;24205054;24207386;24207386;24207386;24208174;24208174;24208174;24209059;24209059;242…	24177868;24177868;24178332;24178332;24179361;24179361;24179607;24179607;24185434;24185434;24194766;24194766;24195457;24195537;24195537;24196965;24196965;24196965;24197335;24197335;24197335;24197506;24197506;24197506;24202067;24202067;24202067;24202332;24202332;24202332;24204681;24204681;24204681;24205107;24205107;24205107;24207439;24207439;24207439;24208206;24208206;24208206;24209115;24209115;242…	+;+;+;+;+;+;+;+;+;+;+;+;+;+;+;+;+;+;+;+;+;+;+;+;+;+;+;+;+;+;+;+;+;+;+;+;+;+;+;+;+;+;+;+;+;+;+;+;+;+;+;+;+;+;+;+;+;+;+;+;+;+;+;+;+;+;+;+;+;+;+;+;+;+;+;+;+;+;+;+;+;+;+;+;+;+;+;+;+	4242	13020	10041	10924	8480	5633	5617	6625	6731	6046	5454	2151	2023	1558	1116	966	1114	650	628	892	856	443	1622	1787	1419	1308	1694	3992	3724	732	869	6965	7005	1777	1752	2064	1845
Col19a1	chr1;chr1;chr1;chr1;chr1;chr1;chr1;chr1;chr1;chr1;chr1;chr1;chr1;chr1;chr1;chr1;chr1;chr1;chr1;chr1;chr1;chr1;chr1;chr1;chr1;chr1;chr1;chr1;chr1;chr1;chr1;chr1;chr1;chr1;chr1;chr1;chr1;chr1;chr1;chr1;chr1;chr1;chr1;chr1;chr1;chr1;chr1;chr1;chr1;chr1;chr1;chr1;chr1;chr1;chr1;chr1;chr1;chr1;chr1;chr1;chr1;chr1;chr1;chr1;chr1;chr1;chr1;chr1;chr1;chr1;chr1;chr1;chr1;chr1;chr1;chr1;chr1;chr1;chr1;chr1…	24257683;24257683;24257683;24257683;24257683;24257683;24264965;24264965;24264965;24264965;24264965;24264965;24270366;24270366;24270366;24270366;24270366;24270366;24279932;24279932;24279932;24279932;24279932;24279932;24282417;24282417;24282417;24282417;24282417;24282417;24285053;24285053;24285053;24285053;24285053;24285053;24285254;24285254;24285254;24285254;24285254;24285254;24289667;24289667;242…	24264817;24264817;24264814;24264817;24264817;24264817;24265042;24265042;24265042;24265042;24265042;24265042;24270494;24270494;24270494;24270494;24270494;24270494;24279998;24279998;24279998;24279998;24279998;24279998;24282587;24282587;24282587;24282587;24282587;24282587;24285097;24285097;24285097;24285097;24285097;24285097;24285289;24285289;24285289;24285289;24285289;24285289;24289729;24289729;242…	-;-;-;-;-;-;-;-;-;-;-;-;-;-;-;-;-;-;-;-;-;-;-;-;-;-;-;-;-;-;-;-;-;-;-;-;-;-;-;-;-;-;-;-;-;-;-;-;-;-;-;-;-;-;-;-;-;-;-;-;-;-;-;-;-;-;-;-;-;-;-;-;-;-;-;-;-;-;-;-;-;-;-;-;-;-;-;-;-;-;-;-;-;-;-;-;-;-;-;-;-;-;-;-;-;-;-;-;-;-;-;-;-;-;-;-;-;-;-;-;-;-;-;-;-;-;-;-;-;-;-;-;-;-;-;-;-;-;-;-;-;-;-;-;-;-;-;-;-;-;-;-;-;-;-;-;-;-;-;-;-;-;-;-;-;-;-;-;-;-;-;-;-;-;-;-;-;-;-;-;-;-;-;-;-;-;-;-;-;-;-;-;-;-;-;-;-;-;-;-…	11984	40	61	58	40	40	24	136	119	119	112	36	50	14	12	39	52	4	27	18	12	0	31	59	45	54	52	84	87	102	72	152	173	432	472	457	508
Lmbrd1	chr1;chr1;chr1;chr1;chr1;chr1;chr1;chr1;chr1;chr1;chr1;chr1;chr1;chr1;chr1;chr1;chr1;chr1;chr1;chr1;chr1;chr1;chr1;chr1;chr1;chr1;chr1;chr1;chr1;chr1;chr1;chr1;chr1;chr1;chr1;chr1;chr1;chr1;chr1;chr1;chr1;chr1;chr1;chr1;chr1;chr1;chr1;chr1	24678042;24678544;24678918;24685397;24685397;24685397;24692941;24692941;24692941;24704821;24704821;24704821;24705977;24705977;24705977;24711512;24711512;24711512;24714909;24714909;24714912;24728546;24728546;24728546;24731747;24731747;24731747;24743883;24743883;24743883;24744256;24744256;24744256;24744866;24744866;24744866;24746805;24746805;24746805;24748800;24748800;24748800;24762192;24762192;247…	24678816;24678816;24679034;24685573;24685573;24685573;24693001;24693001;24693001;24704918;24704918;24704918;24706044;24706044;24706044;24711600;24711600;24711600;24714982;24714982;24714982;24728671;24728671;24728671;24731899;24731899;24731899;24743947;24743947;24743947;24744358;24744358;24744358;24744970;24744970;24744970;24746954;24746954;24746954;24748878;24748878;24748878;24762283;24762283;247…	+;+;+;+;+;+;+;+;+;+;+;+;+;+;+;+;+;+;+;+;+;+;+;+;+;+;+;+;+;+;+;+;+;+;+;+;+;+;+;+;+;+;+;+;+;+;+;+	6011	1243	1096	1215	1036	1142	963	1561	1514	1256	1560	1186	1507	1383	1623	2230	2296	2060	1593	1467	1882	2174	2705	2747	2412	2324	2509	3197	3150	3377	3250	3981	4106	3623	3748	4567	4324
Gm29414	chr1;chr1;chr1	25026581;25026984;25027516	25026779;25027426;25027593	-;-;-	720	0	0	0	0	0	0	0	0	0	1	0	0	0	0	0	0	0	11	0	0	0	0	0	0	0	0	0	0	0	0	0	3	0	2	2	2
Adgrb3	chr1;chr1;chr1;chr1;chr1;chr1;chr1;chr1;chr1;chr1;chr1;chr1;chr1;chr1;chr1;chr1;chr1;chr1;chr1;chr1;chr1;chr1;chr1;chr1;chr1;chr1;chr1;chr1;chr1;chr1;chr1;chr1;chr1;chr1;chr1;chr1;chr1;chr1;chr1;chr1;chr1;chr1;chr1;chr1;chr1;chr1;chr1;chr1;chr1;chr1;chr1;chr1;chr1;chr1;chr1;chr1;chr1;chr1;chr1;chr1;chr1;chr1;chr1;chr1;chr1;chr1;chr1;chr1;chr1;chr1;chr1;chr1;chr1;chr1;chr1;chr1;chr1;chr1;chr1;chr1…	25067476;25067550;25067676;25067676;25074685;25074685;25074685;25084244;25084244;25084244;25084244;25093765;25093765;25093765;25093765;25098876;25098876;25098876;25098876;25101433;25101433;25101433;25101433;25111692;25111692;25111692;25111692;25112177;25112177;25112177;25112177;25117289;25117289;25117289;25117289;25126641;25126641;25126641;25126641;25128819;25128819;25128819;25128819;25131251;251…	25068356;25068356;25068356;25068356;25074789;25074789;25074789;25084279;25084279;25084279;25084279;25094408;25094408;25094408;25094408;25098915;25098915;25098915;25098915;25101528;25101528;25101528;25101528;25111863;25111863;25111863;25111863;25112275;25112275;25112275;25112275;25117374;25117374;25117374;25117374;25126707;25126707;25126707;25126707;25128888;25128888;25128888;25128888;25131401;251…	-;-;-;-;-;-;-;-;-;-;-;-;-;-;-;-;-;-;-;-;-;-;-;-;-;-;-;-;-;-;-;-;-;-;-;-;-;-;-;-;-;-;-;-;-;-;-;-;-;-;-;-;-;-;-;-;-;-;-;-;-;-;-;-;-;-;-;-;-;-;-;-;-;-;-;-;-;-;-;-;-;-;-;-;-;-;-;-;-;-;-;-;-;-;-;-;-;-;-;-;-;-;-;-;-;-;-;-;-;-;-;-;-;-;-	6024	376	176	609	878	1115	844	1329	1549	1735	1504	1382	1695	825	869	1574	1667	686	513	626	700	492	1686	1802	328	314	415	2091	1981	253	337	2446	2558	1520	1485	1824	1612
Gm20172	chr1	25276404	25277954	-	1551	0	1	2	0	2	0	2	2	6	7	2	3	1	0	2	0	7	12	5	2	7	3	1	0	0	0	1	2	0	0	0	5	0	1	0	0
LOC108167844	chr1;chr1	25830419;25834768	25833579;25837285	+;+	5679	75	12	71	83	189	154	210	186	148	205	113	139	74	79	118	123	64	99	59	70	88	127	82	28	23	23	137	147	14	18	101	98	116	125	172	194
Gm39614	chr1;chr1;chr1	25879168;25884645;25892278	25879250;25884812;25892305	+;+;+	279	0	0	0	0	0	1	0	0	0	0	0	0	0	0	0	0	0	0	0	0	0	0	0	0	0	0	3	0	1	0	0	0	0	0	0	0
Gm31076	chr1;chr1;chr1	25896970;25902911;25903502	25897018;25903002;25903608	-;-;-	248	0	0	0	0	0	1	0	0	0	0	0	0	0	0	0	0	0	0	0	0	0	0	0	0	0	0	0	0	0	0	0	0	0	0	0	0
Gm31136	chr1;chr1;chr1;chr1;chr1;chr1;chr1;chr1;chr1;chr1;chr1;chr1;chr1;chr1;chr1;chr1;chr1;chr1;chr1;chr1;chr1;chr1;chr1;chr1;chr1;chr1;chr1;chr1;chr1;chr1;chr1;chr1;chr1;chr1;chr1;chr1;chr1;chr1;chr1;chr1;chr1;chr1;chr1;chr1;chr1;chr1;chr1;chr1;chr1	26619658;26619658;26619658;26619658;26619658;26619658;26642610;26642610;26642610;26642610;26642610;26642610;26671269;26671269;26671269;26671269;26671269;26677121;26677121;26677121;26677121;26677121;26677121;26678406;26744221;26744221;26744221;26744221;26744221;26752106;26752106;26752106;26752106;26752106;26766744;26766744;26766744;26766744;26766744;26771242;26771242;26771242;26774374;26774374;267…	26619699;26619699;26619699;26619699;26619699;26619699;26642664;26642664;26642664;26642664;26642664;26642664;26671381;26671381;26671381;26671381;26671381;26677177;26677177;26677177;26677177;26677177;26677177;26678581;26744333;26744333;26744333;26744333;26744333;26752190;26752190;26752190;26752190;26752190;26766882;26766845;26766845;26766845;26766845;26771299;26771299;26771299;26774437;26774437;267…	+;+;+;+;+;+;+;+;+;+;+;+;+;+;+;+;+;+;+;+;+;+;+;+;+;+;+;+;+;+;+;+;+;+;+;+;+;+;+;+;+;+;+;+;+;+;+;+;+	1069	0	0	0	0	0	0	0	0	0	0	0	0	0	0	0	0	0	0	0	2	0	0	0	0	0	0	0	0	0	0	0	0	0	0	0	0
4931408C20Rik	chr1;chr1	26681801;26687241	26685911;26687460	-;-	4331	0	0	0	0	0	0	0	0	0	0	0	0	0	3	0	0	0	1	12	0	0	0	0	0	0	0	0	0	0	0	0	0	0	0	0	0
Gm5524	chr1;chr1	27884014;27900428	27884078;27902391	+;+	2029	0	0	0	0	0	0	0	0	0	0	0	0	0	0	0	0	0	0	0	0	0	0	0	0	0	0	0	0	0	0	0	0	0	0	0	0
Gm7846	chr1	28580381	28580768	-	388	74	69	54	57	41	52	51	25	41	32	35	22	56	71	43	43	23	20	28	30	29	24	24	51	37	32	13	15	27	29	17	27	4	9	10	8
Gm597	chr1;chr1	28776122;28780034	28778784;28780252	-;-	2882	0	2	0	0	0	1	1	0	0	0	1	0	0	3	0	0	0	0	9	2	0	0	0	0	0	0	0	0	0	0	0	0	0	0	0	0
LOC108167331	chr1;chr1;chr1;chr1;chr1	28796145;28836206;28867467;28872394;28895503	28796222;28836311;28867601;28872620;28895588	-;-;-;-;-	632	0	0	0	0	0	0	0	0	0	0	0	0	0	0	0	0	0	0	1	2	0	0	0	0	0	0	0	0	0	0	0	0	0	0	0	0
Mir6342	chr1	29421488	29421612	+	125	0	0	0	0	0	0	0	0	0	0	0	0	0	0	0	0	0	0	0	0	0	0	0	0	0	0	0	0	0	0	0	0	0	0	0	0
Gm31465	chr1;chr1;chr1;chr1;chr1;chr1;chr1;chr1;chr1;chr1;chr1;chr1;chr1;chr1;chr1;chr1	30121013;30121013;30121013;30122694;30122694;30122694;30127597;30130043;30130043;30130043;30130043;30135168;30137845;30137845;30137845;30137845	30121953;30121953;30121953;30122896;30122896;30122896;30127829;30130111;30130227;30130227;30130227;30135210;30139879;30139879;30138442;30138493	-;-;-;-;-;-;-;-;-;-;-;-;-;-;-;-	3640	0	0	0	0	0	0	3	0	0	0	0	2	0	2	7	2	0	0	0	0	0	4	2	0	3	0	3	4	0	0	2	6	0	0	0	5
Gm31525	chr1;chr1;chr1;chr1;chr1;chr1;chr1	30171705;30176125;30179166;30180683;30180981;30181559;30262231	30173744;30176362;30179247;30180774;30181123;30181635;30262611	-;-;-;-;-;-;-	3053	0	0	0	0	0	0	5	2	3	1	0	0	0	2	0	1	0	6	1	0	0	0	4	0	0	0	3	1	0	0	1	1	1	1	0	1
Gm39615	chr1;chr1;chr1;chr1;chr1;chr1;chr1;chr1;chr1;chr1	30482932;30529753;30633638;30633638;30650555;30650555;30650555;30700389;30755434;30755434	30483294;30529937;30634055;30634055;30650666;30650666;30650666;30700502;30755682;30755682	-;-;-;-;-;-;-;-;-;-	1441	0	0	0	0	0	0	0	0	0	1	0	0	0	0	0	0	0	0	1	0	0	0	0	0	0	0	0	0	0	0	0	0	0	0	0	0
Gm31581	chr1;chr1;chr1;chr1	30502305;30510144;30514462;30516392	30502551;30510241;30514545;30516611	+;+;+;+	649	0	0	0	0	0	0	0	0	0	0	0	0	0	0	0	0	0	0	0	0	0	0	0	0	0	0	0	0	0	0	0	0	0	0	0	0
Phf3	chr1;chr1;chr1;chr1;chr1;chr1;chr1;chr1;chr1;chr1;chr1;chr1;chr1;chr1;chr1;chr1;chr1;chr1;chr1;chr1;chr1;chr1;chr1;chr1;chr1;chr1;chr1;chr1;chr1;chr1;chr1;chr1;chr1;chr1;chr1;chr1;chr1;chr1;chr1;chr1;chr1;chr1;chr1;chr1;chr1;chr1;chr1;chr1;chr1;chr1;chr1;chr1;chr1;chr1;chr1;chr1;chr1;chr1;chr1;chr1;chr1;chr1;chr1;chr1;chr1;chr1;chr1;chr1;chr1;chr1;chr1;chr1;chr1;chr1;chr1;chr1;chr1;chr1;chr1;chr1…	30802342;30802342;30802342;30802342;30802342;30802342;30802342;30802342;30803102;30806169;30806169;30806169;30806169;30806169;30806169;30806169;30806169;30806169;30808723;30808723;30808723;30808723;30808723;30808723;30808723;30808723;30808723;30810683;30810683;30810683;30810683;30810683;30810683;30810683;30810683;30810683;30811772;30811772;30811772;30811772;30811772;30811772;30811772;30811772;308…	30805942;30805942;30805942;30805942;30805942;30805942;30805942;30805942;30805942;30806364;30806364;30806364;30806364;30806364;30806364;30806364;30806364;30806364;30808812;30808812;30808812;30808812;30808812;30808812;30808812;30808812;30808812;30810830;30810830;30810830;30810830;30810830;30810830;30810830;30810830;30810830;30811967;30811967;30811967;30811967;30811967;30811967;30811967;30811967;308…	-;-;-;-;-;-;-;-;-;-;-;-;-;-;-;-;-;-;-;-;-;-;-;-;-;-;-;-;-;-;-;-;-;-;-;-;-;-;-;-;-;-;-;-;-;-;-;-;-;-;-;-;-;-;-;-;-;-;-;-;-;-;-;-;-;-;-;-;-;-;-;-;-;-;-;-;-;-;-;-;-;-;-;-;-;-;-;-;-;-;-;-;-;-;-;-;-;-;-;-;-;-;-;-;-;-;-;-;-;-;-;-;-;-;-;-;-;-;-;-;-;-;-;-;-;-;-;-;-;-;-;-;-;-	8458	4780	4002	4921	5028	5009	4435	4810	5118	4475	4783	3556	4396	4505	5529	4067	4343	5678	4590	3916	4207	4952	4844	4868	2864	2408	2801	4826	4285	2917	2411	4349	4484	4412	4149	5208	5312
Ptp4a1	chr1;chr1;chr1;chr1;chr1;chr1;chr1;chr1;chr1;chr1;chr1;chr1;chr1;chr1;chr1;chr1;chr1;chr1	30940303;30940303;30940303;30943932;30943932;30943932;30944536;30944536;30944536;30944938;30944938;30944938;30946038;30946038;30946038;30948997;30949549;30949549	30943323;30943323;30943323;30944006;30944006;30944006;30944666;30944666;30944666;30945030;30945030;30945030;30946636;30946639;30946639;30949332;30950181;30949755	-;-;-;-;-;-;-;-;-;-;-;-;-;-;-;-;-;-	4891	1550	1986	1571	1383	1575	1318	1675	1737	1618	1612	1059	1420	994	953	1627	1638	928	947	777	800	1085	1502	1557	547	477	580	1176	1181	535	392	950	1058	558	547	640	581
Gm28644	chr1;chr1;chr1;chr1;chr1;chr1;chr1;chr1;chr1;chr1;chr1;chr1;chr1;chr1;chr1;chr1;chr1	31019096;31033794;31037748;31039600;31039600;31039600;31041878;31041878;31041878;31042952;31042952;31042952;31042952;31042952;31042952;31043299;31043362	31019607;31034187;31037786;31041983;31041983;31041983;31041983;31041983;31041983;31043094;31044774;31044774;31043094;31044774;31044774;31044774;31044774	+;+;+;+;+;+;+;+;+;+;+;+;+;+;+;+;+	5152	0	0	1	0	0	0	0	0	0	0	0	0	0	0	1	0	0	0	6	0	0	0	0	0	0	0	0	0	0	0	0	0	0	0	0	0
Gm29669	chr1;chr1;chr1;chr1	31019188;31020852;31047585;31096372	31019685;31020963;31047772;31096454	-;-;-;-	881	0	2	0	0	0	0	0	0	0	0	0	0	0	0	0	0	0	0	0	0	0	0	0	0	0	0	0	0	0	0	0	0	0	0	0	0
4931428L18Rik	chr1;chr1;chr1	31141078;31204252;31222476	31141768;31204473;31222656	-;-;-	1094	0	0	0	0	0	0	0	0	0	0	0	0	0	0	0	0	0	0	0	0	0	0	0	0	0	0	0	0	0	0	0	1	0	0	0	0
Lgsn	chr1;chr1;chr1;chr1;chr1	31176435;31189366;31190363;31196782;31203331	31176480;31189498;31190524;31196948;31204725	+;+;+;+;+	1903	2	1	0	0	0	0	0	0	1	0	0	0	0	3	2	0	0	0	4	0	0	5	3	3	12	0	36	41	2	0	47	61	20	11	16	9
Pih1d3	chr1	31222839	31224287	+	1449	0	0	0	2	0	0	0	0	0	0	0	0	0	0	0	0	0	0	0	0	0	0	0	0	0	0	0	0	0	0	1	0	0	0	0	0
Gm4850	chr1;chr1	31264847;31267291	31264989;31268061	+;+	914	0	0	0	0	0	0	0	0	0	0	0	0	0	0	0	0	0	0	1	0	0	0	0	1	0	0	2	6	0	0	0	0	0	0	0	1
Khdrbs2	chr1;chr1;chr1;chr1;chr1;chr1;chr1;chr1;chr1;chr1;chr1;chr1;chr1;chr1;chr1;chr1;chr1;chr1;chr1;chr1;chr1;chr1;chr1;chr1;chr1;chr1;chr1;chr1;chr1;chr1;chr1;chr1;chr1;chr1;chr1;chr1;chr1;chr1;chr1;chr1;chr1;chr1;chr1;chr1;chr1;chr1;chr1;chr1;chr1;chr1;chr1;chr1;chr1	32172687;32172687;32172687;32172806;32243900;32243900;32243900;32243900;32333466;32333466;32333466;32333466;32414871;32414871;32414871;32414871;32467760;32467760;32467760;32467760;32472567;32472567;32472567;32472567;32619171;32619171;32619171;32619171;32644093;32644093;32644093;32644093;32657444;32657444;32657444;32657444;32659585;32659585;32659585;32664246;32664320;32685436;32685436;32685436;327…	32173008;32173008;32173008;32173008;32244027;32244027;32244027;32244027;32333582;32333582;32333582;32333582;32415017;32415017;32415017;32415017;32467887;32467887;32467887;32467887;32472765;32472765;32472765;32472765;32619253;32619253;32619253;32619253;32644151;32644151;32644151;32644151;32657738;32657615;32657615;32657615;32659641;32659641;32659641;32664389;32664389;32685523;32685523;32685523;327…	+;+;+;+;+;+;+;+;+;+;+;+;+;+;+;+;+;+;+;+;+;+;+;+;+;+;+;+;+;+;+;+;+;+;+;+;+;+;+;+;+;+;+;+;+;+;+;+;+;+;+;+;+	2384	122	47	177	230	332	270	343	377	280	244	197	230	64	73	209	256	11	27	35	21	15	190	198	52	30	61	196	178	15	6	207	299	153	156	205	225
Gm9839	chr1	32519563	32520999	-	1437	3	5	8	12	20	17	16	13	3	5	6	3	4	2	1	1	0	0	3	3	0	1	2	0	1	0	4	9	0	0	0	2	4	3	9	0
Gm5415	chr1	32543546	32547293	-	3748	17	5	25	24	29	34	54	21	38	40	19	17	23	3	4	8	0	0	0	4	0	10	3	2	0	5	13	24	2	0	6	8	9	16	2	11
LOC108167822	chr1;chr1	32738535;32744783	32738575;32747184	+;+	2443	0	0	0	0	1	0	7	2	2	3	3	4	0	1	0	0	0	0	0	0	1	1	0	0	0	0	1	4	2	0	3	2	3	2	2	2
Gm39616	chr1;chr1;chr1	33133243;33134860;33175927	33134340;33135004;33176251	-;-;-	1568	0	0	1	0	0	0	0	0	4	3	0	1	0	0	1	0	0	1	5	0	0	0	0	0	0	0	0	0	0	0	0	0	2	2	0	0
Gm39617	chr1;chr1;chr1	33290823;33352685;33354455	33290875;33352808;33354602	-;-;-	325	0	0	0	0	4	0	0	1	0	0	0	0	0	1	0	0	0	0	0	0	3	1	0	0	0	0	0	0	0	0	0	0	1	0	0	0
Prim2	chr1;chr1;chr1;chr1;chr1;chr1;chr1;chr1;chr1;chr1;chr1;chr1;chr1;chr1;chr1;chr1;chr1;chr1;chr1;chr1;chr1;chr1;chr1;chr1;chr1;chr1;chr1;chr1;chr1;chr1;chr1;chr1;chr1;chr1;chr1;chr1;chr1;chr1;chr1;chr1;chr1;chr1;chr1;chr1;chr1;chr1;chr1;chr1;chr1;chr1;chr1;chr1;chr1;chr1;chr1;chr1;chr1;chr1;chr1;chr1;chr1;chr1;chr1;chr1;chr1;chr1;chr1;chr1	33453808;33453808;33464053;33464053;33480458;33480458;33484682;33484682;33512016;33512016;33514145;33514145;33533296;33533296;33538900;33540152;33540153;33540153;33540199;33542312;33542312;33542312;33542312;33571023;33608082;33613512;33628395;33628395;33628395;33628395;33628395;33628395;33630338;33630338;33630338;33630338;33630338;33630338;33662246;33662246;33662246;33662246;33662246;33662246;336…	33454304;33454304;33464121;33464121;33480540;33480540;33484808;33484808;33512201;33512201;33514217;33514217;33533363;33533363;33538928;33541041;33541041;33541041;33541041;33542513;33542510;33542510;33542449;33571349;33608155;33613541;33628532;33628532;33628532;33628532;33628532;33628532;33630433;33630433;33630433;33630433;33630433;33630433;33662366;33662366;33662366;33662366;33662366;33662366;336…	-;-;-;-;-;-;-;-;-;-;-;-;-;-;-;-;-;-;-;-;-;-;-;-;-;-;-;-;-;-;-;-;-;-;-;-;-;-;-;-;-;-;-;-;-;-;-;-;-;-;-;-;-;-;-;-;-;-;-;-;-;-;-;-;-;-;-;-	3528	1562	1697	1315	1178	1441	1250	1258	1423	1199	1399	879	1037	775	829	787	772	537	479	328	345	362	504	568	191	212	245	327	364	172	221	264	302	277	240	337	364
Gm39618	chr1;chr1	33522521;33529355	33527101;33530620	+;+	5847	6	2	8	16	5	1	8	15	3	8	3	2	2	5	3	1	14	7	4	0	5	3	0	1	0	0	2	1	2	0	0	3	1	2	2	1
1700001G17Rik	chr1	33669824	33670712	+	889	22	13	19	6	32	23	27	24	9	11	9	22	20	14	6	6	4	5	9	3	7	3	5	6	5	12	4	6	6	2	4	4	11	7	15	10
Gm32229	chr1;chr1;chr1;chr1;chr1;chr1;chr1;chr1	33714183;33714183;33714458;33714458;33716967;33716978;33719780;33719780	33714340;33714340;33714550;33714550;33717061;33717061;33719895;33719895	-;-;-;-;-;-;-;-	462	2	2	1	5	6	0	3	0	2	3	1	3	5	3	3	1	3	3	3	1	2	2	4	6	10	10	1	6	12	18	4	2	2	4	2	10
Rab23	chr1;chr1;chr1;chr1;chr1;chr1;chr1;chr1;chr1;chr1;chr1;chr1;chr1;chr1;chr1;chr1;chr1;chr1;chr1;chr1;chr1;chr1;chr1;chr1;chr1;chr1;chr1;chr1;chr1;chr1;chr1;chr1	33719888;33719888;33719896;33720419;33721608;33721608;33721608;33721608;33723786;33723786;33723786;33723786;33724934;33724934;33724934;33724934;33734702;33734702;33734702;33734702;33736800;33736800;33736800;33736800;33738288;33738288;33738288;33738288;33739253;33739253;33739253;33739253	33720173;33720376;33720173;33720584;33721699;33721699;33721712;33721699;33724005;33724005;33724005;33724005;33725019;33725019;33725019;33725019;33734858;33734858;33734858;33734858;33736882;33736882;33736882;33736882;33738380;33738380;33738380;33738380;33742564;33742564;33742564;33742564	+;+;+;+;+;+;+;+;+;+;+;+;+;+;+;+;+;+;+;+;+;+;+;+;+;+;+;+;+;+;+;+	4711	1179	1476	1266	1133	1375	1322	1263	1224	874	794	543	621	544	546	578	584	567	553	343	461	453	464	532	307	242	330	728	688	260	291	669	608	699	650	730	732
Bag2	chr1;chr1;chr1;chr1;chr1;chr1	33745484;33745484;33748217;33748217;33757405;33757579	33747016;33747016;33748326;33748326;33757566;33757750	-;-;-;-;-;-	1977	629	858	555	362	469	436	343	352	257	243	161	221	159	216	178	203	135	132	145	156	149	204	213	171	192	240	255	230	125	123	270	247	129	128	188	190
Zfp451	chr1;chr1;chr1;chr1;chr1;chr1;chr1;chr1;chr1;chr1;chr1;chr1;chr1;chr1;chr1;chr1;chr1;chr1;chr1;chr1;chr1;chr1;chr1;chr1;chr1;chr1;chr1;chr1;chr1;chr1;chr1;chr1;chr1;chr1;chr1;chr1;chr1;chr1;chr1;chr1;chr1;chr1;chr1;chr1;chr1;chr1;chr1;chr1;chr1;chr1;chr1;chr1;chr1;chr1;chr1;chr1;chr1;chr1;chr1;chr1;chr1;chr1;chr1;chr1;chr1;chr1;chr1;chr1;chr1;chr1;chr1;chr1;chr1;chr1;chr1;chr1;chr1;chr1;chr1;chr1…	33761541;33761541;33761545;33761750;33762103;33762120;33763209;33764514;33765844;33765844;33765844;33765844;33765844;33765844;33769721;33769721;33769721;33769721;33769721;33769721;33770769;33770769;33770769;33770769;33770769;33770769;33772893;33772893;33772893;33772893;33772893;33776269;33776269;33776269;33776269;33776269;33776269;33779044;33779044;33779044;33779044;33779044;33779044;33779896;337…	33762209;33762209;33762209;33762209;33762209;33762209;33764569;33764569;33765909;33765909;33765909;33765909;33765909;33765909;33769907;33769907;33769907;33769907;33769907;33769907;33770899;33770899;33770899;33770899;33770899;33770899;33773033;33773033;33773033;33773033;33773033;33777863;33777863;33777863;33777863;33777863;33777863;33779191;33779191;33779191;33779191;33779191;33779191;33780049;337…	-;-;-;-;-;-;-;-;-;-;-;-;-;-;-;-;-;-;-;-;-;-;-;-;-;-;-;-;-;-;-;-;-;-;-;-;-;-;-;-;-;-;-;-;-;-;-;-;-;-;-;-;-;-;-;-;-;-;-;-;-;-;-;-;-;-;-;-;-;-;-;-;-;-;-;-;-;-;-;-;-;-;-;-;-;-;-;-;-;-;-;-;-;-;-;-	8498	2315	2006	2400	2400	2823	2532	2791	2798	2295	2510	1615	2038	2007	2296	2071	1954	2128	1963	1358	1636	1905	1945	1917	804	695	726	1754	1593	807	684	1408	1373	1209	1201	1425	1506
Gm15455	chr1	33835899	33838914	-	3016	4	8	6	5	4	5	9	9	6	7	7	17	47	47	2	1	22	38	22	28	45	3	6	27	30	40	2	3	21	45	3	4	8	11	10	3
Bend6	chr1;chr1;chr1;chr1;chr1;chr1;chr1;chr1;chr1;chr1;chr1;chr1;chr1;chr1;chr1;chr1;chr1	33852052;33852052;33862654;33862654;33863742;33863742;33864523;33864523;33877525;33878260;33878260;33878260;33883441;33883441;33907566;33907566;33907566	33853367;33853367;33862773;33862773;33863934;33863934;33864743;33864743;33877600;33878437;33878437;33878437;33883648;33883648;33907767;33907934;33907621	-;-;-;-;-;-;-;-;-;-;-;-;-;-;-;-;-	2681	120	97	96	66	103	73	112	113	222	228	229	287	41	34	571	662	29	65	71	46	55	654	736	123	116	136	1031	947	119	131	1512	1552	1703	1579	2108	2164
Gm38471	chr1;chr1	33873086;33873724	33873251;33874756	-;-	1199	0	1	2	0	0	0	0	3	0	0	1	0	0	1	0	0	0	0	0	0	0	1	0	0	0	0	3	2	0	0	3	1	3	1	4	4
Dst	chr1;chr1;chr1;chr1;chr1;chr1;chr1;chr1;chr1;chr1;chr1;chr1;chr1;chr1;chr1;chr1;chr1;chr1;chr1;chr1;chr1;chr1;chr1;chr1;chr1;chr1;chr1;chr1;chr1;chr1;chr1;chr1;chr1;chr1;chr1;chr1;chr1;chr1;chr1;chr1;chr1;chr1;chr1;chr1;chr1;chr1;chr1;chr1;chr1;chr1;chr1;chr1;chr1;chr1;chr1;chr1;chr1;chr1;chr1;chr1;chr1;chr1;chr1;chr1;chr1;chr1;chr1;chr1;chr1;chr1;chr1;chr1;chr1;chr1;chr1;chr1;chr1;chr1;chr1;chr1…	33908213;33908213;33908214;33908214;33908214;33908214;33908214;33908214;33908214;33908214;33908214;33908214;33908221;33908221;33908222;33908225;33908999;33908999;33908999;33908999;33908999;33908999;33908999;33908999;33908999;33908999;33908999;33908999;33908999;33908999;33908999;33908999;33968703;33968703;33968703;33968703;33968703;33968703;33968703;33968703;33968703;33968703;33968703;33968703;339…	33908452;33908452;33908452;33908452;33908452;33908452;33908452;33908452;33908452;33908452;33908452;33908452;33908452;33908452;33908452;33908452;33909033;33909033;33909033;33909033;33909033;33909033;33909033;33909033;33909033;33909033;33909033;33909033;33909033;33909033;33909033;33909033;33968903;33968903;33968903;33968903;33968903;33968903;33968903;33968903;33968903;33968903;33968903;33968903;339…	+;+;+;+;+;+;+;+;+;+;+;+;+;+;+;+;+;+;+;+;+;+;+;+;+;+;+;+;+;+;+;+;+;+;+;+;+;+;+;+;+;+;+;+;+;+;+;+;+;+;+;+;+;+;+;+;+;+;+;+;+;+;+;+;+;+;+;+;+;+;+;+;+;+;+;+;+;+;+;+;+;+;+;+;+;+;+;+;+;+;+;+;+;+;+;+;+;+;+;+;+;+;+;+;+;+;+;+;+;+;+;+;+;+;+;+;+;+;+;+;+;+;+;+;+;+;+;+;+;+;+;+;+;+;+;+;+;+;+;+;+;+;+;+;+;+;+;+;+;+;+;+;+;+;+;+;+;+;+;+;+;+;+;+;+;+;+;+;+;+;+;+;+;+;+;+;+;+;+;+;+;+;+;+;+;+;+;+;+;+;+;+;+;+;+;+;+;+;+;+…	34985	3869	2488	4664	4475	9557	8537	9765	9231	6524	6441	5608	6492	2561	3465	4437	5249	2386	2567	2056	1162	1964	4132	4612	1261	988	1159	5747	3699	1362	1173	12391	11218	9716	10827	12783	12500
Mir6896	chr1	34117359	34117431	+	73	0	0	0	0	0	0	0	0	0	0	0	0	0	0	0	0	0	0	0	0	0	0	0	0	0	0	0	0	0	0	0	0	0	0	0	0
LOC108167617	chr1;chr1;chr1	34166315;34169145;34177888	34166880;34169270;34177976	-;-;-	781	4	0	7	10	2	5	1	5	0	1	0	1	4	2	9	3	4	8	0	2	0	2	3	1	1	0	0	2	1	0	0	3	1	0	3	2
Mir5103	chr1	34433121	34433199	-	79	3	1	4	0	1	2	6	3	2	2	5	5	1	2	0	5	3	1	4	3	3	3	1	0	1	0	1	0	0	0	4	2	2	4	1	0
Ccdc115	chr1;chr1;chr1;chr1;chr1	34436670;34437727;34438850;34439043;34439228	34437610;34437858;34438932;34439146;34439672	-;-;-;-;-	1705	1048	997	827	839	1200	932	1251	1382	1148	1244	1129	1376	1249	1350	1169	1306	1077	889	1200	1235	1159	1153	1357	1533	1634	1703	1051	1192	1531	1552	879	871	1043	945	1036	973
Imp4	chr1;chr1;chr1;chr1;chr1;chr1;chr1;chr1;chr1	34439829;34440041;34442910;34443378;34443563;34443769;34443997;34444196;34444358	34439927;34440149;34442993;34443487;34443695;34443923;34444091;34444269;34445747	+;+;+;+;+;+;+;+;+	2249	1900	2212	1545	1222	1531	1437	1200	1362	1167	1198	864	1047	940	887	853	863	697	604	518	769	593	760	803	358	406	491	588	495	295	375	457	450	505	465	547	503
Gm32504	chr1;chr1;chr1	34459009;34459421;34459759	34459264;34459663;34459827	-;-;-	568	0	0	1	0	0	1	1	0	1	0	2	0	0	0	0	0	0	0	6	0	0	1	2	0	0	0	0	0	1	0	1	0	4	5	6	3
Ptpn18	chr1;chr1;chr1;chr1;chr1;chr1;chr1;chr1;chr1;chr1;chr1;chr1;chr1;chr1;chr1;chr1;chr1;chr1;chr1;chr1;chr1;chr1;chr1;chr1;chr1;chr1;chr1;chr1;chr1;chr1;chr1;chr1;chr1;chr1;chr1;chr1;chr1;chr1;chr1;chr1;chr1;chr1;chr1;chr1	34459746;34459763;34459766;34462702;34462702;34462702;34463107;34463107;34463107;34463269;34463269;34463269;34463466;34463466;34463466;34468293;34468293;34469840;34469840;34469840;34470200;34470200;34470200;34471493;34471493;34471493;34471641;34471641;34471641;34471812;34471812;34471812;34472103;34472103;34472103;34472763;34472763;34472763;34473335;34473335;34473335;34473579;34473579;34473579	34459916;34459844;34459916;34462810;34462810;34462810;34463183;34463183;34463183;34463364;34463364;34463364;34463504;34463504;34463504;34468361;34468361;34469902;34469902;34469902;34470342;34470342;34470342;34471559;34471559;34471559;34471718;34471718;34471718;34471901;34471901;34471901;34472191;34472191;34472191;34472968;34472968;34472968;34473409;34473409;34473409;34473784;34473784;34473784	+;+;+;+;+;+;+;+;+;+;+;+;+;+;+;+;+;+;+;+;+;+;+;+;+;+;+;+;+;+;+;+;+;+;+;+;+;+;+;+;+;+;+;+	1578	8	8	3	7	6	9	7	5	7	2	5	6	8	5	11	9	3	13	10	7	8	8	9	20	26	9	19	27	28	20	7	21	102	81	96	83
Gm32566	chr1;chr1;chr1;chr1;chr1;chr1;chr1;chr1	34474787;34474787;34484793;34484793;34485429;34485429;34485889;34485889	34475773;34475773;34484876;34484876;34485582;34485561;34485981;34485978	+;+;+;+;+;+;+;+	1318	1	0	0	0	0	0	0	1	5	0	0	3	0	0	2	4	0	0	0	0	0	1	2	0	0	0	2	2	0	0	2	0	9	5	7	11
4930568A12Rik	chr1;chr1;chr1;chr1;chr1;chr1;chr1;chr1;chr1;chr1;chr1;chr1;chr1;chr1;chr1;chr1;chr1;chr1;chr1;chr1;chr1;chr1;chr1;chr1;chr1	34477167;34477167;34477167;34477167;34477167;34480156;34480156;34480156;34480156;34480156;34480598;34480598;34480598;34480598;34480598;34484788;34484788;34484788;34484788;34485505;34485745;34485745;34485745;34485745;34498996	34477596;34477596;34477596;34477596;34477596;34480231;34480256;34480235;34480231;34480231;34480759;34480759;34480759;34480759;34480759;34484913;34484913;34484913;34484913;34485581;34485832;34486162;34485832;34485826;34499219	-;-;-;-;-;-;-;-;-;-;-;-;-;-;-;-;-;-;-;-;-;-;-;-;-	1538	0	0	2	1	0	1	0	0	0	0	1	0	0	0	0	0	0	0	1	0	1	1	0	0	0	0	0	0	0	0	0	0	0	1	1	0
Prss39	chr1;chr1;chr1;chr1;chr1	34498430;34499228;34500016;34502027;34502624	34498628;34499390;34500290;34502196;34503062	+;+;+;+;+	1246	0	0	0	0	0	0	0	0	0	0	0	0	0	6	0	0	0	1	5	0	0	0	0	0	0	0	0	0	0	0	0	0	0	0	0	0
Cfc1	chr1;chr1;chr1;chr1;chr1;chr1	34535648;34536198;34536350;34537132;34537326;34544025	34535955;34536247;34536517;34537246;34537435;34544311	+;+;+;+;+;+	1038	0	0	0	0	0	0	0	0	0	0	0	0	0	2	0	0	0	0	0	0	0	0	1	0	0	0	0	0	0	0	0	0	0	0	0	0
Prss40	chr1;chr1;chr1;chr1;chr1;chr1;chr1;chr1;chr1;chr1;chr1;chr1;chr1;chr1;chr1;chr1;chr1;chr1;chr1;chr1;chr1;chr1;chr1;chr1;chr1;chr1;chr1;chr1;chr1;chr1;chr1;chr1;chr1;chr1;chr1;chr1;chr1;chr1;chr1;chr1	34536515;34543980;34544090;34544406;34552331;34552337;34552337;34552605;34555969;34555969;34555969;34555969;34555969;34555969;34555969;34555969;34557853;34557853;34557853;34557853;34557853;34557853;34557853;34557853;34559743;34559743;34559743;34559743;34559743;34559743;34559743;34559743;34560730;34560730;34560730;34560730;34560730;34560730;34560730;34560730	34536570;34544745;34544245;34544745;34552809;34552809;34552809;34552693;34556138;34556138;34556138;34556138;34556138;34556138;34556138;34556138;34558127;34558127;34558127;34558127;34558127;34558127;34558127;34558127;34559905;34559861;34559934;34559905;34559905;34559905;34559934;34559905;34560995;34560794;34560943;34560905;34560995;34560995;34560995;34560957	-;-;-;-;-;-;-;-;-;-;-;-;-;-;-;-;-;-;-;-;-;-;-;-;-;-;-;-;-;-;-;-;-;-;-;-;-;-;-;-	2204	0	0	0	0	1	0	0	0	0	0	0	0	0	3	0	0	0	6	3	0	0	0	0	0	0	0	0	0	0	0	0	0	0	0	0	0
Amer3	chr1;chr1;chr1;chr1;chr1;chr1	34578932;34579693;34580531;34586663;34586663;34586663	34579195;34579766;34581048;34590944;34590944;34590944	+;+;+;+;+;+	5138	2	0	15	34	249	199	534	428	212	216	191	231	39	34	212	261	22	21	25	32	13	179	195	27	15	44	172	146	14	7	223	182	126	144	178	175
AA619741	chr1	34633535	34636210	-	2676	0	0	0	0	1	0	0	0	0	0	0	0	0	3	0	0	0	0	4	0	0	0	0	0	0	0	0	0	2	0	0	0	0	0	0	0
Gm38647	chr1;chr1;chr1;chr1;chr1;chr1;chr1;chr1;chr1;chr1;chr1;chr1;chr1	34657236;34658381;34658527;34663076;34663076;34665028;34665028;34665028;34665028;34666396;34666698;34666698;34666698	34657600;34658810;34658810;34663141;34663141;34665124;34665124;34665124;34665124;34666477;34667004;34667004;34667004	-;-;-;-;-;-;-;-;-;-;-;-;-	1347	0	0	0	0	0	0	0	0	0	0	0	0	1	0	0	0	0	2	4	0	0	0	1	0	0	0	0	0	1	0	1	1	0	0	0	0
Gm32920	chr1;chr1;chr1	34685665;34687877;34688465	34686583;34688050;34688842	-;-;-	1471	2	2	3	0	3	2	6	3	5	11	4	5	0	3	2	2	0	15	6	0	2	0	2	2	0	0	2	1	0	0	1	1	1	0	0	5
LOC108167618	chr1;chr1;chr1;chr1	34748272;34748272;34750309;34751176	34749932;34749932;34750503;34757061	-;-;-;-	7742	10	18	20	38	36	34	41	29	26	22	16	16	9	12	32	21	6	8	29	9	4	22	22	6	4	5	24	17	3	8	41	21	56	41	79	97
Gm32790	chr1;chr1;chr1;chr1;chr1;chr1;chr1;chr1;chr1;chr1;chr1;chr1;chr1;chr1;chr1;chr1;chr1;chr1;chr1;chr1;chr1;chr1	34759936;34759936;34759936;34759936;34759936;34759936;34762747;34763206;34763253;34786606;34786606;34786606;34786606;34786606;34786606;34786836;34790790;34790790;34790790;34790790;34790790;34790790	34763420;34762890;34763420;34763420;34761364;34762890;34763420;34763420;34763420;34786728;34786936;34786936;34786728;34786936;34786936;34786936;34792553;34792553;34792553;34792553;34792553;34792553	-;-;-;-;-;-;-;-;-;-;-;-;-;-;-;-;-;-;-;-;-;-	5580	30	19	32	44	62	43	55	58	23	46	21	39	14	38	31	19	17	33	34	20	25	42	31	13	13	9	20	20	11	0	18	18	37	39	48	58
Arhgef4	chr1;chr1;chr1;chr1;chr1;chr1;chr1;chr1;chr1;chr1	34801722;34804914;34805956;34806315;34807059;34807642;34809697;34810311;34811086;34811678	34802001;34805093;34806135;34806494;34807291;34807771;34809828;34810554;34811163;34812754	+;+;+;+;+;+;+;+;+;+	2714	79	65	82	70	106	121	196	158	224	212	277	329	277	219	384	387	223	190	213	294	191	445	493	173	145	144	657	576	77	60	1027	980	1047	1020	1273	1142
Fam168b	chr1;chr1;chr1;chr1;chr1;chr1;chr1;chr1;chr1;chr1;chr1;chr1;chr1;chr1;chr1;chr1;chr1;chr1;chr1;chr1;chr1;chr1;chr1;chr1;chr1;chr1;chr1;chr1;chr1;chr1	34813218;34813218;34813218;34813224;34817997;34817997;34817997;34817997;34819592;34819592;34819592;34819592;34819867;34819867;34819867;34819867;34824020;34824020;34828767;34828767;34828767;34828767;34836733;34836733;34836733;34836733;34842828;34842828;34842828;34842828	34817404;34817404;34817404;34817404;34818126;34818126;34818126;34818126;34819790;34819790;34819769;34819769;34820009;34820009;34820009;34820009;34824055;34824055;34828847;34828847;34828847;34828847;34836813;34836813;34836813;34836813;34843029;34843050;34843050;34843050	-;-;-;-;-;-;-;-;-;-;-;-;-;-;-;-;-;-;-;-;-;-;-;-;-;-;-;-;-;-	5080	10287	11382	12082	12287	13807	12882	15223	14529	14179	12521	11170	14461	11691	11478	12128	12895	10578	9140	8139	9553	10595	12677	13151	9041	9314	9609	8926	8632	7891	8334	9442	9584	7327	7469	9004	8440
Plekhb2	chr1;chr1;chr1;chr1;chr1;chr1;chr1;chr1;chr1;chr1;chr1;chr1;chr1;chr1;chr1;chr1;chr1;chr1;chr1;chr1;chr1;chr1;chr1;chr1;chr1;chr1;chr1;chr1;chr1;chr1;chr1;chr1	34849941;34849959;34849959;34851077;34852225;34861873;34861873;34861873;34861873;34863006;34863006;34863006;34863006;34863471;34863471;34863471;34863471;34864473;34864473;34864473;34864473;34866141;34866141;34866141;34866141;34869300;34869300;34869300;34869300;34876911;34876911;34876911	34850063;34850063;34850063;34851977;34852336;34861917;34861917;34861917;34861917;34863158;34863158;34863158;34863158;34863573;34863573;34863573;34863573;34864512;34864512;34864512;34864512;34866230;34866230;34866230;34866230;34869405;34869405;34871557;34869405;34879585;34879585;34879585	+;+;+;+;+;+;+;+;+;+;+;+;+;+;+;+;+;+;+;+;+;+;+;+;+;+;+;+;+;+;+;+	6500	1124	1167	1034	1075	1844	1659	2613	2415	3150	3295	2842	3668	4810	5104	5007	5576	5937	4958	6052	6503	7497	7969	8183	15881	16672	17703	12570	13116	15771	19445	12724	12836	13523	11954	14117	13330
1110002O04Rik	chr1;chr1;chr1;chr1;chr1;chr1;chr1	35869595;35869597;35879709;35879709;35880682;35880682;35880944	35870039;35870039;35879972;35879972;35881164;35880828;35881165	+;+;+;+;+;+;+	1193	0	0	0	0	0	0	0	0	0	0	0	0	0	2	0	0	0	0	0	0	0	0	0	0	0	0	0	1	0	0	1	1	0	1	3	0
Gm33176	chr1;chr1;chr1	35942013;35952680;35954747	35942232;35952788;35955016	+;+;+	599	0	1	0	0	0	0	0	0	0	0	0	0	0	1	1	0	0	0	0	0	0	0	0	1	0	0	0	0	1	0	0	0	1	0	1	1
Gm39622	chr1;chr1;chr1	35959999;35962233;35964922	35960158;35962399;35965098	+;+;+	504	0	0	0	0	0	0	0	1	0	2	0	0	0	1	0	0	0	0	1	0	0	0	0	0	0	0	0	0	0	0	0	0	0	0	0	1
Gm33222	chr1;chr1;chr1;chr1;chr1;chr1	36001939;36001939;36003814;36003814;36010884;36010991	36003406;36003406;36003991;36003991;36011004;36011073	-;-;-;-;-;-	1836	0	1	0	3	0	1	1	0	0	1	2	2	0	0	2	4	0	0	1	0	0	0	2	0	1	0	3	2	0	0	3	3	0	2	1	0
Gm39623	chr1;chr1;chr1	36016795;36018172;36021238	36016888;36018266;36021488	+;+;+	440	0	0	0	0	0	0	0	0	0	0	0	0	0	0	0	0	0	0	0	0	0	0	0	0	0	0	0	0	0	0	0	0	0	0	0	0
Gm39624	chr1;chr1;chr1;chr1;chr1;chr1	36058718;36058718;36060860;36060860;36065636;36065636	36060310;36060259;36060944;36060944;36066243;36066243	-;-;-;-;-;-	2286	2	0	5	0	5	4	4	6	0	0	1	0	2	0	1	0	0	3	2	0	2	0	0	0	0	0	1	0	0	0	0	1	0	2	1	0
Hs6st1	chr1;chr1	36068400;36103513	36069184;36106446	+;+	3719	1132	1733	1397	1596	1880	1897	1873	1567	1102	881	909	1128	896	801	1007	1169	708	619	599	726	815	1061	1126	797	800	791	878	939	793	913	1309	1321	1184	1171	1234	1186
Gm33280	chr1;chr1;chr1	36129866;36131508;36132887	36130717;36131556;36134928	+;+;+	2943	14	14	15	11	20	13	13	16	3	6	7	1	2	9	1	2	3	4	4	0	1	2	1	0	0	0	3	2	1	0	2	2	0	1	2	1
Uggt1	chr1;chr1;chr1;chr1;chr1;chr1;chr1;chr1;chr1;chr1;chr1;chr1;chr1;chr1;chr1;chr1;chr1;chr1;chr1;chr1;chr1;chr1;chr1;chr1;chr1;chr1;chr1;chr1;chr1;chr1;chr1;chr1;chr1;chr1;chr1;chr1;chr1;chr1;chr1;chr1;chr1;chr1;chr1;chr1;chr1;chr1;chr1;chr1;chr1;chr1;chr1;chr1;chr1;chr1;chr1;chr1;chr1;chr1;chr1;chr1;chr1;chr1;chr1;chr1;chr1;chr1;chr1;chr1;chr1;chr1;chr1;chr1;chr1;chr1;chr1;chr1;chr1;chr1;chr1;chr1…	36140028;36140659;36146032;36146032;36146625;36146625;36150045;36150045;36151634;36151634;36155073;36155073;36156227;36156227;36157400;36157400;36158108;36158108;36159942;36159942;36161676;36161676;36162205;36162205;36163221;36163221;36164444;36164444;36165509;36165509;36170199;36170199;36173435;36173435;36174079;36174079;36174896;36174896;36176233;36176233;36176776;36177518;36177518;36179559;361…	36144251;36144251;36146185;36146185;36146741;36146741;36150159;36150159;36151794;36151794;36155255;36155255;36156311;36156311;36157501;36157501;36158196;36158196;36160026;36160026;36161761;36161761;36162363;36162363;36163410;36163410;36164523;36164523;36165611;36165611;36170294;36170294;36173565;36173565;36174210;36174210;36175102;36175102;36176327;36176327;36176799;36177616;36177616;36179679;361…	-;-;-;-;-;-;-;-;-;-;-;-;-;-;-;-;-;-;-;-;-;-;-;-;-;-;-;-;-;-;-;-;-;-;-;-;-;-;-;-;-;-;-;-;-;-;-;-;-;-;-;-;-;-;-;-;-;-;-;-;-;-;-;-;-;-;-;-;-;-;-;-;-;-;-;-;-;-;-;-;-	9029	3911	4355	4414	4300	4893	4477	4584	4439	3782	3938	3279	4124	3348	4094	3732	3941	4070	3674	2963	3150	4392	4078	4153	3871	3696	4040	4131	3693	4642	4768	4362	4001	3012	3202	3762	3894
Mir6897	chr1	36144252	36144313	-	62	0	0	0	1	0	0	0	0	0	0	0	0	0	0	0	0	0	0	0	0	0	0	0	0	0	0	0	0	0	0	1	0	0	0	1	0
Gm39625	chr1;chr1	36244383;36250450	36244483;36250542	+;+	194	0	1	0	0	0	0	0	0	0	0	0	0	0	0	0	0	0	0	0	0	0	0	0	0	0	0	1	0	0	0	1	0	0	0	0	0
Neurl3	chr1;chr1;chr1;chr1;chr1;chr1;chr1;chr1;chr1;chr1;chr1;chr1;chr1;chr1;chr1;chr1;chr1;chr1;chr1;chr1;chr1;chr1	36264602;36264602;36265790;36265790;36268656;36268656;36268656;36268656;36269213;36269213;36269213;36269213;36270403;36270403;36273338;36273338;36273338;36273338;36274373;36274373;36274373;36274635	36266553;36266553;36266553;36266553;36268709;36268709;36268709;36268709;36269701;36269701;36269701;36269701;36270504;36270504;36273583;36273583;36273583;36273425;36274446;36274457;36274458;36274674	-;-;-;-;-;-;-;-;-;-;-;-;-;-;-;-;-;-;-;-;-;-	2969	24	24	35	27	23	11	12	9	14	15	5	14	9	13	14	22	7	5	42	10	4	31	27	10	16	9	26	22	2	1	33	21	29	19	28	26
Arid5a	chr1;chr1;chr1;chr1;chr1;chr1;chr1;chr1;chr1;chr1;chr1;chr1;chr1;chr1;chr1;chr1;chr1;chr1;chr1;chr1;chr1;chr1;chr1;chr1;chr1;chr1;chr1;chr1;chr1;chr1;chr1;chr1;chr1;chr1;chr1;chr1;chr1;chr1;chr1;chr1;chr1;chr1;chr1;chr1;chr1;chr1	36307733;36307733;36307733;36307733;36307733;36307733;36311600;36311874;36316209;36316209;36316209;36316209;36316209;36316212;36316212;36317204;36317204;36317204;36317204;36317610;36317610;36317610;36317610;36317610;36317610;36318084;36318084;36318084;36318084;36318084;36318084;36318084;36318488;36318488;36318488;36318488;36318488;36318488;36318488;36318992;36318992;36318992;36318992;36318992;363…	36307836;36307836;36307836;36307836;36307836;36307836;36311968;36311968;36316327;36316327;36316327;36316327;36316327;36316327;36316327;36317324;36317324;36317324;36317324;36317662;36317662;36317662;36317662;36317662;36317662;36318181;36318181;36318181;36318181;36318181;36318181;36318181;36318653;36318653;36318653;36318653;36318653;36318653;36318653;36324029;36324036;36324029;36324029;36324029;363…	+;+;+;+;+;+;+;+;+;+;+;+;+;+;+;+;+;+;+;+;+;+;+;+;+;+;+;+;+;+;+;+;+;+;+;+;+;+;+;+;+;+;+;+;+;+	6075	45	37	37	49	65	57	169	151	302	149	176	241	189	125	61	65	59	72	68	39	19	51	63	33	21	14	113	73	22	37	211	163	158	174	190	190
Kansl3	chr1;chr1;chr1;chr1;chr1;chr1;chr1;chr1;chr1;chr1;chr1;chr1;chr1;chr1;chr1;chr1;chr1;chr1;chr1;chr1;chr1;chr1;chr1;chr1;chr1;chr1;chr1;chr1;chr1;chr1;chr1;chr1;chr1;chr1;chr1;chr1;chr1;chr1;chr1;chr1;chr1;chr1;chr1;chr1;chr1;chr1;chr1;chr1;chr1;chr1;chr1;chr1;chr1;chr1;chr1;chr1;chr1;chr1;chr1;chr1;chr1;chr1;chr1;chr1;chr1;chr1;chr1;chr1;chr1;chr1;chr1;chr1;chr1;chr1;chr1;chr1;chr1;chr1;chr1;chr1…	36335730;36335730;36335730;36335730;36335730;36335730;36335730;36337996;36343251;36343251;36343251;36343251;36343251;36343251;36343251;36343251;36343673;36343673;36343673;36343673;36343673;36343673;36343673;36343673;36344070;36344070;36344070;36344070;36344070;36344070;36344070;36344070;36344916;36344916;36344916;36344916;36344916;36344916;36344916;36344916;36345385;36345385;36345385;36345385;363…	36337651;36337651;36337651;36337651;36337651;36337651;36337651;36341209;36343384;36343384;36343384;36343384;36343384;36343384;36343384;36343384;36343895;36343895;36343895;36343895;36343895;36343895;36343895;36343895;36344179;36344179;36344179;36344179;36344179;36344179;36344179;36344179;36345046;36345046;36345046;36345046;36345046;36345046;36345046;36345046;36345466;36345466;36345466;36345466;363…	-;-;-;-;-;-;-;-;-;-;-;-;-;-;-;-;-;-;-;-;-;-;-;-;-;-;-;-;-;-;-;-;-;-;-;-;-;-;-;-;-;-;-;-;-;-;-;-;-;-;-;-;-;-;-;-;-;-;-;-;-;-;-;-;-;-;-;-;-;-;-;-;-;-;-;-;-;-;-;-;-;-;-;-;-;-;-;-;-;-;-;-;-;-;-;-;-;-;-;-;-;-;-;-;-;-;-;-;-;-;-;-;-;-;-;-;-;-;-;-;-;-;-;-;-;-;-;-;-;-;-;-;-;-;-;-;-;-;-;-;-;-;-;-;-;-;-;-;-;-;-;-;-;-;-;-;-;-;-;-;-;-;-;-;-;-;-;-;-;-;-;-;-;-	8874	3430	3127	3700	3241	4062	3926	3742	3263	3696	3404	2916	3433	3027	3143	2803	3121	3228	2736	2137	2519	2937	3570	3522	2937	2672	3211	3496	3338	2554	2792	3757	3688	4216	4188	5066	5204
Mir6898	chr1	36348682	36348758	-	77	0	0	0	0	0	0	0	0	0	0	1	1	0	0	0	0	0	0	0	0	0	0	0	0	0	0	0	0	0	0	1	1	0	0	0	0
Fer1l5	chr1;chr1;chr1;chr1;chr1;chr1;chr1;chr1;chr1;chr1;chr1;chr1;chr1;chr1;chr1;chr1;chr1;chr1;chr1;chr1;chr1;chr1;chr1;chr1;chr1;chr1;chr1;chr1;chr1;chr1;chr1;chr1;chr1;chr1;chr1;chr1;chr1;chr1;chr1;chr1;chr1;chr1;chr1;chr1;chr1;chr1;chr1;chr1;chr1;chr1;chr1;chr1;chr1;chr1;chr1;chr1;chr1;chr1;chr1;chr1;chr1;chr1;chr1;chr1;chr1;chr1;chr1;chr1;chr1;chr1;chr1;chr1;chr1;chr1;chr1;chr1;chr1;chr1;chr1;chr1…	36372183;36372183;36372183;36372183;36372291;36373686;36373686;36373686;36373686;36373686;36374516;36374516;36374516;36374516;36374516;36375172;36375172;36375172;36375172;36375172;36376729;36376729;36376729;36376729;36376729;36377855;36377855;36377855;36377855;36377855;36378387;36378387;36378387;36378387;36378387;36379478;36379478;36379478;36379478;36379478;36380364;36380364;36380364;36380364;363…	36372375;36372375;36372375;36372375;36372375;36373738;36373738;36373738;36373738;36373738;36374607;36374607;36374607;36374607;36374607;36375280;36375280;36375280;36375280;36375280;36376783;36376783;36376783;36376783;36376783;36377964;36377964;36377964;36377964;36377964;36378515;36378515;36378515;36378515;36378515;36379540;36379540;36379540;36379540;36379540;36380414;36380414;36380414;36380414;363…	+;+;+;+;+;+;+;+;+;+;+;+;+;+;+;+;+;+;+;+;+;+;+;+;+;+;+;+;+;+;+;+;+;+;+;+;+;+;+;+;+;+;+;+;+;+;+;+;+;+;+;+;+;+;+;+;+;+;+;+;+;+;+;+;+;+;+;+;+;+;+;+;+;+;+;+;+;+;+;+;+;+;+;+;+;+;+;+;+;+;+;+;+;+;+;+;+;+;+;+;+;+;+;+;+;+;+;+;+;+;+;+;+;+;+;+;+;+;+;+;+;+;+;+;+;+;+;+;+;+;+;+;+;+;+;+;+;+;+;+;+;+;+;+;+;+;+;+;+;+;+;+;+;+;+;+;+;+;+;+;+;+;+;+;+;+;+;+;+;+;+;+;+;+;+;+;+;+;+;+;+;+;+;+;+;+;+;+;+;+;+;+	6458	328	333	377	455	431	414	591	422	398	447	425	539	342	450	488	497	451	359	256	284	468	517	547	201	174	179	379	346	186	223	355	307	383	340	411	418
Lman2l	chr1;chr1;chr1;chr1;chr1;chr1;chr1;chr1;chr1;chr1;chr1;chr1;chr1;chr1;chr1;chr1;chr1;chr1;chr1;chr1;chr1;chr1;chr1;chr1;chr1;chr1;chr1;chr1;chr1;chr1;chr1;chr1;chr1;chr1;chr1;chr1;chr1;chr1;chr1;chr1;chr1;chr1	36422063;36422063;36422063;36423186;36423186;36424838;36424838;36424838;36424838;36424838;36428102;36428102;36428102;36428102;36428102;36428300;36428300;36428300;36428300;36428300;36429423;36429423;36429423;36438750;36438750;36438750;36438750;36438750;36439609;36439609;36439609;36439609;36439609;36443491;36443491;36443520;36443520;36445050;36445050;36445050;36445050;36445050	36424503;36424503;36424503;36424503;36424503;36424957;36424957;36424957;36424957;36424957;36428216;36428216;36428216;36428216;36428216;36428461;36428461;36428461;36428461;36428461;36429455;36429455;36429455;36438832;36438832;36438832;36438832;36438832;36439726;36439726;36439726;36439726;36439726;36443609;36443609;36443609;36443609;36445271;36445271;36445272;36445272;36445235	-;-;-;-;-;-;-;-;-;-;-;-;-;-;-;-;-;-;-;-;-;-;-;-;-;-;-;-;-;-;-;-;-;-;-;-;-;-;-;-;-;-	3414	1326	1609	1515	1630	1627	1643	1913	1705	1210	1397	1274	1514	1326	1687	1521	1600	1616	1447	837	1118	1799	1854	1854	976	1006	1175	1606	1514	1051	1204	1373	1244	1471	1508	1771	1719
Gm33401	chr1;chr1;chr1	36461978;36462322;36462647	36462130;36462386;36462873	+;+;+	445	0	1	2	0	2	1	0	1	0	0	0	0	0	0	1	0	0	2	2	0	0	0	0	0	0	0	1	0	0	0	0	0	0	0	0	0
Gm33454	chr1;chr1;chr1	36464718;36468359;36471462	36465608;36468534;36471546	-;-;-	1152	2	1	0	1	1	3	2	1	5	9	2	3	1	5	3	3	1	1	2	3	0	2	5	4	4	0	3	2	2	1	1	4	1	0	2	1
Cnnm4	chr1;chr1;chr1;chr1;chr1;chr1;chr1	36471597;36497990;36498395;36499411;36499885;36505601;36506409	36473085;36498133;36498529;36499580;36499981;36505779;36508776	+;+;+;+;+;+;+	4582	423	513	506	530	752	723	763	657	632	607	641	815	648	732	408	525	645	609	505	683	822	645	698	901	804	1094	1101	1110	1447	1601	1489	1366	2499	2371	2599	2723
Cnnm3	chr1;chr1;chr1;chr1;chr1;chr1;chr1;chr1;chr1;chr1;chr1;chr1;chr1;chr1;chr1;chr1;chr1;chr1;chr1;chr1;chr1;chr1;chr1;chr1;chr1	36511854;36511876;36511876;36518952;36518952;36518952;36520078;36520078;36520081;36520519;36520519;36520519;36520819;36520819;36520819;36521205;36521205;36521205;36521701;36521701;36521701;36524034;36525166;36525166;36525166	36513153;36513153;36513153;36519095;36519095;36519095;36520227;36520227;36520227;36520688;36520688;36520688;36520915;36520915;36520915;36521338;36521338;36521338;36521839;36521839;36521839;36524132;36528237;36527216;36528237	+;+;+;+;+;+;+;+;+;+;+;+;+;+;+;+;+;+;+;+;+;+;+;+;+	5305	1063	1283	1102	1022	1399	1308	1520	1237	2228	1808	1775	2423	3307	2660	1609	1945	2273	1932	1386	2586	1845	1872	1921	543	313	537	1245	1285	289	430	952	1042	1034	1046	1110	1078
Ankrd23	chr1;chr1;chr1;chr1;chr1;chr1;chr1;chr1;chr1;chr1;chr1;chr1;chr1;chr1;chr1;chr1;chr1;chr1	36530193;36530193;36531723;36531723;36531909;36531909;36532112;36532112;36532302;36532302;36532581;36532581;36533987;36533987;36534291;36534291;36535682;36536497	36531641;36531641;36531821;36531821;36532007;36532007;36532210;36532210;36532400;36532400;36532706;36532706;36534115;36534115;36534437;36534437;36535739;36536556	-;-;-;-;-;-;-;-;-;-;-;-;-;-;-;-;-;-	2365	281	236	212	187	292	288	278	232	396	361	419	507	595	458	229	277	418	416	280	460	327	310	363	187	117	238	432	355	111	129	321	254	407	429	460	541
Ankrd39	chr1;chr1;chr1;chr1;chr1;chr1;chr1;chr1;chr1;chr1;chr1;chr1;chr1;chr1	36538171;36538171;36538171;36541824;36541859;36541859;36542762;36542762;36542762;36542776;36546910;36546920;36547086;36547086	36539534;36539534;36539534;36542062;36542062;36542062;36542865;36542865;36542865;36542865;36547252;36547440;36547252;36547252	-;-;-;-;-;-;-;-;-;-;-;-;-;-	2238	210	159	179	147	197	158	188	181	337	336	345	423	454	411	323	363	315	355	324	509	385	356	410	438	447	436	382	360	259	430	377	397	433	408	477	518
Sema4c	chr1;chr1;chr1;chr1;chr1;chr1;chr1;chr1;chr1;chr1;chr1;chr1;chr1;chr1;chr1;chr1;chr1;chr1;chr1;chr1;chr1;chr1;chr1;chr1;chr1;chr1;chr1;chr1;chr1;chr1;chr1;chr1;chr1;chr1;chr1;chr1;chr1;chr1;chr1;chr1;chr1;chr1;chr1;chr1;chr1;chr1;chr1;chr1;chr1;chr1;chr1;chr1;chr1;chr1;chr1;chr1;chr1;chr1;chr1;chr1;chr1;chr1;chr1;chr1;chr1;chr1;chr1;chr1;chr1;chr1;chr1;chr1;chr1;chr1;chr1;chr1;chr1;chr1;chr1;chr1…	36548639;36548639;36548639;36548653;36548653;36548653;36548653;36548653;36548653;36548653;36548653;36550506;36550506;36550506;36550506;36550506;36550506;36550506;36550506;36550506;36550506;36550506;36550668;36550668;36550668;36550668;36550668;36550668;36550668;36550668;36550668;36550668;36550668;36551726;36551726;36551726;36551726;36551726;36551726;36551726;36551726;36551726;36551726;36551726;365…	36550368;36550368;36550368;36550368;36550368;36550368;36550368;36550368;36550368;36550368;36550368;36550576;36550576;36550576;36550576;36550576;36550576;36550576;36550576;36550576;36550576;36550576;36550828;36550828;36550828;36550828;36550828;36550828;36550828;36550828;36550828;36550828;36550828;36551838;36551838;36551838;36551838;36551838;36551838;36551838;36551838;36551838;36551838;36551838;365…	-;-;-;-;-;-;-;-;-;-;-;-;-;-;-;-;-;-;-;-;-;-;-;-;-;-;-;-;-;-;-;-;-;-;-;-;-;-;-;-;-;-;-;-;-;-;-;-;-;-;-;-;-;-;-;-;-;-;-;-;-;-;-;-;-;-;-;-;-;-;-;-;-;-;-;-;-;-;-;-;-;-;-;-;-;-;-;-;-;-;-;-;-;-;-;-;-;-;-;-;-;-;-;-;-;-;-;-;-;-;-;-;-;-;-;-;-;-;-;-;-;-;-;-;-;-;-;-;-;-;-;-;-;-;-;-;-;-;-;-;-;-;-;-;-;-;-;-;-;-;-;-;-;-;-;-;-;-;-;-;-;-;-;-;-;-	5047	1480	1668	1613	1367	1999	2035	1970	1659	2012	1706	1918	2278	1898	1410	1258	1327	1152	919	978	1259	768	1143	1223	221	155	191	570	494	183	151	465	447	513	420	441	435
Fam178b	chr1;chr1;chr1;chr1;chr1;chr1;chr1;chr1;chr1;chr1;chr1;chr1;chr1;chr1;chr1;chr1;chr1;chr1;chr1;chr1;chr1;chr1;chr1;chr1;chr1;chr1;chr1;chr1;chr1;chr1;chr1;chr1;chr1;chr1;chr1;chr1;chr1;chr1;chr1;chr1;chr1;chr1;chr1;chr1;chr1;chr1;chr1;chr1;chr1;chr1;chr1;chr1;chr1;chr1;chr1;chr1;chr1;chr1;chr1;chr1;chr1;chr1;chr1;chr1;chr1;chr1;chr1;chr1;chr1;chr1;chr1;chr1;chr1;chr1;chr1;chr1;chr1;chr1;chr1;chr1…	36562696;36562696;36562698;36562698;36562698;36562698;36562698;36562698;36562698;36562698;36564330;36564330;36564330;36564330;36564330;36564330;36564330;36564330;36564330;36564330;36564831;36564831;36564831;36564831;36564831;36564831;36564831;36564831;36564831;36564831;36578519;36578519;36578519;36578519;36578519;36578519;36578519;36578519;36578519;36578519;36585916;36585916;36585916;36585916;365…	36563020;36563020;36563020;36563020;36563020;36563020;36563020;36563020;36563020;36563020;36564482;36564482;36564482;36564482;36564482;36564482;36564482;36564482;36564482;36564482;36564908;36564908;36564908;36564908;36564908;36564908;36564908;36564908;36564908;36564908;36578644;36578644;36578644;36578644;36578644;36578644;36578644;36578644;36578644;36578644;36586003;36586003;36586003;36586003;365…	-;-;-;-;-;-;-;-;-;-;-;-;-;-;-;-;-;-;-;-;-;-;-;-;-;-;-;-;-;-;-;-;-;-;-;-;-;-;-;-;-;-;-;-;-;-;-;-;-;-;-;-;-;-;-;-;-;-;-;-;-;-;-;-;-;-;-;-;-;-;-;-;-;-;-;-;-;-;-;-;-;-;-;-;-;-;-;-;-;-;-;-;-;-;-;-;-;-;-;-;-;-;-;-;-;-;-;-;-;-;-;-;-;-;-;-;-;-;-;-;-;-;-;-;-;-;-;-;-;-;-;-;-;-;-;-;-;-;-;-;-;-;-;-;-;-;-;-;-;-;-;-;-;-;-;-;-;-	3125	10	12	9	5	9	11	1	6	9	3	7	8	3	9	2	9	4	5	7	5	9	4	5	2	9	6	1	6	1	0	2	4	3	2	5	2
Cox5b	chr1;chr1;chr1;chr1	36691487;36692211;36692451;36693197	36691689;36692284;36692550;36693388	+;+;+;+	569	983	1342	813	662	772	765	835	716	725	741	795	878	1352	1141	967	1040	858	745	1858	1510	909	1201	1230	4725	6727	5185	887	1149	2888	2895	906	1000	897	753	1187	1256
Actr1b	chr1;chr1;chr1;chr1;chr1;chr1;chr1;chr1;chr1;chr1;chr1;chr1;chr1;chr1;chr1;chr1;chr1;chr1;chr1;chr1;chr1;chr1;chr1;chr1;chr1;chr1;chr1;chr1;chr1;chr1;chr1;chr1;chr1;chr1;chr1;chr1;chr1;chr1;chr1;chr1	36699200;36699200;36699202;36700337;36700337;36700337;36700337;36700536;36700536;36700536;36700536;36701134;36701134;36701134;36701134;36701421;36701421;36701421;36701421;36701685;36701685;36701685;36701685;36702059;36702059;36702059;36702059;36702475;36702475;36702475;36702475;36706545;36706870;36706870;36706870;36708191;36708191;36709806;36709806;36709806	36700178;36700178;36700178;36700428;36700377;36700377;36700377;36700597;36700597;36700597;36700597;36701308;36701308;36701308;36701308;36701513;36701513;36701513;36701513;36701901;36701901;36701901;36701901;36702183;36702183;36702183;36702183;36702600;36702600;36702600;36702600;36706626;36706945;36706945;36706945;36708255;36708255;36710017;36709925;36709978	-;-;-;-;-;-;-;-;-;-;-;-;-;-;-;-;-;-;-;-;-;-;-;-;-;-;-;-;-;-;-;-;-;-;-;-;-;-;-;-	2304	2531	3317	2659	2401	3001	3035	2957	2683	2571	2527	2394	2975	2483	2222	2333	2673	1790	1652	1696	2032	1653	2638	2812	2073	2346	2561	2423	2359	1718	2229	2592	2565	2729	2648	2767	2953
4933424G06Rik	chr1;chr1;chr1;chr1;chr1;chr1;chr1;chr1;chr1	36714538;36718822;36723365;36725215;36733848;36742278;36744511;36746362;36757790	36714697;36718884;36723451;36725298;36733949;36742376;36744661;36746571;36757960	+;+;+;+;+;+;+;+;+	1127	5	0	0	3	2	1	3	1	1	4	5	4	3	4	5	7	6	1	9	0	1	6	1	3	1	1	3	4	0	3	3	0	4	2	5	5
Gm33533	chr1;chr1;chr1;chr1;chr1;chr1;chr1;chr1;chr1;chr1;chr1;chr1;chr1;chr1;chr1;chr1;chr1;chr1;chr1;chr1;chr1;chr1;chr1;chr1;chr1;chr1;chr1;chr1;chr1;chr1;chr1;chr1;chr1;chr1;chr1	36714602;36715559;36724298;36724298;36724298;36724298;36724298;36725308;36734676;36734676;36734676;36734676;36734676;36734676;36735197;36735197;36735197;36735197;36735197;36735197;36739013;36739013;36739013;36739013;36739013;36740170;36740170;36740170;36740170;36744236;36744454;36744454;36744454;36744454;36744507	36714685;36715787;36725674;36725674;36725674;36725674;36725674;36725674;36734772;36734772;36734772;36734772;36734772;36734772;36735273;36735273;36735273;36735273;36735273;36735273;36740341;36739165;36739165;36740341;36739165;36740341;36740341;36740341;36740341;36744389;36744792;36744538;36744538;36744792;36744592	-;-;-;-;-;-;-;-;-;-;-;-;-;-;-;-;-;-;-;-;-;-;-;-;-;-;-;-;-;-;-;-;-;-;-	3686	3	0	1	2	3	10	5	4	8	11	19	14	1	4	23	20	1	3	1	2	6	16	18	0	0	0	22	18	2	0	22	15	31	30	32	31
Zap70	chr1;chr1;chr1;chr1;chr1;chr1;chr1;chr1;chr1;chr1;chr1;chr1;chr1;chr1;chr1;chr1;chr1;chr1;chr1;chr1;chr1;chr1;chr1;chr1;chr1;chr1;chr1;chr1;chr1;chr1;chr1;chr1;chr1;chr1;chr1;chr1;chr1;chr1;chr1;chr1;chr1;chr1;chr1;chr1;chr1;chr1;chr1;chr1;chr1;chr1;chr1;chr1;chr1;chr1;chr1;chr1;chr1;chr1	36761798;36764515;36766934;36767370;36770802;36770802;36770802;36770802;36771789;36771789;36771789;36771789;36778153;36778153;36778153;36778153;36778380;36778380;36778380;36778380;36778547;36778547;36778547;36778547;36778751;36778751;36778751;36778751;36778984;36779117;36779117;36779117;36779117;36779685;36779685;36779685;36779685;36779685;36780837;36780837;36780837;36780837;36780837;36781119;367…	36761942;36764667;36767121;36767562;36771212;36771212;36771212;36771212;36771949;36771949;36771949;36771949;36778291;36778291;36778291;36778291;36778464;36778464;36778464;36778464;36778590;36778590;36778590;36778590;36778802;36778802;36778802;36778802;36779312;36779312;36779312;36779312;36779312;36779891;36779891;36779891;36779891;36779891;36781029;36781029;36781029;36781029;36781029;36781259;367…	+;+;+;+;+;+;+;+;+;+;+;+;+;+;+;+;+;+;+;+;+;+;+;+;+;+;+;+;+;+;+;+;+;+;+;+;+;+;+;+;+;+;+;+;+;+;+;+;+;+;+;+;+;+;+;+;+;+	2915	11	8	8	6	7	7	11	3	17	21	20	24	10	10	18	15	7	7	18	2	2	17	18	6	5	16	38	25	5	8	56	66	114	131	113	107
Tmem131	chr1;chr1;chr1;chr1;chr1;chr1;chr1;chr1;chr1;chr1;chr1;chr1;chr1;chr1;chr1;chr1;chr1;chr1;chr1;chr1;chr1;chr1;chr1;chr1;chr1;chr1;chr1;chr1;chr1;chr1;chr1;chr1;chr1;chr1;chr1;chr1;chr1;chr1;chr1;chr1;chr1;chr1;chr1;chr1;chr1;chr1;chr1;chr1;chr1;chr1;chr1;chr1;chr1;chr1;chr1;chr1;chr1;chr1;chr1;chr1;chr1;chr1;chr1;chr1;chr1;chr1;chr1;chr1;chr1;chr1;chr1;chr1;chr1;chr1;chr1;chr1;chr1;chr1;chr1;chr1…	36792189;36792194;36792194;36792194;36794044;36794044;36794044;36794044;36794804;36794804;36794804;36794804;36795101;36795101;36795101;36795101;36795295;36795295;36795295;36795295;36795423;36796162;36796162;36796162;36796162;36796162;36798942;36798942;36798942;36798942;36798942;36799279;36799279;36799279;36799279;36799279;36801825;36801825;36801825;36801825;36801825;36804468;36804468;36804468;368…	36793205;36793205;36793205;36793205;36794198;36794195;36794198;36794198;36794901;36794901;36794901;36794901;36795197;36795197;36795197;36795197;36795416;36795416;36795416;36795416;36796040;36796324;36796279;36796324;36796324;36796324;36799091;36799091;36799091;36799091;36799091;36799403;36799403;36799403;36799403;36799403;36801952;36801952;36801952;36801952;36801952;36804646;36804646;36804646;368…	-;-;-;-;-;-;-;-;-;-;-;-;-;-;-;-;-;-;-;-;-;-;-;-;-;-;-;-;-;-;-;-;-;-;-;-;-;-;-;-;-;-;-;-;-;-;-;-;-;-;-;-;-;-;-;-;-;-;-;-;-;-;-;-;-;-;-;-;-;-;-;-;-;-;-;-;-;-;-;-;-;-;-;-;-;-;-;-;-;-;-;-;-;-;-;-;-;-;-;-;-;-;-;-;-;-;-;-;-;-;-;-;-;-;-;-;-;-;-;-;-;-;-;-;-;-;-;-;-;-;-;-;-;-;-;-;-;-;-;-;-;-;-;-;-;-;-;-;-;-;-;-;-;-;-;-;-;-;-;-;-;-;-;-;-;-;-;-;-;-;-;-;-;-;-;-;-;-;-;-;-;-;-;-;-;-;-;-;-;-;-;-;-;-;-;-;-;-;-;-…	7513	3492	3985	3663	3515	4242	4071	3821	3438	3060	2927	2765	3539	2806	3181	2353	2830	3262	2622	2242	2062	2922	2917	2879	2025	1907	1817	2295	1963	2415	1943	2968	2929	2415	2641	3205	3278
Vwa3b	chr1;chr1;chr1;chr1;chr1;chr1;chr1;chr1;chr1;chr1;chr1;chr1;chr1;chr1;chr1;chr1;chr1;chr1;chr1;chr1;chr1;chr1;chr1;chr1;chr1;chr1;chr1;chr1;chr1;chr1;chr1;chr1;chr1;chr1;chr1;chr1;chr1;chr1;chr1;chr1;chr1;chr1;chr1;chr1;chr1;chr1;chr1;chr1;chr1;chr1;chr1;chr1;chr1;chr1;chr1;chr1;chr1;chr1;chr1;chr1;chr1;chr1;chr1;chr1;chr1;chr1;chr1;chr1;chr1;chr1;chr1;chr1;chr1;chr1;chr1;chr1;chr1;chr1;chr1;chr1…	37028812;37028812;37028812;37028812;37028812;37028812;37028812;37032470;37035637;37035637;37035637;37035637;37035637;37035637;37035637;37035637;37042295;37042295;37042295;37042295;37042295;37042295;37042295;37042295;37044958;37044958;37044958;37044958;37044958;37044958;37044958;37044958;37051717;37051717;37051717;37051717;37051717;37051717;37051717;37051717;37060330;37060330;37060330;37060330;370…	37029428;37029428;37029428;37029428;37029428;37029428;37029428;37033017;37035868;37035868;37035868;37035868;37035868;37035868;37035868;37035868;37042389;37042389;37042389;37042389;37042389;37042389;37042389;37042389;37045208;37045208;37045208;37045208;37045208;37045208;37045208;37045208;37051879;37051879;37051879;37051879;37051879;37051879;37051879;37051879;37060499;37060499;37060499;37060499;370…	+;+;+;+;+;+;+;+;+;+;+;+;+;+;+;+;+;+;+;+;+;+;+;+;+;+;+;+;+;+;+;+;+;+;+;+;+;+;+;+;+;+;+;+;+;+;+;+;+;+;+;+;+;+;+;+;+;+;+;+;+;+;+;+;+;+;+;+;+;+;+;+;+;+;+;+;+;+;+;+;+;+;+;+;+;+;+;+;+;+;+;+;+;+;+;+;+;+;+;+;+;+;+;+;+;+;+;+;+;+;+;+;+;+;+;+;+;+;+;+;+;+;+;+;+;+;+;+;+;+;+;+;+;+;+;+;+;+;+;+;+;+;+;+;+;+;+;+;+;+;+;+;+;+;+;+;+;+;+;+;+;+;+;+;+;+;+;+;+;+;+;+;+;+;+;+;+;+;+;+;+;+;+;+;+;+;+;+;+;+;+;+;+;+;+;+;+;+;+;+…	6272	3	1	1	0	0	3	2	2	4	4	3	3	1	7	4	0	1	6	6	4	6	0	7	2	6	0	3	1	2	2	4	3	3	1	1	3
Gm39626	chr1;chr1;chr1	37042567;37042873;37046272	37042734;37043056;37046351	-;-;-	432	0	0	0	0	0	0	0	0	0	0	0	0	0	3	0	0	0	0	0	0	0	0	0	0	0	0	0	0	1	0	0	0	0	0	0	0
Gm37020	chr1;chr1;chr1;chr1;chr1;chr1;chr1;chr1;chr1	37132273;37132273;37132273;37133925;37134570;37134570;37149980;37149980;37149980	37134048;37134048;37133712;37134048;37134794;37134794;37150509;37150509;37150509	-;-;-;-;-;-;-;-;-	2531	0	0	0	0	0	0	0	0	0	0	0	1	0	2	0	4	0	0	5	0	0	1	1	0	0	0	2	1	0	0	3	5	1	2	2	1
Cnga3	chr1;chr1;chr1;chr1;chr1;chr1;chr1;chr1;chr1;chr1;chr1;chr1;chr1;chr1;chr1;chr1;chr1;chr1;chr1;chr1;chr1;chr1;chr1;chr1;chr1;chr1;chr1;chr1	37218241;37218241;37218278;37219205;37219428;37219428;37219428;37232209;37232209;37232209;37232209;37241827;37244833;37244833;37244833;37244833;37253957;37253957;37253957;37253960;37257993;37257993;37257993;37257993;37260697;37260697;37260697;37260697	37218441;37218441;37218441;37219538;37219538;37219538;37219538;37232345;37232345;37232345;37232345;37241940;37245012;37245012;37245012;37245012;37254064;37254064;37254064;37254064;37258099;37258099;37258099;37258099;37263384;37263384;37262499;37262499	+;+;+;+;+;+;+;+;+;+;+;+;+;+;+;+;+;+;+;+;+;+;+;+;+;+;+;+	3869	0	0	0	0	32	18	344	273	362	536	279	349	442	542	382	448	216	151	127	179	160	404	418	146	75	117	328	379	86	90	415	426	456	473	492	513
Inpp4a	chr1;chr1;chr1;chr1;chr1;chr1;chr1;chr1;chr1;chr1;chr1;chr1;chr1;chr1;chr1;chr1;chr1;chr1;chr1;chr1;chr1;chr1;chr1;chr1;chr1;chr1;chr1;chr1;chr1;chr1;chr1;chr1;chr1;chr1;chr1;chr1;chr1;chr1;chr1;chr1;chr1;chr1;chr1;chr1;chr1;chr1;chr1;chr1;chr1;chr1;chr1;chr1;chr1;chr1;chr1;chr1;chr1;chr1;chr1;chr1;chr1;chr1;chr1;chr1;chr1;chr1;chr1;chr1;chr1;chr1;chr1;chr1;chr1;chr1;chr1;chr1;chr1;chr1;chr1;chr1…	37299838;37299838;37299843;37299843;37299843;37299843;37299843;37299843;37299843;37299843;37299843;37299843;37299843;37299843;37299843;37300125;37348523;37357343;37357343;37357343;37357343;37357343;37357343;37357343;37357343;37357343;37357343;37357343;37357343;37357343;37357343;37357343;37357343;37357343;37357815;37357815;37357815;37357815;37357815;37357815;37357815;37357815;37357815;37357815;373…	37300118;37300118;37300118;37300118;37300118;37300118;37300118;37300118;37300118;37300118;37300118;37300118;37300118;37300118;37300118;37300821;37348543;37357404;37357404;37357404;37357404;37357404;37357404;37357404;37357404;37357404;37357404;37357404;37357404;37357404;37357404;37357404;37357404;37357404;37358024;37358024;37358024;37358024;37358024;37358024;37358024;37358024;37358024;37358024;373…	+;+;+;+;+;+;+;+;+;+;+;+;+;+;+;+;+;+;+;+;+;+;+;+;+;+;+;+;+;+;+;+;+;+;+;+;+;+;+;+;+;+;+;+;+;+;+;+;+;+;+;+;+;+;+;+;+;+;+;+;+;+;+;+;+;+;+;+;+;+;+;+;+;+;+;+;+;+;+;+;+;+;+;+;+;+;+;+;+;+;+;+;+;+;+;+;+;+;+;+;+;+;+;+;+;+;+;+;+;+;+;+;+;+;+;+;+;+;+;+;+;+;+;+;+;+;+;+;+;+;+;+;+;+;+;+;+;+;+;+;+;+;+;+;+;+;+;+;+;+;+;+;+;+;+;+;+;+;+;+;+;+;+;+;+;+;+;+;+;+;+;+;+;+;+;+;+;+;+;+;+;+;+;+;+;+;+;+;+;+;+;+;+;+;+;+;+;+;+;+…	11019	683	521	710	824	1544	1351	2118	1785	1651	1670	1604	1898	1136	1252	1538	1730	1073	939	785	795	962	1716	1775	608	370	560	2072	1696	468	437	2342	2524	2307	2440	2770	2436
4930439A04Rik	chr1;chr1;chr1;chr1;chr1	37328916;37330330;37333645;37333645;37334064	37330122;37331777;37333834;37334216;37334216	-;-;-;-;-	3227	3	0	2	3	0	0	2	1	0	0	1	0	0	3	6	0	2	3	10	0	1	0	2	1	0	0	0	0	1	0	0	1	0	0	1	2
Coa5	chr1;chr1;chr1	37417085;37428342;37429869	37420627;37428425;37430103	-;-;-	3862	4751	4874	3847	3215	3136	2680	2723	3009	2182	2579	1875	2317	1440	1843	2524	2705	1989	2017	1813	1588	2094	2651	2714	3052	3165	2969	2898	2639	3126	3138	2640	2954	2634	2434	3072	2896
Unc50	chr1;chr1;chr1;chr1;chr1;chr1;chr1;chr1;chr1;chr1;chr1;chr1;chr1;chr1;chr1;chr1;chr1;chr1;chr1;chr1;chr1;chr1;chr1;chr1;chr1;chr1;chr1;chr1;chr1;chr1	37430139;37430172;37430173;37430173;37430178;37431293;37431293;37431293;37431297;37431297;37432551;37432551;37432551;37432551;37432551;37437162;37437162;37437162;37437162;37437162;37437377;37437377;37437377;37437377;37437377;37438682;37438682;37438682;37438682;37438682	37430282;37430493;37430427;37430493;37430282;37431576;37431576;37431576;37431576;37431576;37432671;37432671;37432671;37432671;37432671;37437301;37437301;37437301;37437301;37437301;37437478;37437478;37437478;37437478;37437478;37438987;37438987;37438987;37438987;37439124	+;+;+;+;+;+;+;+;+;+;+;+;+;+;+;+;+;+;+;+;+;+;+;+;+;+;+;+;+;+	1445	1064	1054	969	898	975	801	1009	1156	1229	1200	908	1117	1134	1131	1492	1619	1161	899	832	1125	954	1471	1568	1039	1077	1224	1105	1215	1102	1356	997	1036	1132	984	1205	1242
Mgat4a	chr1;chr1;chr1;chr1;chr1;chr1;chr1;chr1;chr1;chr1;chr1;chr1;chr1;chr1;chr1;chr1;chr1;chr1;chr1;chr1;chr1;chr1;chr1;chr1;chr1;chr1;chr1;chr1;chr1;chr1;chr1;chr1;chr1;chr1;chr1;chr1;chr1;chr1;chr1;chr1;chr1;chr1;chr1;chr1;chr1;chr1;chr1;chr1;chr1;chr1;chr1;chr1;chr1;chr1;chr1;chr1;chr1;chr1;chr1;chr1;chr1;chr1;chr1;chr1;chr1;chr1;chr1;chr1;chr1;chr1;chr1;chr1;chr1;chr1;chr1;chr1;chr1;chr1;chr1;chr1…	37439340;37439340;37439340;37439340;37439340;37439340;37439340;37439382;37444321;37444321;37444321;37444807;37444807;37444807;37444807;37444807;37444807;37444807;37444807;37444807;37444807;37444807;37449096;37449096;37449096;37449096;37449096;37449096;37449096;37449096;37449096;37449096;37449096;37450329;37450329;37450329;37450329;37450329;37450329;37450329;37450329;37450329;37450329;37450329;374…	37444685;37444685;37444685;37444685;37444685;37444685;37444685;37444685;37444685;37444685;37444685;37444919;37444919;37444919;37444919;37444919;37444919;37444919;37444919;37444919;37444919;37444919;37449162;37449162;37449162;37449162;37449162;37449162;37449162;37449162;37449162;37449162;37449162;37450392;37450392;37450407;37450407;37450407;37450407;37450407;37450392;37450407;37450407;37450407;374…	-;-;-;-;-;-;-;-;-;-;-;-;-;-;-;-;-;-;-;-;-;-;-;-;-;-;-;-;-;-;-;-;-;-;-;-;-;-;-;-;-;-;-;-;-;-;-;-;-;-;-;-;-;-;-;-;-;-;-;-;-;-;-;-;-;-;-;-;-;-;-;-;-;-;-;-;-;-;-;-;-;-;-;-;-;-;-;-;-;-;-;-;-;-;-;-;-;-;-;-;-;-;-;-;-;-;-;-;-;-;-;-;-;-;-;-;-;-;-;-;-;-;-;-;-;-;-;-;-;-;-;-;-;-;-;-;-;-;-;-;-;-;-;-;-;-;-;-;-;-;-;-;-;-;-;-;-;-;-;-;-;-;-;-;-;-;-;-;-;-;-	7583	603	593	616	646	613	569	823	737	889	807	553	702	205	197	698	686	118	92	148	106	68	649	759	74	62	88	935	761	61	69	924	1017	938	884	972	813
4930594C11Rik	chr1	37485851	37488605	-	2755	41	67	65	35	50	43	47	47	51	42	21	21	28	42	38	28	38	21	35	22	36	62	35	22	12	23	49	41	15	21	30	28	22	25	32	24
Gm39627	chr1;chr1	37499037;37499766	37499681;37499941	-;-	821	1	0	0	4	0	1	0	1	0	1	1	2	0	0	2	1	0	0	0	0	1	0	0	1	0	0	2	1	0	0	1	0	0	0	0	1
2010300C02Rik	chr1;chr1;chr1;chr1;chr1;chr1;chr1;chr1;chr1;chr1;chr1;chr1;chr1;chr1;chr1;chr1;chr1;chr1;chr1;chr1;chr1;chr1;chr1;chr1;chr1;chr1;chr1;chr1;chr1;chr1;chr1;chr1;chr1;chr1;chr1;chr1;chr1;chr1;chr1;chr1;chr1;chr1;chr1;chr1;chr1;chr1;chr1;chr1;chr1;chr1;chr1;chr1;chr1;chr1;chr1;chr1;chr1;chr1;chr1;chr1;chr1;chr1;chr1;chr1;chr1;chr1;chr1;chr1;chr1;chr1;chr1	37611676;37611677;37611677;37611677;37611677;37611677;37612099;37613337;37613337;37613337;37613337;37613337;37613337;37613337;37614481;37614481;37614481;37614481;37614481;37614481;37623761;37623761;37623761;37623761;37623761;37623761;37623761;37628217;37628217;37628217;37628217;37628217;37628217;37628217;37631321;37631321;37631321;37631321;37631321;37631321;37631321;37631816;37631816;37631816;376…	37612396;37612399;37612399;37612399;37612396;37612399;37612396;37613481;37613481;37613481;37613481;37614668;37613481;37613481;37614668;37614668;37614668;37614668;37614668;37614668;37626068;37626068;37626068;37626068;37626068;37626068;37626068;37628426;37628426;37628426;37628426;37628426;37628426;37628426;37631482;37631482;37631482;37631482;37631482;37631482;37631482;37631951;37631951;37631951;376…	-;-;-;-;-;-;-;-;-;-;-;-;-;-;-;-;-;-;-;-;-;-;-;-;-;-;-;-;-;-;-;-;-;-;-;-;-;-;-;-;-;-;-;-;-;-;-;-;-;-;-;-;-;-;-;-;-;-;-;-;-;-;-;-;-;-;-;-;-;-;-	6840	36	27	54	58	61	75	78	71	101	66	52	70	63	60	54	31	48	35	43	40	40	33	57	34	19	45	37	28	7	13	52	38	45	41	47	53
LOC102637491	chr1;chr1	37614507;37614899	37614567;37615373	+;+	536	0	0	0	0	0	0	1	1	0	0	0	1	0	0	2	0	0	0	0	0	0	0	0	0	0	0	0	0	0	0	2	0	0	0	0	0
LOC102637336	chr1;chr1;chr1;chr1;chr1;chr1;chr1;chr1;chr1	37653241;37661996;37661996;37667120;37667120;37667120;37668627;37668627;37670494	37653695;37662432;37662432;37667201;37667201;37667201;37669555;37669555;37671961	+;+;+;+;+;+;+;+;+	3371	0	0	0	0	1	0	0	0	1	1	1	0	0	3	0	0	0	11	3	0	0	0	0	0	0	0	0	0	0	0	0	0	0	0	0	0
Gm39628	chr1;chr1;chr1	37684600;37694320;37695160	37689400;37694453;37696393	+;+;+	6169	0	0	0	0	1	0	0	0	2	0	1	0	1	10	0	0	0	17	12	0	5	0	0	0	0	0	0	0	2	0	0	0	0	0	0	0
Tsga10	chr1;chr1;chr1;chr1;chr1;chr1;chr1;chr1;chr1;chr1;chr1;chr1;chr1;chr1;chr1;chr1;chr1;chr1;chr1;chr1;chr1;chr1;chr1;chr1;chr1;chr1;chr1;chr1;chr1;chr1;chr1;chr1;chr1;chr1;chr1;chr1;chr1;chr1;chr1;chr1;chr1;chr1;chr1;chr1;chr1;chr1;chr1;chr1;chr1;chr1;chr1;chr1;chr1;chr1;chr1;chr1;chr1;chr1;chr1;chr1;chr1;chr1;chr1;chr1;chr1;chr1;chr1;chr1;chr1;chr1;chr1;chr1;chr1;chr1;chr1;chr1;chr1;chr1;chr1;chr1…	37754570;37754570;37754572;37757366;37757366;37757366;37757366;37757366;37757366;37757670;37760698;37760823;37760823;37760949;37760949;37760949;37760949;37760949;37760949;37760949;37760949;37760949;37761430;37761430;37761430;37761430;37761430;37761430;37761430;37761430;37761430;37761430;37761430;37761430;37763307;37763307;37763307;37763307;37763307;37763307;37763307;37763307;37763307;37763307;377…	37755521;37755521;37755521;37757987;37757987;37757987;37757987;37757987;37757987;37757987;37761095;37761095;37761095;37761095;37761095;37761095;37761095;37761095;37761095;37761095;37761095;37761095;37761534;37761534;37761534;37761534;37761534;37761534;37761534;37761534;37761534;37761534;37761534;37761534;37763509;37763509;37763509;37763509;37763509;37763509;37763509;37763509;37763509;37763509;377…	-;-;-;-;-;-;-;-;-;-;-;-;-;-;-;-;-;-;-;-;-;-;-;-;-;-;-;-;-;-;-;-;-;-;-;-;-;-;-;-;-;-;-;-;-;-;-;-;-;-;-;-;-;-;-;-;-;-;-;-;-;-;-;-;-;-;-;-;-;-;-;-;-;-;-;-;-;-;-;-;-;-;-;-;-;-;-;-;-;-;-;-;-;-;-;-;-;-;-;-;-;-;-;-;-;-;-;-;-;-;-;-;-;-;-;-;-;-;-;-;-;-;-;-;-;-;-;-;-;-;-;-;-;-;-;-;-;-;-;-;-;-;-;-;-;-;-;-;-;-;-;-;-;-;-;-;-;-;-;-;-;-;-;-;-;-;-;-;-;-;-;-;-;-;-;-;-;-;-;-;-;-;-;-;-;-;-;-;-;-;-;-;-;-;-;-;-;-;-;-…	8553	298	209	288	307	560	378	618	640	616	725	468	517	547	769	723	767	659	590	352	396	454	611	651	318	375	329	419	404	533	474	372	330	440	435	514	675
Lipt1	chr1;chr1;chr1;chr1;chr1;chr1;chr1;chr1;chr1;chr1;chr1;chr1	37868513;37872206;37872334;37872393;37872622;37872652;37874864;37874864;37874864;37874864;37874864;37874864	37872031;37872325;37872588;37872413;37872645;37872850;37876233;37876233;37876233;37876233;37876233;37876298	+;+;+;+;+;+;+;+;+;+;+;+	5552	167	175	160	156	144	143	164	167	124	141	87	126	106	105	107	110	72	109	76	65	96	103	114	57	70	42	115	113	68	68	93	96	107	118	130	150
Mitd1	chr1;chr1;chr1;chr1;chr1;chr1;chr1;chr1;chr1;chr1;chr1;chr1;chr1;chr1;chr1;chr1;chr1;chr1;chr1;chr1;chr1;chr1;chr1;chr1	37878888;37878888;37878890;37879560;37879560;37879560;37879997;37880018;37880933;37880933;37880933;37880933;37881699;37881699;37881699;37882562;37882562;37885215;37885215;37885215;37885215;37890160;37890160;37890160	37879363;37879363;37879363;37879620;37879620;37879620;37880088;37880088;37881048;37881048;37882698;37881048;37881785;37881785;37882712;37882698;37882698;37885316;37885316;37885316;37885304;37890442;37890411;37890442	-;-;-;-;-;-;-;-;-;-;-;-;-;-;-;-;-;-;-;-;-;-;-;-	2794	443	559	443	414	366	343	331	417	311	379	260	301	295	318	304	292	291	354	192	216	249	316	263	152	141	196	363	342	169	152	289	315	364	378	457	474
Mrpl30	chr1;chr1;chr1;chr1;chr1;chr1;chr1;chr1;chr1;chr1;chr1;chr1;chr1;chr1;chr1;chr1;chr1	37890471;37890472;37890553;37892943;37892943;37893939;37893939;37893939;37895330;37895330;37895330;37897688;37897688;37897688;37898061;37898061;37898061	37890584;37892172;37890584;37893023;37893023;37894015;37894015;37894015;37895410;37895410;37895410;37897834;37897834;37897834;37898338;37898333;37898338	+;+;+;+;+;+;+;+;+;+;+;+;+;+;+;+;+	2366	1576	1637	1200	731	1042	943	1038	1086	1124	1066	794	964	1015	909	1135	1204	871	695	863	947	796	1113	1226	1351	1761	1550	737	936	1115	1162	720	761	522	521	768	786
Lyg2	chr1;chr1;chr1;chr1;chr1;chr1	37905923;37908869;37909896;37911059;37915720;37916236	37907675;37909007;37910092;37911202;37915792;37916493	-;-;-;-;-;-	2564	0	0	0	0	0	0	0	0	0	0	1	0	0	4	0	0	0	2	0	0	0	0	1	0	0	0	0	0	0	0	0	0	0	1	1	0
Lyg1	chr1;chr1;chr1;chr1;chr1;chr1;chr1;chr1;chr1;chr1;chr1;chr1	37946738;37946742;37947177;37947177;37949796;37949796;37950657;37950657;37952740;37952740;37957735;37957735	37947003;37946960;37947309;37947309;37949989;37949989;37950761;37950761;37952814;37952814;37957750;37957759	-;-;-;-;-;-;-;-;-;-;-;-	798	0	0	0	0	0	0	0	0	0	0	0	0	0	0	0	0	0	2	0	0	2	0	0	0	0	0	0	0	0	0	0	0	0	0	0	0
Txndc9	chr1;chr1;chr1;chr1;chr1;chr1;chr1;chr1;chr1;chr1;chr1;chr1;chr1;chr1;chr1	37983867;37987109;37987109;37990203;37990203;37990203;37993992;37993992;37993992;37995633;37995633;37995633;37996893;37997109;37997164	37987779;37987779;37987779;37990457;37990457;37990457;37994110;37994110;37994110;37995841;37995841;37995841;37997725;37997208;37997725	-;-;-;-;-;-;-;-;-;-;-;-;-;-;-	5329	2137	2308	1926	1729	1940	1549	1941	2057	1919	2240	1419	1858	1952	1888	2417	2345	2132	1747	1604	1958	1938	2139	2255	1109	1064	1336	1241	1413	1037	1253	1195	1253	1177	1058	1230	1478
Eif5b	chr1;chr1;chr1;chr1;chr1;chr1;chr1;chr1;chr1;chr1;chr1;chr1;chr1;chr1;chr1;chr1;chr1;chr1;chr1;chr1;chr1;chr1;chr1;chr1	37998010;38017806;38018025;38018865;38021594;38022164;38032277;38033068;38034029;38035993;38037203;38037547;38040673;38041697;38044704;38045324;38045648;38046612;38048793;38049017;38049176;38050187;38051123;38051606	37998324;38017931;38018109;38019534;38021811;38022314;38032375;38033157;38034103;38036273;38037310;38037657;38040740;38041838;38044835;38045506;38045809;38046743;38048924;38049093;38049340;38050325;38051284;38055579	+;+;+;+;+;+;+;+;+;+;+;+;+;+;+;+;+;+;+;+;+;+;+;+	7797	6214	6438	6025	5493	5276	4632	4394	4602	3420	4156	2870	3774	3198	3568	3728	4071	3346	3016	3098	2887	3033	3753	3783	3031	2765	2775	3502	3559	3104	2648	3432	3397	2805	2766	3376	3378
Gm34448	chr1;chr1	38023490;38029745	38023634;38030460	-;-	861	4	2	3	0	3	1	2	2	7	5	2	6	11	3	5	3	7	3	3	1	3	3	4	10	1	0	5	5	0	0	3	2	5	9	6	3
Rev1	chr1;chr1;chr1;chr1;chr1;chr1;chr1;chr1;chr1;chr1;chr1;chr1;chr1;chr1;chr1;chr1;chr1;chr1;chr1;chr1;chr1;chr1;chr1;chr1;chr1;chr1;chr1;chr1;chr1;chr1;chr1;chr1;chr1;chr1;chr1;chr1;chr1;chr1;chr1;chr1;chr1;chr1;chr1;chr1;chr1;chr1;chr1;chr1;chr1;chr1;chr1;chr1;chr1;chr1;chr1;chr1;chr1;chr1;chr1;chr1;chr1;chr1;chr1;chr1;chr1;chr1;chr1;chr1;chr1;chr1;chr1;chr1;chr1;chr1;chr1;chr1;chr1;chr1;chr1;chr1…	38052786;38052786;38052786;38052786;38052786;38052786;38052786;38052793;38052802;38052802;38052802;38052802;38052802;38053616;38053616;38053616;38053616;38053616;38053616;38053616;38053616;38053616;38053616;38053616;38053616;38053616;38053840;38053840;38053840;38053840;38053840;38053840;38053840;38053840;38053840;38053840;38053840;38053840;38053840;38054084;38054084;38054084;38054084;38054084;380…	38053198;38053198;38053198;38053198;38053198;38053198;38053198;38053198;38053198;38053198;38053198;38053198;38053198;38053718;38053718;38053718;38053718;38053718;38053718;38053718;38053718;38053718;38053718;38053718;38053718;38053718;38053996;38053996;38053996;38053996;38053996;38053996;38053996;38053996;38053996;38053996;38053996;38053996;38053996;38054295;38054295;38054295;38054295;38054295;380…	-;-;-;-;-;-;-;-;-;-;-;-;-;-;-;-;-;-;-;-;-;-;-;-;-;-;-;-;-;-;-;-;-;-;-;-;-;-;-;-;-;-;-;-;-;-;-;-;-;-;-;-;-;-;-;-;-;-;-;-;-;-;-;-;-;-;-;-;-;-;-;-;-;-;-;-;-;-;-;-;-;-;-;-;-;-;-;-;-;-;-;-;-;-;-;-;-;-;-;-;-;-;-;-;-;-;-;-;-;-;-;-;-;-;-;-;-;-;-;-;-;-;-;-;-;-;-;-;-;-;-;-;-;-;-;-;-;-;-;-;-;-;-;-;-;-;-;-;-;-;-;-;-;-;-;-;-;-;-;-;-;-;-;-;-;-;-;-;-;-;-;-;-;-;-;-;-;-;-;-;-;-;-;-;-;-;-;-;-;-;-;-;-;-;-;-;-;-;-;-…	5315	1253	1100	1415	1517	1448	1194	1241	1348	1635	1342	896	1167	1102	979	1047	1038	867	786	665	798	702	1128	1089	424	306	418	1038	1075	371	381	1074	1146	1149	1135	1495	1466
Gm5099	chr1;chr1;chr1;chr1;chr1;chr1;chr1;chr1;chr1;chr1	38144023;38144029;38145199;38145199;38157456;38157456;38159215;38159215;38159752;38159752	38144194;38144194;38145336;38145336;38158717;38157558;38159261;38159261;38159892;38159860	+;+;+;+;+;+;+;+;+;+	1760	0	0	0	0	0	0	0	0	1	0	0	1	0	2	0	2	0	0	5	0	0	0	0	0	0	0	0	0	0	0	1	0	0	0	0	0
Aff3	chr1;chr1;chr1;chr1;chr1;chr1;chr1;chr1;chr1;chr1;chr1;chr1;chr1;chr1;chr1;chr1;chr1;chr1;chr1;chr1;chr1;chr1;chr1;chr1;chr1;chr1;chr1;chr1;chr1;chr1;chr1;chr1;chr1;chr1;chr1;chr1;chr1;chr1;chr1;chr1;chr1;chr1;chr1;chr1;chr1;chr1;chr1;chr1;chr1;chr1;chr1;chr1;chr1;chr1;chr1;chr1;chr1;chr1;chr1;chr1;chr1;chr1;chr1;chr1;chr1;chr1;chr1;chr1;chr1;chr1;chr1;chr1;chr1;chr1;chr1;chr1;chr1;chr1;chr1;chr1…	38175393;38175393;38175393;38175393;38175393;38175991;38181260;38181260;38181260;38181260;38181260;38181260;38181615;38181615;38181615;38181615;38181615;38181615;38185325;38185325;38185325;38185325;38185325;38185325;38186936;38186936;38186936;38186936;38186936;38186936;38191171;38191171;38191171;38191171;38191171;38191171;38193566;38193566;38193566;38193566;38193566;38193566;38203811;38203811;382…	38179570;38179570;38179570;38179570;38179570;38179570;38181483;38181435;38181483;38181483;38181483;38181483;38181664;38181664;38181664;38181664;38181664;38181664;38185418;38185418;38185418;38185418;38185418;38185418;38187007;38187007;38187007;38187007;38187007;38187007;38191307;38191307;38191307;38191307;38191307;38191307;38193629;38193629;38193629;38193629;38193629;38193629;38203938;38203938;382…	-;-;-;-;-;-;-;-;-;-;-;-;-;-;-;-;-;-;-;-;-;-;-;-;-;-;-;-;-;-;-;-;-;-;-;-;-;-;-;-;-;-;-;-;-;-;-;-;-;-;-;-;-;-;-;-;-;-;-;-;-;-;-;-;-;-;-;-;-;-;-;-;-;-;-;-;-;-;-;-;-;-;-;-;-;-;-;-;-;-;-;-;-;-;-;-;-;-;-;-;-;-;-;-;-;-;-;-;-;-;-;-;-;-;-;-;-;-;-;-;-;-;-;-;-;-;-;-;-;-;-;-;-;-;-;-;-;-;-;-	8510	334	614	339	420	659	608	1048	894	1423	1161	1194	1482	665	572	1027	1144	310	294	342	205	248	886	913	140	127	122	604	593	95	99	1241	1149	789	876	1054	895
Gm16150	chr1;chr1;chr1;chr1;chr1;chr1;chr1;chr1;chr1;chr1;chr1;chr1;chr1;chr1;chr1;chr1;chr1;chr1;chr1;chr1;chr1;chr1;chr1;chr1	38232302;38232302;38232302;38232302;38232302;38239121;38239121;38239797;38239797;38245577;38245577;38245577;38245577;38245577;38246041;38246069;38246069;38246069;38246069;38246449;38246449;38246449;38246449;38246449	38239967;38239274;38239967;38235504;38235504;38239967;38239274;38239967;38239967;38245709;38245709;38245709;38245709;38245709;38246122;38246122;38246122;38246122;38246122;38247651;38247651;38247651;38247651;38247651	+;+;+;+;+;+;+;+;+;+;+;+;+;+;+;+;+;+;+;+;+;+;+;+	9084	6	5	9	3	4	0	12	7	20	19	5	7	15	6	4	2	0	2	14	6	8	2	7	1	0	3	5	3	1	5	6	10	4	6	11	8
LOC108167619	chr1	38472197	38488148	+	15952	9	0	19	16	4	1	15	14	17	15	13	10	2	19	12	6	22	18	30	1	13	2	7	5	0	0	9	4	1	0	8	6	1	4	4	4
Gm34596	chr1;chr1;chr1;chr1;chr1;chr1;chr1;chr1;chr1;chr1;chr1;chr1;chr1;chr1;chr1;chr1;chr1	38630667;38630667;38630667;38630667;38632525;38632525;38632525;38632525;38635654;38635654;38635654;38635654;38644801;38648896;38652468;38652468;38652787	38631106;38631106;38631106;38631106;38632807;38632807;38632807;38632807;38635746;38635746;38635746;38635746;38645917;38649698;38653368;38652692;38653368	+;+;+;+;+;+;+;+;+;+;+;+;+;+;+;+;+	3637	3	7	5	16	3	6	4	1	7	7	4	4	1	10	3	2	0	5	3	7	0	5	5	1	0	0	1	0	1	3	7	7	2	2	7	6
Lonrf2	chr1;chr1;chr1;chr1;chr1;chr1;chr1;chr1;chr1;chr1;chr1;chr1;chr1;chr1;chr1;chr1;chr1;chr1;chr1;chr1;chr1;chr1;chr1	38793652;38794509;38800651;38800651;38804239;38804239;38807041;38807041;38807836;38807836;38811712;38811712;38812544;38812544;38813213;38813213;38815965;38815965;38818062;38818062;38821147;38821147;38835771	38798223;38798223;38800800;38800800;38804401;38804401;38807199;38807199;38807957;38807957;38811826;38811826;38812640;38812640;38813420;38813420;38816120;38816120;38818184;38818184;38821215;38821265;38836715	-;-;-;-;-;-;-;-;-;-;-;-;-;-;-;-;-;-;-;-;-;-;-	6929	1589	1194	1973	2203	3734	3213	5855	5232	3549	4474	2863	3511	1509	1980	3341	3846	1623	1521	1011	844	1385	3924	3711	566	391	409	3740	3189	231	272	5936	5524	3059	3383	4051	3491
Chst10	chr1;chr1;chr1;chr1;chr1;chr1;chr1;chr1;chr1;chr1;chr1;chr1;chr1;chr1;chr1;chr1;chr1;chr1;chr1;chr1;chr1;chr1	38863872;38864176;38864176;38867981;38867981;38867981;38871601;38871601;38871601;38873949;38873949;38873949;38884350;38884350;38884350;38894564;38895937;38895937;38895937;38897890;38897890;38897898	38866035;38866035;38866035;38868086;38868086;38868086;38871835;38871835;38871835;38874040;38874040;38874040;38884481;38884481;38884481;38894671;38896056;38896056;38896056;38898263;38898160;38898261	-;-;-;-;-;-;-;-;-;-;-;-;-;-;-;-;-;-;-;-;-;-	3331	588	473	665	728	1325	1076	1825	1670	1428	1380	1058	1318	768	555	1135	1266	411	358	293	424	301	992	1106	163	129	206	836	774	73	120	985	1015	754	803	896	899
Nms	chr1;chr1;chr1;chr1;chr1;chr1;chr1;chr1;chr1;chr1;chr1;chr1;chr1;chr1;chr1;chr1;chr1;chr1;chr1	38939149;38939149;38941511;38941511;38941867;38941867;38943938;38944056;38944056;38946056;38946056;38946955;38946955;38947560;38947560;38948629;38948629;38949883;38949883	38939361;38939361;38941566;38941566;38941917;38941917;38943961;38944109;38944109;38946139;38946139;38946990;38946990;38947601;38947601;38948675;38948675;38950276;38950276	+;+;+;+;+;+;+;+;+;+;+;+;+;+;+;+;+;+;+	1001	0	0	0	0	0	0	0	0	0	0	1	1	0	0	0	0	0	0	0	0	0	1	1	1	0	0	0	0	1	0	0	1	0	0	1	0
Gm35171	chr1;chr1;chr1	38980806;38981255;38981499	38980825;38981401;38981810	+;+;+	479	0	0	0	6	0	0	0	0	0	0	0	0	0	0	0	0	0	0	1	0	2	0	0	0	0	0	0	0	0	0	0	0	2	0	0	0
Pdcl3	chr1;chr1;chr1;chr1;chr1;chr1	38987814;38991246;38994915;38995245;38995735;38996141	38987849;38991375;38995005;38995388;38995943;38997236	+;+;+;+;+;+	1706	1588	1677	1354	1243	1391	1225	1459	1449	902	1346	1041	1189	850	1038	1321	1383	1153	977	929	963	1027	1313	1390	1366	1567	1604	1010	1293	1616	1851	910	959	1092	955	870	1109
Gm35222	chr1;chr1	39026007;39027314	39026311;39027357	-;-	349	0	0	0	0	0	0	2	0	0	0	0	0	3	1	1	1	5	4	3	2	9	1	6	0	1	8	0	7	0	0	1	1	0	0	0	0
Mir6349	chr1	39186896	39186992	-	97	0	0	0	0	0	0	0	0	0	0	0	0	0	0	0	0	0	0	0	0	0	0	0	0	0	0	0	0	0	0	0	0	0	0	0	0
Npas2	chr1;chr1;chr1;chr1;chr1;chr1;chr1;chr1;chr1;chr1;chr1;chr1;chr1;chr1;chr1;chr1;chr1;chr1;chr1;chr1;chr1;chr1;chr1;chr1;chr1;chr1;chr1;chr1;chr1;chr1;chr1;chr1;chr1;chr1;chr1;chr1;chr1;chr1;chr1;chr1;chr1;chr1	39193715;39194272;39263319;39263319;39287468;39287468;39292687;39292687;39300644;39300644;39311841;39311841;39312955;39312955;39324440;39324440;39325296;39325296;39326088;39326088;39328307;39328307;39330937;39330937;39333810;39333810;39334703;39334703;39335995;39335995;39338053;39338053;39345269;39345269;39347491;39347491;39348432;39348432;39359649;39359649;39361855;39361855	39194009;39194742;39263375;39263375;39287616;39287616;39292778;39292778;39300733;39300733;39311961;39311961;39313068;39313068;39324558;39324558;39325378;39325378;39326194;39326194;39328454;39328454;39331021;39331021;39333951;39333951;39334812;39334812;39336096;39336096;39338199;39338199;39345466;39345466;39347681;39347681;39348524;39348524;39359823;39359823;39363240;39363238	+;+;+;+;+;+;+;+;+;+;+;+;+;+;+;+;+;+;+;+;+;+;+;+;+;+;+;+;+;+;+;+;+;+;+;+;+;+;+;+;+;+	4475	6	5	7	1	8	16	88	77	99	106	90	115	47	59	56	99	20	27	17	21	12	78	70	23	19	25	80	80	22	13	128	108	86	107	90	101
Rpl31	chr1;chr1;chr1;chr1;chr1;chr1;chr1;chr1;chr1;chr1;chr1;chr1;chr1;chr1	39367851;39367851;39367851;39368149;39368149;39370014;39370014;39370014;39370954;39370954;39370954;39371302;39371302;39371302	39368006;39368255;39367934;39368255;39368255;39370139;39370139;39370139;39371066;39371066;39371066;39371911;39371911;39371911	+;+;+;+;+;+;+;+;+;+;+;+;+;+	1254	14409	13672	11702	10011	8800	7615	7848	8322	6035	6513	4087	4684	4296	3978	6691	6730	2483	2558	2338	2796	2212	4739	4976	2559	3661	3768	1916	2536	2446	3092	1950	2061	1518	1365	1836	2166
Tbc1d8	chr1;chr1;chr1;chr1;chr1;chr1;chr1;chr1;chr1;chr1;chr1;chr1;chr1;chr1;chr1;chr1;chr1;chr1;chr1;chr1;chr1;chr1;chr1;chr1;chr1;chr1;chr1;chr1;chr1;chr1;chr1;chr1;chr1;chr1;chr1;chr1;chr1;chr1;chr1;chr1;chr1;chr1;chr1;chr1;chr1;chr1;chr1;chr1;chr1;chr1;chr1;chr1;chr1;chr1;chr1;chr1;chr1;chr1;chr1;chr1;chr1;chr1;chr1;chr1;chr1;chr1;chr1;chr1;chr1;chr1;chr1;chr1;chr1;chr1;chr1;chr1;chr1;chr1;chr1;chr1…	39371495;39371861;39371861;39371915;39372776;39373727;39373727;39373727;39373727;39373727;39374082;39374082;39374082;39374082;39374082;39376424;39376424;39376424;39376424;39376424;39376878;39376878;39376878;39376878;39376878;39379455;39379455;39379455;39379455;39379455;39379995;39379995;39379995;39379995;39379995;39380228;39380228;39380228;39380228;39381277;39381277;39381277;39381277;39381277;393…	39372786;39372786;39372786;39372786;39372786;39373824;39373824;39373824;39373824;39373824;39374171;39374171;39374171;39374171;39374171;39376489;39376489;39376489;39376489;39376489;39377118;39377118;39377118;39377118;39377118;39379523;39379523;39379523;39379523;39379523;39380093;39380126;39380126;39380093;39380093;39380357;39380357;39380357;39380357;39381562;39381562;39381562;39381562;39381562;393…	-;-;-;-;-;-;-;-;-;-;-;-;-;-;-;-;-;-;-;-;-;-;-;-;-;-;-;-;-;-;-;-;-;-;-;-;-;-;-;-;-;-;-;-;-;-;-;-;-;-;-;-;-;-;-;-;-;-;-;-;-;-;-;-;-;-;-;-;-;-;-;-;-;-;-;-;-;-;-;-;-;-;-;-;-;-;-;-;-;-;-;-;-;-;-;-;-;-;-;-;-;-;-;-;-;-;-;-;-;-;-	5221	215	259	239	279	335	371	557	467	1076	1048	1137	1471	3263	3444	2323	2687	5316	4182	4112	5663	6465	5996	5563	7284	7018	8013	8517	8564	5884	6460	5002	4797	5405	5159	6468	6743
Cnot11	chr1;chr1;chr1;chr1;chr1;chr1;chr1	39535802;39537416;39538271;39539873;39542400;39544892;39545069	39536337;39537580;39538423;39540075;39542602;39544988;39546881	+;+;+;+;+;+;+	3170	1719	2017	1992	1733	1642	1602	1603	1673	1586	1632	1037	1317	1339	1204	1387	1351	1192	1068	795	1156	1097	1348	1314	744	662	803	1084	1141	769	689	1136	1173	1052	1007	1287	1281
Snord89	chr1	39548747	39548840	-	94	10	12	7	7	4	9	6	8	4	7	7	3	10	2	6	3	7	6	2	6	1	3	2	2	0	0	3	6	2	0	3	2	4	8	8	10
Rnf149	chr1;chr1;chr1;chr1;chr1;chr1;chr1;chr1;chr1;chr1;chr1;chr1;chr1;chr1;chr1;chr1;chr1;chr1;chr1;chr1	39551294;39551294;39551296;39555478;39555478;39555478;39558315;39558315;39560693;39560693;39560693;39564048;39564048;39564048;39565082;39565082;39565082;39571858;39576827;39576827	39552515;39552515;39552515;39555670;39555670;39555670;39558411;39558411;39560775;39560775;39560775;39564116;39564116;39564116;39565332;39565332;39565332;39573504;39577347;39577438	-;-;-;-;-;-;-;-;-;-;-;-;-;-;-;-;-;-;-;-	4174	1083	1208	1056	1046	848	756	957	865	829	824	577	824	989	961	929	953	894	845	827	1031	916	926	940	612	580	744	750	797	550	561	641	686	481	453	525	530
Creg2	chr1;chr1;chr1;chr1;chr1;chr1;chr1;chr1;chr1	39618406;39618574;39623160;39624870;39624870;39647776;39647776;39650506;39650506	39623243;39623002;39623243;39624983;39624983;39647945;39647945;39650962;39651182	-;-;-;-;-;-;-;-;-	5799	7	9	1	7	31	20	187	126	186	191	203	259	48	81	306	358	127	126	151	74	110	401	420	63	57	61	328	249	58	44	606	611	357	395	537	487
D930019O06Rik	chr1;chr1;chr1;chr1	39650106;39651599;39654977;39654977	39651424;39652269;39658419;39658419	+;+;+;+	5433	0	0	0	0	1	0	1	2	4	3	1	7	3	1	3	4	0	2	3	3	2	9	3	3	1	0	5	2	0	0	15	16	5	10	12	5
Rfx8	chr1;chr1;chr1;chr1;chr1;chr1;chr1;chr1;chr1;chr1;chr1;chr1;chr1;chr1;chr1;chr1;chr1;chr1;chr1;chr1;chr1;chr1;chr1;chr1;chr1;chr1	39665299;39665301;39670270;39670270;39672186;39672186;39678657;39678657;39680842;39680842;39682909;39682909;39683600;39683600;39685495;39685495;39688573;39688573;39690091;39690091;39691741;39695898;39710158;39711378;39718418;39720878	39665657;39665657;39670583;39670583;39672300;39672300;39678751;39678751;39680998;39680998;39682967;39682967;39683750;39683750;39685608;39685608;39688650;39688650;39690201;39690201;39692247;39695961;39710244;39711439;39718541;39720989	-;-;-;-;-;-;-;-;-;-;-;-;-;-;-;-;-;-;-;-;-;-;-;-;-;-	2509	18	12	15	7	2	10	9	7	3	18	9	7	10	9	0	10	10	14	11	4	10	4	9	1	0	0	6	5	1	0	4	5	2	1	2	1
Gm3646	chr1;chr1	39804141;39805173	39804339;39805332	-;-	359	0	0	0	0	0	0	0	0	0	0	0	0	0	0	0	0	0	0	2	0	0	0	0	0	0	0	0	0	0	0	0	0	0	0	0	2
1700066B17Rik	chr1;chr1;chr1;chr1;chr1	39842428;39844018;39845228;39845665;39847309	39842556;39844103;39845339;39845846;39847330	-;-;-;-;-	531	0	0	3	5	1	0	6	3	12	7	10	10	1	3	7	6	0	0	1	0	1	0	2	0	0	0	0	0	0	0	0	0	0	1	0	0
Gm35600	chr1;chr1;chr1;chr1;chr1	39852437;39852437;39863699;39864576;39864576	39852513;39852513;39863949;39864814;39864814	+;+;+;+;+	567	0	0	0	0	0	0	0	0	0	0	0	0	0	0	0	0	0	0	0	0	1	0	0	0	0	0	0	0	0	0	0	0	0	0	0	0
Map4k4	chr1;chr1;chr1;chr1;chr1;chr1;chr1;chr1;chr1;chr1;chr1;chr1;chr1;chr1;chr1;chr1;chr1;chr1;chr1;chr1;chr1;chr1;chr1;chr1;chr1;chr1;chr1;chr1;chr1;chr1;chr1;chr1;chr1;chr1;chr1;chr1;chr1;chr1;chr1;chr1;chr1;chr1;chr1;chr1;chr1;chr1;chr1;chr1;chr1;chr1;chr1;chr1;chr1;chr1;chr1;chr1;chr1;chr1;chr1;chr1;chr1;chr1;chr1;chr1;chr1;chr1;chr1;chr1;chr1;chr1;chr1;chr1;chr1;chr1;chr1;chr1;chr1;chr1;chr1;chr1…	39900912;39900912;39900912;39900912;39900912;39900912;39900912;39900912;39900912;39900912;39900912;39900912;39900912;39900912;39900912;39900912;39900912;39900912;39900912;39900912;39900913;39900913;39900913;39900913;39901509;39901509;39901509;39901509;39901509;39901509;39901509;39901509;39901509;39901509;39901509;39901509;39901509;39901509;39901509;39901509;39901509;39901509;39901509;39901509;399…	39901286;39901286;39901286;39901286;39901286;39901286;39901286;39901286;39901286;39901286;39901286;39901286;39901286;39901286;39901286;39901286;39901286;39901286;39901286;39901286;39901286;39901286;39901286;39901286;39901574;39901574;39901574;39901574;39901574;39901574;39901574;39901574;39901574;39901574;39901574;39901574;39901574;39901574;39901574;39901574;39901574;39901574;39901574;39901574;399…	+;+;+;+;+;+;+;+;+;+;+;+;+;+;+;+;+;+;+;+;+;+;+;+;+;+;+;+;+;+;+;+;+;+;+;+;+;+;+;+;+;+;+;+;+;+;+;+;+;+;+;+;+;+;+;+;+;+;+;+;+;+;+;+;+;+;+;+;+;+;+;+;+;+;+;+;+;+;+;+;+;+;+;+;+;+;+;+;+;+;+;+;+;+;+;+;+;+;+;+;+;+;+;+;+;+;+;+;+;+;+;+;+;+;+;+;+;+;+;+;+;+;+;+;+;+;+;+;+;+;+;+;+;+;+;+;+;+;+;+;+;+;+;+;+;+;+;+;+;+;+;+;+;+;+;+;+;+;+;+;+;+;+;+;+;+;+;+;+;+;+;+;+;+;+;+;+;+;+;+;+;+;+;+;+;+;+;+;+;+;+;+;+;+;+;+;+;+;+;+…	6068	8461	8291	9435	9785	12168	11660	13514	12929	14460	13979	13074	15831	9220	9558	13365	13958	8726	7766	7450	6406	6972	12051	12235	3194	2892	3090	5665	5182	2325	2202	5202	5456	2830	2903	2884	2955
Gm16894	chr1;chr1;chr1;chr1	40076212;40084967;40085144;40085613	40076638;40085014;40085287;40085851	-;-;-;-	858	0	7	0	8	5	4	5	11	3	4	7	8	0	3	2	7	0	5	1	3	2	8	9	0	2	3	4	5	3	0	6	20	3	12	15	13
Il1r2	chr1;chr1;chr1;chr1;chr1;chr1;chr1;chr1;chr1;chr1;chr1;chr1;chr1;chr1;chr1;chr1;chr1;chr1;chr1;chr1;chr1;chr1;chr1;chr1;chr1;chr1;chr1;chr1;chr1;chr1;chr1;chr1;chr1;chr1;chr1;chr1;chr1;chr1;chr1;chr1;chr1;chr1;chr1;chr1;chr1;chr1;chr1;chr1;chr1;chr1;chr1;chr1;chr1;chr1;chr1;chr1;chr1;chr1;chr1;chr1;chr1;chr1;chr1;chr1;chr1;chr1;chr1;chr1;chr1;chr1;chr1	40083308;40083309;40084768;40086095;40086095;40086348;40088787;40101383;40101438;40102389;40102389;40102389;40102389;40102389;40102389;40102389;40105264;40105264;40105264;40105264;40105264;40105264;40105264;40107055;40111955;40111955;40111955;40111955;40111955;40111955;40111955;40111955;40115024;40115024;40115024;40115024;40115024;40115024;40115024;40115024;40117955;40117955;40117955;40117955;401…	40084819;40084819;40084819;40086302;40086442;40086442;40088996;40101403;40101624;40102537;40102537;40102537;40102537;40102537;40102537;40102537;40105522;40105522;40105522;40105522;40105522;40105522;40105522;40107421;40112135;40112135;40112135;40112135;40112135;40112135;40112135;40112135;40115198;40115198;40115198;40115198;40115198;40115198;40115198;40115198;40118017;40118017;40118017;40118017;401…	+;+;+;+;+;+;+;+;+;+;+;+;+;+;+;+;+;+;+;+;+;+;+;+;+;+;+;+;+;+;+;+;+;+;+;+;+;+;+;+;+;+;+;+;+;+;+;+;+;+;+;+;+;+;+;+;+;+;+;+;+;+;+;+;+;+;+;+;+;+;+	3949	8	2	4	2	2	0	3	0	1	5	1	1	3	8	4	3	6	15	9	0	6	0	0	3	1	0	4	3	0	0	7	3	4	6	10	2
Gm35741	chr1;chr1;chr1	40149100;40150162;40152387	40149553;40150258;40152599	+;+;+	764	0	0	0	0	0	0	0	0	0	0	0	0	0	0	0	0	0	0	0	0	3	0	0	0	0	0	0	0	0	0	0	0	0	0	0	0
Il1r1	chr1;chr1;chr1;chr1;chr1;chr1;chr1;chr1;chr1;chr1;chr1;chr1;chr1;chr1;chr1;chr1;chr1;chr1;chr1;chr1;chr1;chr1;chr1;chr1;chr1;chr1;chr1;chr1;chr1;chr1;chr1;chr1;chr1;chr1;chr1;chr1;chr1;chr1;chr1;chr1;chr1;chr1;chr1;chr1;chr1;chr1;chr1;chr1;chr1;chr1;chr1;chr1;chr1;chr1;chr1;chr1;chr1;chr1;chr1;chr1;chr1;chr1;chr1;chr1;chr1;chr1;chr1;chr1;chr1;chr1;chr1;chr1;chr1;chr1;chr1;chr1;chr1;chr1;chr1;chr1…	40225014;40225014;40225014;40225080;40225166;40225166;40225230;40247355;40247485;40250620;40266517;40266517;40266517;40266586;40271736;40271736;40271736;40276098;40276098;40276098;40276098;40276098;40276098;40276098;40277286;40282233;40282233;40282233;40282233;40282233;40282233;40282233;40282233;40282233;40282233;40282233;40282233;40282233;40282233;40293120;40293120;40293120;40293120;40293120;402…	40225158;40225158;40225158;40225306;40225306;40225306;40225306;40247505;40247505;40250755;40266881;40266881;40266881;40266881;40271921;40271921;40271921;40276177;40276177;40276177;40276177;40276177;40276177;40276177;40277331;40282296;40282296;40282296;40282296;40282296;40282296;40282296;40282296;40282296;40282296;40282296;40282296;40282296;40282296;40293357;40293357;40293357;40293357;40293357;402…	+;+;+;+;+;+;+;+;+;+;+;+;+;+;+;+;+;+;+;+;+;+;+;+;+;+;+;+;+;+;+;+;+;+;+;+;+;+;+;+;+;+;+;+;+;+;+;+;+;+;+;+;+;+;+;+;+;+;+;+;+;+;+;+;+;+;+;+;+;+;+;+;+;+;+;+;+;+;+;+;+;+;+;+;+;+;+;+;+;+;+;+;+;+;+;+;+;+;+;+;+;+;+;+;+;+;+;+;+;+;+;+;+;+;+;+;+;+;+;+;+;+;+;+;+;+;+;+;+;+;+;+;+;+;+;+;+;+;+;+;+;+;+;+;+;+;+;+;+;+;+;+;+;+;+;+;+;+;+;+;+;+;+;+;+	5793	19	8	9	6	18	15	33	42	19	24	20	24	5	11	30	48	30	24	24	29	14	52	77	18	14	9	151	104	10	32	155	183	233	220	282	241
Il1rl2	chr1;chr1;chr1;chr1;chr1;chr1;chr1;chr1;chr1;chr1;chr1;chr1;chr1;chr1;chr1;chr1;chr1;chr1;chr1;chr1;chr1;chr1;chr1;chr1;chr1;chr1;chr1;chr1;chr1;chr1;chr1;chr1;chr1;chr1;chr1;chr1;chr1;chr1;chr1;chr1;chr1;chr1;chr1;chr1;chr1;chr1;chr1;chr1;chr1;chr1;chr1;chr1;chr1;chr1;chr1	40324438;40324627;40324864;40325457;40325995;40326489;40326489;40326489;40326489;40326489;40327372;40327372;40327372;40327372;40327372;40328971;40328971;40328971;40328971;40328971;40343028;40343028;40343028;40343028;40343028;40345806;40345806;40345806;40345806;40345806;40350936;40350936;40350936;40350936;40350936;40351762;40351762;40351762;40351762;40351762;40356819;40356819;40356819;40356819;403…	40324749;40324819;40325450;40325797;40326067;40326558;40326558;40326558;40326558;40326558;40327606;40327606;40327606;40327606;40327606;40329169;40329169;40329169;40329169;40329169;40343190;40343190;40343190;40343190;40343190;40345877;40345877;40345877;40345877;40345877;40351065;40351065;40351065;40351065;40351065;40351898;40351898;40351898;40351898;40351898;40356962;40356962;40356962;40356962;403…	+;+;+;+;+;+;+;+;+;+;+;+;+;+;+;+;+;+;+;+;+;+;+;+;+;+;+;+;+;+;+;+;+;+;+;+;+;+;+;+;+;+;+;+;+;+;+;+;+;+;+;+;+;+;+	5224	44	17	50	33	13	21	24	27	11	7	6	8	1	4	22	19	11	11	10	4	1	25	27	5	1	10	33	27	3	0	26	23	6	3	8	6
Il1rl1	chr1;chr1;chr1;chr1;chr1;chr1;chr1;chr1;chr1;chr1;chr1;chr1;chr1;chr1;chr1;chr1;chr1;chr1;chr1;chr1;chr1;chr1;chr1;chr1;chr1;chr1;chr1;chr1;chr1;chr1;chr1;chr1;chr1;chr1;chr1;chr1;chr1;chr1;chr1;chr1;chr1;chr1;chr1;chr1;chr1;chr1;chr1;chr1;chr1;chr1;chr1;chr1;chr1;chr1;chr1;chr1;chr1;chr1;chr1;chr1	40404864;40423936;40429533;40429570;40439629;40439629;40440628;40440628;40440628;40440628;40440628;40440628;40441292;40441292;40441292;40441292;40441292;40441292;40442306;40442306;40442306;40442306;40442306;40442306;40442599;40442599;40442599;40442599;40442599;40442599;40444334;40444334;40444334;40444334;40444334;40444334;40446087;40446087;40446087;40446087;40446087;40446087;40446530;40446530;404…	40405028;40424084;40429630;40429630;40439856;40439856;40440828;40440828;40440828;40440828;40440828;40440828;40441502;40441502;40441502;40441502;40441502;40441502;40442480;40442480;40442480;40442480;40442480;40442480;40442761;40442761;40442761;40442761;40442761;40442761;40444402;40444402;40444402;40444402;40444402;40444402;40446228;40446228;40446228;40446228;40446228;40446228;40446675;40448411;404…	+;+;+;+;+;+;+;+;+;+;+;+;+;+;+;+;+;+;+;+;+;+;+;+;+;+;+;+;+;+;+;+;+;+;+;+;+;+;+;+;+;+;+;+;+;+;+;+;+;+;+;+;+;+;+;+;+;+;+;+	7451	1	2	0	0	1	1	1	4	0	0	2	5	0	4	3	1	8	0	6	0	0	3	9	2	1	0	4	5	0	0	6	10	8	5	8	9
Il18r1	chr1;chr1;chr1;chr1;chr1;chr1;chr1;chr1;chr1;chr1;chr1;chr1;chr1;chr1;chr1;chr1;chr1;chr1;chr1;chr1;chr1;chr1;chr1;chr1;chr1;chr1;chr1;chr1;chr1;chr1;chr1;chr1;chr1;chr1;chr1;chr1;chr1;chr1;chr1;chr1;chr1;chr1;chr1;chr1;chr1;chr1;chr1;chr1;chr1;chr1;chr1;chr1;chr1;chr1;chr1;chr1;chr1;chr1;chr1;chr1;chr1;chr1;chr1;chr1;chr1;chr1;chr1;chr1;chr1;chr1;chr1;chr1;chr1;chr1;chr1;chr1;chr1;chr1;chr1;chr1…	40465552;40465557;40465560;40465560;40465621;40465817;40465817;40465817;40466006;40466161;40466161;40466161;40466161;40470762;40471729;40471729;40471729;40471729;40471729;40471729;40471729;40471729;40471729;40474694;40474694;40474694;40474694;40474694;40474694;40474694;40474694;40474694;40478385;40478385;40478385;40478385;40478385;40478385;40478385;40478385;40478385;40480922;40480922;40480922;404…	40465781;40465781;40465810;40465810;40465810;40466364;40466269;40466269;40466357;40466269;40466357;40466357;40466357;40470880;40471814;40471814;40471814;40471814;40471814;40471814;40471814;40471814;40471814;40474940;40474940;40474940;40474940;40474940;40474940;40474940;40474940;40474940;40478550;40478550;40478550;40478550;40478550;40478550;40478550;40478550;40478550;40481066;40481066;40481066;404…	+;+;+;+;+;+;+;+;+;+;+;+;+;+;+;+;+;+;+;+;+;+;+;+;+;+;+;+;+;+;+;+;+;+;+;+;+;+;+;+;+;+;+;+;+;+;+;+;+;+;+;+;+;+;+;+;+;+;+;+;+;+;+;+;+;+;+;+;+;+;+;+;+;+;+;+;+;+;+;+;+;+;+;+;+;+;+;+;+;+;+;+;+;+;+;+;+;+;+;+	5096	0	0	0	0	0	0	0	1	0	0	1	0	0	2	0	0	0	0	14	0	0	0	0	0	0	0	1	0	0	0	0	0	0	0	0	0
Il18rap	chr1;chr1;chr1;chr1;chr1;chr1;chr1;chr1;chr1;chr1;chr1;chr1;chr1;chr1;chr1;chr1;chr1;chr1;chr1;chr1;chr1;chr1;chr1;chr1;chr1;chr1;chr1;chr1;chr1;chr1;chr1;chr1;chr1;chr1;chr1;chr1;chr1;chr1;chr1;chr1;chr1;chr1	40515362;40515388;40515388;40515700;40515700;40515700;40516397;40516397;40516397;40524216;40524216;40524216;40524794;40524794;40524794;40525204;40525204;40525204;40525343;40531476;40531476;40531476;40537058;40537058;40537058;40537058;40539224;40539224;40539224;40539249;40541779;40541887;40541887;40541887;40542990;40542990;40547767;40547767;40547767;40548625;40548625;40548625	40515476;40515476;40515476;40515775;40515775;40515775;40516535;40516535;40516535;40524382;40524382;40524382;40525115;40525115;40525115;40525387;40525387;40525387;40525387;40531626;40531626;40531626;40537123;40537123;40537123;40537123;40539347;40539347;40539347;40539347;40541973;40542038;40542038;40542038;40543127;40543127;40547940;40547940;40547940;40551707;40551707;40551705	+;+;+;+;+;+;+;+;+;+;+;+;+;+;+;+;+;+;+;+;+;+;+;+;+;+;+;+;+;+;+;+;+;+;+;+;+;+;+;+;+;+	4999	3	9	10	2	2	1	3	6	4	5	1	2	0	5	1	4	4	0	2	1	0	3	5	1	0	0	3	2	1	0	5	6	0	0	4	0
Gm35801	chr1;chr1;chr1	40572183;40574526;40580456	40572333;40574651;40580519	-;-;-	341	0	0	0	0	0	0	0	0	0	0	0	0	0	0	0	0	0	0	0	0	0	0	0	0	0	0	0	0	0	0	0	0	0	0	0	0
Slc9a4	chr1;chr1;chr1;chr1;chr1;chr1;chr1;chr1;chr1;chr1;chr1;chr1;chr1;chr1;chr1;chr1;chr1;chr1;chr1;chr1;chr1;chr1;chr1;chr1;chr1;chr1;chr1;chr1;chr1;chr1;chr1;chr1;chr1;chr1;chr1;chr1;chr1;chr1;chr1;chr1;chr1	40579713;40579717;40579723;40580227;40583859;40583859;40583859;40583859;40600770;40600770;40600770;40600770;40602853;40602853;40602853;40602853;40607009;40607009;40607749;40607749;40607749;40607749;40610317;40610317;40610317;40610317;40612123;40612123;40612123;40619040;40619040;40619040;40623393;40623393;40623393;40624214;40624214;40624255;40629237;40629237;40629237	40580771;40580771;40580771;40580771;40584322;40584322;40584322;40584322;40601029;40601029;40601029;40601029;40603070;40603070;40602952;40603070;40607211;40607211;40607835;40607835;40607835;40607835;40610387;40610387;40610387;40610387;40612284;40612284;40612284;40619136;40619136;40619136;40623524;40623524;40623524;40624301;40624301;40624301;40630731;40630728;40629324	+;+;+;+;+;+;+;+;+;+;+;+;+;+;+;+;+;+;+;+;+;+;+;+;+;+;+;+;+;+;+;+;+;+;+;+;+;+;+;+;+	4336	0	0	0	0	0	0	0	0	0	0	0	0	0	2	0	0	0	0	2	0	0	0	0	0	0	0	0	1	2	0	0	1	0	4	4	0
Slc9a2	chr1;chr1;chr1;chr1;chr1;chr1;chr1;chr1;chr1;chr1;chr1;chr1	40681712;40718595;40726208;40742620;40743803;40755709;40756259;40761901;40763543;40765565;40766243;40767626	40682165;40719058;40726458;40742837;40744005;40755798;40756329;40762062;40763639;40765696;40766333;40768885	+;+;+;+;+;+;+;+;+;+;+;+	3493	0	2	1	0	0	0	1	4	1	1	1	2	0	3	2	3	4	8	2	0	0	1	4	0	0	1	3	2	1	1	2	3	1	2	1	1
Gm37915	chr1;chr1;chr1;chr1;chr1;chr1;chr1;chr1;chr1	40770324;40771236;40774553;40780449;40780462;40780462;40784975;40784975;40784975	40771496;40771496;40775565;40780642;40780642;40780642;40785367;40785367;40785367	+;+;+;+;+;+;+;+;+	2773	1	1	0	0	1	2	2	4	7	5	0	3	1	2	5	1	1	3	3	3	1	1	1	0	0	0	4	2	2	0	2	4	3	2	5	3
Mfsd9	chr1;chr1;chr1;chr1;chr1;chr1	40772040;40781381;40784377;40786167;40787530;40790485	40774546;40781590;40784506;40786210;40787617;40790657	-;-;-;-;-;-	3152	81	69	46	80	102	70	176	160	114	133	115	172	96	126	164	155	124	114	89	94	73	144	148	33	30	51	161	138	41	21	136	129	117	110	94	134
Tmem182	chr1;chr1;chr1;chr1;chr1;chr1;chr1;chr1;chr1;chr1;chr1;chr1;chr1;chr1;chr1	40805573;40805601;40805812;40806099;40806099;40806099;40807622;40807622;40807622;40838298;40838298;40838298;40854796;40854796;40854796	40805887;40805887;40805876;40806193;40806193;40806198;40807720;40807720;40807720;40838435;40838435;40838435;40855267;40856887;40856887	+;+;+;+;+;+;+;+;+;+;+;+;+;+;+	2744	0	0	2	0	0	0	2	0	0	6	3	0	0	1	2	0	0	0	0	1	0	2	1	0	0	1	1	5	0	0	1	4	3	2	3	2
4930448I06Rik	chr1;chr1;chr1	41167560;41176376;41180999	41167838;41176415;41181252	-;-;-	573	0	0	0	0	0	0	0	0	0	0	0	0	0	0	0	0	0	0	0	0	0	0	0	0	0	0	0	0	0	0	0	0	0	0	0	0
Gm39631	chr1;chr1;chr1;chr1;chr1;chr1;chr1;chr1;chr1	41495622;41495622;41499770;41499770;41531669;41532543;41532543;41533154;41533154	41496190;41496190;41499830;41499830;41531716;41532709;41532709;41533313;41533313	-;-;-;-;-;-;-;-;-	1005	0	0	0	0	0	0	0	0	0	0	0	0	0	0	0	0	0	0	0	0	0	0	0	0	0	0	0	0	0	0	0	0	0	0	0	0
Gm35935	chr1;chr1;chr1	41570307;41571270;41573402	41570802;41571386;41573501	-;-;-	713	0	0	0	0	0	0	0	0	0	0	0	0	0	0	0	0	0	0	0	0	0	1	0	0	1	0	0	0	0	0	0	0	0	0	0	0
Gm29260	chr1;chr1;chr1;chr1;chr1;chr1;chr1;chr1;chr1;chr1;chr1;chr1;chr1;chr1;chr1;chr1;chr1;chr1;chr1;chr1;chr1;chr1;chr1;chr1;chr1;chr1;chr1;chr1;chr1;chr1;chr1;chr1;chr1;chr1;chr1;chr1;chr1;chr1;chr1;chr1;chr1;chr1;chr1;chr1;chr1;chr1;chr1;chr1;chr1	41743022;41835282;41894556;41895571;41895671;41895671;41895671;41895671;41896249;41896249;41896249;41896249;41896249;41896534;41897360;41897360;41897360;41897360;41897360;41897360;41900439;41900439;41900439;41900439;41906639;41911485;41911786;41914424;41914424;41914424;41914424;41914424;41914424;41919909;41919909;41919909;41919909;41919909;41919909;41919909;41919909;41937436;41937436;41937436;419…	41743770;41837378;41894611;41895710;41895710;41895710;41895710;41895710;41896380;41896380;41896380;41896380;41896380;41896615;41897531;41897531;41897531;41897531;41897531;41897531;41901168;41901168;41901168;41901168;41908199;41911908;41911908;41914504;41914504;41914504;41914504;41914504;41914504;41920021;41920021;41920021;41920021;41920021;41920021;41920021;41920021;41939598;41939598;41939598;419…	+;+;+;+;+;+;+;+;+;+;+;+;+;+;+;+;+;+;+;+;+;+;+;+;+;+;+;+;+;+;+;+;+;+;+;+;+;+;+;+;+;+;+;+;+;+;+;+;+	8500	117	33	108	107	152	109	142	182	85	119	129	159	107	127	126	146	144	145	157	65	79	194	148	49	40	38	145	139	27	13	127	138	64	30	63	86
Gm28175	chr1;chr1;chr1;chr1;chr1;chr1;chr1;chr1;chr1;chr1;chr1;chr1;chr1;chr1;chr1;chr1;chr1;chr1;chr1;chr1;chr1;chr1;chr1;chr1;chr1;chr1;chr1;chr1;chr1;chr1;chr1;chr1;chr1;chr1;chr1;chr1;chr1;chr1;chr1;chr1	42257852;42257852;42257852;42257852;42257852;42257852;42258234;42258234;42258234;42258234;42258234;42258234;42261153;42261153;42261153;42261153;42261153;42272769;42294292;42294292;42294292;42295402;42295700;42295748;42295748;42295748;42297453;42297546;42301855;42301855;42301855;42301855;42301855;42301855;42301855;42301855;42301855;42301855;42303851;42303851	42257971;42257971;42257971;42257971;42257971;42257971;42259857;42259857;42259857;42259857;42259857;42259857;42261998;42261998;42261998;42261998;42261998;42272911;42296181;42296181;42296181;42296181;42296181;42296181;42296181;42296181;42300458;42298777;42310010;42310010;42301952;42310010;42310010;42310010;42310010;42310010;42310010;42310010;42310010;42310010	+;+;+;+;+;+;+;+;+;+;+;+;+;+;+;+;+;+;+;+;+;+;+;+;+;+;+;+;+;+;+;+;+;+;+;+;+;+;+;+	15785	6	0	0	2	1	3	7	10	4	9	2	8	0	7	6	16	1	19	14	3	1	15	11	0	1	0	19	11	2	0	22	15	17	22	22	27
LOC108167620	chr1;chr1;chr1	42331816;42350091;42350870	42331883;42350185;42350940	-;-;-	234	0	0	0	0	0	0	0	0	0	0	0	0	0	0	0	0	0	0	0	0	0	0	0	0	0	0	0	0	0	0	0	0	0	0	0	0
Gm36678	chr1;chr1;chr1;chr1;chr1;chr1;chr1;chr1	42399266;42399266;42400130;42400130;42416026;42416026;42416773;42427564	42399380;42399380;42400291;42400291;42416183;42416183;42416894;42427644	-;-;-;-;-;-;-;-	638	0	0	0	0	0	0	0	0	0	0	0	0	0	0	0	0	0	0	0	0	0	0	0	0	0	0	0	0	0	0	0	0	0	0	0	0
LOC108167621	chr1;chr1	42560407;42573202	42561286;42573333	-;-	1012	0	0	0	0	0	0	0	0	0	0	0	0	0	2	0	0	0	0	1	0	0	1	0	0	0	0	1	0	0	0	1	0	0	0	0	0
Gm36822	chr1;chr1;chr1;chr1;chr1	42573783;42577071;42577928;42581337;42581774	42574023;42577154;42578146;42581420;42582017	-;-;-;-;-	872	0	0	0	0	0	0	0	0	0	0	0	0	0	1	0	0	0	0	0	0	0	0	0	0	0	0	0	1	0	0	0	0	0	0	0	0
Gm30248	chr1;chr1;chr1;chr1;chr1;chr1;chr1;chr1;chr1;chr1;chr1;chr1;chr1;chr1;chr1;chr1;chr1;chr1;chr1;chr1;chr1;chr1;chr1;chr1;chr1;chr1;chr1;chr1;chr1;chr1;chr1;chr1;chr1;chr1;chr1;chr1;chr1;chr1	42598931;42602625;42602625;42602625;42602625;42602625;42604639;42604639;42604639;42604639;42612300;42617550;42617550;42617550;42617550;42617550;42617550;42622496;42622496;42622496;42622496;42622496;42622496;42629649;42629649;42629649;42629649;42629649;42629649;42629791;42635476;42635476;42635476;42635476;42635476;42635476;42635476;42640349	42600449;42602866;42602866;42602866;42602866;42602866;42605455;42605455;42605455;42605455;42614516;42617614;42617614;42617610;42617614;42617614;42617614;42622598;42622598;42622598;42622598;42622598;42622598;42630352;42630352;42630352;42630352;42630352;42630352;42630352;42639740;42639486;42639740;42639740;42639740;42639740;42639740;42641594	-;-;-;-;-;-;-;-;-;-;-;-;-;-;-;-;-;-;-;-;-;-;-;-;-;-;-;-;-;-;-;-;-;-;-;-;-;-	11178	0	0	0	0	2	0	0	0	1	0	0	4	2	13	6	7	0	3	5	4	1	5	5	0	1	0	13	4	2	0	9	6	2	6	5	7
Pantr1	chr1;chr1;chr1;chr1	42648200;42663556;42666841;42694747	42648456;42663602;42667003;42694825	-;-;-;-	546	2	3	3	6	1	3	6	1	0	4	15	22	27	27	57	56	8	4	26	1	2	35	39	12	4	10	29	27	1	2	17	26	17	15	20	25
Gm42411	chr1;chr1;chr1;chr1;chr1;chr1;chr1	42682365;42695096;42695099;42695385;42696092;42696092;42696092	42684710;42695188;42695188;42695444;42696565;42696565;42696565	+;+;+;+;+;+;+	2973	0	0	1	2	0	2	6	6	7	11	36	46	20	27	39	38	3	7	9	2	1	27	22	6	1	3	19	21	1	0	21	33	40	30	17	28
Pou3f3	chr1	42697146	42700210	+	3065	7	6	6	1	3	2	18	16	31	52	162	171	91	111	130	134	16	27	25	9	8	81	122	5	14	15	98	71	9	4	91	106	105	76	94	93
2900092D14Rik	chr1	42700336	42703176	+	2841	0	2	2	4	4	3	5	9	28	26	72	94	29	28	84	68	9	8	4	1	2	66	64	4	0	0	48	57	3	0	68	82	47	50	79	68
Pantr2	chr1;chr1;chr1;chr1	42707061;42708357;42712203;42713355	42707258;42708418;42712305;42713454	-;-;-;-	463	0	0	0	0	0	0	1	0	1	0	1	1	1	1	7	3	0	0	0	0	0	2	5	0	0	0	0	1	0	0	1	0	2	1	1	1
LOC108167622	chr1;chr1	42738847;42743740	42740724;42744791	+;+	2930	0	0	0	0	1	0	0	0	0	0	1	0	0	0	2	0	0	0	0	0	0	1	1	0	0	0	0	1	0	0	0	0	0	1	1	0
Dalir	chr1	42750712	42752886	+	2175	0	0	0	0	0	0	3	2	0	0	1	0	2	0	0	0	0	0	4	0	0	3	0	0	0	0	1	1	0	0	1	1	1	1	1	1
LOC108167623	chr1;chr1;chr1	42762307;42773779;42774073	42763813;42773857;42774147	+;+;+	1661	0	0	0	0	0	0	0	0	0	0	0	0	0	3	0	0	0	0	2	0	0	0	0	0	0	0	0	0	2	0	0	0	1	0	0	0
Mrps9	chr1;chr1;chr1;chr1;chr1;chr1;chr1;chr1;chr1;chr1;chr1;chr1;chr1;chr1;chr1;chr1;chr1;chr1;chr1;chr1;chr1;chr1;chr1;chr1;chr1;chr1;chr1	42851233;42851238;42862469;42862469;42879755;42879755;42879896;42879896;42884290;42887707;42887707;42887707;42895350;42895350;42895350;42896093;42896093;42896093;42897370;42898440;42898440;42899441;42899441;42903295;42903295;42905405;42905405	42851426;42851426;42862648;42862648;42879817;42879817;42879926;42879926;42884366;42887786;42887786;42887786;42895417;42895417;42895417;42896168;42896168;42896168;42898295;42898608;42898608;42899549;42899549;42903464;42903464;42905683;42905683	+;+;+;+;+;+;+;+;+;+;+;+;+;+;+;+;+;+;+;+;+;+;+;+;+;+;+	2422	1187	1167	856	735	908	811	732	832	1141	1049	816	1090	961	804	783	804	746	675	585	877	663	715	739	582	576	630	663	657	472	568	565	601	593	573	649	678
Gm39633	chr1;chr1;chr1	42936623;42939971;42952574	42937258;42940164;42952667	-;-;-	924	0	3	0	3	5	4	1	5	2	1	0	1	0	1	2	1	1	0	0	0	3	1	0	3	0	0	1	4	1	0	0	2	2	2	1	0
Gpr45	chr1;chr1;chr1;chr1;chr1;chr1;chr1;chr1;chr1;chr1;chr1;chr1	42952872;42981091;42981091;42981091;43016793;43029147;43029147;43031952;43031952;43031952;43031952;43031952	42953233;42983282;42983282;42983282;43016813;43029745;43029525;43035451;43035451;43035449;43035451;43035451	+;+;+;+;+;+;+;+;+;+;+;+	6674	0	2	8	1	38	19	91	60	73	51	46	69	12	9	93	70	7	6	8	5	3	78	66	22	13	11	131	103	4	12	121	101	95	107	96	103
Tgfbrap1	chr1;chr1;chr1;chr1;chr1;chr1;chr1;chr1;chr1;chr1;chr1;chr1;chr1;chr1;chr1;chr1;chr1;chr1;chr1;chr1;chr1;chr1;chr1;chr1;chr1;chr1;chr1;chr1;chr1;chr1;chr1;chr1;chr1;chr1;chr1;chr1;chr1;chr1;chr1;chr1;chr1;chr1;chr1;chr1;chr1;chr1;chr1;chr1;chr1;chr1;chr1;chr1;chr1;chr1;chr1;chr1;chr1;chr1;chr1;chr1;chr1;chr1;chr1;chr1;chr1;chr1;chr1;chr1;chr1;chr1;chr1;chr1;chr1;chr1;chr1;chr1;chr1;chr1;chr1;chr1…	43047265;43047265;43047265;43047268;43047268;43047268;43047269;43051558;43051558;43051558;43051558;43051558;43051558;43051558;43053411;43053411;43053411;43053411;43053411;43053411;43053411;43054519;43054519;43054519;43054519;43054519;43054519;43054519;43054525;43056612;43056612;43056612;43056612;43056612;43056612;43056612;43056620;43059098;43059098;43059098;43059098;43059098;43059098;43059098;430…	43049835;43049835;43049835;43049835;43049835;43049835;43049835;43051991;43051991;43051991;43051991;43051991;43051991;43051991;43053570;43053570;43053570;43053570;43053570;43053570;43053570;43054665;43054665;43054665;43054665;43054665;43054665;43054665;43054665;43056755;43056755;43056755;43056755;43056755;43056755;43056755;43056755;43059155;43059155;43059155;43059155;43059155;43059155;43059155;430…	-;-;-;-;-;-;-;-;-;-;-;-;-;-;-;-;-;-;-;-;-;-;-;-;-;-;-;-;-;-;-;-;-;-;-;-;-;-;-;-;-;-;-;-;-;-;-;-;-;-;-;-;-;-;-;-;-;-;-;-;-;-;-;-;-;-;-;-;-;-;-;-;-;-;-;-;-;-;-;-;-;-;-;-;-;-;-;-;-;-;-;-;-;-;-;-;-;-;-	5832	1183	1047	1178	1210	1466	1474	1637	1351	1556	1552	1272	1645	1234	1366	1452	1624	1393	1137	1099	1108	1271	1749	1697	1428	1247	1454	1654	1528	1441	1407	2019	2012	1951	1882	2342	2519
Gm28782	chr1;chr1	43056056;43056885	43056430;43057134	+;+	625	2	2	8	4	3	0	1	6	2	1	1	6	5	2	2	1	3	2	0	1	4	1	4	2	1	0	7	3	0	0	8	6	8	11	10	9
LOC108167597	chr1;chr1	43092280;43092363	43092285;43093842	+;+	1486	20	18	12	5	11	18	17	13	26	31	17	32	24	24	27	19	14	15	16	21	27	27	34	28	33	50	32	41	27	29	33	35	42	38	40	43
AI597479	chr1;chr1;chr1;chr1	43098710;43100715;43110998;43113186	43098862;43100881;43111373;43115946	+;+;+;+	3457	2063	2050	2036	1729	1769	1546	1888	2037	1511	1848	1172	1425	1193	1409	1920	1886	1754	1299	1292	1324	1463	1911	1934	1679	1872	1639	1883	2047	2063	1953	1823	1832	1796	1628	2065	2231
Fhl2	chr1;chr1;chr1;chr1;chr1;chr1;chr1;chr1;chr1;chr1;chr1;chr1;chr1;chr1;chr1;chr1;chr1;chr1	43123071;43123071;43123071;43128244;43128244;43128244;43131652;43131652;43131652;43141698;43141698;43141698;43153076;43153076;43153076;43163702;43196651;43198275	43123665;43123665;43123665;43128430;43128430;43128430;43131821;43131821;43131821;43141872;43141872;43141872;43153254;43153254;43153254;43163961;43196761;43198299	-;-;-;-;-;-;-;-;-;-;-;-;-;-;-;-;-;-	1702	31	40	33	22	28	27	70	66	57	55	31	71	58	20	47	51	7	18	7	12	5	42	57	8	2	0	40	54	2	6	29	29	17	16	14	27
Gm8210	chr1	43189057	43189765	+	709	8	6	2	1	4	0	3	2	1	1	51	69	2	8	0	0	0	1	0	8	2	1	4	2	4	0	0	2	2	1	0	2	2	25	0	0
Gm29040	chr1;chr1;chr1;chr1;chr1;chr1;chr1;chr1;chr1;chr1;chr1;chr1;chr1;chr1;chr1;chr1;chr1;chr1;chr1;chr1;chr1;chr1;chr1;chr1;chr1	43246216;43249810;43249810;43249810;43258328;43258328;43258328;43258328;43260559;43260559;43260559;43260559;43262234;43262234;43262234;43262234;43273276;43273276;43273276;43277388;43277388;43301414;43301414;43309610;43309610	43247888;43250543;43250543;43250543;43258438;43258438;43258438;43258438;43260690;43260690;43260690;43260690;43262346;43262346;43262346;43262346;43273458;43273458;43273458;43277557;43277557;43301612;43301612;43309641;43309641	-;-;-;-;-;-;-;-;-;-;-;-;-;-;-;-;-;-;-;-;-;-;-;-;-	3347	1	0	0	0	3	0	0	0	2	0	0	0	0	4	0	0	0	0	3	0	0	0	0	0	0	0	0	0	1	0	0	0	0	0	0	0
Nck2	chr1;chr1;chr1;chr1;chr1	43445751;43509621;43533552;43553861;43569148	43446027;43509783;43533793;43554582;43570518	+;+;+;+;+	2775	1217	1647	1136	1082	1180	1184	1410	1420	1184	1237	1090	1349	901	776	565	696	395	375	342	379	327	524	655	130	114	153	331	304	93	77	347	450	239	246	259	293
Gm38628	chr1;chr1	43680426;43694765	43680714;43695980	+;+	1505	1	1	2	2	4	3	5	1	2	3	2	1	3	1	0	0	0	6	1	2	1	0	1	0	2	0	2	0	2	0	0	2	2	1	0	0
Gm30634	chr1;chr1;chr1;chr1	43714283;43717548;43717822;43718021	43715390;43717664;43717876;43718238	+;+;+;+	1498	1	1	1	3	6	0	1	1	2	6	2	0	1	0	2	1	0	1	0	0	0	0	1	0	0	0	1	0	0	0	0	1	1	0	0	2
1500015O10Rik	chr1;chr1;chr1;chr1	43730602;43737200;43738560;43742245	43730963;43737247;43738717;43742564	+;+;+;+	888	1	5	2	2	1	2	3	4	2	5	3	5	3	5	3	7	2	4	2	6	0	9	10	7	4	10	13	16	4	2	24	19	16	10	12	33
Uxs1	chr1;chr1;chr1;chr1;chr1;chr1;chr1;chr1;chr1;chr1;chr1;chr1;chr1;chr1;chr1;chr1;chr1;chr1;chr1;chr1;chr1;chr1;chr1;chr1;chr1;chr1;chr1;chr1;chr1;chr1;chr1;chr1;chr1;chr1;chr1;chr1;chr1;chr1;chr1;chr1;chr1;chr1;chr1	43747850;43747850;43750231;43753717;43753717;43753717;43755699;43755699;43755699;43756972;43756972;43756972;43760521;43760521;43760521;43764890;43764890;43764890;43771681;43771681;43771681;43774817;43774817;43774817;43780065;43780065;43780065;43790464;43790464;43797245;43797245;43797245;43805353;43805353;43805353;43805626;43805626;43805626;43807350;43807350;43807350;43827615;43827615	43750362;43750362;43750362;43753820;43753820;43753820;43755756;43755756;43755756;43757032;43757032;43757032;43760564;43760564;43760564;43765009;43765009;43765009;43771802;43771802;43771802;43774876;43774876;43774876;43780169;43780169;43780169;43790644;43790644;43797305;43797305;43797305;43805396;43805396;43805396;43805674;43805689;43805674;43807377;43807377;43807377;43827708;43827819	-;-;-;-;-;-;-;-;-;-;-;-;-;-;-;-;-;-;-;-;-;-;-;-;-;-;-;-;-;-;-;-;-;-;-;-;-;-;-;-;-;-;-	3770	702	726	622	501	496	466	497	505	625	580	385	566	430	376	579	607	286	295	336	338	277	602	590	167	167	225	458	513	217	167	470	517	398	409	519	511
LOC102632770	chr1	43887980	43889727	+	1748	64	76	41	31	65	45	54	53	64	54	64	75	107	57	58	68	25	45	86	85	26	66	75	109	146	145	56	61	87	147	60	64	48	45	66	85
Tpp2	chr1;chr1;chr1;chr1;chr1;chr1;chr1;chr1;chr1;chr1;chr1;chr1;chr1;chr1;chr1;chr1;chr1;chr1;chr1;chr1;chr1;chr1;chr1;chr1;chr1;chr1;chr1;chr1;chr1;chr1;chr1;chr1;chr1;chr1;chr1;chr1;chr1;chr1;chr1;chr1;chr1;chr1;chr1;chr1;chr1;chr1;chr1;chr1;chr1;chr1;chr1;chr1;chr1;chr1;chr1;chr1;chr1;chr1;chr1;chr1;chr1;chr1;chr1;chr1;chr1;chr1;chr1;chr1;chr1;chr1;chr1;chr1;chr1;chr1;chr1;chr1;chr1;chr1;chr1;chr1…	43933865;43933865;43933994;43933994;43940110;43940110;43940110;43940110;43949312;43949312;43949312;43949312;43951107;43951107;43951107;43951107;43953257;43953257;43953257;43953257;43954577;43954577;43954577;43954577;43956471;43956471;43956471;43956471;43957436;43957436;43957436;43957436;43960084;43960084;43960084;43960084;43960868;43960868;43960868;43960868;43968882;43968882;43968882;43968882;439…	43934253;43934253;43934253;43934253;43940238;43940238;43940238;43940238;43949407;43949407;43949407;43949407;43951211;43951211;43951211;43951211;43953381;43953381;43953381;43953381;43954740;43954740;43954740;43954740;43956625;43956625;43956625;43956625;43957512;43957512;43957512;43957512;43960211;43960211;43960211;43960211;43960967;43960967;43960967;43960967;43969030;43969030;43969030;43969030;439…	+;+;+;+;+;+;+;+;+;+;+;+;+;+;+;+;+;+;+;+;+;+;+;+;+;+;+;+;+;+;+;+;+;+;+;+;+;+;+;+;+;+;+;+;+;+;+;+;+;+;+;+;+;+;+;+;+;+;+;+;+;+;+;+;+;+;+;+;+;+;+;+;+;+;+;+;+;+;+;+;+;+;+;+;+;+;+;+;+;+;+;+;+;+;+;+;+;+;+;+;+;+;+;+;+;+;+;+;+;+;+;+;+;+;+;+;+;+	4831	4580	4571	3924	3784	3854	3242	2880	3751	3087	3231	2018	2521	2306	2455	2703	2594	2604	2917	1890	2366	2327	2678	2681	1126	1150	1170	2596	2406	1030	1057	2185	2298	1734	1661	2000	2042
Mettl21c	chr1;chr1;chr1;chr1;chr1;chr1;chr1;chr1;chr1;chr1;chr1;chr1;chr1;chr1;chr1;chr1;chr1;chr1;chr1;chr1	44009399;44009399;44009399;44009408;44010532;44010532;44010532;44010532;44013622;44013622;44013622;44013622;44017186;44017186;44017186;44017186;44019908;44019908;44042266;44042266	44010033;44010033;44010033;44010033;44010649;44010649;44010649;44010649;44013773;44013773;44013773;44013773;44017276;44017276;44017412;44017412;44020006;44020179;44042588;44042588	-;-;-;-;-;-;-;-;-;-;-;-;-;-;-;-;-;-;-;-	1727	3	4	5	4	8	4	15	7	10	16	4	6	6	1	7	9	2	4	2	5	4	7	4	2	3	0	9	7	2	0	4	9	5	3	13	4
Ccdc168	chr1;chr1	44055869;44079375	44075511;44082447	-;-	22716	83	79	148	110	115	107	134	131	70	67	46	51	66	85	47	47	37	72	47	34	29	44	47	10	5	0	20	36	22	3	36	45	154	112	225	223
Tex30	chr1;chr1;chr1;chr1;chr1;chr1;chr1;chr1;chr1;chr1;chr1;chr1;chr1;chr1;chr1;chr1;chr1;chr1;chr1;chr1;chr1;chr1;chr1;chr1;chr1;chr1;chr1;chr1;chr1;chr1;chr1;chr1;chr1;chr1;chr1;chr1	44086613;44086613;44086613;44086613;44086617;44087843;44087843;44087843;44087843;44087843;44088476;44088476;44088476;44088476;44088476;44091361;44091361;44091361;44091361;44091361;44093264;44093264;44099848;44099848;44099848;44099848;44099848;44101467;44101900;44101900;44101900;44102328;44102328;44102328;44102328;44102328	44087063;44087063;44087063;44087063;44087063;44088048;44088048;44088048;44088048;44088048;44088527;44088527;44088527;44088527;44088527;44091591;44091591;44091591;44091591;44091591;44093317;44093317;44100001;44100001;44100001;44100001;44100001;44101522;44101957;44101957;44101957;44102388;44102495;44102495;44102494;44102494	-;-;-;-;-;-;-;-;-;-;-;-;-;-;-;-;-;-;-;-;-;-;-;-;-;-;-;-;-;-;-;-;-;-;-;-	1430	1017	1138	887	925	925	737	941	1056	704	840	448	566	960	943	755	735	901	823	567	874	718	610	674	353	358	513	345	354	358	493	289	278	244	220	321	349
Kdelc1	chr1;chr1;chr1;chr1;chr1;chr1;chr1;chr1;chr1;chr1;chr1;chr1;chr1;chr1;chr1;chr1	44106546;44107765;44109994;44110735;44112645;44112790;44112956;44113003;44114441;44114441;44114694;44114694;44117038;44117038;44118318;44118318	44107104;44107872;44110083;44110944;44112882;44112882;44113175;44113175;44114518;44114518;44114899;44114899;44117243;44117243;44118773;44118926	-;-;-;-;-;-;-;-;-;-;-;-;-;-;-;-	2524	2121	2288	1777	1592	1414	1279	1046	1123	992	1103	634	764	573	651	732	763	579	487	363	391	446	699	746	259	247	339	581	635	236	209	394	397	499	481	595	638
Bivm	chr1;chr1;chr1;chr1;chr1;chr1;chr1;chr1;chr1;chr1;chr1;chr1;chr1;chr1;chr1;chr1;chr1;chr1;chr1;chr1;chr1;chr1;chr1;chr1;chr1;chr1;chr1;chr1;chr1;chr1;chr1;chr1;chr1;chr1;chr1;chr1;chr1;chr1;chr1;chr1;chr1;chr1;chr1;chr1;chr1;chr1;chr1;chr1;chr1;chr1;chr1;chr1;chr1;chr1;chr1;chr1;chr1;chr1;chr1;chr1;chr1;chr1;chr1;chr1;chr1;chr1;chr1;chr1;chr1;chr1;chr1;chr1;chr1;chr1;chr1;chr1	44118962;44118962;44118962;44118963;44118963;44119446;44119968;44120174;44120174;44120174;44120174;44120174;44120174;44126266;44126266;44126266;44126266;44126343;44126343;44126343;44127638;44127638;44127638;44127638;44127638;44127638;44127638;44128728;44128728;44128728;44128728;44128728;44128728;44128728;44129260;44129260;44129260;44129260;44129260;44129260;44129260;44129583;44129583;44129583;441…	44119729;44119195;44119195;44119729;44119729;44119525;44120274;44120274;44120274;44120274;44120274;44120274;44120274;44126866;44126866;44126866;44126866;44126866;44126866;44126866;44127764;44127764;44127764;44127764;44127764;44127764;44127764;44128823;44128823;44128823;44128823;44128823;44128823;44128823;44129364;44129364;44129364;44129364;44129364;44129364;44129364;44129677;44129677;44129677;441…	+;+;+;+;+;+;+;+;+;+;+;+;+;+;+;+;+;+;+;+;+;+;+;+;+;+;+;+;+;+;+;+;+;+;+;+;+;+;+;+;+;+;+;+;+;+;+;+;+;+;+;+;+;+;+;+;+;+;+;+;+;+;+;+;+;+;+;+;+;+;+;+;+;+;+;+	4339	1536	1535	1292	1232	1385	1040	1455	1507	1149	1389	826	1041	759	877	1231	1322	1222	1070	1051	1090	1107	1506	1496	553	601	605	1349	1328	683	612	1215	1161	922	783	1012	1088
Ercc5	chr1;chr1;chr1;chr1;chr1;chr1;chr1;chr1;chr1;chr1;chr1;chr1;chr1;chr1;chr1;chr1;chr1;chr1;chr1;chr1;chr1;chr1;chr1;chr1;chr1;chr1;chr1;chr1;chr1;chr1;chr1;chr1;chr1;chr1;chr1;chr1;chr1;chr1;chr1;chr1;chr1;chr1;chr1;chr1;chr1;chr1;chr1;chr1;chr1;chr1;chr1;chr1;chr1;chr1;chr1;chr1;chr1;chr1;chr1	44146981;44146981;44146981;44147744;44156937;44156937;44156937;44156937;44158144;44158144;44158144;44158144;44158805;44158805;44158805;44160977;44160977;44160977;44160977;44161810;44161810;44161810;44161810;44163877;44163877;44163877;44163877;44166809;44166809;44166809;44166809;44173338;44173338;44173338;44173338;44173912;44173912;44173912;44173912;44174162;44174162;44174162;44174162;44175839;441…	44147965;44147965;44147965;44148150;44157112;44157112;44157112;44157112;44158259;44158891;44158335;44158259;44158891;44158891;44158891;44161037;44161037;44161037;44161037;44161953;44161953;44161953;44161953;44164084;44164084;44164084;44164084;44167882;44167882;44167882;44167882;44173579;44173579;44173579;44173579;44174031;44174031;44174031;44174031;44174375;44174375;44174375;44174375;44175983;441…	+;+;+;+;+;+;+;+;+;+;+;+;+;+;+;+;+;+;+;+;+;+;+;+;+;+;+;+;+;+;+;+;+;+;+;+;+;+;+;+;+;+;+;+;+;+;+;+;+;+;+;+;+;+;+;+;+;+;+	5318	1668	1287	1599	1635	1762	1493	1710	1558	1743	1867	1378	1706	1318	1192	1610	1622	1358	1182	1031	1167	1179	1481	1568	733	652	812	1335	1433	610	599	1079	1131	1240	1185	1331	1408
Mettl21e	chr1;chr1;chr1;chr1;chr1	44204070;44210164;44211032;44218111;44218840	44206753;44210281;44211198;44218230;44218931	-;-;-;-;-	3181	0	0	0	0	0	0	0	0	0	0	0	0	0	1	0	0	0	0	3	0	0	0	0	0	0	0	0	0	0	0	0	0	0	0	0	0
Gm28893	chr1;chr1;chr1	44392830;44393170;44393568	44392897;44393308;44393832	+;+;+	472	0	0	0	0	0	0	0	0	0	0	0	0	0	1	0	0	0	0	0	0	0	1	0	0	0	0	0	0	0	0	0	0	0	0	0	0
Gm39635	chr1;chr1;chr1;chr1;chr1;chr1	44522564;44550054;44550309;44550309;44551380;44551380	44522601;44550080;44550710;44550710;44551457;44551457	-;-;-;-;-;-	545	0	1	0	0	1	0	2	0	2	2	6	1	11	21	6	6	9	19	24	18	9	17	23	23	21	37	15	22	9	6	8	6	1	2	0	1
Gulp1	chr1;chr1;chr1;chr1;chr1;chr1;chr1;chr1;chr1;chr1;chr1;chr1;chr1;chr1;chr1;chr1;chr1;chr1;chr1;chr1;chr1;chr1;chr1;chr1;chr1;chr1;chr1;chr1;chr1;chr1;chr1;chr1;chr1;chr1;chr1;chr1;chr1;chr1;chr1;chr1;chr1;chr1;chr1;chr1;chr1;chr1;chr1;chr1;chr1;chr1;chr1;chr1;chr1;chr1;chr1;chr1;chr1;chr1;chr1;chr1	44551497;44551497;44551497;44551671;44551886;44689144;44689144;44689144;44689144;44689144;44708617;44708617;44708617;44708617;44708617;44744474;44744474;44744474;44744474;44744474;44754343;44754343;44754343;44754343;44754343;44766014;44766014;44766014;44766014;44766014;44773271;44773271;44773271;44773271;44773271;44773640;44773640;44773640;44774053;44774053;44774053;44774053;44774053;44780968;447…	44551872;44551872;44551872;44551872;44551966;44689215;44689215;44689215;44689215;44689215;44708678;44708678;44708678;44708678;44708678;44744545;44744545;44744545;44744545;44744545;44754441;44754441;44754441;44754441;44754441;44766151;44766151;44766151;44766151;44766151;44773387;44773387;44773387;44773387;44773387;44773663;44773663;44773663;44774145;44774145;44774145;44774145;44774145;44781106;447…	+;+;+;+;+;+;+;+;+;+;+;+;+;+;+;+;+;+;+;+;+;+;+;+;+;+;+;+;+;+;+;+;+;+;+;+;+;+;+;+;+;+;+;+;+;+;+;+;+;+;+;+;+;+;+;+;+;+;+;+	3268	1986	1383	1883	1615	1582	1257	1275	1540	1004	1238	945	1169	1980	2252	1706	1676	3293	3010	2841	3749	4057	2757	2530	3303	3740	3212	3215	3607	2950	2568	1762	1859	1022	967	1030	1227
4930521E06Rik	chr1;chr1;chr1	44739675;44744156;44744932	44740481;44744236;44744949	-;-;-	906	4	2	3	6	0	3	1	1	3	2	1	3	1	7	5	7	10	7	6	5	3	8	1	8	0	9	12	6	6	0	4	6	3	3	3	9
Col3a1	chr1;chr1;chr1;chr1;chr1;chr1;chr1;chr1;chr1;chr1;chr1;chr1;chr1;chr1;chr1;chr1;chr1;chr1;chr1;chr1;chr1;chr1;chr1;chr1;chr1;chr1;chr1;chr1;chr1;chr1;chr1;chr1;chr1;chr1;chr1;chr1;chr1;chr1;chr1;chr1;chr1;chr1;chr1;chr1;chr1;chr1;chr1;chr1;chr1;chr1;chr1	45311538;45321497;45321942;45322406;45323723;45325360;45325805;45326571;45327589;45327810;45328433;45328877;45329053;45330103;45330555;45331106;45331517;45331678;45331973;45332135;45332965;45333563;45334007;45334214;45334597;45334761;45335135;45335728;45336660;45337241;45337426;45337958;45338574;45338710;45339359;45339874;45340255;45340630;45340866;45341138;45342123;45343256;45343394;45343966;453…	45311832;45321696;45321992;45322519;45323797;45325413;45325858;45326624;45327642;45327863;45328486;45328921;45329106;45330147;45330608;45331204;45331561;45331776;45332026;45332242;45333018;45333661;45334060;45334312;45334650;45334814;45335188;45335781;45336704;45337339;45337533;45338011;45338627;45338763;45339412;45339981;45340308;45340683;45341027;45341245;45342230;45343309;45343501;45344019;453…	+;+;+;+;+;+;+;+;+;+;+;+;+;+;+;+;+;+;+;+;+;+;+;+;+;+;+;+;+;+;+;+;+;+;+;+;+;+;+;+;+;+;+;+;+;+;+;+;+;+;+	5564	1865	1508	1583	790	27	129	32	61	11	10	10	13	3	19	21	20	4	0	5	7	2	53	73	18	22	14	173	116	11	21	307	213	107	72	69	62
Col5a2	chr1;chr1;chr1;chr1;chr1;chr1;chr1;chr1;chr1;chr1;chr1;chr1;chr1;chr1;chr1;chr1;chr1;chr1;chr1;chr1;chr1;chr1;chr1;chr1;chr1;chr1;chr1;chr1;chr1;chr1;chr1;chr1;chr1;chr1;chr1;chr1;chr1;chr1;chr1;chr1;chr1;chr1;chr1;chr1;chr1;chr1;chr1;chr1;chr1;chr1;chr1;chr1;chr1;chr1	45374331;45376639;45378307;45380000;45382116;45383167;45383591;45384400;45384962;45386833;45388213;45389372;45390032;45391076;45391662;45391824;45392304;45392815;45393053;45394382;45394721;45396061;45396450;45400821;45402079;45403116;45403260;45403421;45404201;45404733;45405240;45406240;45406544;45407022;45407233;45407702;45411434;45413470;45414748;45416927;45417588;45418499;45421221;45421944;454…	45376230;45376878;45378494;45380291;45382223;45383220;45383698;45384453;45385069;45386886;45388320;45389479;45390193;45391129;45391715;45391931;45392357;45392868;45393106;45394435;45394828;45396159;45396494;45400874;45402132;45403169;45403313;45403519;45404254;45404831;45405293;45406347;45406597;45407120;45407277;45407800;45411487;45413514;45414801;45416971;45417641;45418552;45421274;45421997;454…	-;-;-;-;-;-;-;-;-;-;-;-;-;-;-;-;-;-;-;-;-;-;-;-;-;-;-;-;-;-;-;-;-;-;-;-;-;-;-;-;-;-;-;-;-;-;-;-;-;-;-;-;-;-	6615	771	643	689	472	666	695	671	696	469	680	357	406	168	210	212	322	131	124	72	62	61	170	289	9	22	14	126	114	14	29	169	124	55	59	49	102
Gm39637	chr1;chr1;chr1;chr1;chr1;chr1;chr1;chr1;chr1;chr1;chr1;chr1;chr1;chr1;chr1;chr1;chr1;chr1;chr1;chr1;chr1;chr1	45684793;45684793;45684793;45684793;45711802;45718018;45718018;45718018;45718018;45718018;45718590;45718590;45718590;45718590;45718590;45722638;45722638;45722638;45722841;45722841;45731952;45731952	45685432;45685432;45685432;45685432;45713076;45718073;45718073;45718073;45718073;45718073;45718665;45718665;45718665;45718665;45718665;45724478;45722892;45724478;45724478;45722892;45734129;45734129	-;-;-;-;-;-;-;-;-;-;-;-;-;-;-;-;-;-;-;-;-;-	6066	0	0	0	0	0	0	1	2	1	1	0	1	1	4	0	0	0	8	5	0	0	0	39	0	1	0	1	0	2	1	0	0	1	0	1	15
Wdr75	chr1;chr1;chr1;chr1;chr1;chr1;chr1;chr1;chr1;chr1;chr1;chr1;chr1;chr1;chr1;chr1;chr1;chr1;chr1;chr1;chr1;chr1;chr1;chr1;chr1;chr1;chr1;chr1;chr1;chr1;chr1;chr1;chr1;chr1;chr1;chr1;chr1;chr1;chr1;chr1;chr1;chr1;chr1;chr1;chr1;chr1;chr1;chr1;chr1;chr1;chr1;chr1;chr1;chr1;chr1;chr1;chr1	45795153;45795153;45795501;45799016;45799016;45799016;45801161;45801161;45801161;45802039;45802039;45802039;45803877;45803877;45803877;45805377;45805377;45805377;45806673;45806673;45806673;45807671;45807671;45807671;45812041;45812041;45812041;45813045;45813045;45813045;45813190;45813190;45813190;45814541;45814541;45814541;45816477;45816477;45816477;45817263;45817263;45817263;45818170;45818170;458…	45795604;45795604;45795604;45799145;45799145;45799145;45801226;45801226;45801226;45802129;45802129;45802129;45804001;45804001;45804001;45805447;45805447;45805447;45806792;45806792;45806792;45807759;45807759;45807759;45812199;45812199;45812199;45813104;45813104;45813104;45813305;45813305;45813305;45814716;45814716;45814716;45816634;45816634;45816634;45817443;45818264;45817443;45818264;45818264;458…	+;+;+;+;+;+;+;+;+;+;+;+;+;+;+;+;+;+;+;+;+;+;+;+;+;+;+;+;+;+;+;+;+;+;+;+;+;+;+;+;+;+;+;+;+;+;+;+;+;+;+;+;+;+;+;+;+	3849	2988	3557	2640	2373	2253	1811	1739	1975	1716	1749	1126	1432	1347	1533	1561	1555	1578	1385	968	1505	1319	1593	1424	809	884	898	1339	1469	954	867	1098	1137	1344	1162	1494	1576
Gm30900	chr1;chr1	45826151;45829528	45826447;45830144	-;-	914	0	3	0	0	0	0	0	0	0	0	0	0	0	0	0	0	5	0	1	0	0	0	0	0	0	0	0	0	1	0	0	0	1	1	0	0
Slc40a1	chr1;chr1;chr1;chr1;chr1;chr1;chr1;chr1;chr1;chr1;chr1;chr1;chr1;chr1;chr1;chr1;chr1;chr1;chr1;chr1;chr1;chr1;chr1;chr1;chr1;chr1	45908070;45908080;45908080;45910892;45910892;45910892;45912236;45912236;45912236;45918309;45918309;45918309;45918885;45918885;45918885;45921156;45921156;45921156;45924717;45924717;45924717;45925221;45925221;45925221;45926424;45926424	45909719;45909719;45909719;45911530;45911530;45911530;45912481;45912481;45912481;45918435;45918435;45918435;45919000;45919000;45919000;45921315;45921315;45921315;45924784;45924784;45924784;45925327;45925408;45925594;45926536;45926535	-;-;-;-;-;-;-;-;-;-;-;-;-;-;-;-;-;-;-;-;-;-;-;-;-;-	3493	137	116	128	115	38	66	120	160	45	58	48	65	86	109	223	223	139	73	46	68	107	243	265	75	64	57	394	375	65	57	420	458	219	193	215	207
Stk-ps2	chr1;chr1;chr1;chr1;chr1;chr1;chr1	46020415;46020415;46024904;46024904;46026499;46028798;46028798	46021947;46021947;46025093;46025093;46026618;46030437;46030437	-;-;-;-;-;-;-	3483	0	0	0	0	0	0	0	0	0	0	0	0	0	1	0	0	0	5	4	0	0	0	0	0	0	0	2	1	0	0	0	1	0	1	0	0
Dnah7b	chr1;chr1;chr1;chr1;chr1;chr1;chr1;chr1;chr1;chr1;chr1;chr1;chr1;chr1;chr1;chr1;chr1;chr1;chr1;chr1;chr1;chr1;chr1;chr1;chr1;chr1;chr1;chr1;chr1;chr1;chr1;chr1;chr1;chr1;chr1;chr1;chr1;chr1;chr1;chr1;chr1;chr1;chr1;chr1;chr1;chr1;chr1;chr1;chr1;chr1;chr1;chr1;chr1;chr1;chr1;chr1;chr1;chr1;chr1;chr1;chr1;chr1;chr1;chr1;chr1;chr1;chr1;chr1;chr1;chr1;chr1;chr1;chr1;chr1;chr1;chr1;chr1;chr1;chr1;chr1…	46065794;46066117;46066425;46066425;46066426;46066427;46066427;46066428;46066429;46066441;46066442;46066443;46066446;46066446;46066446;46066446;46066446;46066447;46066738;46066796;46066796;46066796;46066945;46078523;46078523;46078523;46078523;46078523;46078523;46078523;46078523;46078523;46078523;46078523;46078523;46078523;46078523;46078523;46078523;46078523;46078523;46078523;46081435;46081435;460…	46066088;46066360;46067004;46067004;46067004;46067004;46067004;46067004;46067004;46067004;46067004;46067004;46067004;46067004;46067004;46067004;46066676;46067004;46066824;46067004;46067004;46067004;46067004;46078585;46078585;46078585;46078585;46078585;46078585;46078585;46078585;46078585;46078585;46078585;46078585;46078585;46078585;46078585;46078585;46078585;46078585;46078585;46081497;46081497;460…	+;+;+;+;+;+;+;+;+;+;+;+;+;+;+;+;+;+;+;+;+;+;+;+;+;+;+;+;+;+;+;+;+;+;+;+;+;+;+;+;+;+;+;+;+;+;+;+;+;+;+;+;+;+;+;+;+;+;+;+;+;+;+;+;+;+;+;+;+;+;+;+;+;+;+;+;+;+;+;+;+;+;+;+;+;+;+;+;+;+;+;+;+;+;+;+;+;+;+;+;+;+;+;+;+;+;+;+;+;+;+;+;+;+;+;+;+;+;+;+;+;+;+;+;+;+;+;+;+;+;+;+;+;+;+;+;+;+;+;+;+;+;+;+;+;+;+;+;+;+;+;+;+;+;+;+;+;+;+;+;+;+;+;+;+;+;+;+;+;+;+;+;+;+;+;+;+;+;+;+;+;+;+;+;+;+;+;+;+;+;+;+;+;+;+;+;+;+;+;+…	15146	725	293	802	919	793	756	695	667	1034	1067	442	626	415	443	759	806	505	503	400	391	428	1052	895	372	192	317	1497	1205	297	333	1191	1352	1193	1157	1748	1565
Gm31046	chr1;chr1;chr1;chr1;chr1;chr1;chr1	46221792;46222608;46222895;46232150;46232150;46232520;46232520	46222248;46223016;46223016;46232303;46232303;46233437;46233437	-;-;-;-;-;-;-	1938	3	0	1	2	3	4	3	1	5	1	3	3	0	0	1	3	2	0	7	0	2	0	2	1	1	5	2	1	0	0	7	2	11	5	7	1
Dnah7c	chr1;chr1;chr1;chr1;chr1;chr1;chr1;chr1;chr1;chr1;chr1;chr1;chr1;chr1;chr1;chr1;chr1;chr1;chr1;chr1;chr1;chr1;chr1;chr1;chr1;chr1;chr1;chr1;chr1;chr1;chr1;chr1;chr1;chr1;chr1;chr1;chr1;chr1;chr1;chr1;chr1;chr1;chr1;chr1;chr1;chr1;chr1;chr1;chr1;chr1;chr1;chr1;chr1;chr1;chr1;chr1;chr1;chr1;chr1;chr1;chr1;chr1;chr1;chr1;chr1;chr1;chr1;chr1;chr1;chr1;chr1;chr1;chr1;chr1;chr1;chr1;chr1;chr1;chr1;chr1…	46424245;46425518;46430772;46430772;46440473;46440473;46455755;46455755;46457207;46457207;46465844;46465844;46467251;46467251;46481981;46481981;46494600;46494600;46504033;46504033;46514553;46514553;46515280;46515280;46519089;46519089;46520513;46520513;46524046;46524046;46527464;46527464;46530499;46530499;46532574;46532574;46535058;46535058;46594941;46594941;46596891;46596891;46602677;46602677;466…	46425627;46425627;46430834;46430834;46440535;46440535;46455863;46455863;46457354;46457354;46465931;46465931;46467431;46467431;46482056;46482056;46494725;46494725;46504152;46504152;46514736;46514736;46515459;46515459;46519361;46519361;46520640;46520640;46524124;46524124;46527688;46527688;46530645;46530645;46533259;46533259;46535244;46535244;46595134;46595134;46597089;46597089;46602817;46602817;466…	+;+;+;+;+;+;+;+;+;+;+;+;+;+;+;+;+;+;+;+;+;+;+;+;+;+;+;+;+;+;+;+;+;+;+;+;+;+;+;+;+;+;+;+;+;+;+;+;+;+;+;+;+;+;+;+;+;+;+;+;+;+;+;+;+;+;+;+;+;+;+;+;+;+;+;+;+;+;+;+;+;+;+;+;+;+;+;+;+;+;+;+;+;+;+;+;+;+;+;+;+;+;+;+;+;+;+;+;+;+;+;+;+;+;+;+;+;+;+;+;+;+;+;+;+;+;+;+;+;+;+;+;+;+;+;+;+;+;+;+;+;+;+;+;+;+;+;+;+;+;+;+;+;+;+;+;+;+;+;+;+;+;+;+;+;+;+;+	14207	57	39	74	78	90	84	57	55	95	95	45	54	23	28	70	74	23	32	31	15	11	79	48	14	13	21	91	81	38	17	107	99	135	147	199	194
Slc39a10	chr1;chr1;chr1;chr1;chr1;chr1;chr1;chr1;chr1;chr1;chr1;chr1;chr1;chr1;chr1;chr1;chr1;chr1;chr1;chr1;chr1;chr1;chr1;chr1;chr1;chr1;chr1;chr1;chr1;chr1;chr1;chr1;chr1;chr1;chr1;chr1;chr1;chr1;chr1;chr1;chr1;chr1;chr1;chr1;chr1;chr1;chr1;chr1;chr1;chr1;chr1;chr1;chr1	46807544;46807544;46807544;46807544;46807544;46811986;46811986;46811986;46811986;46811986;46818063;46818063;46818063;46818063;46818063;46819065;46819065;46819065;46819065;46819065;46820523;46820523;46820523;46820523;46820523;46826093;46826093;46826093;46826093;46826093;46827343;46827343;46827343;46827343;46827343;46832556;46832556;46832556;46832556;46832556;46835127;46835127;46835127;46835127;468…	46810111;46810111;46810111;46810111;46810111;46812176;46812176;46812176;46812176;46812176;46818143;46818143;46818143;46818143;46818143;46819433;46819433;46819433;46819433;46819433;46820643;46820643;46820643;46820643;46820643;46826281;46826281;46826281;46826281;46826281;46827512;46827512;46827512;46827512;46827512;46832763;46832763;46832763;46832763;46832763;46836151;46836151;46836151;46836151;468…	-;-;-;-;-;-;-;-;-;-;-;-;-;-;-;-;-;-;-;-;-;-;-;-;-;-;-;-;-;-;-;-;-;-;-;-;-;-;-;-;-;-;-;-;-;-;-;-;-;-;-;-;-	7483	9805	8323	8909	8131	8712	7430	6785	7676	5263	6631	3315	3939	1865	2269	3915	3568	1514	1663	1033	999	1227	3061	3312	492	510	587	2695	2431	607	483	2269	2377	1653	1588	1940	2207
Gm39638	chr1;chr1;chr1;chr1	47251863;47283614;47285280;47287906	47251934;47283662;47285426;47288100	+;+;+;+	463	0	0	0	0	0	0	0	0	0	0	0	0	0	0	0	0	0	0	0	1	0	0	0	0	0	0	0	0	0	0	0	1	0	0	0	0
Gm39639	chr1;chr1;chr1	47433524;47440053;47460984	47433775;47440247;47461160	+;+;+	624	0	0	0	0	0	0	0	0	0	0	0	0	0	0	0	0	0	0	0	0	0	0	0	0	0	0	0	1	0	0	1	0	0	0	0	0
Mir6350	chr1	47467021	47467125	-	105	0	0	0	0	0	0	0	0	0	0	0	0	0	0	0	0	0	0	0	0	0	0	0	0	0	0	0	0	0	0	0	0	0	0	0	0
C230029F24Rik	chr1;chr1;chr1;chr1;chr1	49244616;49310820;49335369;49338082;49340390	49244728;49310969;49335468;49338218;49340431	+;+;+;+;+	542	0	0	0	0	0	0	0	0	0	0	0	0	0	0	0	0	0	0	0	0	0	0	0	0	0	0	0	0	0	0	0	0	0	0	0	0
Gm39640	chr1;chr1;chr1	50297902;50298696;50322018	50297954;50298725;50322048	-;-;-	114	0	0	0	0	0	0	0	0	0	0	0	0	0	1	0	0	0	0	1	0	0	0	0	0	0	0	0	0	0	0	0	0	0	0	0	0
Gm28321	chr1;chr1	50812475;50815400	50812630;50817701	+;+	2458	0	0	0	0	0	0	0	1	0	0	0	0	0	4	0	0	0	2	1	0	1	0	0	0	0	0	0	0	0	0	0	0	0	0	0	0
LOC108167624	chr1;chr1;chr1	50900542;50912788;50914231	50900782;50912872;50914773	+;+;+	869	0	0	0	0	0	0	0	0	0	0	0	0	0	0	0	0	0	0	0	0	0	0	0	0	0	0	0	0	0	0	1	0	0	0	0	0
Tmeff2	chr1;chr1;chr1;chr1;chr1;chr1;chr1;chr1;chr1;chr1	50927523;50930549;50938213;50943197;51071468;51132143;51133059;51180252;51181737;51185385	50928119;50930658;50938342;50943223;51071564;51132291;51133118;51180375;51181895;51187270	+;+;+;+;+;+;+;+;+;+	3339	28	41	59	57	163	120	336	303	611	511	433	540	300	256	373	442	160	258	138	128	87	408	412	83	110	96	505	578	62	73	630	762	272	240	402	331
9330175M20Rik	chr1;chr1;chr1;chr1;chr1	51218386;51251267;51259385;51327788;51333684	51220440;51251487;51259430;51327921;51333779	-;-;-;-;-	2552	0	1	1	0	0	1	3	0	4	3	0	0	0	1	1	1	0	2	5	1	0	4	4	0	0	0	4	0	1	0	4	0	0	0	0	2
Sdpr	chr1;chr1	51289126;51300649	51289868;51302960	+;+	3055	69	21	53	21	19	21	47	62	13	12	11	17	2	5	31	13	9	16	6	1	2	23	30	2	9	6	64	74	8	7	142	119	87	99	228	119
Nabp1	chr1;chr1;chr1;chr1;chr1;chr1;chr1;chr1;chr1;chr1;chr1;chr1;chr1;chr1;chr1;chr1;chr1;chr1;chr1;chr1;chr1;chr1;chr1;chr1;chr1;chr1;chr1;chr1;chr1;chr1;chr1;chr1;chr1;chr1;chr1;chr1;chr1;chr1;chr1;chr1	51465806;51465857;51466006;51469488;51469488;51469488;51469820;51469820;51470971;51470971;51472329;51472329;51472329;51472329;51472329;51472329;51473006;51473006;51473006;51473006;51473006;51473006;51474534;51474534;51474534;51474534;51474534;51474534;51477478;51477478;51477478;51477478;51477478;51477478;51477825;51477825;51477825;51477825;51478301;51478372	51469086;51469086;51469926;51471411;51471411;51471411;51471411;51469926;51471411;51471411;51472380;51472380;51472380;51472380;51472380;51472380;51473081;51473081;51473081;51473081;51473081;51473081;51474605;51474605;51474605;51474605;51474605;51474605;51477616;51477616;51477616;51477616;51477616;51477616;51478399;51478414;51478414;51478414;51478399;51478399	-;-;-;-;-;-;-;-;-;-;-;-;-;-;-;-;-;-;-;-;-;-;-;-;-;-;-;-;-;-;-;-;-;-;-;-;-;-;-;-	6535	433	560	396	360	533	463	593	614	178	242	137	168	171	219	187	166	183	166	95	117	198	161	187	70	81	63	227	235	78	104	218	203	309	322	420	455
Gm17767	chr1;chr1;chr1;chr1;chr1;chr1	51582167;51582167;51590384;51590384;51596301;51607359	51582778;51582778;51590476;51590476;51596718;51607520	-;-;-;-;-;-	1285	0	0	0	0	5	3	1	1	2	2	1	2	1	2	1	1	0	1	1	2	0	0	0	0	0	0	0	0	0	0	0	0	1	0	0	0
Gm31636	chr1;chr1;chr1;chr1;chr1;chr1	51622474;51622474;51626493;51626493;51639445;51645913	51622520;51622520;51626649;51626649;51639498;51645946	+;+;+;+;+;+	292	0	0	0	0	0	0	0	0	0	0	0	0	0	0	0	0	0	0	0	0	0	0	0	0	0	0	0	0	0	0	0	0	0	0	0	0
Myo1b	chr1;chr1;chr1;chr1;chr1;chr1;chr1;chr1;chr1;chr1;chr1;chr1;chr1;chr1;chr1;chr1;chr1;chr1;chr1;chr1;chr1;chr1;chr1;chr1;chr1;chr1;chr1;chr1;chr1;chr1;chr1;chr1;chr1;chr1;chr1;chr1;chr1;chr1;chr1;chr1;chr1;chr1;chr1;chr1;chr1;chr1;chr1;chr1;chr1;chr1;chr1;chr1;chr1;chr1;chr1;chr1;chr1;chr1;chr1;chr1;chr1;chr1;chr1;chr1;chr1;chr1;chr1;chr1;chr1;chr1;chr1;chr1;chr1;chr1;chr1;chr1;chr1;chr1;chr1;chr1…	51749758;51749758;51749758;51749874;51749874;51749874;51749989;51749989;51749989;51755643;51755643;51755643;51755643;51755643;51755643;51755643;51755643;51755643;51757105;51757105;51757105;51757105;51757105;51757105;51757105;51757105;51757105;51757876;51757876;51757876;51757876;51757876;51757876;51757876;51757876;51757876;51760295;51760295;51760295;51760295;51760295;51760295;51760295;51760295;517…	51751296;51751296;51751296;51751296;51751296;51751296;51751296;51751296;51751296;51755770;51755770;51755770;51755770;51755770;51755770;51755770;51755770;51755770;51757257;51757257;51757257;51757257;51757257;51757257;51757257;51757257;51757257;51758008;51758008;51758008;51758008;51758008;51758008;51758008;51758008;51758008;51760401;51760401;51760401;51760401;51760401;51760401;51760401;51760401;517…	-;-;-;-;-;-;-;-;-;-;-;-;-;-;-;-;-;-;-;-;-;-;-;-;-;-;-;-;-;-;-;-;-;-;-;-;-;-;-;-;-;-;-;-;-;-;-;-;-;-;-;-;-;-;-;-;-;-;-;-;-;-;-;-;-;-;-;-;-;-;-;-;-;-;-;-;-;-;-;-;-;-;-;-;-;-;-;-;-;-;-;-;-;-;-;-;-;-;-;-;-;-;-;-;-;-;-;-;-;-;-;-;-;-;-;-;-;-;-;-;-;-;-;-;-;-;-;-;-;-;-;-;-;-;-;-;-;-;-;-;-;-;-;-;-;-;-;-;-;-;-;-;-;-;-;-;-;-;-;-;-;-;-;-;-;-;-;-;-;-;-;-;-;-;-;-;-;-;-;-;-;-;-;-;-;-;-;-;-;-;-;-;-;-;-;-;-;-;-;-…	6228	4367	2986	4630	3708	5293	4613	5268	5533	5416	6072	3972	4778	2082	2151	3752	3803	1322	1555	884	854	714	2664	2989	290	302	233	2134	1908	138	156	2226	2443	1338	1326	1439	1425
Gm33795	chr1;chr1;chr1	51916287;51916741;51916998	51916504;51916923;51919988	+;+;+	3392	5	0	8	5	6	8	14	7	9	9	13	7	3	4	6	11	0	3	3	2	0	4	7	0	0	0	3	3	1	0	5	4	0	2	6	3
Stat4	chr1;chr1;chr1;chr1;chr1;chr1;chr1;chr1;chr1;chr1;chr1;chr1;chr1;chr1;chr1;chr1;chr1;chr1;chr1;chr1;chr1;chr1;chr1;chr1;chr1;chr1;chr1;chr1;chr1;chr1;chr1;chr1;chr1;chr1;chr1;chr1;chr1;chr1;chr1;chr1;chr1;chr1;chr1;chr1;chr1;chr1;chr1;chr1;chr1;chr1;chr1;chr1;chr1;chr1;chr1;chr1;chr1;chr1;chr1;chr1;chr1;chr1;chr1;chr1;chr1;chr1;chr1;chr1;chr1;chr1;chr1;chr1;chr1;chr1;chr1;chr1;chr1;chr1;chr1;chr1…	51987106;51987115;51987148;51996262;51996262;51996262;52008225;52008240;52011783;52011783;52011783;52013790;52013790;52013790;52013790;52013790;52065315;52065315;52065315;52065315;52065315;52068746;52068746;52068746;52068746;52068746;52071861;52071861;52071861;52071861;52071861;52074677;52074677;52074677;52074677;52074677;52076533;52076533;52076533;52076533;52076533;52078494;52078494;52078494;520…	51987220;51987220;51987220;51996349;51996349;51996349;52008728;52008728;52011911;52011911;52011911;52013934;52013934;52013934;52013934;52013934;52065413;52065413;52065413;52065413;52065413;52068838;52068838;52068838;52068838;52068838;52071939;52071939;52071939;52071939;52071939;52074762;52074762;52074762;52074762;52074762;52076684;52076684;52076684;52076684;52076684;52078652;52078652;52078652;520…	+;+;+;+;+;+;+;+;+;+;+;+;+;+;+;+;+;+;+;+;+;+;+;+;+;+;+;+;+;+;+;+;+;+;+;+;+;+;+;+;+;+;+;+;+;+;+;+;+;+;+;+;+;+;+;+;+;+;+;+;+;+;+;+;+;+;+;+;+;+;+;+;+;+;+;+;+;+;+;+;+;+;+;+;+;+;+;+;+;+;+;+;+;+;+;+;+;+;+;+;+;+;+;+;+;+;+;+;+;+;+;+;+;+;+;+;+;+;+;+;+	3208	36	38	24	27	17	14	9	15	8	7	1	2	1	4	3	1	0	0	8	0	2	6	9	4	1	0	3	4	4	13	13	4	4	4	8	4
Gm31812	chr1;chr1;chr1	52107293;52108309;52113721	52107506;52109259;52113890	-;-;-	1335	18	11	2	4	2	5	1	7	6	8	5	1	3	4	13	13	16	10	7	16	8	8	4	34	40	72	14	18	63	38	25	22	43	40	63	63
Stat1	chr1;chr1;chr1;chr1;chr1;chr1;chr1;chr1;chr1;chr1;chr1;chr1;chr1;chr1;chr1;chr1;chr1;chr1;chr1;chr1;chr1;chr1;chr1;chr1;chr1;chr1;chr1;chr1;chr1;chr1;chr1;chr1;chr1;chr1;chr1;chr1;chr1;chr1;chr1;chr1;chr1;chr1;chr1;chr1;chr1;chr1;chr1;chr1;chr1;chr1;chr1;chr1;chr1;chr1;chr1;chr1;chr1;chr1;chr1;chr1;chr1;chr1;chr1;chr1;chr1;chr1;chr1;chr1;chr1;chr1;chr1;chr1;chr1;chr1;chr1;chr1;chr1;chr1;chr1;chr1…	52119438;52119438;52119442;52119622;52119622;52119650;52119912;52119912;52119912;52119912;52119912;52119912;52122591;52122591;52122591;52122591;52122591;52122591;52123114;52123114;52123114;52123114;52123114;52123114;52126520;52126520;52126520;52126520;52126520;52126520;52132544;52132544;52132544;52132544;52132544;52132544;52135603;52135603;52135603;52135603;52135603;52135603;52136879;52136879;521…	52119623;52119608;52119623;52119793;52119793;52119793;52120072;52120035;52120035;52120035;52120072;52120072;52122721;52122721;52122721;52122721;52122721;52122721;52123258;52123258;52123258;52123258;52123258;52123258;52126618;52126618;52126618;52126618;52126618;52126618;52132633;52132633;52132633;52132633;52132633;52132633;52135681;52135681;52135681;52135681;52135681;52135681;52136970;52136970;521…	+;+;+;+;+;+;+;+;+;+;+;+;+;+;+;+;+;+;+;+;+;+;+;+;+;+;+;+;+;+;+;+;+;+;+;+;+;+;+;+;+;+;+;+;+;+;+;+;+;+;+;+;+;+;+;+;+;+;+;+;+;+;+;+;+;+;+;+;+;+;+;+;+;+;+;+;+;+;+;+;+;+;+;+;+;+;+;+;+;+;+;+;+;+;+;+;+;+;+;+;+;+;+;+;+;+;+;+;+;+;+;+;+;+;+;+;+;+;+;+;+;+;+;+;+;+;+;+;+;+;+;+;+;+;+;+;+;+;+;+;+;+;+;+;+;+;+;+;+;+	5356	507	550	494	451	465	396	476	501	334	496	306	371	256	403	394	368	369	332	319	361	523	521	517	712	714	720	934	883	924	981	1074	1020	1323	1460	1612	1681
Gls	chr1;chr1;chr1;chr1;chr1;chr1;chr1;chr1;chr1;chr1;chr1;chr1;chr1;chr1;chr1;chr1;chr1;chr1;chr1;chr1;chr1;chr1;chr1;chr1;chr1;chr1;chr1;chr1;chr1;chr1;chr1;chr1;chr1;chr1;chr1;chr1;chr1;chr1;chr1;chr1;chr1;chr1;chr1;chr1;chr1;chr1;chr1;chr1;chr1;chr1;chr1;chr1;chr1;chr1;chr1;chr1;chr1;chr1;chr1;chr1;chr1;chr1;chr1;chr1;chr1;chr1;chr1;chr1;chr1;chr1;chr1;chr1;chr1;chr1;chr1;chr1;chr1;chr1;chr1;chr1…	52163449;52163449;52163449;52164530;52164563;52168336;52168336;52168336;52168336;52168336;52168485;52168485;52168485;52168485;52168485;52168897;52168897;52168897;52168897;52168897;52185280;52185280;52185281;52188679;52188679;52188679;52188679;52188679;52188679;52188679;52188679;52189423;52189423;52189423;52189423;52189423;52189423;52189423;52189423;52191111;52191111;52191111;52191111;52191111;521…	52166314;52166314;52166314;52166314;52166314;52168399;52168399;52168399;52168399;52168399;52168561;52168561;52168561;52168561;52168561;52168958;52168958;52168958;52168958;52168958;52187794;52187853;52187794;52188771;52188771;52188771;52188771;52188771;52188771;52188771;52188771;52189554;52189554;52189554;52189554;52189554;52189554;52189554;52189554;52191287;52191287;52191287;52191287;52191287;521…	-;-;-;-;-;-;-;-;-;-;-;-;-;-;-;-;-;-;-;-;-;-;-;-;-;-;-;-;-;-;-;-;-;-;-;-;-;-;-;-;-;-;-;-;-;-;-;-;-;-;-;-;-;-;-;-;-;-;-;-;-;-;-;-;-;-;-;-;-;-;-;-;-;-;-;-;-;-;-;-;-;-;-;-;-;-;-;-;-;-;-;-;-;-;-;-;-;-;-;-;-;-;-;-;-;-;-;-;-;-;-;-;-;-;-;-;-;-;-;-;-;-;-;-;-;-;-;-;-;-;-;-;-;-;-;-;-;-;-;-;-;-;-;-;-	12536	6055	4505	6073	5943	7671	5950	7852	8092	6079	6664	4181	5305	2523	2773	6655	6436	3188	3166	2259	3057	4022	7058	6830	5817	4876	6331	16492	14479	7594	7225	15297	15648	15416	15625	18869	19963
Gm31867	chr1;chr1;chr1;chr1	52249320;52249320;52250920;52258091	52249744;52249744;52250982;52258151	-;-;-;-	549	0	0	0	0	0	1	0	0	0	0	0	0	0	1	0	0	0	0	0	0	0	0	1	0	0	0	0	0	0	0	0	2	2	1	1	1
Gm31955	chr1;chr1;chr1;chr1;chr1;chr1	52305615;52343291;52364364;52364364;52367287;52367287	52305778;52343420;52364421;52364421;52367667;52367667	+;+;+;+;+;+	733	0	0	0	0	0	0	0	0	1	0	0	0	0	0	2	0	0	0	0	0	0	0	0	0	0	0	0	0	0	0	0	0	2	1	0	0
Nab1	chr1;chr1;chr1;chr1;chr1;chr1;chr1;chr1;chr1;chr1;chr1;chr1;chr1;chr1;chr1;chr1;chr1;chr1;chr1;chr1;chr1;chr1;chr1;chr1	52455849;52457294;52457294;52462088;52462088;52462088;52464785;52464785;52464785;52466890;52466890;52466890;52479238;52479238;52479238;52480871;52480871;52480871;52489921;52489921;52489921;52500206;52500210;52500210	52459306;52459306;52459306;52462204;52462204;52462204;52464944;52464947;52464947;52466979;52466979;52466979;52479289;52479289;52479289;52481004;52481004;52481004;52490755;52490755;52490755;52500381;52500292;52500448	-;-;-;-;-;-;-;-;-;-;-;-;-;-;-;-;-;-;-;-;-;-;-;-	5092	375	260	439	596	1172	956	1363	1453	882	936	587	713	613	614	862	914	743	774	537	621	572	954	926	329	338	268	732	679	352	312	908	951	756	734	1100	1079
Gm553	chr1;chr1;chr1;chr1;chr1;chr1	52504495;52507829;52509067;52514019;52514999;52520208	52504944;52507857;52509112;52514159;52515141;52520703	+;+;+;+;+;+	1305	3	0	0	0	3	10	3	1	2	1	2	1	2	0	1	1	0	0	7	0	1	3	0	1	2	0	0	2	0	0	3	1	0	1	6	0
Tmem194b	chr1;chr1;chr1;chr1;chr1;chr1;chr1;chr1;chr1;chr1;chr1;chr1;chr1;chr1;chr1;chr1;chr1;chr1;chr1;chr1;chr1;chr1;chr1;chr1;chr1;chr1;chr1;chr1;chr1;chr1;chr1;chr1;chr1;chr1;chr1;chr1;chr1;chr1;chr1	52568535;52568535;52570047;52570047;52597519;52630705;52630705;52637365;52637365;52637365;52637365;52640829;52640829;52640829;52640829;52641171;52641171;52641171;52641171;52642319;52642319;52642319;52642319;52643122;52643122;52643122;52643168;52645261;52645261;52645261;52645261;52648750;52648750;52648750;52648750;52649706;52649706;52649706;52649706	52568628;52568628;52570118;52570118;52597604;52630851;52630851;52637480;52637480;52637480;52637480;52641060;52641060;52641060;52641060;52641243;52641243;52641243;52641243;52642412;52642412;52642412;52642412;52643236;52643236;52643236;52643236;52645486;52645486;52645486;52645486;52648926;52648926;52648926;52648926;52651919;52651919;52651919;52651919	+;+;+;+;+;+;+;+;+;+;+;+;+;+;+;+;+;+;+;+;+;+;+;+;+;+;+;+;+;+;+;+;+;+;+;+;+;+;+	3646	987	748	810	893	945	809	1067	859	1135	1132	739	841	567	491	615	597	405	407	290	427	429	499	462	196	113	194	596	649	134	70	441	421	390	443	498	476
Gm28178	chr1;chr1;chr1;chr1;chr1;chr1	52570014;52575135;52576374;52576574;52578778;52580262	52572488;52575262;52576466;52576664;52578903;52580292	-;-;-;-;-;-	2944	0	0	1	0	0	0	0	1	0	0	0	0	0	1	0	1	0	0	0	0	0	0	1	1	0	0	0	0	0	0	2	2	1	1	0	0
Mfsd6	chr1;chr1;chr1;chr1;chr1;chr1;chr1;chr1;chr1;chr1;chr1;chr1;chr1;chr1;chr1;chr1;chr1;chr1;chr1;chr1;chr1;chr1;chr1;chr1;chr1;chr1;chr1;chr1;chr1;chr1;chr1;chr1;chr1;chr1;chr1	52656299;52656299;52656299;52656304;52658699;52658699;52659986;52660807;52660807;52660807;52662390;52662390;52662390;52662390;52662390;52663285;52663285;52663285;52663285;52663285;52676478;52676478;52676478;52676478;52676478;52708164;52708164;52708164;52708164;52708164;52726710;52727023;52727023;52727023;52727023	52658545;52658545;52658545;52658545;52661087;52658723;52661087;52661087;52661087;52661087;52662488;52662488;52662488;52662488;52662488;52663446;52663446;52663446;52663446;52663446;52676575;52676575;52676575;52676575;52676575;52709755;52709755;52709755;52709755;52709755;52726961;52727318;52727318;52727462;52727462	-;-;-;-;-;-;-;-;-;-;-;-;-;-;-;-;-;-;-;-;-;-;-;-;-;-;-;-;-;-;-;-;-;-;-	7279	84	75	147	188	526	510	950	813	795	793	640	924	398	470	1100	1255	526	465	492	498	486	1721	1641	387	337	313	1975	1722	443	264	2910	2849	1957	1926	2554	2455
Inpp1	chr1;chr1;chr1;chr1;chr1;chr1;chr1;chr1;chr1;chr1;chr1;chr1;chr1;chr1;chr1;chr1;chr1;chr1	52785425;52785425;52789418;52791688;52791688;52791688;52794470;52794470;52794470;52797041;52797041;52797041;52799285;52799285;52799285;52805840;52805929;52817402	52790217;52790217;52790217;52791862;52791862;52791862;52794670;52794670;52794670;52797101;52797101;52797101;52799536;52799536;52799536;52805914;52806086;52817688	-;-;-;-;-;-;-;-;-;-;-;-;-;-;-;-;-;-	6002	308	258	317	395	683	549	924	918	821	713	558	644	537	524	713	728	672	550	643	764	801	1025	993	1125	997	1063	1605	1717	1447	1149	1745	1823	1583	1539	2018	1989
Hibch	chr1;chr1;chr1;chr1;chr1;chr1;chr1;chr1;chr1;chr1;chr1;chr1;chr1;chr1	52845038;52853668;52860028;52862268;52865549;52868906;52885103;52901188;52902847;52904642;52905371;52913731;52916637;52920263	52845144;52853710;52860165;52862352;52865629;52868958;52885181;52901333;52902933;52904700;52905452;52913850;52916670;52920986	+;+;+;+;+;+;+;+;+;+;+;+;+;+	1838	673	655	493	506	474	439	537	539	339	458	328	423	362	466	696	700	565	470	395	371	449	692	677	323	326	367	504	590	353	352	463	512	463	412	481	617
1700019D03Rik	chr1;chr1;chr1;chr1;chr1;chr1;chr1;chr1;chr1;chr1;chr1;chr1	52922320;52922320;52922320;52922320;52922320;52925127;52947962;52952615;52953197;52963053;52971971;52991269	52925734;52925734;52925734;52925734;52925734;52925734;52948059;52952840;52953345;52963273;52972037;52991340	-;-;-;-;-;-;-;-;-;-;-;-	4248	15	19	9	20	126	99	256	272	467	545	345	392	243	302	373	418	202	174	99	97	90	154	221	25	16	24	122	117	26	13	178	187	160	201	216	263
Mstn	chr1;chr1;chr1	53061640;53063883;53066251	53062141;53064256;53068079	+;+;+	2705	1	2	4	8	331	203	1624	1911	761	964	372	397	9	17	462	496	7	12	10	6	10	368	407	11	11	8	199	188	10	10	181	206	36	27	48	50
1700019A02Rik	chr1;chr1;chr1;chr1;chr1;chr1;chr1;chr1;chr1;chr1;chr1;chr1;chr1;chr1;chr1;chr1;chr1;chr1;chr1;chr1;chr1;chr1;chr1;chr1;chr1;chr1;chr1;chr1;chr1;chr1;chr1;chr1;chr1;chr1;chr1;chr1;chr1;chr1;chr1;chr1;chr1;chr1;chr1;chr1;chr1;chr1;chr1;chr1;chr1;chr1;chr1;chr1;chr1;chr1;chr1	53158573;53158573;53158573;53158577;53158762;53163226;53163226;53163226;53163226;53163226;53163226;53170100;53170100;53170238;53170238;53170238;53170238;53170388;53170388;53170388;53170388;53170388;53170388;53177770;53177770;53177770;53177770;53177770;53177770;53181843;53181843;53181843;53181843;53181843;53181843;53182495;53182495;53182495;53182495;53182495;53182495;53185215;53185215;53185215;531…	53158788;53158788;53158788;53158788;53158788;53163268;53163245;53163245;53163245;53163245;53163245;53170260;53170260;53170260;53170260;53170260;53170260;53170458;53170458;53170458;53170458;53170458;53170458;53177827;53177827;53177827;53177827;53177827;53177827;53181895;53181895;53181895;53181895;53181895;53181895;53182544;53182544;53182544;53182544;53182544;53182544;53185290;53185290;53185290;531…	-;-;-;-;-;-;-;-;-;-;-;-;-;-;-;-;-;-;-;-;-;-;-;-;-;-;-;-;-;-;-;-;-;-;-;-;-;-;-;-;-;-;-;-;-;-;-;-;-;-;-;-;-;-;-	2051	23	22	29	30	20	22	23	17	5	9	7	8	5	7	6	5	7	5	9	4	12	10	2	11	7	9	17	16	20	3	17	9	36	33	55	40
Pms1	chr1;chr1;chr1;chr1;chr1;chr1;chr1;chr1;chr1;chr1;chr1;chr1;chr1;chr1;chr1;chr1;chr1;chr1;chr1;chr1;chr1;chr1;chr1;chr1;chr1;chr1;chr1;chr1;chr1;chr1;chr1;chr1;chr1;chr1;chr1;chr1;chr1;chr1;chr1;chr1;chr1;chr1;chr1;chr1;chr1;chr1;chr1;chr1;chr1;chr1;chr1;chr1;chr1;chr1;chr1;chr1;chr1;chr1;chr1;chr1;chr1;chr1;chr1;chr1;chr1;chr1;chr1;chr1;chr1;chr1;chr1;chr1;chr1;chr1;chr1;chr1;chr1;chr1;chr1;chr1…	53189187;53189187;53189187;53189187;53189187;53189187;53189187;53189187;53192100;53192100;53192100;53192100;53192100;53192100;53192100;53192100;53194928;53194928;53194928;53194928;53194928;53194928;53194928;53194928;53196823;53196823;53196823;53196823;53196823;53196823;53196823;53196823;53206562;53206562;53206562;53206562;53206562;53206562;53206562;53206562;53207576;53207576;53207576;53207576;532…	53189498;53189498;53189498;53189498;53189498;53189498;53189498;53189498;53192260;53192260;53192260;53192260;53192260;53192260;53192260;53192260;53195058;53195058;53195058;53195058;53195058;53195058;53195058;53195058;53197302;53197302;53197302;53197302;53197302;53197302;53197302;53197302;53207412;53207412;53207412;53207412;53207412;53207412;53207412;53207412;53207719;53207719;53207719;53207719;532…	-;-;-;-;-;-;-;-;-;-;-;-;-;-;-;-;-;-;-;-;-;-;-;-;-;-;-;-;-;-;-;-;-;-;-;-;-;-;-;-;-;-;-;-;-;-;-;-;-;-;-;-;-;-;-;-;-;-;-;-;-;-;-;-;-;-;-;-;-;-;-;-;-;-;-;-;-;-;-;-;-;-;-;-;-;-;-;-;-;-;-;-;-;-;-;-;-;-;-;-;-;-;-;-;-;-	3342	792	890	741	748	613	528	619	675	483	571	400	455	461	501	549	553	475	525	415	413	408	585	598	363	386	367	525	525	431	297	443	506	396	425	503	581
Ormdl1	chr1;chr1;chr1;chr1	53297095;53298972;53305455;53308827	53297188;53299152;53305606;53310245	+;+;+;+	1846	1973	1930	1627	1509	1765	1400	1824	2142	1517	1773	1035	1253	1514	1924	1936	1892	1862	1559	1239	1295	1733	1713	1741	1506	1462	1506	1197	1285	1982	2061	928	992	930	839	1133	1214
Osgepl1	chr1;chr1;chr1;chr1;chr1;chr1;chr1;chr1;chr1;chr1;chr1;chr1;chr1;chr1;chr1;chr1;chr1;chr1;chr1;chr1;chr1;chr1;chr1;chr1;chr1;chr1;chr1;chr1;chr1;chr1;chr1;chr1;chr1;chr1;chr1;chr1;chr1;chr1;chr1;chr1;chr1;chr1;chr1;chr1;chr1	53312892;53313356;53313624;53313624;53313624;53314856;53314856;53314856;53314856;53314856;53315012;53317902;53317902;53317902;53317907;53317907;53319943;53319943;53319943;53319943;53319943;53319943;53321080;53321080;53321080;53321080;53321080;53321080;53321305;53321496;53321496;53321496;53321496;53323167;53323167;53323167;53323167;53323167;53323167;53326004;53326004;53326004;53326004;53326004;533…	53313858;53313858;53313858;53313858;53313858;53315099;53315099;53315099;53315099;53315099;53315099;53318289;53318289;53318289;53318289;53318289;53320296;53320296;53320296;53320296;53320296;53320296;53321210;53321210;53321210;53321210;53321210;53321210;53321384;53321567;53321567;53321567;53321567;53323270;53323270;53323270;53323270;53323270;53323270;53326175;53326343;53326343;53326343;53326175;533…	+;+;+;+;+;+;+;+;+;+;+;+;+;+;+;+;+;+;+;+;+;+;+;+;+;+;+;+;+;+;+;+;+;+;+;+;+;+;+;+;+;+;+;+;+	2680	634	671	566	517	538	451	568	571	503	582	365	479	439	515	628	589	479	474	373	448	382	521	486	288	294	361	498	510	338	272	450	397	495	459	571	595
Asnsd1	chr1;chr1;chr1;chr1;chr1;chr1;chr1;chr1;chr1;chr1;chr1;chr1	53344617;53344617;53346580;53346580;53347015;53348446;53349987;53349987;53350880;53350880;53352530;53352530	53344979;53344979;53346761;53346761;53348558;53348558;53350062;53350062;53350933;53350933;53352752;53352752	-;-;-;-;-;-;-;-;-;-;-;-	2442	3597	3608	2859	2485	2634	1921	2491	2652	1895	2150	1194	1439	1495	1522	1964	1881	1429	1579	840	1184	1311	1283	1470	757	781	873	795	910	756	873	776	786	574	585	664	778
Dnah7a	chr1;chr1;chr1;chr1;chr1;chr1;chr1;chr1;chr1;chr1;chr1;chr1;chr1;chr1;chr1;chr1;chr1;chr1;chr1;chr1;chr1;chr1;chr1;chr1;chr1;chr1;chr1;chr1;chr1;chr1;chr1;chr1;chr1;chr1;chr1;chr1;chr1;chr1;chr1;chr1;chr1;chr1;chr1;chr1;chr1;chr1;chr1;chr1;chr1;chr1;chr1;chr1;chr1;chr1;chr1;chr1;chr1;chr1;chr1;chr1;chr1;chr1;chr1;chr1;chr1;chr1;chr1;chr1;chr1;chr1;chr1;chr1;chr1;chr1;chr1;chr1;chr1;chr1;chr1;chr1…	53396995;53397002;53405676;53405676;53411506;53411506;53413732;53413732;53419545;53419545;53423229;53423229;53425167;53425167;53427826;53427826;53432891;53432891;53433951;53433951;53437431;53437431;53444441;53444441;53447318;53447318;53448929;53448929;53456536;53456536;53457671;53457671;53468620;53468620;53472801;53472801;53479652;53479652;53481749;53483297;53483297;53483297;53494578;53494578;534…	53397313;53397313;53405779;53405779;53411683;53411683;53413884;53413884;53419775;53419775;53423366;53423366;53425352;53425352;53427987;53427987;53433091;53433091;53434112;53434112;53437607;53437607;53444533;53444533;53447512;53447512;53449055;53449055;53456871;53456871;53457804;53457804;53468810;53468810;53472955;53472955;53479815;53479815;53481802;53483482;53483482;53483482;53494758;53494758;534…	-;-;-;-;-;-;-;-;-;-;-;-;-;-;-;-;-;-;-;-;-;-;-;-;-;-;-;-;-;-;-;-;-;-;-;-;-;-;-;-;-;-;-;-;-;-;-;-;-;-;-;-;-;-;-;-;-;-;-;-;-;-;-;-;-;-;-;-;-;-;-;-;-;-;-;-;-;-;-;-;-;-;-;-;-;-;-;-;-;-;-;-;-;-;-;-;-;-;-;-;-;-;-;-;-;-;-;-;-;-;-;-;-;-;-;-;-;-;-;-;-;-;-;-;-;-;-;-;-;-;-;-;-;-;-;-;-;-;-;-;-;-;-;-;-;-;-;-;-;-;-;-;-;-;-;-;-;-;-;-;-;-;-;-;-;-;-;-;-;-;-;-;-;-;-;-;-;-	13733	19	17	35	34	37	32	19	25	15	44	13	17	19	23	17	8	18	15	11	10	16	30	22	17	9	9	22	20	9	23	19	27	26	28	39	26
Gm32311	chr1;chr1;chr1;chr1;chr1;chr1;chr1;chr1	53704477;53710992;53713807;53713807;53716294;53716294;53760071;53760071	53705028;53711373;53713853;53713853;53716349;53716349;53760971;53760971	+;+;+;+;+;+;+;+	1938	6	4	6	4	7	10	4	7	10	7	0	4	1	3	4	2	0	8	4	1	4	0	0	0	1	0	1	6	3	0	2	2	5	4	5	7
Stk17b	chr1;chr1;chr1;chr1;chr1;chr1;chr1;chr1;chr1;chr1;chr1;chr1;chr1;chr1;chr1	53755512;53755512;53760982;53760982;53762589;53762589;53764032;53764032;53765921;53765921;53771610;53771610;53776517;53785074;53785074	53757770;53757770;53761161;53761161;53762637;53762637;53764158;53764158;53766065;53766065;53771822;53771822;53776679;53785164;53785215	-;-;-;-;-;-;-;-;-;-;-;-;-;-;-	3278	360	310	376	341	596	449	821	896	827	1007	509	619	601	630	553	547	376	297	197	220	212	227	253	223	191	204	248	246	396	479	330	355	552	522	604	635
Hecw2	chr1;chr1;chr1;chr1;chr1;chr1;chr1;chr1;chr1;chr1;chr1;chr1;chr1;chr1;chr1;chr1;chr1;chr1;chr1;chr1;chr1;chr1;chr1;chr1;chr1;chr1;chr1;chr1;chr1;chr1;chr1;chr1;chr1;chr1;chr1;chr1;chr1;chr1;chr1;chr1;chr1;chr1;chr1;chr1;chr1;chr1;chr1;chr1;chr1;chr1;chr1;chr1;chr1;chr1;chr1;chr1;chr1;chr1;chr1;chr1;chr1;chr1;chr1;chr1;chr1;chr1;chr1;chr1;chr1;chr1;chr1;chr1;chr1;chr1;chr1;chr1;chr1;chr1;chr1;chr1…	53806872;53806872;53806872;53806872;53806872;53806872;53806872;53806874;53826876;53826876;53826876;53826876;53826876;53826876;53826876;53826876;53827885;53827885;53827885;53827885;53827885;53827885;53827885;53827885;53830642;53830642;53830642;53830642;53830642;53830642;53830642;53830642;53831510;53831510;53831510;53831510;53831510;53831510;53831510;53831510;53832622;53832622;53832622;53832622;538…	53813333;53813333;53813333;53813333;53813333;53813333;53813333;53813333;53826988;53826988;53826988;53826988;53826988;53826988;53826988;53826988;53827970;53827970;53827970;53827970;53827970;53827970;53827970;53827970;53830756;53830756;53830756;53830756;53830756;53830756;53830756;53830756;53831656;53831656;53831656;53831656;53831656;53831656;53831656;53831656;53832751;53832751;53832751;53832751;538…	-;-;-;-;-;-;-;-;-;-;-;-;-;-;-;-;-;-;-;-;-;-;-;-;-;-;-;-;-;-;-;-;-;-;-;-;-;-;-;-;-;-;-;-;-;-;-;-;-;-;-;-;-;-;-;-;-;-;-;-;-;-;-;-;-;-;-;-;-;-;-;-;-;-;-;-;-;-;-;-;-;-;-;-;-;-;-;-;-;-;-;-;-;-;-;-;-;-;-;-;-;-;-;-;-;-;-;-;-;-;-;-;-;-;-;-;-;-;-;-;-;-;-;-;-;-;-;-;-;-;-;-;-;-;-;-;-;-;-;-;-;-;-;-;-;-;-;-;-;-;-;-;-;-;-;-;-;-;-;-;-;-;-;-;-;-;-;-;-;-;-;-;-;-;-;-;-;-;-;-;-;-;-;-;-;-;-;-;-;-;-;-;-;-;-;-;-;-;-;-…	13963	196	196	185	265	465	357	659	678	565	405	304	375	79	105	384	492	46	65	88	40	53	444	446	36	48	40	545	392	43	30	907	819	426	494	593	589
Mir7681	chr1	53849424	53849495	+	72	0	0	0	0	0	0	0	0	0	0	0	0	0	1	0	0	0	0	0	0	0	0	0	0	0	0	0	0	0	0	0	0	0	0	0	0
Ccdc150	chr1;chr1;chr1;chr1;chr1;chr1;chr1;chr1;chr1;chr1;chr1;chr1;chr1;chr1;chr1;chr1;chr1;chr1;chr1;chr1;chr1;chr1;chr1;chr1;chr1;chr1;chr1;chr1;chr1;chr1;chr1;chr1;chr1;chr1;chr1;chr1;chr1;chr1;chr1;chr1;chr1;chr1;chr1;chr1;chr1;chr1;chr1;chr1;chr1;chr1;chr1;chr1;chr1;chr1;chr1;chr1;chr1;chr1;chr1;chr1;chr1;chr1;chr1;chr1;chr1;chr1;chr1;chr1;chr1;chr1;chr1;chr1;chr1;chr1;chr1;chr1;chr1;chr1;chr1;chr1…	54250661;54250661;54250661;54250661;54250661;54250661;54250661;54250661;54250661;54250661;54250661;54250661;54250683;54250858;54259924;54259924;54259924;54259924;54259924;54259924;54259924;54259924;54259924;54259924;54259924;54259924;54259924;54263444;54263444;54263444;54263444;54263444;54263444;54263444;54263444;54263444;54263444;54263444;54263444;54263444;54263444;54263774;54263774;54263774;542…	54250885;54250885;54250885;54250885;54250885;54250885;54250885;54250885;54250885;54250885;54250885;54250885;54250885;54250917;54260087;54260087;54260087;54260087;54260087;54260087;54260087;54260087;54260087;54260087;54260087;54260087;54260087;54263664;54263664;54263664;54263664;54263664;54263664;54263664;54263664;54263664;54263664;54263664;54263664;54263664;54263664;54263952;54263952;54263952;542…	+;+;+;+;+;+;+;+;+;+;+;+;+;+;+;+;+;+;+;+;+;+;+;+;+;+;+;+;+;+;+;+;+;+;+;+;+;+;+;+;+;+;+;+;+;+;+;+;+;+;+;+;+;+;+;+;+;+;+;+;+;+;+;+;+;+;+;+;+;+;+;+;+;+;+;+;+;+;+;+;+;+;+;+;+;+;+;+;+;+;+;+;+;+;+;+;+;+;+;+;+;+;+;+;+;+;+;+;+;+;+;+;+;+;+;+;+;+;+;+;+;+;+;+;+;+;+;+;+;+;+;+;+;+;+;+;+;+;+;+;+;+;+;+;+;+;+;+;+;+;+;+;+;+;+;+;+;+;+;+;+;+;+;+;+;+;+;+;+;+;+;+;+;+;+;+;+;+;+;+;+;+;+;+;+;+;+;+;+;+;+;+;+;+;+;+;+;+;+;+…	6641	153	92	176	180	132	109	93	90	113	144	115	110	77	62	128	103	57	78	34	41	26	92	77	36	18	33	85	85	28	13	61	66	122	120	196	193
Gtf3c3	chr1;chr1;chr1;chr1;chr1;chr1;chr1;chr1;chr1;chr1;chr1;chr1;chr1;chr1;chr1;chr1;chr1;chr1	54395877;54399129;54403511;54404980;54405837;54415884;54416722;54417659;54419383;54420396;54423501;54424009;54427400;54428762;54430499;54434054;54437832;54438813	54398002;54399281;54403635;54405170;54406074;54416019;54416823;54417861;54419554;54420499;54423573;54424156;54427565;54428953;54430622;54434238;54437943;54439026	-;-;-;-;-;-;-;-;-;-;-;-;-;-;-;-;-;-	4764	2372	2323	2045	1841	1999	1634	1775	2015	1486	1747	1218	1610	1400	1624	1886	1827	1984	1691	1301	1469	1974	1903	2023	1166	1127	1388	2285	2142	1255	1300	1769	1669	1556	1460	1751	1806
Gm34066	chr1;chr1;chr1;chr1	54442697;54444786;54446056;54446952	54443562;54444973;54446182;54447094	-;-;-;-	1324	0	0	0	0	2	1	6	0	3	3	1	0	0	1	3	1	0	2	6	0	0	1	3	2	3	0	4	2	0	5	3	0	9	3	4	2
LOC108167366	chr1;chr1;chr1	54448330;54454882;54456635	54448924;54455047;54456948	-;-;-	1075	0	0	0	0	0	0	0	0	0	1	0	1	0	2	0	1	0	0	2	0	0	2	0	0	0	0	0	0	3	0	1	1	2	0	4	6
Pgap1	chr1;chr1;chr1;chr1;chr1;chr1;chr1;chr1;chr1;chr1;chr1;chr1;chr1;chr1;chr1;chr1;chr1;chr1;chr1;chr1;chr1;chr1;chr1;chr1;chr1;chr1;chr1	54473000;54481852;54486470;54490221;54492029;54493209;54494801;54497534;54510028;54511394;54511901;54512597;54512772;54514837;54521292;54524316;54525368;54528512;54530117;54530854;54532022;54533419;54535955;54543038;54547939;54550977;54557434	54480844;54481956;54486657;54490271;54492164;54493406;54494891;54497627;54510066;54511502;54511967;54512648;54512845;54514912;54521369;54524367;54525414;54528595;54530172;54530959;54532088;54533471;54536112;54543209;54548114;54551130;54557684	-;-;-;-;-;-;-;-;-;-;-;-;-;-;-;-;-;-;-;-;-;-;-;-;-;-;-	10579	2277	1520	2051	1898	2658	2111	2937	3545	2827	3502	2016	2462	1179	1613	2834	2718	1415	1396	971	969	1198	2631	2866	541	452	609	2985	2403	616	492	2384	2539	1602	1479	1876	1916
Ankrd44	chr1;chr1;chr1;chr1;chr1;chr1;chr1;chr1;chr1;chr1;chr1;chr1;chr1;chr1;chr1;chr1;chr1;chr1;chr1;chr1;chr1;chr1;chr1;chr1;chr1;chr1;chr1;chr1;chr1;chr1;chr1;chr1;chr1;chr1;chr1;chr1;chr1;chr1;chr1;chr1;chr1;chr1;chr1;chr1;chr1;chr1;chr1;chr1;chr1;chr1;chr1;chr1;chr1;chr1;chr1;chr1;chr1;chr1;chr1;chr1;chr1;chr1;chr1;chr1;chr1;chr1;chr1;chr1;chr1;chr1;chr1;chr1;chr1;chr1;chr1;chr1;chr1;chr1;chr1;chr1…	54645340;54645340;54645340;54645340;54645340;54645528;54651669;54651669;54651669;54651669;54651669;54651669;54653743;54653743;54653743;54653743;54653743;54653743;54655080;54655080;54655080;54655080;54655080;54655080;54655661;54655661;54655661;54655661;54655661;54655661;54657616;54657616;54657616;54657616;54657616;54657616;54658919;54658919;54658919;54658919;54658919;54658919;54661001;54661001;546…	54649600;54649600;54649600;54648335;54649600;54648335;54651760;54651760;54651760;54651760;54651760;54651760;54653825;54653825;54653825;54653825;54653825;54653825;54655162;54655162;54655162;54655162;54655162;54655162;54655806;54655806;54655806;54655806;54655806;54655806;54657699;54657699;54657699;54657699;54657699;54657699;54659006;54659006;54659006;54659006;54659006;54659006;54661217;54661217;546…	-;-;-;-;-;-;-;-;-;-;-;-;-;-;-;-;-;-;-;-;-;-;-;-;-;-;-;-;-;-;-;-;-;-;-;-;-;-;-;-;-;-;-;-;-;-;-;-;-;-;-;-;-;-;-;-;-;-;-;-;-;-;-;-;-;-;-;-;-;-;-;-;-;-;-;-;-;-;-;-;-;-;-;-;-;-;-;-;-;-;-;-;-;-;-;-;-;-;-;-;-;-;-;-;-;-;-;-;-;-;-;-;-;-;-;-;-;-;-;-;-;-;-;-;-;-;-;-;-;-;-;-;-;-;-;-;-;-;-;-;-;-;-;-;-;-;-;-;-;-;-;-;-;-;-;-;-;-;-;-;-;-;-;-;-;-;-	8152	1049	929	911	877	1023	860	975	1007	1125	1072	786	1008	376	401	972	1010	293	306	184	167	113	832	886	122	69	100	689	582	131	121	625	705	586	615	773	629
4930444A19Rik	chr1;chr1;chr1;chr1;chr1;chr1;chr1;chr1;chr1;chr1;chr1;chr1;chr1;chr1;chr1	54681198;54681198;54716497;54716497;54716497;54716964;54717511;54717511;54729304;54729304;54729304;54729304;54729304;54729486;54765589	54681922;54681922;54717650;54717059;54717650;54717650;54717650;54717650;54729389;54729569;54729723;54729723;54729723;54729723;54766354	+;+;+;+;+;+;+;+;+;+;+;+;+;+;+	3065	0	0	3	2	0	0	1	2	1	4	4	1	3	3	12	17	4	3	5	0	0	12	15	1	0	0	5	2	1	0	3	4	2	1	6	4
Sf3b1	chr1;chr1;chr1;chr1;chr1;chr1;chr1;chr1;chr1;chr1;chr1;chr1;chr1;chr1;chr1;chr1;chr1;chr1;chr1;chr1;chr1;chr1;chr1;chr1;chr1;chr1;chr1;chr1;chr1;chr1;chr1;chr1;chr1;chr1;chr1;chr1;chr1;chr1;chr1;chr1;chr1;chr1;chr1;chr1;chr1;chr1;chr1;chr1;chr1;chr1;chr1;chr1;chr1;chr1;chr1;chr1;chr1;chr1;chr1;chr1;chr1;chr1;chr1;chr1;chr1;chr1;chr1;chr1;chr1;chr1;chr1;chr1;chr1;chr1;chr1;chr1;chr1;chr1;chr1;chr1…	54985169;54987023;54987023;54987939;54987939;54987939;54990303;54990303;54990303;54994330;54994330;54994330;54995366;54995366;54995366;54996817;54996817;54996817;54997012;54997012;54997012;54998038;54998038;54998038;54999627;54999627;54999627;55000015;55000015;55000015;55000242;55000242;55000242;55000644;55000644;55000644;55001012;55001012;55001012;55001383;55001383;55001383;55003104;55003104;550…	54987492;54987492;54987492;54988155;54988155;54988155;54990575;54990575;54990575;54994461;54994461;54994461;54995486;54995486;54995486;54996928;54996928;54996928;54997194;54997194;54997194;54998259;54998259;54998259;54999752;54999752;54999752;55000161;55000161;55000161;55000387;55000387;55000387;55000914;55000914;55000914;55001098;55001098;55001098;55001562;55001562;55001562;55003205;55003205;550…	-;-;-;-;-;-;-;-;-;-;-;-;-;-;-;-;-;-;-;-;-;-;-;-;-;-;-;-;-;-;-;-;-;-;-;-;-;-;-;-;-;-;-;-;-;-;-;-;-;-;-;-;-;-;-;-;-;-;-;-;-;-;-;-;-;-;-;-;-;-;-;-;-;-;-;-;-;-;-;-;-;-;-;-;-;-;-;-;-;-;-;-;-;-	7714	20275	17310	18152	17513	19790	16478	18200	21062	24759	24921	17462	21787	17754	17680	22680	22045	18490	16135	12419	16896	16154	20954	21160	8161	7714	8841	17508	16790	7679	7767	13182	14942	13346	12506	15072	15302
Coq10b	chr1;chr1;chr1;chr1;chr1;chr1;chr1;chr1;chr1	55052770;55052770;55061275;55064181;55064181;55067497;55067497;55071636;55071636	55052990;55052990;55061424;55064373;55064373;55067598;55067598;55072702;55072702	+;+;+;+;+;+;+;+;+	1733	255	331	285	334	347	275	396	438	208	244	187	226	201	222	283	293	234	301	195	230	223	341	396	306	302	303	593	584	302	298	702	883	562	469	694	682
Hspd1	chr1;chr1;chr1;chr1;chr1;chr1;chr1;chr1;chr1;chr1;chr1;chr1;chr1;chr1;chr1;chr1;chr1;chr1;chr1;chr1;chr1;chr1;chr1;chr1	55077834;55077834;55078529;55078529;55079056;55079056;55080102;55080102;55081073;55081073;55081660;55081660;55082058;55082058;55083067;55083067;55083725;55083725;55084533;55084533;55086766;55086766;55087779;55087989	55078440;55078440;55078707;55078707;55079230;55079230;55080347;55080347;55081172;55081172;55081828;55081828;55082151;55082151;55083162;55083162;55083807;55083807;55084785;55084785;55086941;55086941;55087932;55088217	-;-;-;-;-;-;-;-;-;-;-;-;-;-;-;-;-;-;-;-;-;-;-;-	2561	15526	21747	14040	11665	9729	8800	6263	7046	3838	4875	3107	3747	2939	3455	4428	4309	2980	2821	2254	2203	2919	4055	4050	2469	2917	2652	3078	3170	2426	2511	2828	2651	2445	2286	2548	2725
Hspe1	chr1;chr1;chr1;chr1	55088148;55089051;55090713;55091070	55088412;55089215;55090802;55091317	+;+;+;+	768	3654	5301	2627	2206	1814	1708	1436	1416	876	955	666	795	792	807	1046	1081	539	506	559	660	518	966	876	821	980	798	593	749	673	809	525	648	540	503	600	668
Mob4	chr1;chr1;chr1;chr1;chr1;chr1;chr1;chr1;chr1;chr1;chr1;chr1;chr1;chr1;chr1	55131245;55131245;55136677;55145124;55145124;55148319;55148319;55148548;55148548;55150146;55150146;55150971;55150971;55152675;55152675	55131359;55131359;55136739;55145224;55145224;55148361;55148361;55148634;55148634;55150225;55150225;55151082;55151082;55154899;55154899	+;+;+;+;+;+;+;+;+;+;+;+;+;+;+	2826	2491	2634	2170	1984	2302	1958	2535	2903	1689	2099	1271	1702	2173	2448	2425	2485	2683	2470	2071	2428	2783	2446	2564	1951	1929	1918	2460	2494	2018	1874	2166	2218	1459	1419	2014	2179
Rftn2	chr1;chr1;chr1;chr1;chr1;chr1;chr1;chr1;chr1;chr1;chr1;chr1;chr1;chr1;chr1;chr1;chr1;chr1;chr1;chr1;chr1;chr1;chr1;chr1;chr1;chr1;chr1;chr1;chr1;chr1;chr1;chr1;chr1;chr1;chr1;chr1;chr1;chr1;chr1;chr1;chr1;chr1;chr1;chr1;chr1;chr1;chr1;chr1;chr1;chr1;chr1;chr1;chr1;chr1;chr1;chr1;chr1;chr1;chr1;chr1;chr1	55170159;55170159;55170159;55170159;55170159;55170159;55176004;55184950;55184950;55184950;55184950;55184950;55184950;55184950;55194244;55194244;55194244;55194244;55194244;55194244;55194244;55195516;55195516;55195516;55195516;55195516;55195516;55195516;55201345;55201345;55201345;55201345;55204183;55204183;55204183;55204183;55204183;55204183;55204183;55206336;55206336;55206336;55206336;55206336;552…	55172082;55172082;55172082;55172082;55172082;55172082;55176266;55185028;55185028;55185028;55185028;55185028;55185028;55185028;55194347;55194347;55194347;55194347;55194347;55194347;55194347;55195637;55195637;55195637;55195637;55195637;55195637;55195637;55201422;55201422;55201422;55201422;55204392;55204392;55204392;55204392;55204392;55204392;55204392;55206615;55206615;55206615;55206615;55206615;552…	-;-;-;-;-;-;-;-;-;-;-;-;-;-;-;-;-;-;-;-;-;-;-;-;-;-;-;-;-;-;-;-;-;-;-;-;-;-;-;-;-;-;-;-;-;-;-;-;-;-;-;-;-;-;-;-;-;-;-;-;-	4301	50	94	38	19	14	19	44	43	92	123	135	207	77	124	258	242	213	244	237	166	185	324	296	94	85	101	282	234	45	24	195	202	186	160	186	207
Gm10561	chr1;chr1;chr1;chr1;chr1;chr1;chr1;chr1	55226661;55226661;55228017;55228496;55228496;55234929;55234929;55235363	55226750;55226750;55228209;55228692;55228692;55235129;55235069;55235534	+;+;+;+;+;+;+;+	853	3	9	10	1	0	1	1	0	0	2	2	3	3	3	8	6	7	6	4	4	6	11	15	3	0	0	9	6	3	0	15	9	11	5	5	4
Mars2	chr1	55237177	55240058	+	2882	289	405	309	246	273	264	354	347	332	274	205	264	269	277	216	273	241	211	213	316	261	261	256	127	160	177	384	306	153	160	336	325	478	460	701	614
Boll	chr1;chr1;chr1;chr1;chr1;chr1;chr1;chr1;chr1;chr1;chr1;chr1;chr1;chr1;chr1;chr1;chr1;chr1;chr1;chr1;chr1;chr1;chr1;chr1;chr1;chr1;chr1;chr1;chr1;chr1;chr1;chr1;chr1;chr1;chr1;chr1;chr1;chr1;chr1;chr1;chr1;chr1;chr1;chr1;chr1;chr1;chr1;chr1;chr1;chr1;chr1;chr1;chr1;chr1;chr1;chr1;chr1;chr1;chr1;chr1;chr1	55248711;55248711;55248711;55269062;55270530;55300069;55300069;55300087;55300087;55300087;55300087;55304498;55304498;55304498;55304498;55304498;55304498;55305676;55305676;55305676;55305676;55305676;55305676;55323650;55323650;55323650;55323650;55323650;55323650;55340473;55340473;55340473;55340473;55340473;55340473;55346377;55346377;55346377;55346377;55346377;55346390;55348881;55348881;55348881;553…	55248964;55248964;55248964;55270665;55270665;55300185;55300185;55300185;55300185;55300185;55300185;55304626;55304626;55304626;55304626;55304626;55304626;55305723;55305723;55305723;55305723;55305723;55305723;55323721;55323721;55323721;55323721;55323721;55323721;55340600;55340600;55340600;55340600;55340600;55340600;55346452;55346452;55346452;55346452;55346452;55346437;55348935;55348935;55348935;553…	-;-;-;-;-;-;-;-;-;-;-;-;-;-;-;-;-;-;-;-;-;-;-;-;-;-;-;-;-;-;-;-;-;-;-;-;-;-;-;-;-;-;-;-;-;-;-;-;-;-;-;-;-;-;-;-;-;-;-;-;-	3706	4	2	7	0	6	8	5	5	5	9	1	3	3	7	4	4	9	3	11	2	2	5	1	0	7	5	4	3	2	0	3	5	3	4	8	8
LOC108167625	chr1;chr1	55404264;55405529	55404397;55405956	-;-	562	0	0	0	0	0	0	0	1	1	0	0	1	2	1	0	2	0	1	0	0	0	0	0	0	1	0	0	2	0	0	1	2	0	1	0	3
Plcl1	chr1;chr1;chr1;chr1;chr1;chr1	55405946;55695745;55701930;55713421;55715494;55751281	55406630;55698219;55702133;55713496;55715603;55754285	+;+;+;+;+;+	6555	128	78	249	254	701	598	943	968	849	621	547	741	684	716	605	665	583	571	531	555	590	728	754	245	180	143	775	638	154	133	1033	997	665	689	969	792
Gm6644	chr1	55443695	55445063	-	1369	5	6	2	1	3	2	1	0	1	2	2	4	5	5	2	2	2	1	6	0	3	3	0	3	3	2	0	2	0	0	1	6	1	1	1	0
Gm39642	chr1;chr1;chr1;chr1;chr1;chr1;chr1;chr1;chr1;chr1;chr1;chr1	55502042;55502042;55502042;55502585;55505219;55505219;55505681;55505681;55505681;55505881;55505881;55505881	55502739;55502212;55502739;55502739;55505271;55505271;55505728;55505728;55505728;55506499;55506499;55506499	-;-;-;-;-;-;-;-;-;-;-;-	1418	0	0	0	6	1	0	1	7	0	3	1	1	3	2	2	1	7	11	15	0	8	3	2	4	0	0	3	1	2	0	2	0	2	2	2	2
Gm32949	chr1;chr1;chr1;chr1;chr1	55888972;55888972;55914960;55914960;55915643	55889039;55889039;55915408;55917219;55917219	+;+;+;+;+	2328	0	0	0	0	1	0	21	6	2	2	7	4	7	10	5	10	3	3	14	0	3	0	1	12	8	0	4	8	9	18	8	3	2	4	4	3
9130227L01Rik	chr1;chr1;chr1;chr1;chr1;chr1	55931241;55934286;55956835;55957645;55960985;55971080	55931342;55934420;55956944;55958006;55961162;55972098	+;+;+;+;+;+	1906	0	0	0	0	2	0	19	11	16	12	13	11	27	39	21	20	22	27	24	27	34	18	23	75	85	71	35	33	89	111	34	34	17	12	23	31
1700003I22Rik	chr1;chr1;chr1;chr1	56018978;56018978;56019798;56019856	56019053;56019053;56020203;56020203	+;+;+;+	482	0	0	0	0	0	0	0	0	0	1	0	0	0	1	0	0	0	0	0	0	0	0	0	0	1	0	0	0	0	0	0	0	0	0	0	0
Hsfy2	chr1	56636044	56637451	-	1408	0	0	0	0	0	0	0	1	0	0	0	0	0	1	0	0	0	0	0	0	0	0	0	0	0	0	0	0	0	0	0	0	0	0	0	0
Satb2	chr1;chr1;chr1;chr1;chr1;chr1;chr1;chr1;chr1;chr1;chr1;chr1;chr1;chr1;chr1;chr1;chr1;chr1;chr1;chr1;chr1;chr1;chr1;chr1;chr1;chr1;chr1;chr1;chr1;chr1;chr1;chr1;chr1;chr1;chr1;chr1;chr1;chr1;chr1;chr1;chr1;chr1;chr1;chr1;chr1;chr1;chr1;chr1;chr1;chr1;chr1;chr1;chr1;chr1;chr1;chr1;chr1;chr1;chr1;chr1;chr1;chr1;chr1;chr1;chr1;chr1;chr1;chr1;chr1;chr1;chr1;chr1;chr1;chr1;chr1;chr1;chr1;chr1;chr1;chr1	56793981;56793981;56793981;56793981;56793981;56793981;56794177;56831439;56831439;56831439;56831439;56831439;56831439;56831439;56845576;56845576;56845576;56845576;56845576;56845576;56845576;56850171;56850171;56850171;56850171;56850171;56850171;56850171;56871312;56871312;56871312;56871312;56871312;56871312;56871312;56891163;56891163;56891163;56891163;56891163;56891163;56891163;56897946;56897946;568…	56797244;56797244;56797244;56797244;56797244;56797244;56797244;56831636;56831636;56831636;56831636;56831636;56831636;56831636;56845731;56845731;56845731;56845731;56845731;56845731;56845731;56850383;56850383;56850383;56850383;56850383;56850383;56850383;56871784;56871784;56871784;56871784;56871784;56871784;56871784;56891265;56891265;56891265;56891265;56891265;56891265;56891265;56898069;56898069;568…	-;-;-;-;-;-;-;-;-;-;-;-;-;-;-;-;-;-;-;-;-;-;-;-;-;-;-;-;-;-;-;-;-;-;-;-;-;-;-;-;-;-;-;-;-;-;-;-;-;-;-;-;-;-;-;-;-;-;-;-;-;-;-;-;-;-;-;-;-;-;-;-;-;-;-;-;-;-;-;-	6239	163	192	187	235	698	554	866	721	340	329	328	462	114	158	327	361	104	87	102	67	57	264	293	39	31	26	168	138	26	33	240	207	119	114	161	120
9130024F11Rik	chr1;chr1;chr1	56971469;56971469;56974258	56971771;56975196;56975196	+;+;+	3728	12	6	20	15	73	80	133	138	76	124	58	69	37	26	49	49	17	13	6	11	5	60	68	2	2	2	32	38	6	5	33	30	17	19	15	35
Gm38484	chr1;chr1;chr1;chr1;chr1;chr1;chr1;chr1;chr1	57002504;57002550;57004154;57004154;57022924;57040333;57040333;57040589;57040589	57002656;57002656;57004290;57004290;57023103;57040451;57040451;57042519;57042519	+;+;+;+;+;+;+;+;+	2520	0	0	0	0	0	0	0	1	9	4	5	4	0	2	2	7	0	1	2	3	0	9	13	2	1	0	22	11	1	0	27	24	6	6	13	7
LOC105243927	chr1;chr1;chr1;chr1;chr1;chr1;chr1	57127309;57127309;57149413;57149413;57149935;57150497;57150497	57127694;57127694;57150151;57149681;57150151;57150615;57150615	+;+;+;+;+;+;+	1244	0	0	0	0	0	0	0	0	0	0	0	0	0	1	0	0	0	0	2	0	2	0	0	0	0	0	0	0	0	0	0	0	0	0	0	0
BC055402	chr1;chr1;chr1;chr1;chr1;chr1;chr1	57200645;57204529;57206714;57208800;57212406;57213713;57214820	57202847;57204608;57206899;57209039;57212639;57213896;57214996	-;-;-;-;-;-;-	3304	0	0	0	1	9	3	44	21	11	19	24	31	31	37	25	18	20	25	22	10	9	12	8	11	18	18	44	51	25	34	212	182	711	1073	738	497
4930558J18Rik	chr1;chr1;chr1;chr1	57359222;57362566;57375248;57377405	57360663;57362763;57375519;57377544	-;-;-;-	2052	66	91	99	61	79	68	76	84	63	73	37	51	32	44	31	38	10	7	3	6	11	9	7	0	2	0	3	4	1	0	2	1	1	1	1	1
1700066M21Rik	chr1;chr1;chr1;chr1;chr1;chr1;chr1;chr1	57377595;57377595;57377620;57379707;57379707;57380042;57382743;57382743	57377946;57377946;57377946;57379812;57379812;57380228;57382831;57385423	+;+;+;+;+;+;+;+	3326	433	447	482	378	436	393	602	608	582	702	371	520	646	612	717	635	603	534	275	435	656	529	608	219	204	276	502	483	224	274	413	525	458	410	541	556
Tyw5	chr1;chr1;chr1;chr1;chr1;chr1;chr1;chr1;chr1;chr1;chr1;chr1;chr1;chr1;chr1;chr1;chr1;chr1;chr1;chr1;chr1;chr1;chr1;chr1;chr1;chr1;chr1;chr1;chr1;chr1;chr1;chr1;chr1;chr1;chr1;chr1;chr1;chr1;chr1;chr1;chr1;chr1;chr1;chr1;chr1;chr1;chr1;chr1;chr1;chr1;chr1;chr1;chr1;chr1;chr1;chr1;chr1;chr1;chr1	57388235;57388235;57388235;57388244;57388244;57388244;57388244;57390642;57390642;57390642;57390642;57390642;57390642;57390642;57391449;57391449;57391449;57391449;57391449;57391449;57391449;57393350;57393350;57393350;57393350;57393350;57393350;57393350;57393585;57393585;57393670;57393670;57394047;57394047;57394047;57394047;57394047;57394047;57396727;57396727;57396727;57396727;57396727;57396727;573…	57388752;57388752;57388752;57388752;57388752;57388752;57388752;57390743;57390758;57390758;57390758;57390758;57390758;57390758;57391536;57391536;57391536;57391536;57391536;57391536;57391536;57393487;57393487;57393487;57393487;57393487;57393487;57393487;57393694;57394091;57393694;57393694;57394091;57394091;57394091;57394091;57394091;57394091;57396796;57396796;57396796;57396796;57396796;57396796;573…	-;-;-;-;-;-;-;-;-;-;-;-;-;-;-;-;-;-;-;-;-;-;-;-;-;-;-;-;-;-;-;-;-;-;-;-;-;-;-;-;-;-;-;-;-;-;-;-;-;-;-;-;-;-;-;-;-;-;-	1884	445	454	397	489	368	298	378	462	483	444	352	390	555	506	706	748	459	513	416	638	478	623	646	410	411	433	647	721	373	402	570	601	573	551	680	763
9430016H08Rik	chr1;chr1;chr1;chr1;chr1	57406548;57409912;57411723;57413240;57415656	57407222;57409983;57411849;57413387;57415958	+;+;+;+;+	1325	563	690	520	431	477	385	412	482	555	505	377	475	701	522	569	551	528	469	443	601	362	506	494	372	311	363	376	402	268	368	327	396	260	236	332	295
Spats2l	chr1;chr1;chr1;chr1;chr1;chr1;chr1;chr1;chr1;chr1;chr1;chr1;chr1;chr1;chr1;chr1;chr1;chr1;chr1;chr1;chr1;chr1;chr1;chr1;chr1;chr1;chr1;chr1;chr1;chr1;chr1;chr1;chr1;chr1;chr1;chr1;chr1;chr1;chr1;chr1;chr1;chr1;chr1;chr1;chr1;chr1;chr1;chr1;chr1;chr1;chr1;chr1;chr1;chr1;chr1;chr1;chr1;chr1;chr1;chr1;chr1;chr1;chr1;chr1;chr1;chr1;chr1;chr1;chr1;chr1;chr1;chr1;chr1;chr1;chr1;chr1;chr1;chr1;chr1;chr1…	57774162;57774249;57774594;57774595;57774595;57774657;57774861;57774861;57774869;57799305;57799305;57799305;57799305;57799305;57799305;57799305;57799305;57799305;57832053;57832053;57832053;57832053;57832053;57832053;57832053;57832053;57845556;57845571;57855464;57855464;57855464;57855464;57855464;57855464;57855464;57855464;57855464;57855464;57855464;57855464;57879508;57879508;57879508;57879508;578…	57774563;57774491;57774801;57774801;57774801;57774801;57775024;57775024;57775024;57799354;57799354;57799354;57799354;57799354;57799354;57799354;57799354;57799354;57832137;57832137;57832137;57832137;57832137;57832137;57832137;57832137;57845683;57845683;57855524;57855524;57855524;57855524;57855524;57855524;57855524;57855524;57855524;57855524;57855524;57855524;57879616;57879616;57879616;57879616;578…	+;+;+;+;+;+;+;+;+;+;+;+;+;+;+;+;+;+;+;+;+;+;+;+;+;+;+;+;+;+;+;+;+;+;+;+;+;+;+;+;+;+;+;+;+;+;+;+;+;+;+;+;+;+;+;+;+;+;+;+;+;+;+;+;+;+;+;+;+;+;+;+;+;+;+;+;+;+;+;+;+;+;+;+;+;+;+;+;+;+;+;+;+;+;+;+;+;+;+;+;+;+;+;+;+;+;+;+;+;+;+;+;+;+;+;+;+;+;+;+;+;+;+;+;+;+;+;+;+;+;+;+;+;+;+;+;+;+;+;+;+;+;+;+;+;+;+;+;+;+;+;+;+;+;+;+;+	4671	294	360	235	186	198	171	231	228	164	184	153	183	52	58	176	188	47	32	53	40	29	194	244	41	40	78	250	290	17	22	304	331	171	198	204	198
Kctd18	chr1;chr1;chr1;chr1;chr1;chr1;chr1;chr1;chr1;chr1;chr1;chr1;chr1;chr1;chr1;chr1;chr1;chr1;chr1;chr1;chr1;chr1;chr1;chr1;chr1;chr1;chr1;chr1;chr1;chr1;chr1;chr1;chr1;chr1;chr1;chr1;chr1;chr1;chr1;chr1;chr1;chr1;chr1	57955101;57955101;57955101;57955123;57955123;57955123;57955123;57959143;57959143;57959143;57959143;57959143;57959143;57959143;57961901;57961901;57961901;57961901;57961901;57961901;57963068;57963068;57963068;57963068;57963068;57963068;57965329;57965329;57965329;57965329;57965351;57965351;57966123;57967497;57967497;57967497;57967497;57967497;57969407;57969407;57969969;57970021;57970021	57956820;57956820;57956820;57956820;57956820;57956820;57956820;57959245;57959245;57959245;57959245;57959245;57959245;57959245;57961995;57961995;57961995;57961995;57961995;57961995;57963261;57963261;57963261;57963261;57963261;57963261;57965540;57965540;57965540;57965540;57966113;57965540;57967466;57967723;57967723;57967723;57967723;57967723;57969952;57969524;57969990;57970084;57970084	-;-;-;-;-;-;-;-;-;-;-;-;-;-;-;-;-;-;-;-;-;-;-;-;-;-;-;-;-;-;-;-;-;-;-;-;-;-;-;-;-;-;-	5100	582	475	489	404	520	490	632	496	1022	791	697	813	754	520	732	679	395	469	548	598	330	631	614	349	315	347	610	592	293	348	461	480	519	465	529	499
Sgol2a	chr1;chr1;chr1;chr1;chr1;chr1;chr1;chr1;chr1;chr1;chr1;chr1;chr1;chr1;chr1	57985340;57995974;57998096;57999964;58001218;58002894;58002894;58013507;58013507;58015359;58015359;58019589;58019589;58024784;58024784	57985441;57996312;57998221;58000139;58001295;58002979;58002979;58013742;58013742;58017983;58017983;58019742;58019742;58026277;58025897	+;+;+;+;+;+;+;+;+;+;+;+;+;+;+	5416	2938	2706	2708	2685	2490	2087	2013	2387	1643	1946	1015	1225	960	971	632	600	475	483	165	160	167	109	168	12	22	24	45	52	22	28	53	39	48	33	43	43
Aox1	chr1;chr1;chr1;chr1;chr1;chr1;chr1;chr1;chr1;chr1;chr1;chr1;chr1;chr1;chr1;chr1;chr1;chr1;chr1;chr1;chr1;chr1;chr1;chr1;chr1;chr1;chr1;chr1;chr1;chr1;chr1;chr1;chr1;chr1;chr1;chr1;chr1;chr1;chr1;chr1;chr1;chr1;chr1;chr1;chr1;chr1;chr1;chr1;chr1;chr1;chr1;chr1;chr1;chr1;chr1	58029806;58029969;58041436;58041436;58043542;58043542;58047135;58047135;58049363;58049363;58053664;58053664;58054648;58054648;58056214;58056214;58057414;58057414;58058132;58058132;58059035;58059035;58059379;58059379;58061196;58061196;58062132;58062132;58063372;58063372;58065274;58065274;58068270;58068270;58068732;58068732;58070041;58070041;58072034;58073178;58076064;58077443;58078426;58081503;580…	58030058;58030058;58041493;58041493;58043638;58043638;58047243;58047243;58049489;58049489;58053725;58053725;58054737;58054737;58056294;58056294;58057558;58057558;58058224;58058224;58059186;58059186;58059472;58059472;58061305;58061305;58062316;58062316;58063534;58063534;58065366;58065366;58068439;58068439;58068846;58068846;58070163;58070163;58073171;58073274;58076188;58077576;58078513;58081589;580…	+;+;+;+;+;+;+;+;+;+;+;+;+;+;+;+;+;+;+;+;+;+;+;+;+;+;+;+;+;+;+;+;+;+;+;+;+;+;+;+;+;+;+;+;+;+;+;+;+;+;+;+;+;+;+	5683	3	7	8	2	7	6	14	7	7	7	4	4	0	4	5	0	0	1	13	1	0	8	3	0	1	0	14	12	2	7	34	24	60	53	67	79
Aox3	chr1;chr1;chr1;chr1;chr1;chr1;chr1;chr1;chr1;chr1;chr1;chr1;chr1;chr1;chr1;chr1;chr1;chr1;chr1;chr1;chr1;chr1;chr1;chr1;chr1;chr1;chr1;chr1;chr1;chr1;chr1;chr1;chr1;chr1;chr1;chr1;chr1;chr1;chr1;chr1;chr1;chr1;chr1;chr1;chr1;chr1;chr1;chr1;chr1;chr1;chr1;chr1;chr1;chr1;chr1;chr1;chr1;chr1;chr1;chr1;chr1;chr1;chr1;chr1;chr1;chr1;chr1;chr1;chr1;chr1;chr1;chr1;chr1;chr1;chr1;chr1;chr1;chr1;chr1;chr1…	58113135;58113136;58114871;58114871;58115329;58118598;58118598;58118598;58119481;58119481;58119481;58120978;58120978;58120978;58125018;58125018;58125018;58127627;58127627;58127627;58138216;58138216;58138216;58141028;58141351;58141351;58141351;58141351;58142670;58142670;58142670;58142670;58146424;58146424;58146424;58146424;58147194;58147194;58147194;58147194;58150295;58150295;58150295;58150295;581…	58113312;58113312;58114928;58114928;58115416;58118694;58118694;58119053;58119589;58119589;58119589;58121104;58121104;58121104;58125079;58125079;58125079;58127707;58127707;58127707;58138296;58138296;58138296;58141126;58141495;58141495;58141495;58141495;58142762;58142762;58142762;58142762;58146575;58146575;58146575;58146575;58147287;58147287;58147287;58147287;58150404;58150404;58150404;58150404;581…	+;+;+;+;+;+;+;+;+;+;+;+;+;+;+;+;+;+;+;+;+;+;+;+;+;+;+;+;+;+;+;+;+;+;+;+;+;+;+;+;+;+;+;+;+;+;+;+;+;+;+;+;+;+;+;+;+;+;+;+;+;+;+;+;+;+;+;+;+;+;+;+;+;+;+;+;+;+;+;+;+;+;+;+;+;+;+;+;+;+;+;+;+;+;+;+;+;+;+;+;+;+;+;+;+;+;+;+;+;+;+;+;+;+;+;+;+;+;+;+;+;+;+;+;+;+;+;+;+;+;+;+	4907	2	0	0	0	0	0	1	0	0	1	1	1	0	5	3	5	0	5	9	1	4	4	0	0	1	0	2	9	3	0	5	5	0	4	4	6
Gm39643	chr1;chr1;chr1	58115415;58123042;58139571	58117288;58123155;58140751	-;-;-	3169	0	0	0	0	0	0	0	0	0	0	0	0	0	1	0	1	0	0	1	0	0	0	0	0	0	0	0	0	0	0	1	1	0	0	0	0
Aox4	chr1;chr1;chr1;chr1;chr1;chr1;chr1;chr1;chr1;chr1;chr1;chr1;chr1;chr1;chr1;chr1;chr1;chr1;chr1;chr1;chr1;chr1;chr1;chr1;chr1;chr1;chr1;chr1;chr1;chr1;chr1;chr1;chr1;chr1;chr1;chr1;chr1;chr1;chr1;chr1;chr1;chr1;chr1;chr1;chr1;chr1;chr1;chr1;chr1;chr1;chr1;chr1;chr1;chr1;chr1;chr1;chr1;chr1;chr1;chr1;chr1;chr1;chr1	58210397;58213022;58217433;58219987;58221828;58224166;58228072;58228854;58230842;58231105;58231105;58231481;58231481;58233838;58233838;58235119;58235119;58236667;58236667;58239117;58239117;58240681;58240681;58245060;58245060;58245801;58245801;58246239;58246239;58247206;58247206;58248848;58248848;58250135;58250135;58252065;58252065;58253526;58253526;58253909;58253909;58254140;58254140;58255475;582…	58210628;58213079;58217529;58220095;58221954;58224227;58228155;58228934;58230871;58231249;58231249;58231573;58231573;58233989;58233989;58235212;58235212;58236779;58236779;58239301;58239301;58240843;58240843;58245152;58245152;58245970;58245970;58246353;58246353;58247328;58247328;58248944;58248944;58250259;58250259;58252198;58252198;58253613;58253613;58253995;58253995;58254331;58254331;58255702;582…	+;+;+;+;+;+;+;+;+;+;+;+;+;+;+;+;+;+;+;+;+;+;+;+;+;+;+;+;+;+;+;+;+;+;+;+;+;+;+;+;+;+;+;+;+;+;+;+;+;+;+;+;+;+;+;+;+;+;+;+;+;+;+	5006	5	4	6	0	0	6	0	0	1	0	0	0	0	2	6	2	0	7	3	0	0	5	7	1	0	0	4	0	0	0	1	5	2	1	1	5
Aox2	chr1;chr1;chr1;chr1;chr1;chr1;chr1;chr1;chr1;chr1;chr1;chr1;chr1;chr1;chr1;chr1;chr1;chr1;chr1;chr1;chr1;chr1;chr1;chr1;chr1;chr1;chr1;chr1;chr1;chr1;chr1;chr1;chr1;chr1;chr1;chr1;chr1;chr1;chr1;chr1;chr1;chr1;chr1;chr1;chr1;chr1;chr1;chr1;chr1;chr1;chr1;chr1;chr1;chr1;chr1;chr1;chr1;chr1;chr1;chr1;chr1;chr1;chr1;chr1;chr1;chr1;chr1;chr1;chr1;chr1	58278326;58278377;58281177;58281177;58282666;58282666;58283487;58283487;58285571;58285571;58287692;58287692;58289908;58289908;58292198;58292198;58294301;58294301;58295863;58295863;58299763;58299763;58300615;58300615;58303527;58303527;58304429;58304429;58305204;58305204;58307350;58307350;58308859;58308859;58309981;58309981;58312275;58312275;58322779;58322779;58330770;58330770;58332543;58332543;583…	58278475;58278475;58281234;58281234;58282762;58282762;58283595;58283595;58285697;58285697;58287753;58287753;58289991;58289991;58292278;58292278;58294445;58294445;58295955;58295955;58299914;58299914;58300708;58300708;58303636;58303636;58304613;58304613;58305390;58305390;58307442;58307442;58309028;58309028;58310095;58310095;58312397;58312397;58322875;58322875;58330894;58330894;58332676;58332676;583…	+;+;+;+;+;+;+;+;+;+;+;+;+;+;+;+;+;+;+;+;+;+;+;+;+;+;+;+;+;+;+;+;+;+;+;+;+;+;+;+;+;+;+;+;+;+;+;+;+;+;+;+;+;+;+;+;+;+;+;+;+;+;+;+;+;+;+;+;+;+	5553	5	3	0	8	2	0	0	1	1	2	1	1	0	8	0	0	1	4	9	0	4	2	1	0	1	0	3	0	0	0	0	1	1	0	0	0
Gm15759	chr1;chr1;chr1	58289415;58298830;58315234	58289502;58298968;58315429	-;-;-	423	0	0	0	0	0	0	0	0	0	0	0	0	0	1	0	0	0	0	0	0	0	0	0	0	0	0	0	0	0	0	0	0	0	0	0	0
Bzw1	chr1;chr1;chr1;chr1;chr1;chr1;chr1;chr1;chr1;chr1;chr1;chr1;chr1;chr1;chr1;chr1;chr1;chr1;chr1;chr1;chr1;chr1;chr1;chr1;chr1;chr1;chr1;chr1;chr1;chr1;chr1;chr1;chr1;chr1	58393136;58393541;58394202;58394202;58397676;58397676;58397775;58399004;58399004;58399004;58400079;58400079;58400079;58400707;58400707;58400707;58401114;58401114;58401114;58401341;58401341;58401341;58402887;58402887;58402887;58403615;58403615;58403615;58404232;58404232;58404232;58405035;58405035;58405035	58393216;58393626;58394275;58394275;58397852;58397852;58397852;58399009;58399098;58399098;58400144;58400144;58400144;58400842;58400842;58400842;58401223;58401223;58401223;58401511;58401511;58401511;58403033;58403033;58403033;58403753;58403753;58403753;58404354;58404354;58404354;58407354;58407354;58406548	+;+;+;+;+;+;+;+;+;+;+;+;+;+;+;+;+;+;+;+;+;+;+;+;+;+;+;+;+;+;+;+;+;+	3725	19728	19811	17823	15826	16378	13872	15260	17529	15746	17296	9497	11932	9605	11192	17220	16953	10869	9323	7504	7902	9264	14155	15460	5187	5475	5745	9448	9388	4579	4460	8647	9410	4099	3916	5854	6065
Clk1	chr1;chr1;chr1;chr1;chr1;chr1;chr1;chr1;chr1;chr1;chr1;chr1;chr1;chr1;chr1;chr1;chr1;chr1;chr1;chr1;chr1;chr1;chr1;chr1;chr1;chr1;chr1;chr1;chr1;chr1;chr1;chr1;chr1;chr1;chr1;chr1	58411988;58411988;58411988;58412647;58412647;58412647;58412947;58412947;58412947;58413390;58413390;58413390;58414372;58414372;58414372;58414590;58414590;58414590;58417013;58417013;58417013;58417267;58417267;58417267;58419667;58419667;58419667;58420121;58421083;58421083;58421774;58421774;58421774;58423920;58423920;58423920	58412340;58412340;58412340;58412737;58412737;58412737;58413026;58413026;58413026;58413472;58413472;58413472;58414501;58414501;58414501;58414684;58414684;58414684;58417179;58417179;58417179;58417383;58417383;58417383;58419733;58419733;58421308;58420211;58421308;58421308;58421934;58421934;58421934;58424088;58424088;58424088	-;-;-;-;-;-;-;-;-;-;-;-;-;-;-;-;-;-;-;-;-;-;-;-;-;-;-;-;-;-;-;-;-;-;-;-	3088	5447	3798	5077	5699	5634	4814	6376	6569	5704	5179	4049	4903	6303	5738	4709	4508	6286	5744	4572	6193	4138	4849	4474	2854	2062	3111	8703	9403	2672	2426	5822	5499	10778	9423	11005	11760
Ppil3	chr1;chr1;chr1;chr1;chr1;chr1;chr1;chr1;chr1;chr1;chr1;chr1;chr1;chr1;chr1;chr1;chr1;chr1;chr1;chr1;chr1;chr1;chr1;chr1;chr1;chr1;chr1;chr1;chr1;chr1;chr1;chr1;chr1;chr1;chr1;chr1;chr1;chr1;chr1;chr1;chr1;chr1;chr1;chr1;chr1;chr1;chr1;chr1;chr1;chr1;chr1;chr1;chr1;chr1;chr1;chr1;chr1;chr1;chr1;chr1;chr1;chr1;chr1;chr1;chr1;chr1;chr1;chr1;chr1;chr1;chr1;chr1;chr1;chr1;chr1	58430993;58430993;58430993;58432088;58432093;58432093;58432093;58432093;58432093;58432093;58433787;58434331;58434331;58434331;58434331;58434331;58434331;58434331;58434331;58434331;58434331;58438344;58438344;58438344;58438344;58438344;58438344;58438344;58438344;58438344;58438344;58438344;58440843;58440843;58440843;58440843;58440843;58440843;58440843;58440843;58440843;58440843;58440843;58442525;584…	58431330;58431330;58431330;58432337;58432337;58432337;58432337;58432337;58432337;58432337;58434449;58434449;58434449;58434449;58434449;58434449;58434449;58434449;58434449;58434449;58434449;58438411;58438411;58438411;58438411;58438411;58438411;58438411;58438411;58438411;58438411;58438411;58440936;58440936;58440936;58440936;58440936;58440936;58440936;58440936;58440936;58440936;58440936;58442599;584…	-;-;-;-;-;-;-;-;-;-;-;-;-;-;-;-;-;-;-;-;-;-;-;-;-;-;-;-;-;-;-;-;-;-;-;-;-;-;-;-;-;-;-;-;-;-;-;-;-;-;-;-;-;-;-;-;-;-;-;-;-;-;-;-;-;-;-;-;-;-;-;-;-;-;-	2256	626	652	576	502	439	350	447	473	258	341	276	321	244	279	472	482	308	326	198	257	236	320	400	167	144	144	277	296	153	138	278	277	204	189	235	269
Nif3l1	chr1;chr1;chr1;chr1;chr1;chr1;chr1;chr1;chr1;chr1;chr1;chr1;chr1;chr1;chr1;chr1;chr1;chr1;chr1;chr1	58445156;58445632;58447634;58447634;58447634;58450387;58450387;58450387;58452089;58452089;58452089;58455597;58455597;58455597;58457780;58457780;58457780;58461141;58461141;58461141	58445634;58445689;58448089;58448089;58448089;58450549;58450549;58450549;58452215;58452215;58452215;58455735;58455735;58455735;58457863;58457863;58457863;58461525;58462276;58461525	+;+;+;+;+;+;+;+;+;+;+;+;+;+;+;+;+;+;+;+	2639	1722	1957	1423	1373	1304	1066	1203	1199	1328	1271	1010	1301	1169	1016	1526	1561	1167	1052	985	1244	1139	1471	1504	767	834	920	1119	1217	676	905	938	883	836	841	921	922
Orc2	chr1;chr1;chr1;chr1;chr1;chr1;chr1;chr1;chr1;chr1;chr1;chr1;chr1;chr1;chr1;chr1;chr1;chr1;chr1;chr1;chr1;chr1;chr1;chr1;chr1;chr1;chr1;chr1;chr1;chr1;chr1;chr1;chr1;chr1;chr1;chr1;chr1;chr1;chr1;chr1;chr1;chr1;chr1;chr1;chr1;chr1;chr1;chr1;chr1;chr1;chr1;chr1;chr1;chr1;chr1;chr1;chr1;chr1;chr1;chr1;chr1;chr1;chr1;chr1;chr1;chr1;chr1;chr1	58462771;58462771;58462771;58462774;58465995;58465995;58465995;58465995;58467651;58467651;58467651;58467651;58469668;58469668;58469668;58469668;58470940;58470940;58470940;58470940;58472305;58472305;58472305;58472305;58474809;58474809;58474809;58474809;58476434;58476434;58476434;58476434;58480251;58480251;58480251;58480251;58480960;58480960;58480960;58480960;58483643;58483643;58483643;58483643;584…	58464290;58464290;58464290;58464290;58466113;58466113;58466113;58466113;58467712;58467712;58467712;58467712;58469839;58469839;58469839;58469839;58471086;58471086;58471086;58471086;58472401;58472401;58472401;58472401;58474941;58474941;58474941;58474941;58476543;58476543;58476543;58476543;58480349;58480349;58480349;58480349;58481153;58481153;58481153;58481153;58483703;58483703;58483703;58483703;584…	-;-;-;-;-;-;-;-;-;-;-;-;-;-;-;-;-;-;-;-;-;-;-;-;-;-;-;-;-;-;-;-;-;-;-;-;-;-;-;-;-;-;-;-;-;-;-;-;-;-;-;-;-;-;-;-;-;-;-;-;-;-;-;-;-;-;-;-	3561	2517	3246	2403	2018	2032	1709	1904	2095	1792	2082	1321	1619	1528	1678	1728	1638	1720	1548	982	1389	1518	1434	1576	871	839	1007	1284	1276	918	950	1225	1159	1110	1028	1315	1356
Gm15834	chr1;chr1;chr1;chr1;chr1;chr1;chr1;chr1;chr1;chr1;chr1;chr1;chr1;chr1;chr1;chr1;chr1;chr1;chr1;chr1;chr1;chr1;chr1	58505135;58505138;58505139;58505141;58505141;58505168;58509666;58510431;58510571;58510571;58510571;58511272;58511272;58515712;58515712;58515712;58515712;58515712;58515712;58517625;58520435;58537782;58538499	58505231;58505227;58512266;58505227;58505227;58512266;58510644;58512266;58510644;58512266;58512266;58512266;58512266;58517361;58517361;58517361;58517169;58517361;58517361;58519421;58520748;58537830;58538839	+;+;+;+;+;+;+;+;+;+;+;+;+;+;+;+;+;+;+;+;+;+;+	11283	98	71	94	79	104	89	84	82	68	83	80	96	151	181	117	137	184	186	134	202	209	148	116	72	69	46	228	177	46	18	164	119	164	183	244	187
Fam126b	chr1;chr1;chr1;chr1;chr1;chr1;chr1;chr1;chr1;chr1;chr1;chr1;chr1;chr1;chr1;chr1;chr1;chr1;chr1;chr1;chr1;chr1;chr1;chr1;chr1;chr1;chr1;chr1;chr1;chr1;chr1;chr1;chr1;chr1;chr1;chr1;chr1;chr1;chr1;chr1;chr1;chr1;chr1;chr1;chr1;chr1;chr1;chr1;chr1;chr1;chr1;chr1;chr1;chr1;chr1;chr1;chr1;chr1;chr1;chr1;chr1;chr1;chr1;chr1;chr1;chr1;chr1;chr1;chr1;chr1;chr1;chr1;chr1;chr1;chr1;chr1;chr1;chr1;chr1;chr1…	58522806;58522806;58522806;58522806;58522806;58522806;58522806;58534485;58534485;58534485;58535390;58535390;58535390;58535390;58535390;58535390;58535390;58539559;58539559;58539559;58539559;58539559;58539559;58539559;58540134;58540134;58540134;58540134;58540134;58540134;58540134;58544667;58544667;58544667;58544667;58544667;58544667;58544667;58546107;58546107;58546107;58546107;58546107;58546107;585…	58530259;58530259;58530259;58530259;58530259;58530259;58530259;58534652;58534652;58534652;58535549;58535549;58535549;58535549;58535549;58535549;58535549;58539646;58539646;58539646;58539646;58539646;58539646;58539646;58540250;58540250;58540250;58540250;58540250;58540250;58540250;58544762;58544762;58544762;58544762;58544762;58544762;58544762;58546222;58546222;58546222;58546222;58546222;58546222;585…	-;-;-;-;-;-;-;-;-;-;-;-;-;-;-;-;-;-;-;-;-;-;-;-;-;-;-;-;-;-;-;-;-;-;-;-;-;-;-;-;-;-;-;-;-;-;-;-;-;-;-;-;-;-;-;-;-;-;-;-;-;-;-;-;-;-;-;-;-;-;-;-;-;-;-;-;-;-;-;-;-;-;-;-;-;-;-	9060	1185	729	1009	994	1349	1097	1650	1842	2339	2112	1364	1753	2282	2524	2260	2109	3277	2783	2133	2886	3321	2921	2705	3446	3689	3030	5542	4834	5111	4150	6278	6293	5449	5372	6880	7142
Ndufb3	chr1;chr1;chr1	58586397;58591090;58595649	58586670;58591249;58595964	+;+;+	750	1030	1039	808	731	797	694	893	859	696	775	659	736	778	811	1210	1241	656	586	824	798	710	1266	1254	2567	4102	3285	999	1255	2050	2847	1050	1111	839	800	897	1106
Gm20257	chr1;chr1	58652641;58654945	58652689;58655831	+;+	936	4	2	9	6	0	2	4	8	10	7	13	19	9	5	18	14	11	3	9	11	10	18	16	9	11	18	18	24	7	0	22	25	36	32	47	32
Als2cr12	chr1;chr1;chr1;chr1;chr1;chr1;chr1;chr1;chr1;chr1;chr1;chr1;chr1;chr1;chr1;chr1;chr1;chr1;chr1;chr1;chr1;chr1;chr1;chr1;chr1;chr1;chr1;chr1;chr1;chr1;chr1;chr1;chr1;chr1;chr1;chr1;chr1;chr1;chr1;chr1;chr1;chr1;chr1;chr1;chr1;chr1;chr1;chr1;chr1;chr1;chr1;chr1;chr1;chr1;chr1;chr1;chr1;chr1;chr1;chr1;chr1;chr1;chr1;chr1;chr1;chr1;chr1;chr1;chr1;chr1;chr1;chr1;chr1;chr1;chr1;chr1;chr1;chr1;chr1;chr1…	58656926;58656926;58656926;58656926;58658121;58658996;58658996;58658996;58658996;58658996;58659223;58659223;58659223;58659223;58659223;58659271;58659294;58659857;58661400;58661400;58661400;58661400;58661400;58661400;58661400;58666827;58666827;58666827;58666827;58666827;58666827;58666827;58667729;58667729;58667729;58667729;58667729;58667729;58667729;58667856;58668192;58669428;58669428;58669428;586…	58658434;58658434;58658434;58658434;58658430;58659105;58659105;58659105;58659105;58659105;58659312;58659312;58659312;58659312;58659312;58659996;58659312;58659996;58661462;58661462;58661462;58661462;58661462;58661462;58661462;58666930;58666930;58666930;58666930;58666930;58666930;58666930;58667828;58667828;58667828;58667828;58667828;58667828;58667828;58668212;58668212;58669480;58669480;58669480;586…	-;-;-;-;-;-;-;-;-;-;-;-;-;-;-;-;-;-;-;-;-;-;-;-;-;-;-;-;-;-;-;-;-;-;-;-;-;-;-;-;-;-;-;-;-;-;-;-;-;-;-;-;-;-;-;-;-;-;-;-;-;-;-;-;-;-;-;-;-;-;-;-;-;-;-;-;-;-;-;-;-;-;-;-;-;-;-;-;-;-;-;-;-;-;-;-;-;-;-;-;-;-;-;-;-;-;-;-;-;-;-;-	4668	1	0	0	0	0	0	2	0	2	1	0	0	1	2	0	1	0	0	8	1	2	2	0	1	0	0	2	3	0	0	0	2	3	1	2	2
Cflar	chr1;chr1;chr1;chr1;chr1;chr1;chr1;chr1;chr1;chr1;chr1;chr1;chr1;chr1;chr1;chr1;chr1;chr1;chr1;chr1;chr1;chr1;chr1;chr1;chr1;chr1;chr1;chr1;chr1;chr1;chr1;chr1;chr1;chr1;chr1;chr1;chr1;chr1;chr1;chr1;chr1;chr1;chr1;chr1;chr1;chr1;chr1;chr1;chr1;chr1;chr1;chr1;chr1;chr1;chr1;chr1;chr1;chr1;chr1;chr1;chr1;chr1;chr1;chr1;chr1;chr1;chr1;chr1;chr1;chr1;chr1;chr1;chr1;chr1;chr1;chr1;chr1;chr1;chr1;chr1…	58711307;58711307;58711491;58711491;58711599;58712173;58712446;58713182;58713184;58713286;58713286;58713296;58713571;58713571;58713571;58713571;58713571;58726306;58726306;58726306;58726306;58726306;58726306;58726306;58726306;58726306;58726306;58726382;58729056;58729056;58729056;58729056;58729056;58729056;58729056;58729056;58729056;58730552;58731152;58731152;58731152;58731152;58731152;58731152;587…	58711592;58711592;58711592;58711592;58711800;58712261;58712464;58713659;58713659;58713659;58713659;58713659;58713659;58713659;58713659;58713659;58713659;58726732;58726732;58726732;58726732;58726732;58726732;58726732;58726732;58726732;58726732;58726732;58729161;58729161;58729161;58729161;58729161;58729161;58729161;58729161;58729161;58730662;58731287;58731287;58731287;58731287;58731287;58731287;587…	+;+;+;+;+;+;+;+;+;+;+;+;+;+;+;+;+;+;+;+;+;+;+;+;+;+;+;+;+;+;+;+;+;+;+;+;+;+;+;+;+;+;+;+;+;+;+;+;+;+;+;+;+;+;+;+;+;+;+;+;+;+;+;+;+;+;+;+;+;+;+;+;+;+;+;+;+;+;+;+;+;+;+;+;+;+;+;+;+;+;+;+;+;+;+;+;+;+;+;+;+;+;+;+;+;+;+;+;+;+;+;+;+;+;+;+;+	8950	916	699	939	852	831	744	797	800	525	688	635	745	656	861	666	835	944	732	755	784	912	823	827	965	776	785	1413	1272	1062	796	1513	1155	1435	1598	1532	1554
Gm39646	chr1;chr1;chr1;chr1;chr1;chr1	58767583;58767583;58768884;58768884;58791383;58791383	58767706;58767695;58769063;58769063;58791873;58791874	-;-;-;-;-;-	796	1	1	0	0	0	1	0	0	0	0	1	1	0	0	0	2	0	0	0	0	0	0	0	0	1	0	0	0	0	0	1	1	0	0	0	0
Casp8	chr1;chr1;chr1;chr1;chr1;chr1;chr1;chr1;chr1;chr1;chr1;chr1;chr1;chr1;chr1;chr1;chr1;chr1;chr1;chr1;chr1;chr1;chr1;chr1;chr1;chr1;chr1;chr1;chr1;chr1;chr1;chr1;chr1;chr1;chr1;chr1;chr1;chr1	58795228;58795374;58802502;58802502;58803999;58803999;58823915;58823915;58823915;58823915;58827207;58827207;58827207;58827207;58828873;58828873;58828873;58828873;58829096;58829096;58829096;58829096;58831606;58831606;58831606;58831606;58833633;58833633;58833633;58833633;58844344;58844344;58844344;58844344;58846622;58846622;58846622;58846622	58795738;58795738;58802693;58802693;58804114;58804114;58824247;58824247;58824247;58824247;58827312;58827312;58827312;58827312;58829011;58829011;58829011;58829011;58829149;58829149;58829149;58829149;58831667;58831667;58831667;58831667;58833774;58833774;58833774;58833774;58844845;58844845;58844845;58844845;58847503;58847503;58847503;58847014	+;+;+;+;+;+;+;+;+;+;+;+;+;+;+;+;+;+;+;+;+;+;+;+;+;+;+;+;+;+;+;+;+;+;+;+;+;+	3039	289	321	210	180	190	160	174	205	156	173	141	165	89	84	115	117	61	102	31	32	27	51	76	16	8	26	67	77	8	4	68	58	25	28	22	26
Gm28802	chr1;chr1;chr1;chr1;chr1;chr1;chr1;chr1;chr1;chr1;chr1;chr1;chr1;chr1	58849791;58850659;58850886;58855094;58860379;58860494;58861264;58875642;58876350;58878016;58890696;58891500;58892690;58895811	58850098;58850768;58850975;58855156;58860431;58860563;58861366;58875703;58876443;58878251;58890767;58891567;58892824;58896695	-;-;-;-;-;-;-;-;-;-;-;-;-;-	2349	0	0	0	0	1	2	0	0	5	2	3	5	1	9	2	2	2	0	4	3	2	11	4	2	0	0	6	5	1	2	10	8	32	27	42	58
Trak2	chr1;chr1;chr1;chr1;chr1;chr1;chr1;chr1;chr1;chr1;chr1;chr1;chr1;chr1;chr1;chr1;chr1;chr1;chr1;chr1;chr1;chr1;chr1;chr1;chr1;chr1;chr1;chr1;chr1;chr1;chr1;chr1;chr1;chr1;chr1;chr1;chr1;chr1;chr1;chr1;chr1;chr1;chr1;chr1;chr1;chr1;chr1;chr1;chr1;chr1;chr1;chr1;chr1;chr1;chr1;chr1;chr1;chr1;chr1;chr1;chr1;chr1;chr1;chr1;chr1;chr1;chr1;chr1;chr1;chr1;chr1;chr1;chr1;chr1;chr1;chr1;chr1;chr1;chr1;chr1…	58900449;58900449;58900450;58900450;58900450;58900450;58906706;58906706;58906706;58906706;58906706;58908523;58908523;58908523;58908523;58908523;58908529;58909950;58909950;58909950;58909950;58909950;58909950;58911636;58911636;58911636;58911636;58911636;58911636;58912186;58912186;58912186;58912186;58912186;58912186;58915686;58915686;58915686;58915686;58915686;58915686;58918772;58918772;58918772;589…	58904182;58904182;58904182;58904182;58904182;58904182;58906811;58906811;58906811;58906811;58906811;58908789;58908789;58908789;58908789;58908789;58908789;58910248;58910248;58910248;58910248;58910248;58910248;58911836;58911836;58911836;58911836;58911836;58911836;58912262;58912262;58912262;58912262;58912262;58912262;58915823;58915823;58915823;58915823;58915823;58915823;58918846;58918846;58918846;589…	-;-;-;-;-;-;-;-;-;-;-;-;-;-;-;-;-;-;-;-;-;-;-;-;-;-;-;-;-;-;-;-;-;-;-;-;-;-;-;-;-;-;-;-;-;-;-;-;-;-;-;-;-;-;-;-;-;-;-;-;-;-;-;-;-;-;-;-;-;-;-;-;-;-;-;-;-;-;-;-;-;-;-;-;-;-;-;-;-;-;-	7561	1196	1203	1360	1563	2400	2058	5697	5116	7849	8405	8169	12087	18150	21180	17339	18599	28984	22983	20591	22084	31697	23438	23140	15152	13556	15178	15717	14949	10860	10853	12579	12840	8403	8366	10088	9817
Stradb	chr1;chr1;chr1;chr1;chr1;chr1;chr1;chr1;chr1;chr1;chr1;chr1;chr1;chr1;chr1;chr1;chr1;chr1;chr1;chr1;chr1;chr1;chr1	58973527;58973571;58976959;58976959;58979934;58979934;58985289;58985289;58988506;58988506;58989690;58989690;58991013;58991013;58992204;58992651;58992651;58992893;58992893;58993561;58993561;58994293;58994293	58973850;58973850;58977065;58977065;58980014;58980014;58985388;58985388;58988627;58988627;58989798;58989798;58991136;58991136;58992375;58992755;58992755;58993137;58993137;58993603;58993603;58995122;58995126	+;+;+;+;+;+;+;+;+;+;+;+;+;+;+;+;+;+;+;+;+;+;+	2366	836	718	570	542	624	487	799	749	661	848	556	775	535	549	897	922	618	647	370	603	473	1014	944	286	329	270	850	819	271	309	657	700	514	520	635	661
Als2cr11b	chr1;chr1;chr1;chr1;chr1;chr1;chr1;chr1;chr1;chr1;chr1;chr1;chr1;chr1;chr1;chr1;chr1;chr1;chr1;chr1;chr1;chr1;chr1;chr1;chr1;chr1;chr1;chr1;chr1;chr1;chr1;chr1;chr1;chr1;chr1;chr1;chr1;chr1;chr1;chr1;chr1	58994773;58994773;58994773;58994773;58994773;59003141;59003141;59003141;59003141;59003141;59006252;59006586;59006586;59007023;59007023;59007034;59007587;59010069;59010069;59010069;59010069;59010069;59010069;59012634;59012634;59012634;59012634;59012634;59012634;59018750;59018750;59018750;59018750;59018750;59018750;59022879;59022879;59022879;59022879;59022879;59022879	58997601;58997601;58997601;58997601;58997601;59006529;59006617;59006537;59006537;59007814;59006337;59006617;59007814;59007814;59007814;59007814;59007814;59010143;59010143;59010143;59010143;59010143;59010143;59012696;59012696;59012696;59012696;59012696;59012696;59018811;59018811;59018811;59018811;59018811;59018811;59022925;59022925;59022925;59022925;59022925;59022925	-;-;-;-;-;-;-;-;-;-;-;-;-;-;-;-;-;-;-;-;-;-;-;-;-;-;-;-;-;-;-;-;-;-;-;-;-;-;-;-;-	7750	5	7	4	1	7	6	16	12	6	8	6	11	5	10	16	21	8	6	11	9	6	21	15	45	31	69	59	59	77	97	90	133	192	139	266	177
Gm29018	chr1;chr1;chr1	59035934;59037241;59037701	59036099;59037302;59038188	+;+;+	716	0	0	0	0	0	0	0	0	0	1	0	0	0	0	1	0	1	0	0	0	0	0	0	0	0	0	1	1	2	0	1	1	3	4	3	0
Als2cr11	chr1;chr1;chr1;chr1;chr1;chr1;chr1;chr1;chr1;chr1;chr1;chr1;chr1;chr1;chr1;chr1;chr1;chr1;chr1;chr1;chr1;chr1;chr1;chr1;chr1;chr1;chr1;chr1;chr1;chr1;chr1;chr1;chr1;chr1;chr1;chr1;chr1;chr1;chr1	59050506;59050727;59050727;59052496;59052496;59052496;59058656;59058656;59058656;59060572;59060572;59060572;59062396;59062396;59062396;59066150;59066150;59066150;59067777;59067777;59067777;59068683;59068683;59068683;59069717;59069717;59069717;59074997;59074997;59074997;59076671;59076671;59076671;59077883;59077883;59077883;59084451;59094498;59094498	59051285;59051285;59051285;59052536;59052536;59052533;59058719;59058719;59058719;59060677;59060677;59060677;59062530;59062530;59062530;59066229;59066229;59066229;59067845;59067845;59067845;59068727;59068727;59068727;59069842;59069842;59069842;59075142;59075142;59075142;59076722;59076722;59076722;59077969;59077969;59077969;59084517;59095025;59094900	-;-;-;-;-;-;-;-;-;-;-;-;-;-;-;-;-;-;-;-;-;-;-;-;-;-;-;-;-;-;-;-;-;-;-;-;-;-;-	2326	0	0	0	0	1	2	0	0	3	2	0	2	1	6	4	11	2	8	15	5	8	8	13	24	27	35	36	54	35	42	47	71	81	50	78	73
Tmem237	chr1;chr1;chr1;chr1;chr1;chr1;chr1;chr1;chr1;chr1;chr1;chr1;chr1;chr1;chr1;chr1;chr1;chr1;chr1;chr1;chr1;chr1;chr1;chr1;chr1;chr1;chr1;chr1;chr1;chr1;chr1;chr1;chr1;chr1;chr1;chr1;chr1;chr1;chr1;chr1;chr1;chr1;chr1;chr1;chr1;chr1;chr1;chr1;chr1;chr1;chr1;chr1	59100584;59100584;59100593;59100597;59105546;59105546;59105546;59105546;59106544;59106544;59106544;59106544;59107454;59107454;59107454;59107454;59108038;59108038;59108038;59108038;59108675;59108675;59108675;59108675;59109039;59109039;59109039;59109039;59109988;59109988;59109988;59109988;59114081;59114081;59114081;59114081;59115873;59115873;59115873;59115873;59117331;59117331;59117331;59117331;591…	59101198;59101198;59101198;59101198;59105667;59105667;59105667;59105667;59106634;59106634;59106634;59106634;59107527;59107527;59107527;59107527;59108229;59108229;59108229;59108229;59108798;59108798;59108798;59108798;59109196;59109196;59109196;59109196;59110105;59110105;59110105;59110105;59114218;59114218;59114218;59114218;59115929;59115929;59115929;59115929;59117341;59117341;59117341;59117341;591…	-;-;-;-;-;-;-;-;-;-;-;-;-;-;-;-;-;-;-;-;-;-;-;-;-;-;-;-;-;-;-;-;-;-;-;-;-;-;-;-;-;-;-;-;-;-;-;-;-;-;-;-	2385	1465	1165	1148	1086	1290	1072	1276	1270	1124	1342	789	1020	804	909	1197	1241	1208	1273	1744	1899	2133	2367	2172	5377	5060	5854	3484	3959	5852	5603	2554	2779	2609	1885	2092	2350
Mpp4	chr1;chr1;chr1;chr1;chr1;chr1;chr1;chr1;chr1;chr1;chr1;chr1;chr1;chr1;chr1;chr1;chr1;chr1;chr1;chr1;chr1;chr1;chr1;chr1;chr1;chr1;chr1;chr1;chr1;chr1;chr1;chr1;chr1;chr1;chr1;chr1;chr1;chr1;chr1;chr1;chr1;chr1;chr1;chr1;chr1	59120935;59120935;59123443;59123443;59124631;59124631;59125523;59125523;59128932;59128932;59129925;59129925;59131922;59131922;59133815;59133815;59136839;59136839;59139762;59139762;59140944;59140944;59143756;59143756;59144654;59144654;59146342;59146342;59146747;59146747;59149014;59149014;59149521;59149521;59150471;59150471;59151659;59151659;59157374;59157374;59158586;59158586;59161472;59161532;591…	59121444;59121444;59123577;59123577;59124739;59124739;59125616;59125616;59129012;59129012;59130095;59130095;59131963;59131963;59133829;59133829;59136859;59136859;59139800;59139800;59140961;59140961;59143820;59143820;59144850;59144850;59146413;59146413;59146832;59146832;59149095;59149095;59149652;59149652;59150551;59150551;59151736;59151736;59157495;59157495;59158675;59158675;59161531;59161636;591…	-;-;-;-;-;-;-;-;-;-;-;-;-;-;-;-;-;-;-;-;-;-;-;-;-;-;-;-;-;-;-;-;-;-;-;-;-;-;-;-;-;-;-;-;-	3087	20	4	15	20	20	16	114	110	543	646	524	693	1981	2126	2056	2308	3215	2775	3402	4289	5231	5157	4700	21534	21004	24196	15320	15845	25349	30375	12968	12596	20253	18138	21672	21608
Als2	chr1;chr1;chr1;chr1;chr1;chr1;chr1;chr1;chr1;chr1;chr1;chr1;chr1;chr1;chr1;chr1;chr1;chr1;chr1;chr1;chr1;chr1;chr1;chr1;chr1;chr1;chr1;chr1;chr1;chr1;chr1;chr1;chr1;chr1;chr1;chr1;chr1;chr1;chr1;chr1;chr1;chr1;chr1;chr1;chr1;chr1;chr1;chr1;chr1;chr1;chr1;chr1;chr1;chr1;chr1;chr1;chr1;chr1;chr1;chr1;chr1;chr1;chr1;chr1;chr1;chr1;chr1;chr1;chr1;chr1;chr1;chr1;chr1;chr1;chr1;chr1;chr1;chr1;chr1;chr1…	59162756;59162756;59167183;59167183;59167463;59167463;59168151;59168151;59168389;59168389;59169837;59169837;59170437;59170437;59173156;59173156;59174924;59174924;59178532;59178532;59179060;59179060;59180106;59180106;59180549;59180549;59183164;59183164;59183781;59183781;59185213;59185213;59185397;59185397;59186012;59186012;59186456;59186456;59187321;59187321;59187735;59187735;59191609;59191889;591…	59164215;59164215;59167279;59167279;59167612;59167612;59168212;59168212;59168434;59168434;59170013;59170013;59170559;59170559;59173313;59173313;59175041;59175041;59178699;59178699;59179193;59179193;59180183;59180183;59180660;59180660;59183328;59183328;59183879;59183879;59185278;59185278;59185599;59185599;59186078;59186078;59186526;59186526;59187449;59187449;59187866;59187866;59192051;59192051;591…	-;-;-;-;-;-;-;-;-;-;-;-;-;-;-;-;-;-;-;-;-;-;-;-;-;-;-;-;-;-;-;-;-;-;-;-;-;-;-;-;-;-;-;-;-;-;-;-;-;-;-;-;-;-;-;-;-;-;-;-;-;-;-;-;-;-;-;-;-;-;-;-;-;-;-;-;-;-;-;-;-	7038	1576	1593	1782	1692	1937	1613	1757	1734	1450	1657	1437	1889	1455	2115	1925	2197	2548	2042	1913	1867	3551	2994	2928	4233	4270	4353	4145	3465	4116	4694	3647	3686	3241	3122	3602	3471
Gm33667	chr1;chr1	59237378;59238685	59237753;59239022	+;+	714	3	3	7	3	1	3	11	4	0	11	2	6	2	2	5	9	6	15	9	4	2	7	7	17	12	13	4	15	14	13	6	3	6	9	10	13
Cdk15	chr1;chr1;chr1;chr1;chr1;chr1;chr1;chr1;chr1;chr1;chr1;chr1;chr1;chr1;chr1;chr1;chr1;chr1;chr1;chr1;chr1;chr1;chr1;chr1;chr1;chr1;chr1;chr1;chr1;chr1;chr1;chr1;chr1;chr1;chr1;chr1;chr1;chr1;chr1;chr1;chr1;chr1;chr1;chr1;chr1;chr1;chr1;chr1;chr1;chr1;chr1;chr1;chr1;chr1;chr1;chr1;chr1;chr1;chr1;chr1;chr1;chr1;chr1;chr1;chr1;chr1;chr1;chr1;chr1;chr1;chr1;chr1;chr1;chr1;chr1;chr1;chr1;chr1	59256861;59256861;59256862;59256864;59256907;59257816;59257816;59257816;59257816;59257816;59258703;59258703;59258703;59258706;59258706;59265604;59265604;59265604;59265604;59265604;59280569;59280569;59280569;59280569;59280569;59281409;59281409;59281409;59281409;59281409;59285773;59287762;59287762;59287762;59287762;59287762;59287762;59289659;59289659;59289659;59289659;59289659;59289659;59301195;593…	59257098;59257098;59257098;59257098;59257098;59257956;59257956;59257956;59257956;59257956;59258797;59258797;59258797;59258797;59258797;59265683;59265683;59265683;59265683;59265683;59280663;59280663;59280663;59280663;59280663;59281471;59281471;59281471;59281471;59281471;59286065;59287885;59287885;59287885;59287885;59287885;59287885;59289779;59289779;59289779;59289779;59289779;59289779;59301288;593…	+;+;+;+;+;+;+;+;+;+;+;+;+;+;+;+;+;+;+;+;+;+;+;+;+;+;+;+;+;+;+;+;+;+;+;+;+;+;+;+;+;+;+;+;+;+;+;+;+;+;+;+;+;+;+;+;+;+;+;+;+;+;+;+;+;+;+;+;+;+;+;+;+;+;+;+;+;+	2104	7	11	1	4	1	2	10	11	14	9	5	10	0	2	10	13	2	0	1	1	0	9	11	1	1	0	16	11	0	0	26	23	22	18	31	28
Gm33724	chr1;chr1;chr1;chr1;chr1;chr1;chr1;chr1;chr1;chr1;chr1;chr1;chr1	59393246;59408733;59411161;59417478;59417478;59417586;59417586;59417586;59418792;59418796;59418796;59418796;59418796	59394394;59409168;59415266;59417744;59417744;59417744;59417744;59417744;59418927;59418927;59418927;59418927;59418927	-;-;-;-;-;-;-;-;-;-;-;-;-	6094	0	0	0	0	0	1	0	0	0	1	0	0	1	3	0	1	0	0	4	0	0	0	0	0	0	0	0	0	0	0	0	0	0	0	0	0
Gm33774	chr1;chr1;chr1	59455328;59456916;59458458	59456602;59457793;59458627	-;-;-	2323	0	0	0	0	0	0	0	1	0	0	0	0	0	1	0	0	4	0	2	1	0	0	0	0	0	0	0	0	0	0	0	0	0	0	0	0
Fzd7	chr1	59482147	59486955	+	4809	1468	2417	1209	876	850	910	702	654	489	436	310	298	291	257	180	197	105	214	151	112	99	115	120	39	31	36	116	119	21	47	179	161	141	113	158	161
Gm973	chr1;chr1;chr1;chr1;chr1;chr1;chr1;chr1;chr1;chr1;chr1;chr1;chr1;chr1;chr1;chr1;chr1;chr1;chr1;chr1;chr1;chr1;chr1;chr1;chr1;chr1;chr1;chr1;chr1;chr1;chr1;chr1;chr1;chr1;chr1;chr1;chr1;chr1;chr1;chr1;chr1;chr1;chr1;chr1;chr1;chr1;chr1;chr1;chr1;chr1;chr1;chr1;chr1;chr1;chr1;chr1;chr1;chr1;chr1;chr1;chr1;chr1;chr1;chr1;chr1;chr1;chr1;chr1;chr1;chr1;chr1;chr1;chr1;chr1;chr1;chr1;chr1;chr1;chr1;chr1…	59516264;59524279;59524279;59524279;59524279;59524279;59524280;59524280;59524280;59524280;59524280;59524281;59524281;59524323;59526711;59526711;59526711;59526711;59526711;59526711;59526711;59526711;59526711;59526711;59526711;59526711;59526711;59526711;59541314;59541314;59541314;59541314;59541314;59541314;59541314;59541314;59541314;59541314;59541314;59541314;59541314;59541314;59542981;59542981;595…	59516518;59524741;59524741;59524741;59524741;59524741;59524741;59524741;59524741;59524741;59524741;59524741;59524741;59524741;59526977;59526977;59526977;59526977;59526977;59526977;59526977;59526977;59526977;59526977;59526977;59526977;59526977;59526977;59541473;59541473;59541473;59541473;59541473;59541473;59541473;59541473;59541473;59541473;59541473;59541473;59541473;59541473;59544729;59544729;595…	+;+;+;+;+;+;+;+;+;+;+;+;+;+;+;+;+;+;+;+;+;+;+;+;+;+;+;+;+;+;+;+;+;+;+;+;+;+;+;+;+;+;+;+;+;+;+;+;+;+;+;+;+;+;+;+;+;+;+;+;+;+;+;+;+;+;+;+;+;+;+;+;+;+;+;+;+;+;+;+;+;+;+;+;+;+;+;+;+;+;+;+;+;+;+;+;+;+;+;+;+;+;+;+;+;+;+;+;+;+;+;+;+;+;+;+;+;+;+;+;+;+;+;+;+;+;+;+;+;+;+;+;+;+;+;+;+;+;+;+;+;+;+;+;+;+;+;+;+;+;+;+;+;+;+;+;+;+;+;+;+;+;+;+;+;+;+;+;+;+;+;+;+;+;+;+;+;+;+;+;+;+;+;+;+;+;+;+;+;+;+;+;+;+;+;+;+;+;+;+…	7882	21	5	33	38	125	101	80	114	68	72	58	56	11	34	83	58	27	17	39	30	12	49	67	25	16	27	71	57	14	4	106	97	67	53	72	71
Gm39649	chr1;chr1	59532995;59537047	59533242;59537221	-;-	423	0	0	0	0	0	0	0	0	0	0	0	0	0	1	0	0	0	0	0	0	0	0	0	0	0	0	2	0	0	0	0	0	1	0	0	0
Gm28411	chr1;chr1;chr1;chr1;chr1;chr1;chr1	59542117;59542117;59542439;59542439;59542652;59548688;59548688	59542303;59542303;59542549;59542549;59542816;59548804;59548743	-;-;-;-;-;-;-	580	1	0	0	0	0	0	0	0	0	0	0	0	0	1	0	0	0	0	0	0	0	0	0	0	0	0	0	0	1	0	1	1	0	0	0	0
Gm39648	chr1;chr1;chr1;chr1;chr1;chr1	59582482;59586713;59591368;59591368;59591676;59591676	59586694;59586828;59591478;59591478;59596208;59596208	-;-;-;-;-;-	8973	5	1	4	24	21	19	24	17	18	13	15	9	2	11	7	9	1	5	17	4	1	6	6	1	0	0	14	11	0	0	7	8	11	7	19	11
Gm33833	chr1;chr1;chr1	59612058;59617767;59619208	59613029;59617897;59619439	-;-;-	1335	0	0	0	0	1	0	2	1	0	0	0	0	1	0	2	0	0	0	4	0	0	0	0	0	0	0	0	1	0	0	4	2	0	1	3	1
Sumo1	chr1;chr1;chr1;chr1;chr1	59639434;59642418;59644517;59655458;59670680	59640268;59642489;59644594;59655532;59670834	-;-;-;-;-	1215	3297	3557	2438	2175	2547	1946	2303	2595	1917	2029	1371	1707	2077	2348	2412	2463	2221	1902	1682	2092	1912	2242	2230	1842	2356	2410	1485	1699	2056	2154	1482	1596	1173	1060	1238	1412
Nop58	chr1;chr1;chr1;chr1;chr1;chr1;chr1;chr1;chr1;chr1;chr1;chr1;chr1;chr1;chr1;chr1;chr1;chr1;chr1;chr1;chr1;chr1;chr1;chr1;chr1;chr1;chr1;chr1;chr1;chr1;chr1	59684951;59685006;59690486;59690486;59692337;59692337;59692612;59695978;59695978;59698323;59698323;59700885;59700885;59702813;59702813;59704063;59704063;59704624;59704624;59705593;59705593;59706633;59706633;59707003;59707003;59709003;59709003;59710495;59710495;59711271;59711271	59685226;59685226;59690562;59690562;59692389;59692389;59692728;59696099;59696099;59698459;59698459;59700949;59700949;59702947;59702947;59704208;59704208;59704750;59704750;59705756;59705756;59706767;59706767;59707064;59707064;59709136;59709136;59710652;59710652;59711510;59711510	+;+;+;+;+;+;+;+;+;+;+;+;+;+;+;+;+;+;+;+;+;+;+;+;+;+;+;+;+;+;+	2148	6375	6910	6002	5400	4885	3982	3658	4652	3541	3821	2387	3029	3306	3292	3132	3125	2581	2308	2041	2436	1968	2292	2218	1250	1221	1199	1501	1604	1147	1089	1302	1345	983	944	1269	1314
Snord70	chr1	59691958	59692010	+	53	3	9	8	7	4	3	4	2	3	3	1	3	8	1	5	2	4	1	7	3	2	7	2	0	0	0	1	4	0	0	2	4	2	1	2	3
Snord11	chr1	59704808	59704870	+	63	2	0	0	0	0	2	1	0	0	0	0	0	1	4	1	1	0	0	0	0	0	3	0	0	0	0	0	0	0	0	1	0	0	0	1	0
Bmpr2	chr1;chr1;chr1;chr1;chr1;chr1;chr1;chr1;chr1;chr1;chr1;chr1;chr1;chr1;chr1;chr1;chr1;chr1;chr1;chr1;chr1;chr1;chr1;chr1;chr1;chr1	59764270;59764279;59813588;59813588;59815241;59815241;59841431;59841431;59842743;59842743;59845478;59845478;59847058;59847058;59851178;59851178;59852294;59852294;59859173;59859173;59863781;59863781;59867336;59867336;59870235;59870238	59764728;59764728;59813758;59813758;59815411;59815411;59841541;59841541;59842834;59842834;59845708;59845708;59847172;59847172;59851338;59851338;59852441;59852441;59859309;59859309;59863953;59863953;59868615;59868615;59878081;59877616	+;+;+;+;+;+;+;+;+;+;+;+;+;+;+;+;+;+;+;+;+;+;+;+;+;+	11096	4145	3353	4806	4653	6888	6013	8648	8898	7529	6443	4265	5795	5338	6494	5576	6077	6727	5733	4658	4771	6720	6833	6683	3692	2667	2810	6541	5698	4590	3445	8250	8968	4676	4994	6704	6450
Fam117b	chr1;chr1;chr1;chr1;chr1;chr1;chr1;chr1	59913006;59949053;59952935;59958322;59968954;59970486;59974883;59981409	59913752;59949204;59953024;59958435;59969097;59970711;59975003;59985348	+;+;+;+;+;+;+;+	5534	1926	2339	2336	2592	2835	2489	4064	3793	3145	2700	2138	3100	2731	2928	3726	3957	2943	2705	2514	2830	3031	3860	3983	1892	1461	1752	2705	2596	1824	1550	3317	3569	1872	2124	2828	2536
Ica1l	chr1;chr1;chr1;chr1;chr1;chr1;chr1;chr1;chr1;chr1;chr1;chr1;chr1;chr1;chr1;chr1;chr1;chr1;chr1;chr1;chr1;chr1;chr1;chr1;chr1;chr1;chr1;chr1;chr1;chr1;chr1;chr1;chr1;chr1;chr1;chr1;chr1;chr1;chr1;chr1;chr1;chr1;chr1;chr1;chr1;chr1;chr1;chr1;chr1;chr1;chr1;chr1;chr1;chr1;chr1;chr1;chr1;chr1;chr1;chr1;chr1;chr1;chr1;chr1;chr1;chr1;chr1;chr1;chr1;chr1;chr1;chr1;chr1;chr1;chr1;chr1;chr1;chr1;chr1;chr1…	59989068;59989068;59989068;59989068;59989068;59989068;59989068;59989068;59989068;59997451;59997451;59997451;59997451;59997451;59997451;59997451;59997451;60003656;60003656;60003656;60003656;60003656;60003656;60003656;60003656;60003656;60006234;60006234;60006234;60006234;60006234;60006234;60006234;60006234;60006234;60007808;60007808;60007808;60007808;60007808;60007808;60007808;60007808;60007808;600…	59991239;59991239;59991239;59991239;59991239;59991239;59991239;59991188;59991239;59997711;59997711;59997711;59997711;59997711;59997711;59997711;59997711;60003705;60003705;60003705;60003705;60003705;60003705;60003705;60003705;60003705;60006319;60006319;60006319;60006319;60006319;60006319;60006319;60006319;60006319;60007906;60007906;60007906;60007906;60007906;60007906;60007906;60007906;60007906;600…	-;-;-;-;-;-;-;-;-;-;-;-;-;-;-;-;-;-;-;-;-;-;-;-;-;-;-;-;-;-;-;-;-;-;-;-;-;-;-;-;-;-;-;-;-;-;-;-;-;-;-;-;-;-;-;-;-;-;-;-;-;-;-;-;-;-;-;-;-;-;-;-;-;-;-;-;-;-;-;-;-;-;-;-;-;-;-;-;-;-;-;-;-;-;-;-;-;-;-;-;-;-;-;-;-;-	5353	38	9	63	34	57	55	244	234	444	404	322	373	75	72	593	609	61	82	91	93	109	618	644	139	121	139	596	563	65	100	632	696	402	408	506	477
Wdr12	chr1;chr1;chr1;chr1;chr1;chr1;chr1;chr1;chr1;chr1;chr1;chr1;chr1;chr1;chr1;chr1;chr1;chr1;chr1;chr1;chr1;chr1;chr1;chr1;chr1;chr1;chr1;chr1;chr1;chr1;chr1;chr1;chr1;chr1;chr1;chr1;chr1;chr1;chr1;chr1;chr1;chr1;chr1;chr1;chr1;chr1;chr1;chr1;chr1;chr1;chr1;chr1;chr1;chr1;chr1;chr1;chr1;chr1;chr1;chr1;chr1;chr1;chr1;chr1;chr1;chr1;chr1;chr1;chr1	60076868;60076868;60076868;60077584;60077584;60080519;60080519;60080519;60080519;60080519;60082037;60082037;60082037;60082037;60082037;60082291;60082291;60082291;60082291;60082291;60082509;60082509;60082509;60082509;60082509;60083755;60083755;60083755;60083755;60083755;60085711;60085711;60085711;60085711;60085711;60087046;60087046;60087046;60087046;60087046;60088041;60088041;60088041;60088041;600…	60078241;60078241;60078241;60078241;60078241;60080591;60080591;60080591;60080591;60080591;60082169;60082169;60082169;60082169;60082169;60082396;60082396;60082396;60082396;60082396;60082649;60082649;60082649;60082649;60082649;60083840;60083840;60083840;60083840;60083840;60085756;60085756;60085756;60085756;60085756;60087200;60087200;60087200;60087200;60087200;60088156;60088156;60088156;60088156;600…	-;-;-;-;-;-;-;-;-;-;-;-;-;-;-;-;-;-;-;-;-;-;-;-;-;-;-;-;-;-;-;-;-;-;-;-;-;-;-;-;-;-;-;-;-;-;-;-;-;-;-;-;-;-;-;-;-;-;-;-;-;-;-;-;-;-;-;-;-	3392	1785	1901	1470	1269	1223	1017	1002	1110	736	957	578	745	537	699	921	937	637	613	399	375	518	861	956	404	430	543	601	602	360	421	504	616	512	487	701	712
Carf	chr1;chr1;chr1;chr1;chr1;chr1;chr1;chr1;chr1;chr1;chr1;chr1;chr1;chr1;chr1;chr1;chr1;chr1;chr1;chr1;chr1;chr1;chr1;chr1;chr1;chr1;chr1;chr1;chr1;chr1;chr1;chr1;chr1;chr1;chr1;chr1;chr1;chr1;chr1;chr1;chr1;chr1;chr1;chr1;chr1;chr1;chr1;chr1;chr1;chr1;chr1;chr1;chr1;chr1;chr1;chr1;chr1;chr1;chr1;chr1;chr1;chr1;chr1;chr1;chr1;chr1;chr1;chr1;chr1;chr1;chr1;chr1;chr1;chr1;chr1;chr1;chr1;chr1;chr1;chr1…	60098221;60098221;60098221;60098228;60098228;60098247;60098247;60100984;60100984;60100984;60100984;60100984;60100984;60100984;60100984;60100984;60102627;60102627;60102627;60105311;60105311;60105311;60105311;60105311;60105311;60105311;60105311;60105311;60105311;60105311;60105311;60105311;60105311;60105311;60105311;60108083;60108083;60108083;60108083;60108083;60108083;60108083;60108083;60108083;601…	60098307;60098307;60098307;60098307;60098307;60098307;60098307;60102784;60102784;60102784;60102784;60102784;60102784;60102784;60102784;60102784;60102784;60102784;60102784;60105434;60105434;60105434;60105434;60105427;60105427;60105427;60105427;60105427;60105434;60105427;60105434;60105427;60105434;60105427;60105427;60108200;60108200;60108200;60108200;60108200;60108200;60108200;60108200;60108200;601…	+;+;+;+;+;+;+;+;+;+;+;+;+;+;+;+;+;+;+;+;+;+;+;+;+;+;+;+;+;+;+;+;+;+;+;+;+;+;+;+;+;+;+;+;+;+;+;+;+;+;+;+;+;+;+;+;+;+;+;+;+;+;+;+;+;+;+;+;+;+;+;+;+;+;+;+;+;+;+;+;+;+;+;+;+;+;+;+;+;+;+;+;+;+;+;+;+;+;+;+;+;+;+;+;+;+;+;+;+;+;+;+;+;+;+;+;+;+;+;+;+;+;+;+;+;+;+;+;+;+;+;+;+;+;+;+;+;+;+;+;+;+;+;+;+;+;+;+;+;+;+;+;+;+;+;+;+;+;+;+;+;+;+;+;+;+;+;+;+;+;+;+;+;+;+;+;+;+;+;+;+;+;+;+;+;+;+;+;+;+;+;+;+;+;+;+;+;+;+;+…	7458	652	440	650	531	581	515	791	702	1203	1102	836	1112	1242	1269	1298	1295	1612	1514	1022	1506	1228	1506	1329	579	470	508	1521	1436	493	386	1109	1129	924	966	1271	1164
Nbeal1	chr1;chr1;chr1;chr1;chr1;chr1;chr1;chr1;chr1;chr1;chr1;chr1;chr1;chr1;chr1;chr1;chr1;chr1;chr1;chr1;chr1;chr1;chr1;chr1;chr1;chr1;chr1;chr1;chr1;chr1;chr1;chr1;chr1;chr1;chr1;chr1;chr1;chr1;chr1;chr1;chr1;chr1;chr1;chr1;chr1;chr1;chr1;chr1;chr1;chr1;chr1;chr1;chr1;chr1;chr1;chr1;chr1;chr1;chr1;chr1;chr1;chr1;chr1;chr1;chr1;chr1;chr1;chr1;chr1;chr1;chr1;chr1;chr1;chr1;chr1;chr1;chr1;chr1;chr1;chr1…	60178625;60178625;60179476;60179476;60179989;60180056;60180056;60180319;60180497;60180499;60180499;60180499;60180499;60180599;60180750;60181463;60181463;60181463;60181463;60181463;60181463;60181463;60181463;60181463;60181463;60181463;60181463;60194504;60194504;60194504;60194504;60194504;60194504;60194504;60194504;60194504;60194504;60194504;60194504;60195015;60195015;60195015;60195015;60195015;601…	60178929;60178929;60180137;60179667;60180137;60180137;60180137;60180490;60180685;60180701;60180685;60180685;60180676;60180685;60181047;60181754;60181754;60181754;60181754;60181754;60181754;60181754;60181754;60181754;60181754;60181754;60181754;60194595;60194595;60194595;60194595;60194595;60194595;60194595;60194595;60194595;60194595;60194595;60194595;60195176;60195176;60195176;60195176;60195176;601…	+;+;+;+;+;+;+;+;+;+;+;+;+;+;+;+;+;+;+;+;+;+;+;+;+;+;+;+;+;+;+;+;+;+;+;+;+;+;+;+;+;+;+;+;+;+;+;+;+;+;+;+;+;+;+;+;+;+;+;+;+;+;+;+;+;+;+;+;+;+;+;+;+;+;+;+;+;+;+;+;+;+;+;+;+;+;+;+;+;+;+;+;+;+;+;+;+;+;+;+;+;+;+;+;+;+;+;+;+;+;+;+;+;+;+;+;+;+;+;+;+;+;+;+;+;+;+;+;+;+;+;+;+;+;+;+;+;+;+;+;+;+;+;+;+;+;+;+;+;+;+;+;+;+;+;+;+;+;+;+;+;+;+;+;+;+;+;+;+;+;+;+;+;+;+;+;+;+;+;+;+;+;+;+;+;+;+;+;+;+;+;+;+;+;+;+;+;+;+;+…	18589	2951	1728	2702	2298	3050	2558	3107	3719	2837	2948	1986	2433	2308	3265	2893	2764	4054	3504	2177	2551	3044	3117	3082	1163	813	983	3869	3001	1193	823	3231	3248	3719	3409	4246	4690
Cyp20a1	chr1;chr1;chr1;chr1;chr1;chr1;chr1;chr1;chr1;chr1;chr1;chr1;chr1;chr1;chr1;chr1;chr1;chr1;chr1;chr1;chr1;chr1;chr1;chr1;chr1;chr1;chr1;chr1;chr1;chr1;chr1;chr1;chr1;chr1;chr1;chr1;chr1;chr1	60343300;60343300;60343374;60352121;60352121;60352121;60352909;60353011;60354514;60354514;60354514;60363190;60363190;60363190;60366649;60366649;60366649;60371221;60371221;60371221;60372590;60372590;60372590;60376067;60376067;60376067;60379374;60379374;60379374;60382404;60382404;60382404;60386905;60386905;60386905;60387139;60387139;60387139	60343457;60343457;60343457;60352170;60352170;60352170;60353075;60353075;60354656;60354656;60354656;60363357;60363357;60363357;60366727;60366727;60366727;60371336;60371336;60371336;60372644;60372644;60372644;60376187;60376187;60376187;60379485;60379485;60379485;60382468;60382468;60382468;60386994;60386994;60386994;60387965;60388060;60388060	+;+;+;+;+;+;+;+;+;+;+;+;+;+;+;+;+;+;+;+;+;+;+;+;+;+;+;+;+;+;+;+;+;+;+;+;+;+	2246	853	884	815	695	927	763	897	1020	811	876	584	692	495	497	692	693	391	428	395	337	334	611	624	312	288	293	410	510	249	260	412	424	275	269	337	310
Abi2	chr1;chr1;chr1;chr1;chr1;chr1;chr1;chr1;chr1;chr1;chr1;chr1;chr1;chr1;chr1;chr1;chr1;chr1;chr1;chr1;chr1;chr1;chr1;chr1;chr1;chr1;chr1;chr1;chr1;chr1;chr1;chr1;chr1;chr1;chr1;chr1;chr1;chr1;chr1;chr1;chr1;chr1;chr1;chr1;chr1;chr1;chr1;chr1;chr1;chr1;chr1;chr1;chr1;chr1;chr1;chr1;chr1;chr1;chr1;chr1;chr1;chr1;chr1;chr1;chr1;chr1;chr1;chr1;chr1;chr1;chr1;chr1;chr1;chr1;chr1;chr1;chr1;chr1;chr1;chr1…	60408998;60408998;60408998;60408998;60408998;60408998;60408998;60408998;60408998;60408998;60408998;60408998;60408998;60408998;60408998;60408998;60409619;60409619;60409619;60409619;60434243;60434243;60434243;60434243;60434243;60434243;60434243;60434243;60434243;60434243;60434243;60434243;60434243;60434243;60434243;60434243;60434243;60434243;60434243;60434243;60437056;60437056;60437056;60437056;604…	60409919;60409919;60409919;60409919;60409919;60409919;60409919;60409919;60409919;60409919;60409919;60409919;60409919;60409919;60409919;60409919;60409919;60409919;60409919;60409919;60434410;60434410;60434410;60434410;60434410;60434410;60434410;60434410;60434410;60434410;60434410;60434410;60434410;60434410;60434410;60434410;60434410;60434410;60434410;60434410;60437232;60437232;60437232;60437232;604…	+;+;+;+;+;+;+;+;+;+;+;+;+;+;+;+;+;+;+;+;+;+;+;+;+;+;+;+;+;+;+;+;+;+;+;+;+;+;+;+;+;+;+;+;+;+;+;+;+;+;+;+;+;+;+;+;+;+;+;+;+;+;+;+;+;+;+;+;+;+;+;+;+;+;+;+;+;+;+;+;+;+;+;+;+;+;+;+;+;+;+;+;+;+;+;+;+;+;+;+;+;+;+;+;+;+;+;+;+;+;+;+;+;+;+;+;+;+;+;+;+;+;+;+;+;+;+;+;+;+;+;+;+;+;+;+;+;+;+;+;+;+;+;+;+;+;+;+;+;+;+;+;+;+;+;+;+;+;+;+;+;+;+;+;+;+;+;+;+;+;+;+;+;+;+;+;+;+;+;+;+;+;+;+;+;+;+;+;+;+;+;+;+;+;+;+;+;+;+;+…	7464	4051	3894	4515	4580	5254	4668	6270	5812	5614	5346	3334	4391	3190	3284	4022	4510	3036	2956	2564	2737	3701	4916	4714	2797	2280	2687	4913	4447	2774	2512	4974	5217	3230	3353	4481	4076
Raph1	chr1;chr1;chr1;chr1;chr1;chr1;chr1;chr1;chr1;chr1;chr1;chr1;chr1;chr1;chr1;chr1;chr1;chr1;chr1;chr1;chr1;chr1;chr1;chr1;chr1;chr1;chr1;chr1;chr1;chr1;chr1;chr1;chr1;chr1;chr1;chr1;chr1;chr1;chr1;chr1;chr1;chr1;chr1;chr1;chr1;chr1;chr1;chr1;chr1;chr1;chr1;chr1;chr1;chr1;chr1;chr1;chr1;chr1;chr1;chr1;chr1;chr1;chr1;chr1;chr1;chr1;chr1;chr1;chr1;chr1;chr1;chr1;chr1;chr1;chr1;chr1;chr1;chr1;chr1;chr1…	60471730;60483185;60483185;60483185;60483185;60483185;60483185;60483252;60488200;60490234;60491460;60491460;60493538;60493538;60493538;60493538;60493538;60493538;60493538;60493538;60493538;60495415;60495415;60495415;60495415;60495415;60495415;60495415;60495415;60496225;60496225;60496225;60496225;60496225;60496225;60496225;60496225;60498424;60498424;60498424;60498424;60498424;60498424;60498424;604…	60471866;60490321;60490321;60483340;60490321;60490321;60490321;60483340;60490321;60490321;60491535;60491535;60493680;60493680;60493680;60493680;60493680;60493680;60493627;60493680;60493680;60495535;60495535;60495535;60495535;60495535;60495535;60495535;60495535;60496323;60496323;60496323;60496323;60496323;60496323;60496323;60496323;60498534;60498534;60498534;60498534;60498534;60498534;60498534;604…	-;-;-;-;-;-;-;-;-;-;-;-;-;-;-;-;-;-;-;-;-;-;-;-;-;-;-;-;-;-;-;-;-;-;-;-;-;-;-;-;-;-;-;-;-;-;-;-;-;-;-;-;-;-;-;-;-;-;-;-;-;-;-;-;-;-;-;-;-;-;-;-;-;-;-;-;-;-;-;-;-;-;-;-;-;-;-;-;-;-;-;-;-;-;-;-;-;-;-;-;-;-;-;-;-;-;-;-;-;-;-;-;-;-;-;-;-;-;-;-;-;-;-;-;-;-;-;-;-	9795	1567	1630	1973	1927	2209	2068	2975	2378	1869	1658	1163	1381	967	1028	1475	1582	1090	806	765	769	962	1824	1763	865	567	695	2029	1649	970	613	2746	2721	1517	1732	2529	2586
LOC102637269	chr1	60522773	60523033	-	261	4	1	15	6	2	3	4	3	4	4	4	3	5	4	5	0	4	3	2	3	4	4	3	6	6	10	2	4	6	10	4	2	1	0	2	4
Gm11578	chr1;chr1	60591420;60593296	60592846;60593335	-;-	1467	17	15	12	6	3	11	8	7	6	10	2	8	3	3	9	8	2	10	0	1	2	4	4	2	0	0	3	3	1	6	2	4	3	2	1	5
Gm38388	chr1;chr1;chr1;chr1;chr1	60594002;60594002;60598740;60599358;60599358	60598305;60598775;60598775;60599633;60599636	-;-;-;-;-	5053	0	0	2	0	0	0	2	2	11	3	1	0	2	1	0	1	0	0	5	0	0	1	1	0	0	0	0	0	0	0	1	4	0	3	4	3
Cd28	chr1;chr1;chr1;chr1	60746388;60762979;60765277;60769657	60746528;60763335;60765392;60773359	+;+;+;+	4317	4	0	4	5	0	0	3	1	0	0	0	0	0	3	0	0	0	0	2	0	0	0	0	1	1	0	2	0	0	0	1	2	0	1	3	0
2310016D23Rik	chr1;chr1;chr1	60778461;60797944;60803622	60778916;60798027;60803769	+;+;+	688	0	0	0	0	0	0	0	0	0	0	0	0	0	1	0	0	0	0	2	0	0	0	0	0	0	0	0	0	0	0	0	0	0	0	0	0
Gm38137	chr1;chr1;chr1;chr1;chr1;chr1;chr1;chr1;chr1;chr1;chr1;chr1;chr1;chr1;chr1;chr1;chr1;chr1;chr1;chr1;chr1;chr1	60860958;60863102;60863825;60863825;60863825;60867188;60868507;60868507;60868507;60868507;60868507;60868507;60873244;60873244;60873244;60873244;60880162;60880162;60880162;60880162;60880162;60893727	60861015;60863291;60863992;60863992;60863992;60867296;60868622;60868622;60868622;60868622;60868622;60868622;60873388;60873388;60873388;60873388;60883061;60883061;60883061;60883061;60883061;60894365	+;+;+;+;+;+;+;+;+;+;+;+;+;+;+;+;+;+;+;+;+;+	4325	0	0	2	0	0	1	2	1	2	0	0	2	0	4	2	0	0	4	2	0	0	0	0	0	0	5	1	2	0	0	2	6	0	1	1	0
Gm39650	chr1;chr1	60887089;60887316	60887206;60887534	+;+	337	0	0	0	0	0	0	0	0	0	1	0	0	0	0	0	0	0	0	0	0	0	0	0	0	0	0	0	0	0	0	0	0	0	0	0	0
Ctla4	chr1;chr1;chr1;chr1;chr1;chr1;chr1	60909025;60909025;60912423;60912423;60913219;60914613;60914613	60909279;60909279;60912770;60912770;60913328;60915832;60915832	+;+;+;+;+;+;+	1933	0	0	0	0	0	0	0	0	0	0	0	0	0	1	0	0	0	0	1	0	0	1	0	0	0	0	0	0	0	0	0	0	0	0	0	1
Gm34649	chr1;chr1;chr1;chr1;chr1;chr1;chr1;chr1;chr1;chr1;chr1;chr1;chr1;chr1;chr1;chr1;chr1;chr1;chr1;chr1;chr1;chr1;chr1;chr1;chr1;chr1;chr1;chr1;chr1;chr1;chr1;chr1;chr1;chr1;chr1;chr1;chr1;chr1;chr1;chr1;chr1;chr1;chr1;chr1;chr1;chr1;chr1;chr1;chr1	60921232;60921232;60921232;60921232;60921592;60921968;60921968;60921968;60921968;60921968;60923738;60923738;60923738;60923738;60923738;60926328;60926328;60926328;60926328;60926328;60927149;60927149;60927149;60927149;60927149;60927868;60927868;60927868;60927868;60929101;60929101;60929101;60929101;60929101;60930431;60930431;60930431;60930431;60934038;60934038;60934038;60934038;60934038;60943253;609…	60921334;60921334;60921334;60921334;60921875;60922010;60922010;60922010;60922010;60922010;60923971;60923971;60923971;60923971;60923971;60926427;60926427;60926427;60926427;60926427;60927390;60927390;60927390;60927390;60927390;60927940;60927940;60927940;60927940;60929163;60929163;60929170;60929163;60929163;60930685;60930685;60930685;60930685;60934195;60934195;60934195;60934195;60934195;60943488;609…	+;+;+;+;+;+;+;+;+;+;+;+;+;+;+;+;+;+;+;+;+;+;+;+;+;+;+;+;+;+;+;+;+;+;+;+;+;+;+;+;+;+;+;+;+;+;+;+;+	2179	0	0	0	0	0	0	0	0	0	1	0	1	0	2	0	0	0	0	0	0	0	0	0	0	0	0	0	0	0	0	0	1	0	0	0	0
Icos	chr1;chr1;chr1;chr1;chr1;chr1;chr1;chr1;chr1;chr1;chr1;chr1;chr1;chr1;chr1;chr1;chr1;chr1;chr1;chr1;chr1;chr1;chr1;chr1;chr1;chr1;chr1;chr1	60960773;60960773;60962576;60962576;60974927;60974927;60975333;60977378;60977878;60977878;60977914;60989485;60993702;60993702;60993702;60993702;60994610;60994610;60994610;60994610;60995524;60995524;60995524;60995524;60997701;60997701;60997701;60997701	60960883;60960883;60962682;60962682;60975448;60975101;60975448;60977450;60978016;60978016;60978016;60989681;60994040;60994040;60994040;60994040;60994716;60994716;60994716;60994716;60995608;60995608;60995608;60995608;61000322;61000322;61000320;61000322	+;+;+;+;+;+;+;+;+;+;+;+;+;+;+;+;+;+;+;+;+;+;+;+;+;+;+;+	4302	2	10	14	10	3	2	2	1	0	2	1	1	0	3	4	4	0	1	3	0	0	4	0	0	2	0	6	3	1	0	2	0	1	0	0	0
LOC105243939	chr1;chr1;chr1;chr1;chr1;chr1;chr1;chr1	61306981;61311952;61321236;61321236;61322480;61322480;61355408;61355408	61307005;61312563;61321278;61321278;61322565;61322565;61355557;61355557	+;+;+;+;+;+;+;+	916	0	0	2	0	0	0	0	1	2	0	1	0	0	2	0	0	0	0	0	0	2	3	1	4	2	0	1	5	0	0	1	0	1	1	0	2
9530026F06Rik	chr1;chr1;chr1;chr1;chr1	61378432;61379010;61379996;61394108;61395631	61378556;61379168;61380229;61394207;61395904	+;+;+;+;+	892	2	6	0	0	0	3	0	2	0	0	0	0	0	2	0	0	0	1	5	0	0	0	0	1	0	0	0	0	0	0	2	1	0	0	1	0
Pard3b	chr1;chr1;chr1;chr1;chr1;chr1;chr1;chr1;chr1;chr1;chr1;chr1;chr1;chr1;chr1;chr1;chr1;chr1;chr1;chr1;chr1;chr1;chr1;chr1;chr1;chr1;chr1;chr1;chr1;chr1;chr1;chr1;chr1;chr1;chr1;chr1;chr1;chr1;chr1;chr1;chr1;chr1;chr1;chr1;chr1;chr1;chr1;chr1;chr1;chr1;chr1;chr1;chr1;chr1;chr1;chr1;chr1;chr1;chr1;chr1;chr1;chr1;chr1;chr1;chr1;chr1;chr1;chr1;chr1;chr1;chr1;chr1;chr1;chr1;chr1;chr1;chr1;chr1;chr1;chr1…	61638667;61638671;61638824;61767948;61767948;61767948;61767993;61849490;61849490;62010307;62010307;62010307;62076385;62076385;62076385;62076385;62144847;62144847;62144847;62144847;62153933;62153933;62153933;62153933;62159435;62159435;62159435;62159435;62161110;62161110;62161110;62161110;62164080;62164080;62164080;62164080;62166354;62166354;62166354;62166354;62198577;62198577;62198577;62198577;622…	61639362;61639362;61639362;61768049;61768049;61768049;61768049;61849594;61849594;62010478;62010478;62010478;62076494;62076494;62076494;62076494;62144935;62144935;62144935;62144935;62154019;62154019;62154019;62154019;62159560;62159560;62159560;62159560;62161468;62161468;62161468;62161468;62164219;62164219;62164219;62164219;62166482;62166482;62166482;62166482;62198762;62198762;62198762;62198762;622…	+;+;+;+;+;+;+;+;+;+;+;+;+;+;+;+;+;+;+;+;+;+;+;+;+;+;+;+;+;+;+;+;+;+;+;+;+;+;+;+;+;+;+;+;+;+;+;+;+;+;+;+;+;+;+;+;+;+;+;+;+;+;+;+;+;+;+;+;+;+;+;+;+;+;+;+;+;+;+;+;+;+;+;+;+;+;+;+	9296	1238	545	1641	1642	1861	1764	1917	1918	1069	1128	841	1030	642	748	574	574	447	438	342	205	350	373	400	93	76	83	263	191	38	46	336	279	145	181	169	155
Pard3bos1	chr1;chr1;chr1;chr1;chr1;chr1	61770673;61786331;61786772;61848421;61848421;61851134	61772086;61786954;61786954;61849542;61848535;61864579	-;-;-;-;-;-	16606	13	7	77	70	15	6	24	17	25	6	2	4	6	6	5	4	5	20	8	1	3	12	3	8	0	0	5	6	0	0	2	4	2	0	3	1
Pard3bos2	chr1;chr1;chr1;chr1;chr1	62130358;62130358;62133893;62133893;62135958	62131680;62131680;62134024;62136341;62136341	-;-;-;-;-	3772	10	2	17	6	8	6	3	7	4	4	5	9	2	0	6	3	0	0	4	0	0	2	0	0	0	0	2	3	0	0	2	2	3	1	4	1
Gm34881	chr1;chr1;chr1	62513330;62524121;62525413	62516008;62524216;62526071	-;-;-	3434	2	1	1	1	1	0	0	2	1	1	0	0	0	2	0	0	1	2	5	0	0	0	0	1	0	0	0	1	0	0	1	2	3	1	3	3
Nrp2	chr1;chr1;chr1;chr1;chr1;chr1;chr1;chr1;chr1;chr1;chr1;chr1;chr1;chr1;chr1;chr1;chr1;chr1;chr1;chr1;chr1;chr1;chr1;chr1;chr1;chr1;chr1;chr1;chr1;chr1;chr1;chr1;chr1;chr1;chr1;chr1;chr1;chr1;chr1;chr1;chr1;chr1;chr1;chr1;chr1;chr1;chr1;chr1;chr1;chr1;chr1;chr1;chr1;chr1;chr1;chr1;chr1;chr1;chr1;chr1;chr1;chr1;chr1;chr1;chr1;chr1;chr1;chr1;chr1;chr1;chr1;chr1;chr1;chr1;chr1;chr1;chr1;chr1;chr1;chr1…	62703317;62703317;62703317;62703317;62703317;62703317;62718930;62718930;62718930;62718930;62718930;62718930;62738289;62738289;62738289;62738289;62738289;62738289;62744175;62744175;62744175;62744175;62744175;62744175;62745358;62745358;62745358;62745358;62745358;62745358;62747158;62747158;62747158;62747158;62747158;62747158;62749133;62749133;62749133;62749133;62749133;62749133;62760775;62760775;627…	62704277;62704277;62704277;62704277;62704277;62704277;62719107;62719107;62719107;62719107;62719107;62719107;62738470;62738470;62738470;62738470;62738470;62738470;62744405;62744405;62744405;62744405;62744405;62744405;62745513;62745513;62745513;62745513;62745513;62745513;62747327;62747327;62747327;62747327;62747327;62747327;62749288;62749288;62749288;62749288;62749288;62749288;62760919;62760919;627…	+;+;+;+;+;+;+;+;+;+;+;+;+;+;+;+;+;+;+;+;+;+;+;+;+;+;+;+;+;+;+;+;+;+;+;+;+;+;+;+;+;+;+;+;+;+;+;+;+;+;+;+;+;+;+;+;+;+;+;+;+;+;+;+;+;+;+;+;+;+;+;+;+;+;+;+;+;+;+;+;+;+;+;+;+;+;+;+;+;+;+;+;+;+;+;+;+;+	8122	265	649	284	203	135	152	512	554	485	488	689	1142	259	307	1268	1459	149	240	214	162	92	1013	1170	118	72	114	833	675	52	69	922	1056	581	585	766	660
Gm29083	chr1;chr1	62711675;62717958	62715339;62718920	-;-	4628	0	2	0	0	2	1	7	2	3	1	1	2	0	3	2	6	1	0	3	0	1	3	5	1	0	0	2	2	0	0	8	9	6	9	12	16
4930487H11Rik	chr1;chr1;chr1	62790918;62794396;62794553	62791556;62794471;62794732	-;-;-	895	1	1	1	2	0	1	1	3	4	1	8	6	3	4	5	11	0	5	8	0	0	9	11	0	0	0	6	4	0	0	11	8	6	10	18	10
Gm4208	chr1;chr1;chr1;chr1;chr1;chr1	62820455;62820455;62822962;62822962;62823222;62837805	62821952;62821952;62823103;62823103;62823600;62838167	-;-;-;-;-;-	2382	0	0	0	0	1	1	1	0	0	0	1	1	0	0	2	1	0	0	2	0	0	0	2	0	0	9	0	1	0	0	2	1	3	0	1	1
Gm35120	chr1;chr1;chr1	62836858;62838801;62839725	62836951;62838914;62839810	+;+;+	294	0	0	0	0	0	0	0	0	0	0	0	0	0	1	0	0	0	0	0	0	0	0	0	0	0	0	0	0	0	0	0	0	0	0	0	0
Gm39652	chr1;chr1;chr1	62840311;62842450;62844086	62840375;62842951;62844365	-;-;-	847	0	0	0	0	0	0	0	0	0	0	0	0	0	1	0	0	0	0	0	0	0	2	0	0	0	0	1	1	0	0	0	0	0	0	1	0
Gm35252	chr1;chr1;chr1;chr1;chr1;chr1;chr1;chr1;chr1	62906176;62906176;62907198;62933159;62933159;62936774;62936774;62956413;62956413	62907306;62907086;62907306;62933725;62933725;62936891;62936891;62956594;62956594	-;-;-;-;-;-;-;-;-	1998	1	0	1	0	0	0	0	0	2	1	0	3	1	0	3	3	1	3	5	0	0	1	3	3	0	6	3	5	2	1	1	2	3	2	5	0
Gm38513	chr1;chr1;chr1	62974790;62980435;62981198	62975375;62980516;62981429	-;-;-	900	0	0	0	0	1	4	0	0	0	0	1	1	1	0	0	0	0	0	2	0	0	0	0	2	0	0	1	2	0	0	2	0	0	0	0	0
Ino80d	chr1;chr1;chr1;chr1;chr1;chr1;chr1;chr1;chr1;chr1;chr1;chr1;chr1;chr1;chr1;chr1;chr1;chr1;chr1;chr1;chr1;chr1;chr1;chr1;chr1;chr1;chr1;chr1;chr1;chr1;chr1;chr1;chr1;chr1;chr1;chr1;chr1;chr1;chr1;chr1;chr1;chr1;chr1;chr1;chr1;chr1;chr1;chr1;chr1;chr1;chr1;chr1;chr1;chr1;chr1;chr1;chr1;chr1;chr1;chr1;chr1	63047801;63047801;63057965;63057965;63057965;63061040;63061040;63061040;63061040;63061040;63062036;63062036;63062036;63062036;63062036;63065704;63065704;63065704;63065704;63065704;63068184;63068184;63068184;63068184;63068184;63074322;63074322;63074322;63074322;63074322;63078953;63078953;63078953;63078953;63078953;63085668;63085668;63085668;63085668;63085668;63093285;63093285;63093285;63093285;630…	63059145;63059145;63059145;63059145;63059145;63061197;63061197;63061197;63061197;63061197;63062253;63062253;63062253;63062253;63062253;63065837;63065837;63065837;63065837;63065837;63068293;63068293;63068293;63068293;63068293;63074546;63074546;63074546;63074546;63074546;63079061;63079061;63079061;63079061;63079061;63086398;63086398;63086398;63086398;63086398;63093531;63093531;63093531;63093440;630…	-;-;-;-;-;-;-;-;-;-;-;-;-;-;-;-;-;-;-;-;-;-;-;-;-;-;-;-;-;-;-;-;-;-;-;-;-;-;-;-;-;-;-;-;-;-;-;-;-;-;-;-;-;-;-;-;-;-;-;-;-	14027	2685	2460	3113	3247	3461	3291	4259	4188	3424	3480	2534	3151	2953	3882	3114	3405	3801	3422	2308	2863	3814	3595	3332	2259	1377	1657	3730	3131	2181	1677	3636	3532	3836	4076	5525	5619
Ino80dos	chr1;chr1;chr1;chr1;chr1;chr1;chr1;chr1	63114471;63114740;63144119;63144119;63156220;63156220;63156958;63156958	63114544;63114960;63144185;63144185;63156321;63156321;63158295;63158295	+;+;+;+;+;+;+;+	1802	137	71	158	134	147	122	160	150	236	217	127	143	142	190	197	254	192	172	141	199	206	262	244	156	150	173	305	256	123	113	231	211	226	255	339	344
Ndufs1	chr1;chr1;chr1;chr1;chr1;chr1;chr1;chr1;chr1;chr1;chr1;chr1;chr1;chr1;chr1;chr1;chr1;chr1;chr1;chr1;chr1;chr1;chr1;chr1;chr1;chr1;chr1;chr1;chr1;chr1;chr1;chr1;chr1;chr1;chr1;chr1;chr1;chr1;chr1;chr1;chr1;chr1;chr1;chr1;chr1;chr1;chr1;chr1;chr1;chr1;chr1;chr1;chr1;chr1;chr1;chr1;chr1;chr1;chr1;chr1;chr1;chr1;chr1;chr1;chr1;chr1;chr1;chr1;chr1;chr1;chr1;chr1;chr1;chr1;chr1;chr1;chr1;chr1;chr1;chr1…	63143592;63143592;63143592;63143592;63143605;63147120;63147120;63147120;63147120;63147120;63147290;63147290;63147290;63147290;63147290;63148396;63148396;63148396;63148396;63148396;63149957;63149957;63149957;63149957;63149957;63151551;63151551;63151551;63151551;63151551;63152775;63152775;63152775;63152775;63152775;63156204;63156204;63156204;63156204;63156204;63157132;63157132;63157132;63157132;631…	63143922;63143922;63143922;63143922;63143922;63147192;63147192;63147192;63147192;63147192;63147424;63147424;63147424;63147424;63147424;63148571;63148571;63148571;63148571;63148571;63150111;63150111;63150111;63150111;63150111;63151711;63151711;63151711;63151711;63151711;63152904;63152904;63152904;63152904;63152904;63156332;63156332;63156332;63156332;63156332;63157277;63157277;63157277;63157277;631…	-;-;-;-;-;-;-;-;-;-;-;-;-;-;-;-;-;-;-;-;-;-;-;-;-;-;-;-;-;-;-;-;-;-;-;-;-;-;-;-;-;-;-;-;-;-;-;-;-;-;-;-;-;-;-;-;-;-;-;-;-;-;-;-;-;-;-;-;-;-;-;-;-;-;-;-;-;-;-;-;-;-;-;-;-;-;-;-;-;-;-;-;-;-;-;-;-;-	2979	3643	3734	3128	3037	2698	2215	2418	2699	2403	2682	2006	2536	2413	2658	3622	3608	2924	2624	2490	3037	3250	3923	3967	2943	3263	3426	3602	3946	2899	3227	3426	3779	3143	2850	3507	3509
Eef1b2	chr1;chr1;chr1;chr1;chr1;chr1	63176831;63177754;63178439;63178832;63179248;63179458	63177291;63177876;63178565;63178898;63179373;63180486	+;+;+;+;+;+	1933	19905	20543	14417	12873	10947	9524	7380	7991	6435	6492	4181	4780	4276	3887	4736	4671	2828	2613	2731	2878	2229	3634	3893	3082	3594	3246	2014	2524	2421	2713	1842	1910	1624	1460	1607	1740
Snora41	chr1	63179023	63179135	+	113	16	29	38	39	19	18	23	18	29	23	13	11	19	24	20	23	38	6	12	32	4	28	26	6	3	23	12	10	6	6	15	6	12	9	11	10
Gpr1	chr1;chr1;chr1;chr1;chr1;chr1;chr1;chr1;chr1;chr1;chr1;chr1;chr1;chr1;chr1	63182571;63182571;63182571;63182571;63182571;63209754;63209754;63209754;63209754;63210570;63213513;63214164;63214164;63214164;63223262	63184104;63184104;63184104;63184104;63184104;63209899;63209899;63209899;63209899;63210716;63213766;63214294;63214281;63214555;63223350	-;-;-;-;-;-;-;-;-;-;-;-;-;-;-	2562	8	6	2	2	3	4	11	6	5	2	5	5	0	4	5	10	1	3	2	0	0	0	6	0	1	0	11	13	0	11	10	4	4	4	9	11
Zdbf2	chr1;chr1;chr1;chr1;chr1;chr1;chr1;chr1;chr1;chr1;chr1;chr1;chr1;chr1;chr1;chr1;chr1;chr1;chr1;chr1;chr1;chr1;chr1;chr1;chr1;chr1;chr1;chr1;chr1;chr1;chr1;chr1;chr1;chr1;chr1;chr1;chr1;chr1;chr1;chr1;chr1;chr1	63200358;63200358;63207515;63207515;63263499;63273234;63273234;63273269;63273269;63273484;63275096;63275096;63277931;63277931;63277931;63277931;63277931;63277931;63277931;63280767;63280767;63280767;63280767;63280767;63280767;63280767;63290647;63290680;63294916;63294916;63294916;63294916;63294916;63294916;63294916;63302640;63302640;63302640;63302640;63302640;63302640;63302640	63200674;63200674;63207614;63207614;63263555;63273472;63273472;63273472;63273472;63273642;63275178;63275178;63277983;63277983;63277983;63277983;63277983;63277983;63277983;63280877;63280877;63280877;63280877;63280877;63280877;63280877;63290782;63290782;63295046;63295046;63295046;63295046;63295046;63295046;63295046;63314575;63314576;63314576;63314575;63314576;63314575;63314575	+;+;+;+;+;+;+;+;+;+;+;+;+;+;+;+;+;+;+;+;+;+;+;+;+;+;+;+;+;+;+;+;+;+;+;+;+;+;+;+;+;+	13323	6621	5206	6784	7174	6156	5482	3561	3412	1820	2088	1225	1543	2486	3774	1592	1775	3594	3347	1967	1968	3906	1925	1861	1192	981	685	2157	1899	668	373	1694	1509	547	560	835	993
1700039I01Rik	chr1;chr1;chr1;chr1;chr1	63248014;63248014;63250146;63252486;63252486	63250572;63249472;63250572;63253647;63253647	-;-;-;-;-	3721	16	24	40	28	56	49	18	25	11	10	7	5	4	3	1	0	0	1	1	2	0	0	0	0	0	0	1	1	0	0	1	0	0	0	0	0
Gm11608	chr1;chr1;chr1;chr1;chr1;chr1;chr1;chr1;chr1;chr1;chr1;chr1;chr1;chr1;chr1;chr1;chr1	63266677;63266677;63266677;63266677;63266677;63269433;63269433;63269433;63269433;63269433;63270877;63271248;63272716;63272821;63272883;63272883;63273204	63267114;63267114;63267114;63267114;63267114;63269526;63269526;63269526;63269526;63269526;63271028;63271316;63272807;63273171;63273171;63273171;63273256	-;-;-;-;-;-;-;-;-;-;-;-;-;-;-;-;-	1249	0	0	0	0	1	0	0	0	0	0	0	0	0	0	0	0	0	0	0	1	0	0	0	0	0	0	1	0	0	0	0	0	1	0	1	0
Gm35393	chr1;chr1;chr1	63431305;63434705;63436164	63431726;63434781;63436457	-;-;-	793	0	0	0	0	0	0	0	0	1	0	0	0	0	0	0	0	0	0	0	0	0	0	0	0	0	0	0	0	0	0	0	0	0	0	0	0
Adam23	chr1;chr1;chr1;chr1;chr1;chr1;chr1;chr1;chr1;chr1;chr1;chr1;chr1;chr1;chr1;chr1;chr1;chr1;chr1;chr1;chr1;chr1;chr1;chr1;chr1;chr1;chr1;chr1;chr1;chr1;chr1;chr1;chr1;chr1;chr1;chr1;chr1;chr1;chr1;chr1;chr1;chr1;chr1;chr1;chr1;chr1;chr1;chr1;chr1;chr1;chr1;chr1;chr1;chr1;chr1;chr1;chr1;chr1;chr1;chr1;chr1;chr1;chr1;chr1;chr1;chr1;chr1;chr1;chr1;chr1;chr1;chr1;chr1;chr1;chr1;chr1;chr1	63445882;63445884;63445891;63447728;63447728;63447728;63477679;63477679;63477679;63515577;63515577;63515577;63528758;63528758;63528758;63530235;63530235;63530235;63534286;63534286;63534286;63535135;63535135;63535135;63536919;63536919;63536919;63543119;63543119;63543119;63545431;63545431;63545431;63546416;63546416;63546416;63547727;63547727;63547727;63549747;63549747;63549747;63551761;63551761;635…	63446412;63446412;63446412;63447948;63447948;63447948;63477755;63477755;63477755;63515640;63515640;63515640;63528840;63528840;63528840;63530298;63530298;63530298;63534358;63534358;63534358;63535208;63535208;63535208;63536984;63536984;63536984;63543190;63543190;63543190;63545594;63545594;63545594;63546500;63546500;63546500;63547817;63547817;63547817;63549795;63549795;63549795;63551860;63551860;635…	+;+;+;+;+;+;+;+;+;+;+;+;+;+;+;+;+;+;+;+;+;+;+;+;+;+;+;+;+;+;+;+;+;+;+;+;+;+;+;+;+;+;+;+;+;+;+;+;+;+;+;+;+;+;+;+;+;+;+;+;+;+;+;+;+;+;+;+;+;+;+;+;+;+;+;+;+	6358	1088	871	865	1026	899	740	1126	929	2148	1947	1502	1900	537	586	1732	1974	387	499	483	268	246	1882	1883	281	177	317	1748	1700	126	99	2992	3187	1359	1639	2105	1853
Gm39653	chr1;chr1	63615598;63620127	63616379;63620732	+;+	1388	1	0	0	0	1	1	0	0	0	0	1	0	0	0	3	2	0	0	6	0	0	1	0	1	0	0	3	3	0	0	4	4	4	4	5	3
Dytn	chr1;chr1;chr1;chr1;chr1;chr1;chr1;chr1;chr1;chr1;chr1;chr1;chr1;chr1;chr1	63622851;63633418;63641055;63643303;63647397;63658870;63661139;63664400;63664773;63674856;63675738;63677117;63678781;63685101;63686755	63623151;63633898;63641214;63643373;63647532;63659015;63661250;63664563;63664844;63674956;63675823;63677318;63678855;63685247;63686927	-;-;-;-;-;-;-;-;-;-;-;-;-;-;-	2427	0	0	4	0	2	16	3	4	3	2	5	6	0	4	6	8	0	0	0	0	0	12	10	4	2	0	19	6	1	1	16	20	16	14	23	12
Mdh1b	chr1;chr1;chr1;chr1;chr1;chr1;chr1;chr1;chr1;chr1;chr1	63698827;63701576;63711115;63711452;63715192;63718519;63719522;63721488;63721808;63725608;63730271	63699037;63701641;63711166;63711591;63715355;63718660;63720018;63721630;63721942;63725720;63730318	-;-;-;-;-;-;-;-;-;-;-	1711	2	4	8	5	3	2	9	5	3	2	1	5	4	5	5	8	7	8	8	3	17	9	8	9	16	15	16	12	20	11	18	16	11	8	18	28
Fastkd2	chr1;chr1;chr1;chr1;chr1;chr1;chr1;chr1;chr1;chr1;chr1;chr1;chr1;chr1;chr1;chr1;chr1;chr1;chr1;chr1;chr1;chr1;chr1	63730599;63730625;63731400;63731400;63734732;63734732;63735463;63735463;63735845;63737779;63737779;63739182;63739182;63745842;63745842;63747958;63747958;63749686;63749686;63751264;63751264;63752297;63752297	63730691;63730691;63732221;63732221;63734835;63734835;63735571;63735590;63735968;63737918;63737918;63739354;63739354;63746005;63746005;63748170;63748170;63749770;63749770;63751378;63751378;63753385;63752474	+;+;+;+;+;+;+;+;+;+;+;+;+;+;+;+;+;+;+;+;+;+;+	3250	1402	1606	1168	1166	1060	852	839	949	586	756	453	569	583	691	756	734	703	694	419	528	635	672	635	242	203	239	641	621	179	289	497	483	511	451	620	667
4933402D24Rik	chr1;chr1;chr1	63754909;63768385;63769181	63756419;63768542;63769267	-;-;-	1756	22	30	30	19	28	26	31	29	6	25	11	11	6	15	17	22	24	12	8	24	6	25	11	6	3	3	22	19	6	4	26	23	35	26	36	36
Cpo	chr1;chr1;chr1;chr1;chr1;chr1;chr1;chr1;chr1	63851921;63917840;63920684;63923935;63926511;63928644;63928908;63934704;63935684	63852008;63917931;63920785;63923978;63926579;63928754;63929001;63934823;63936247	+;+;+;+;+;+;+;+;+	1284	0	0	0	0	0	1	1	0	0	0	0	0	0	1	0	0	0	9	3	0	0	0	0	0	0	0	0	0	1	0	0	1	0	0	0	0
Gm13749	chr1;chr1	63964727;63967640	63964798;63968999	+;+	1432	0	0	0	0	0	0	0	0	0	1	0	0	0	2	0	4	0	0	0	0	0	0	1	0	0	0	1	0	0	0	3	0	0	0	1	0
Klf7	chr1;chr1;chr1;chr1;chr1;chr1;chr1;chr1;chr1;chr1;chr1;chr1;chr1;chr1;chr1;chr1;chr1;chr1;chr1;chr1;chr1;chr1;chr1;chr1	64029448;64029448;64029448;64029448;64035663;64042314;64042314;64042314;64042314;64042314;64078704;64078704;64078704;64078707;64078707;64120900;64120900;64120900;64120900;64120900;64121386;64121386;64121995;64122202	64035764;64035764;64035764;64035764;64035764;64042437;64042437;64042437;64042437;64042437;64079334;64079334;64079334;64079334;64079334;64121389;64121139;64121139;64121139;64121139;64121504;64121504;64122192;64122328	-;-;-;-;-;-;-;-;-;-;-;-;-;-;-;-;-;-;-;-;-;-;-;-	8002	1146	672	1869	1748	5939	4989	7226	6386	3774	3355	2443	3064	1448	1793	3221	3348	1647	1422	1003	1333	1260	2964	2806	382	219	270	1708	1402	229	147	1664	1729	1019	1062	1326	1380
Mir6899	chr1	64042438	64042501	-	64	0	0	0	0	0	0	0	0	0	0	0	0	0	0	0	0	0	0	0	0	0	2	0	0	0	0	0	0	0	0	0	0	0	1	0	0
Gm35880	chr1;chr1;chr1	64121535;64233597;64242158	64121671;64233744;64242198	+;+;+	326	0	0	0	0	1	0	0	0	0	0	1	0	0	0	0	0	0	0	1	0	0	0	0	0	0	0	0	0	0	0	0	1	0	1	0	0
Gm39654	chr1;chr1	64246994;64256059	64247440;64256156	-;-	545	0	0	0	0	0	0	0	0	0	3	1	0	0	1	0	1	0	0	1	0	0	0	0	0	0	0	1	1	0	0	1	0	0	0	2	1
Gm35803	chr1;chr1	64279351;64298113	64279457;64298537	+;+	532	0	0	1	0	0	0	0	0	0	0	0	0	0	1	0	0	0	0	0	0	0	0	0	0	1	0	0	0	0	0	1	1	0	0	1	0
Gm36148	chr1;chr1;chr1;chr1;chr1;chr1;chr1;chr1;chr1;chr1;chr1;chr1;chr1	64516797;64516797;64516797;64517229;64517229;64517229;64517752;64517752;64517752;64517979;64518130;64518130;64518130	64516877;64516877;64516877;64517322;64517322;64517322;64518043;64517874;64517874;64518043;64521354;64521354;64521354	+;+;+;+;+;+;+;+;+;+;+;+;+	3692	5	0	3	1	0	1	0	1	0	0	0	1	4	6	0	0	0	10	1	2	1	0	0	0	0	0	4	4	0	0	0	0	8	1	2	4
Creb1	chr1;chr1;chr1;chr1;chr1;chr1;chr1;chr1;chr1;chr1;chr1;chr1;chr1;chr1;chr1;chr1;chr1;chr1;chr1;chr1;chr1;chr1;chr1;chr1;chr1;chr1;chr1;chr1;chr1;chr1;chr1;chr1;chr1;chr1;chr1;chr1;chr1;chr1;chr1;chr1;chr1;chr1;chr1;chr1;chr1;chr1;chr1;chr1;chr1;chr1;chr1;chr1;chr1;chr1;chr1;chr1;chr1;chr1;chr1;chr1;chr1;chr1;chr1;chr1;chr1;chr1;chr1;chr1;chr1;chr1;chr1;chr1;chr1;chr1;chr1;chr1;chr1;chr1;chr1;chr1…	64532315;64532316;64532654;64532654;64532655;64532657;64532660;64532671;64532804;64532804;64532804;64550849;64550849;64550849;64550849;64550849;64550849;64550849;64550849;64550849;64558503;64558503;64558503;64558503;64558503;64558503;64558503;64558503;64558503;64558503;64558503;64558926;64558926;64558941;64559727;64559727;64559727;64559727;64559727;64561753;64561753;64566217;64566217;64566217;645…	64533020;64533020;64533020;64532904;64533020;64532904;64533020;64533020;64533020;64533020;64533020;64550970;64550970;64550970;64550970;64550970;64550970;64550970;64550970;64550970;64558649;64558649;64558649;64558649;64558544;64558649;64558649;64558544;64558649;64558649;64558649;64559030;64559030;64559030;64559768;64559768;64559768;64559768;64559768;64561865;64561865;64566317;64566317;64566317;645…	+;+;+;+;+;+;+;+;+;+;+;+;+;+;+;+;+;+;+;+;+;+;+;+;+;+;+;+;+;+;+;+;+;+;+;+;+;+;+;+;+;+;+;+;+;+;+;+;+;+;+;+;+;+;+;+;+;+;+;+;+;+;+;+;+;+;+;+;+;+;+;+;+;+;+;+;+;+;+;+;+;+;+;+;+;+;+;+;+;+;+;+;+;+;+;+;+;+;+;+;+;+	9371	7344	5944	7087	6901	7943	6735	8080	9030	4828	7833	4767	5997	4928	7234	6505	6689	8269	6723	4307	4923	6385	6369	6349	3283	3094	3090	6043	5534	3688	3193	4151	4120	4192	3753	4475	4949
Mettl21a	chr1;chr1;chr1;chr1;chr1;chr1;chr1;chr1;chr1;chr1;chr1;chr1;chr1;chr1;chr1;chr1	64606473;64606478;64606480;64608048;64614052;64615098;64615098;64615098;64615098;64616273;64616273;64616273;64616273;64616932;64617162;64617162	64608137;64608137;64608137;64608137;64614268;64615209;64615209;64615209;64615209;64617168;64616444;64616444;64616444;64618545;64618552;64618544	-;-;-;-;-;-;-;-;-;-;-;-;-;-;-;-	4274	657	705	482	435	529	468	483	453	375	433	330	381	420	496	336	389	413	423	291	508	398	380	322	203	200	187	401	468	206	240	292	289	451	373	421	402
Gm29152	chr1;chr1;chr1;chr1;chr1;chr1;chr1;chr1;chr1;chr1	64649478;64649478;64649478;64652688;64652925;64652925;64652925;64653814;64653814;64653814	64652778;64652583;64652752;64652778;64653403;64653403;64653403;64654018;64654018;64654018	+;+;+;+;+;+;+;+;+;+	3985	0	0	0	0	0	2	0	0	3	1	2	2	0	2	2	1	0	9	3	0	0	0	1	0	0	0	0	1	0	0	0	2	1	0	0	0
2810408I11Rik	chr1;chr1	64679869;64690464	64680385;64690659	-;-	713	211	245	180	129	157	121	129	112	94	86	62	59	67	67	36	46	26	41	26	5	14	23	16	19	27	15	12	8	43	44	13	8	16	19	15	33
Ccnyl1	chr1;chr1;chr1;chr1;chr1;chr1;chr1;chr1;chr1;chr1;chr1;chr1;chr1;chr1;chr1;chr1;chr1;chr1;chr1;chr1;chr1;chr1;chr1;chr1;chr1;chr1;chr1;chr1	64691041;64691042;64691345;64700969;64700969;64700969;64702346;64702346;64702346;64708378;64708378;64711418;64711418;64711418;64713111;64713111;64714569;64714569;64714569;64718131;64718131;64718131;64721627;64721627;64721627;64722435;64723523;64723523	64691400;64691400;64691400;64701043;64701043;64701043;64702380;64702380;64702380;64708478;64708478;64711453;64711453;64711453;64713162;64713162;64714688;64714688;64714688;64718297;64718297;64718297;64721789;64721789;64721789;64723511;64725644;64725646	+;+;+;+;+;+;+;+;+;+;+;+;+;+;+;+;+;+;+;+;+;+;+;+;+;+;+;+	4310	1323	1384	1394	1355	1355	1178	1132	1055	950	935	510	728	721	707	707	757	652	546	409	583	468	696	686	258	183	281	536	552	198	223	408	394	322	324	473	444
Fzd5	chr1;chr1;chr1;chr1	64730558;64730558;64737133;64737240	64736853;64736853;64737750;64737750	-;-;-;-	6914	7050	7089	8901	9855	10294	9703	10442	9660	7511	5513	4061	4862	4648	4030	2211	2432	1667	1566	1551	1730	925	1552	1711	573	381	510	1178	1057	287	310	1740	2027	1528	1572	1529	1524
Plekhm3	chr1;chr1;chr1;chr1;chr1;chr1;chr1;chr1;chr1;chr1;chr1;chr1;chr1;chr1;chr1;chr1;chr1;chr1;chr1;chr1;chr1;chr1;chr1	64789120;64789121;64789121;64819936;64819936;64819936;64861187;64861187;64861187;64883129;64883129;64883129;64892752;64892752;64892752;64921550;64921550;64921550;64928033;64937697;64937697;64956615;64956695	64795214;64795214;64795214;64820093;64820093;64820093;64861250;64861250;64861250;64883322;64883322;64883322;64892897;64892897;64892897;64922482;64922482;64922482;64928775;64938539;64938539;64956770;64956824	-;-;-;-;-;-;-;-;-;-;-;-;-;-;-;-;-;-;-;-;-;-;-	9386	1133	958	1259	1647	2090	1804	3101	2694	2631	2557	2366	2914	2316	2560	2236	2434	2725	2312	1586	1913	2456	2592	2542	1534	1254	1329	2482	2066	1746	1623	2641	2770	3287	3339	3811	3770
Akr1cl	chr1;chr1;chr1;chr1;chr1;chr1;chr1;chr1;chr1;chr1;chr1;chr1;chr1;chr1;chr1;chr1;chr1;chr1;chr1	65013078;65013078;65014677;65014677;65016067;65016067;65016665;65016665;65021383;65021383;65021919;65021919;65024663;65024663;65025563;65025563;65030568;65032586;65032586	65013309;65013309;65014759;65014759;65016232;65016232;65016774;65016774;65021505;65021505;65021996;65021996;65024779;65024779;65025730;65025730;65030688;65032759;65032759	-;-;-;-;-;-;-;-;-;-;-;-;-;-;-;-;-;-;-	1372	2	2	0	3	2	0	0	0	0	0	0	0	0	3	0	0	0	0	0	0	0	0	0	0	0	0	0	0	0	0	0	1	0	0	0	0
Cryge	chr1;chr1;chr1	65048557;65050770;65051105	65048896;65051012;65051163	-;-;-	642	1576	108	1772	138	102	3138	1	0	27	7	0	0	0	3	0	0	0	0	0	0	0	0	22	1	0	0	3	21	4	3	0	174	15	3	1	9
Crygd	chr1;chr1;chr1	65061838;65063059;65063394	65062182;65063301;65063440	-;-;-	635	117	2	312	27	60	1667	1	0	30	7	1	0	0	3	1	0	0	3	0	0	0	2	37	1	0	0	3	30	2	0	0	229	43	12	8	24
Crygc	chr1;chr1;chr1;chr1;chr1;chr1	65071525;65071525;65073162;65073162;65073497;65073497	65071874;65071871;65073404;65073404;65073532;65073532	-;-;-;-;-;-	629	792	25	734	62	34	742	2	1	23	7	2	1	0	1	2	3	0	0	0	0	0	3	41	2	0	0	2	30	0	0	0	157	44	10	3	15
Crygb	chr1;chr1;chr1	65080222;65081915;65082247	65080567;65082157;65082290	-;-;-	633	68	0	173	29	52	901	0	0	40	14	0	0	0	5	4	1	0	0	6	0	1	0	67	3	0	7	3	50	1	0	0	296	65	5	8	21
Cryga	chr1;chr1;chr1	65100389;65102981;65103329	65100725;65103223;65103363	-;-;-	615	296	0	1599	222	183	5323	0	0	50	20	1	1	0	0	5	0	0	0	0	1	1	0	42	4	1	0	10	25	0	4	6	194	3	2	7	4
D630023F18Rik	chr1;chr1;chr1;chr1;chr1;chr1;chr1;chr1;chr1;chr1;chr1;chr1;chr1;chr1;chr1;chr1;chr1;chr1;chr1;chr1;chr1;chr1;chr1;chr1	65105285;65107313;65107313;65109462;65109462;65109462;65109877;65109877;65109877;65116681;65116681;65116681;65117122;65117122;65117122;65119539;65119539;65119539;65121339;65121357;65121357;65123053;65123053;65123053	65105750;65108805;65108805;65109576;65109576;65109576;65109964;65109964;65109964;65116752;65116752;65116752;65117209;65117209;65117209;65119621;65119621;65119621;65121438;65121438;65121438;65123214;65123214;65123214	-;-;-;-;-;-;-;-;-;-;-;-;-;-;-;-;-;-;-;-;-;-;-;-	2667	13	10	12	2	2	3	0	0	6	6	9	12	1	4	22	37	6	0	3	7	12	28	29	44	46	66	176	177	51	30	148	163	111	57	113	72
Gm36358	chr1;chr1;chr1;chr1;chr1;chr1;chr1	65110866;65114191;65114191;65114465;65118603;65118603;65118639	65112397;65114584;65114584;65114584;65119014;65119014;65119014	+;+;+;+;+;+;+	2338	4	1	1	0	2	4	1	2	1	2	2	3	0	1	1	0	0	1	4	0	1	2	3	3	1	0	18	9	0	0	13	11	9	6	11	10
Idh1	chr1;chr1;chr1;chr1;chr1;chr1;chr1;chr1;chr1;chr1;chr1;chr1;chr1;chr1;chr1;chr1;chr1;chr1	65158616;65158616;65161050;65161050;65161800;65161800;65165100;65165100;65166107;65166107;65168499;65168499;65170959;65170959;65175231;65175231;65178990;65186305	65159555;65159555;65161212;65161212;65161940;65161940;65165251;65165251;65166284;65166284;65168604;65168604;65171250;65171250;65175368;65175368;65179142;65186479	-;-;-;-;-;-;-;-;-;-;-;-;-;-;-;-;-;-	2438	6778	7465	5854	5550	8931	7116	8425	9919	5500	6203	4162	4844	2861	3389	5649	5790	2795	2284	1955	2171	2457	3899	4496	1930	1997	2438	2816	2951	2382	2252	2324	2541	2096	1734	2048	2185
Pikfyve	chr1;chr1;chr1;chr1;chr1;chr1;chr1;chr1;chr1;chr1;chr1;chr1;chr1;chr1;chr1;chr1;chr1;chr1;chr1;chr1;chr1;chr1;chr1;chr1;chr1;chr1;chr1;chr1;chr1;chr1;chr1;chr1;chr1;chr1;chr1;chr1;chr1;chr1;chr1;chr1;chr1;chr1;chr1;chr1;chr1;chr1;chr1;chr1;chr1;chr1;chr1;chr1;chr1;chr1;chr1;chr1;chr1;chr1;chr1;chr1;chr1;chr1;chr1;chr1;chr1;chr1;chr1;chr1;chr1;chr1;chr1;chr1;chr1;chr1;chr1;chr1;chr1;chr1;chr1;chr1…	65186638;65186640;65186640;65186640;65186640;65186640;65186685;65186685;65190319;65190319;65190319;65190319;65190319;65190319;65190319;65190319;65192145;65192145;65192145;65192145;65192145;65192145;65192145;65192145;65192531;65192531;65192531;65192531;65192534;65192534;65195656;65195656;65195656;65195656;65195656;65195656;65195656;65195656;65196612;65196612;65196612;65196612;65196612;65196612;651…	65186833;65186833;65186833;65186833;65186778;65186778;65186833;65186833;65190499;65190499;65190499;65190499;65190499;65190499;65190499;65190499;65192294;65192294;65192294;65192294;65192294;65192294;65192294;65192294;65192566;65192566;65192566;65192566;65192566;65192566;65195774;65195774;65195774;65195774;65195774;65195774;65195774;65195774;65196783;65196783;65196783;65196783;65196783;65196783;651…	+;+;+;+;+;+;+;+;+;+;+;+;+;+;+;+;+;+;+;+;+;+;+;+;+;+;+;+;+;+;+;+;+;+;+;+;+;+;+;+;+;+;+;+;+;+;+;+;+;+;+;+;+;+;+;+;+;+;+;+;+;+;+;+;+;+;+;+;+;+;+;+;+;+;+;+;+;+;+;+;+;+;+;+;+;+;+;+;+;+;+;+;+;+;+;+;+;+;+;+;+;+;+;+;+;+;+;+;+;+;+;+;+;+;+;+;+;+;+;+;+;+;+;+;+;+;+;+;+;+;+;+;+;+;+;+;+;+;+;+;+;+;+;+;+;+;+;+;+;+;+;+;+;+;+;+;+;+;+;+;+;+;+;+;+;+;+;+;+;+;+;+;+;+;+;+;+;+;+;+;+;+;+;+;+;+;+;+;+;+;+;+;+;+;+;+;+;+;+;+…	11553	2679	2308	2371	2294	2426	2170	2421	2598	2188	2827	1768	2224	1652	1936	2183	2415	2151	1934	1476	1633	2238	2341	2327	1096	848	987	2759	2392	1247	1138	2347	2540	2476	2342	2657	2642
Pth2r	chr1;chr1;chr1;chr1;chr1;chr1;chr1;chr1;chr1;chr1;chr1;chr1;chr1;chr1;chr1;chr1;chr1;chr1;chr1;chr1;chr1;chr1;chr1;chr1;chr1;chr1;chr1;chr1;chr1;chr1;chr1;chr1;chr1;chr1;chr1;chr1;chr1;chr1;chr1;chr1;chr1;chr1;chr1;chr1;chr1;chr1;chr1;chr1;chr1;chr1;chr1;chr1;chr1;chr1;chr1;chr1;chr1;chr1;chr1;chr1;chr1;chr1;chr1;chr1;chr1;chr1;chr1;chr1;chr1;chr1;chr1;chr1;chr1;chr1;chr1;chr1;chr1;chr1;chr1;chr1…	65280282;65290210;65310884;65311257;65311697;65321969;65321969;65321969;65321969;65321969;65322035;65334252;65334405;65336748;65336748;65336748;65336748;65336748;65336748;65336748;65336974;65336974;65336974;65336974;65336974;65336974;65336974;65343480;65343480;65343480;65343480;65343480;65343480;65343480;65345307;65345307;65345307;65345307;65345307;65345307;65345307;65346813;65346813;65346813;653…	65282223;65290761;65311670;65311670;65311890;65322071;65322071;65322071;65322071;65322071;65322071;65334393;65335094;65336858;65336858;65336858;65336858;65336858;65336858;65336858;65337089;65337089;65337089;65337089;65337089;65337089;65337089;65343577;65343577;65343577;65343577;65343577;65343577;65343577;65345496;65345496;65345496;65345496;65345496;65345496;65345496;65346966;65346966;65346966;653…	+;+;+;+;+;+;+;+;+;+;+;+;+;+;+;+;+;+;+;+;+;+;+;+;+;+;+;+;+;+;+;+;+;+;+;+;+;+;+;+;+;+;+;+;+;+;+;+;+;+;+;+;+;+;+;+;+;+;+;+;+;+;+;+;+;+;+;+;+;+;+;+;+;+;+;+;+;+;+;+;+;+;+;+;+;+;+	6728	3	12	3	2	6	9	42	47	18	23	12	15	2	7	24	20	0	24	10	3	5	20	15	4	2	0	18	15	4	0	15	26	12	25	14	9
Crygf	chr1;chr1;chr1	65926522;65926648;65927971	65926566;65926890;65928304	+;+;+	622	63	5	111	20	29	544	0	0	25	7	0	0	0	3	0	0	0	2	0	1	0	0	15	0	0	3	1	10	0	0	0	81	0	0	1	8
Map2	chr1;chr1;chr1;chr1;chr1;chr1;chr1;chr1;chr1;chr1;chr1;chr1;chr1;chr1;chr1;chr1;chr1;chr1;chr1;chr1;chr1;chr1;chr1;chr1;chr1;chr1;chr1;chr1;chr1;chr1;chr1;chr1;chr1;chr1;chr1;chr1;chr1;chr1;chr1;chr1;chr1;chr1;chr1;chr1;chr1;chr1;chr1;chr1;chr1;chr1;chr1;chr1;chr1;chr1;chr1;chr1;chr1;chr1;chr1;chr1;chr1;chr1;chr1;chr1;chr1;chr1;chr1;chr1;chr1;chr1;chr1;chr1;chr1;chr1;chr1;chr1;chr1;chr1;chr1;chr1…	66175246;66175246;66175246;66175246;66175246;66175246;66175247;66175247;66175247;66175247;66175247;66175257;66175258;66175260;66175329;66175329;66193119;66193119;66193119;66251662;66251662;66251662;66251662;66251662;66251662;66251662;66251662;66251662;66251662;66251662;66251662;66251662;66251662;66251662;66251662;66302119;66321677;66321679;66321679;66321682;66321684;66321684;66321724;66322404;663…	66175495;66175495;66175495;66175495;66175495;66175495;66175495;66175495;66175495;66175495;66175495;66175495;66175495;66175495;66175495;66175495;66193181;66193181;66193181;66251712;66251712;66251712;66251712;66251712;66251712;66251712;66251712;66251712;66251712;66251712;66251712;66251712;66251712;66251712;66251712;66302171;66322142;66322334;66322142;66322142;66322142;66322142;66322142;66322468;663…	+;+;+;+;+;+;+;+;+;+;+;+;+;+;+;+;+;+;+;+;+;+;+;+;+;+;+;+;+;+;+;+;+;+;+;+;+;+;+;+;+;+;+;+;+;+;+;+;+;+;+;+;+;+;+;+;+;+;+;+;+;+;+;+;+;+;+;+;+;+;+;+;+;+;+;+;+;+;+;+;+;+;+;+;+;+;+;+;+;+;+;+;+;+;+;+;+;+;+;+;+;+;+;+;+;+;+;+;+;+;+;+;+;+;+;+;+;+;+;+;+;+;+;+;+;+;+;+;+;+;+;+;+;+;+;+;+;+;+;+;+;+;+;+;+;+;+;+;+;+;+;+;+;+;+;+;+;+;+;+;+;+;+;+;+;+;+;+;+;+;+;+;+;+;+;+;+;+;+;+;+;+;+;+;+;+;+;+;+;+;+;+;+;+;+;+;+;+;+;+…	16281	1641	803	2621	3931	13400	10694	17066	16822	13804	15936	11463	14517	7297	9083	17380	18483	11412	11664	12195	10538	16811	21457	21721	31117	26887	30476	32305	30332	33665	29473	29261	29006	20541	18061	23558	24018
Unc80	chr1;chr1;chr1;chr1;chr1;chr1;chr1;chr1;chr1;chr1;chr1;chr1;chr1;chr1;chr1;chr1;chr1;chr1;chr1;chr1;chr1;chr1;chr1;chr1;chr1;chr1;chr1;chr1;chr1;chr1;chr1;chr1;chr1;chr1;chr1;chr1;chr1;chr1;chr1;chr1;chr1;chr1;chr1;chr1;chr1;chr1;chr1;chr1;chr1;chr1;chr1;chr1;chr1;chr1;chr1;chr1;chr1;chr1;chr1;chr1;chr1;chr1;chr1;chr1;chr1;chr1;chr1;chr1;chr1;chr1;chr1;chr1;chr1;chr1;chr1;chr1;chr1;chr1;chr1;chr1…	66468296;66468296;66468296;66468300;66468300;66468300;66468300;66468300;66468300;66468300;66468300;66468300;66468300;66468300;66468300;66468300;66468300;66468300;66468447;66469464;66469464;66469464;66469464;66469464;66469464;66469464;66469464;66469464;66469464;66469464;66469464;66469464;66469464;66469464;66469464;66469464;66469464;66469464;66471976;66471976;66471976;66471976;66471976;66471976;664…	66468538;66468538;66468538;66468538;66468538;66468538;66468538;66468538;66468538;66468538;66468538;66468538;66468538;66468538;66468538;66468538;66468538;66468538;66468538;66469512;66469512;66469512;66469512;66469512;66469512;66469512;66469512;66469512;66469512;66469512;66469512;66469512;66469512;66469512;66469512;66469512;66469512;66469512;66472132;66472132;66472132;66472132;66472132;66472132;664…	+;+;+;+;+;+;+;+;+;+;+;+;+;+;+;+;+;+;+;+;+;+;+;+;+;+;+;+;+;+;+;+;+;+;+;+;+;+;+;+;+;+;+;+;+;+;+;+;+;+;+;+;+;+;+;+;+;+;+;+;+;+;+;+;+;+;+;+;+;+;+;+;+;+;+;+;+;+;+;+;+;+;+;+;+;+;+;+;+;+;+;+;+;+;+;+;+;+;+;+;+;+;+;+;+;+;+;+;+;+;+;+;+;+;+;+;+;+;+;+;+;+;+;+;+;+;+;+;+;+;+;+;+;+;+;+;+;+;+;+;+;+;+;+;+;+;+;+;+;+;+;+;+;+;+;+;+;+;+;+;+;+;+;+;+;+;+;+;+;+;+;+;+;+;+;+;+;+;+;+;+;+;+;+;+;+;+;+;+;+;+;+;+;+;+;+;+;+;+;+…	13729	56	5	164	147	448	366	1309	1106	1841	2297	1986	2579	5724	7111	3855	4285	7793	6896	5048	5877	8462	6209	6062	5073	4379	4219	8437	7010	4724	3580	9658	9151	8694	10190	13851	13485
Gm39655	chr1;chr1;chr1	66649712;66650848;66653213	66649800;66650898;66653295	-;-;-	223	0	0	0	0	0	0	0	0	1	1	0	0	1	0	2	0	0	0	0	1	2	0	0	1	1	0	0	0	0	0	1	0	0	0	1	0
Rpe	chr1;chr1;chr1;chr1;chr1;chr1;chr1;chr1;chr1;chr1;chr1;chr1;chr1;chr1;chr1;chr1;chr1;chr1;chr1;chr1;chr1;chr1;chr1;chr1;chr1;chr1;chr1;chr1;chr1;chr1;chr1;chr1;chr1;chr1;chr1;chr1;chr1;chr1;chr1	66700812;66700831;66700831;66700831;66700831;66700833;66701617;66701617;66701617;66706446;66706446;66706446;66706446;66706446;66706446;66714577;66714577;66714577;66714577;66714577;66714577;66715113;66715113;66715113;66715113;66715113;66715113;66715959;66715959;66715959;66715959;66715959;66715959;66717754;66717754;66717754;66717754;66717754;66717754	66701017;66701028;66701017;66701028;66701017;66701417;66701648;66701648;66701636;66706525;66706525;66706525;66706525;66706525;66706525;66714716;66714716;66714716;66714716;66714716;66714716;66715247;66715247;66715247;66715247;66715247;66715247;66716045;66716045;66716045;66716045;66716045;66716045;66719516;66719805;66719805;66719805;66719805;66719516	+;+;+;+;+;+;+;+;+;+;+;+;+;+;+;+;+;+;+;+;+;+;+;+;+;+;+;+;+;+;+;+;+;+;+;+;+;+;+	3132	1522	1483	1308	1109	1141	970	1163	1256	813	1015	602	748	833	1072	1221	1219	986	968	777	731	1072	1199	1244	1534	1788	1626	1102	1160	1878	2144	957	941	619	669	895	1130
Kansl1l	chr1;chr1;chr1;chr1;chr1;chr1;chr1;chr1;chr1;chr1;chr1;chr1;chr1;chr1;chr1;chr1;chr1;chr1;chr1;chr1;chr1;chr1;chr1;chr1;chr1;chr1;chr1;chr1;chr1;chr1;chr1;chr1;chr1;chr1;chr1;chr1;chr1;chr1;chr1;chr1;chr1;chr1;chr1;chr1;chr1;chr1;chr1;chr1;chr1;chr1;chr1;chr1;chr1;chr1;chr1;chr1;chr1;chr1;chr1;chr1;chr1;chr1;chr1;chr1;chr1;chr1;chr1;chr1;chr1;chr1;chr1;chr1;chr1;chr1;chr1;chr1;chr1;chr1;chr1;chr1…	66719243;66719243;66719362;66719362;66719362;66719362;66719362;66719362;66719362;66719362;66719362;66719362;66719362;66719362;66719362;66719362;66719362;66719362;66719362;66719362;66719362;66719362;66719362;66721805;66721805;66721805;66721805;66721805;66721805;66721805;66721805;66721805;66721805;66721805;66721805;66721805;66721805;66721805;66721805;66721805;66721805;66721805;66721805;66721805;667…	66721006;66721006;66721006;66721006;66721006;66721006;66721006;66721006;66721006;66721006;66721006;66721006;66721006;66721006;66721006;66721006;66721006;66721006;66721006;66721006;66721006;66721006;66721006;66721973;66721973;66721973;66721973;66721973;66721973;66721973;66721973;66721973;66721973;66721973;66721973;66721973;66721973;66721973;66721973;66721973;66721973;66721973;66721973;66721973;667…	-;-;-;-;-;-;-;-;-;-;-;-;-;-;-;-;-;-;-;-;-;-;-;-;-;-;-;-;-;-;-;-;-;-;-;-;-;-;-;-;-;-;-;-;-;-;-;-;-;-;-;-;-;-;-;-;-;-;-;-;-;-;-;-;-;-;-;-;-;-;-;-;-;-;-;-;-;-;-;-;-;-;-;-;-;-;-;-;-;-;-;-;-;-;-;-;-;-;-;-;-;-;-;-;-;-;-;-;-;-;-;-;-;-;-;-;-;-;-;-;-;-;-;-;-;-;-;-;-;-;-;-;-;-;-;-;-;-;-;-;-;-;-;-;-;-;-;-;-;-;-;-;-;-;-;-;-;-;-;-;-;-;-;-;-;-;-;-;-;-;-;-;-;-;-;-;-;-;-;-;-;-;-;-;-;-;-;-;-;-;-;-;-;-;-;-;-;-;-;-…	17328	991	653	1088	1193	1235	1128	2028	2006	1847	2064	1342	1699	3499	4995	2612	2657	6133	5601	3359	4409	5968	4093	3861	2540	2229	2326	4205	3953	2102	1902	2401	2281	1863	1984	2793	2812
LOC108167626	chr1;chr1	66738220;66753340	66744339;66762014	+;+	14795	324	208	350	408	353	234	360	431	627	617	350	371	425	447	593	524	517	687	372	341	399	669	573	206	38	120	544	416	82	70	471	541	405	405	723	712
Gm39656	chr1;chr1	66779633;66792836	66783638;66793287	+;+	4458	51	23	49	77	58	39	62	59	102	87	78	91	78	84	81	102	144	154	71	94	111	158	132	70	12	22	168	129	37	22	145	162	211	147	257	210
Acadl	chr1;chr1;chr1;chr1;chr1;chr1;chr1;chr1;chr1;chr1;chr1	66830839;66836962;66838279;66841622;66843081;66845168;66848400;66853127;66854624;66857399;66863173	66831527;66837048;66838406;66841735;66843182;66845332;66848466;66853291;66854761;66857554;66863309	-;-;-;-;-;-;-;-;-;-;-	1948	703	692	685	578	629	570	859	824	511	532	274	332	263	253	338	312	173	182	157	133	188	318	372	190	188	236	378	407	188	144	523	576	275	352	448	397
Myl1	chr1;chr1;chr1;chr1;chr1;chr1;chr1;chr1;chr1;chr1;chr1;chr1;chr1;chr1;chr1;chr1;chr1;chr1;chr1;chr1;chr1;chr1;chr1;chr1;chr1;chr1;chr1	66924295;66924295;66924295;66925023;66925023;66925023;66926066;66926208;66926208;66926208;66926534;66926534;66926534;66926534;66930186;66930186;66930186;66930186;66934246;66934246;66934518;66934518;66935276;66935276;66944792;66944792;66945291	66924557;66924557;66924557;66925065;66925065;66925065;66926285;66926285;66926285;66926285;66926707;66926707;66926707;66926707;66930329;66930329;66930329;66930329;66934273;66934273;66934542;66934542;66935416;66935366;66945010;66945056;66945473	-;-;-;-;-;-;-;-;-;-;-;-;-;-;-;-;-;-;-;-;-;-;-;-;-;-;-	1486	1	0	3	14	14	5	8	11	24	16	8	13	13	8	7	17	4	7	4	6	7	4	4	0	1	0	3	6	1	0	6	3	9	6	9	9
Lancl1	chr1;chr1;chr1;chr1;chr1;chr1;chr1;chr1;chr1;chr1;chr1;chr1;chr1;chr1;chr1;chr1;chr1;chr1;chr1;chr1;chr1;chr1;chr1;chr1;chr1;chr1;chr1;chr1;chr1;chr1;chr1;chr1;chr1;chr1;chr1;chr1;chr1;chr1;chr1	67000517;67000517;67000517;67000517;67004339;67004339;67004339;67004339;67004790;67004790;67004790;67004790;67006868;67006868;67006868;67006868;67009228;67009228;67009228;67009228;67009911;67009911;67009911;67009911;67020858;67020858;67020858;67020858;67034124;67034124;67034124;67034124;67035421;67038495;67038495;67038495;67038495;67038772;67038776	67003557;67003557;67003557;67003557;67004411;67004411;67004411;67004411;67004966;67004966;67004966;67004966;67007050;67007050;67007050;67007050;67009374;67009374;67009374;67009374;67010046;67010046;67010046;67010046;67021065;67021065;67021065;67021065;67034241;67034241;67034241;67034241;67035487;67038889;67038591;67038591;67038872;67038834;67038872	-;-;-;-;-;-;-;-;-;-;-;-;-;-;-;-;-;-;-;-;-;-;-;-;-;-;-;-;-;-;-;-;-;-;-;-;-;-;-	4545	1768	1502	1586	1525	2042	1722	2450	2319	2769	2949	1608	2143	1876	1805	2399	2441	1958	1515	1369	1874	1585	2318	2479	1342	1303	1622	2027	2142	1141	1318	1644	1796	1331	1534	1714	1684
Cps1	chr1;chr1;chr1;chr1;chr1;chr1;chr1;chr1;chr1;chr1;chr1;chr1;chr1;chr1;chr1;chr1;chr1;chr1;chr1;chr1;chr1;chr1;chr1;chr1;chr1;chr1;chr1;chr1;chr1;chr1;chr1;chr1;chr1;chr1;chr1;chr1;chr1;chr1;chr1;chr1;chr1;chr1;chr1;chr1;chr1;chr1;chr1;chr1;chr1;chr1;chr1;chr1;chr1;chr1;chr1;chr1;chr1;chr1;chr1;chr1;chr1;chr1;chr1;chr1;chr1;chr1;chr1;chr1;chr1;chr1;chr1;chr1;chr1;chr1;chr1;chr1;chr1	67122426;67123027;67123147;67139757;67139757;67142865;67142865;67143866;67143866;67145787;67145787;67148710;67148710;67152282;67152282;67156133;67156133;67156824;67156824;67157739;67157739;67158864;67158864;67160859;67160859;67162581;67162581;67165382;67165382;67166369;67166369;67168241;67168241;67170849;67170849;67172656;67172656;67174303;67174303;67176909;67176909;67180071;67180071;67195143;671…	67122442;67123290;67123290;67139866;67139866;67143009;67143009;67143955;67143955;67145843;67145843;67148802;67148802;67152371;67152371;67156261;67156261;67156930;67156930;67157877;67157877;67158941;67158941;67160957;67160957;67162676;67162676;67165571;67165571;67166526;67166526;67168369;67168369;67170993;67170993;67172866;67172866;67174501;67174501;67177085;67177085;67180189;67180189;67195284;671…	+;+;+;+;+;+;+;+;+;+;+;+;+;+;+;+;+;+;+;+;+;+;+;+;+;+;+;+;+;+;+;+;+;+;+;+;+;+;+;+;+;+;+;+;+;+;+;+;+;+;+;+;+;+;+;+;+;+;+;+;+;+;+;+;+;+;+;+;+;+;+;+;+;+;+;+;+	5579	1	1	0	8	2	3	3	4	4	10	1	2	0	4	2	1	0	0	6	0	1	2	0	0	1	0	4	5	0	0	13	4	3	1	0	2
Gm39658	chr1;chr1;chr1	67345246;67347754;67367885	67345376;67347871;67367949	-;-;-	314	0	0	0	0	0	0	0	0	0	0	0	0	0	0	0	0	0	0	0	0	0	0	0	0	0	0	0	0	0	0	0	0	0	0	0	0
Gm15669	chr1;chr1;chr1	67792457;67805008;67819852	67792689;67805095;67819926	+;+;+	396	0	0	0	0	0	0	0	0	0	0	0	0	0	0	0	0	0	0	0	0	0	0	0	0	0	0	0	0	0	0	0	0	0	0	0	0
Erbb4	chr1;chr1;chr1;chr1;chr1;chr1;chr1;chr1;chr1;chr1;chr1;chr1;chr1;chr1;chr1;chr1;chr1;chr1;chr1;chr1;chr1;chr1;chr1;chr1;chr1;chr1;chr1;chr1;chr1;chr1;chr1;chr1;chr1;chr1;chr1;chr1;chr1;chr1;chr1;chr1;chr1;chr1;chr1;chr1;chr1;chr1;chr1;chr1;chr1;chr1;chr1;chr1;chr1;chr1;chr1;chr1;chr1;chr1;chr1;chr1;chr1;chr1;chr1;chr1;chr1;chr1;chr1;chr1;chr1;chr1;chr1;chr1;chr1;chr1;chr1;chr1;chr1;chr1;chr1;chr1…	68031884;68031884;68031884;68032186;68042441;68042441;68042441;68042441;68043908;68043908;68071518;68071518;68071518;68071518;68073098;68073098;68073098;68073098;68075418;68075418;68075418;68075418;68078536;68078536;68078536;68078536;68080640;68080640;68080640;68080640;68105431;68198842;68198842;68198842;68198842;68198842;68250580;68250580;68250580;68250580;68250580;68254529;68254529;68254529;682…	68040486;68040486;68040486;68040486;68042738;68042738;68042738;68042738;68043955;68043955;68071688;68071688;68071688;68071688;68073195;68073195;68073195;68073195;68075564;68075564;68075564;68075564;68078611;68078611;68078611;68078611;68080795;68080795;68080795;68080795;68108762;68199027;68199027;68199027;68199027;68199027;68250678;68250678;68250678;68250678;68250678;68254651;68254651;68254651;682…	-;-;-;-;-;-;-;-;-;-;-;-;-;-;-;-;-;-;-;-;-;-;-;-;-;-;-;-;-;-;-;-;-;-;-;-;-;-;-;-;-;-;-;-;-;-;-;-;-;-;-;-;-;-;-;-;-;-;-;-;-;-;-;-;-;-;-;-;-;-;-;-;-;-;-;-;-;-;-;-;-;-;-;-;-;-;-;-;-;-;-;-;-;-;-;-;-;-;-;-;-;-;-;-;-;-;-;-;-;-;-;-;-;-;-;-;-;-;-;-;-;-;-;-;-;-;-;-;-;-;-	18492	208	250	174	214	279	228	265	225	323	344	247	288	59	91	310	330	90	77	142	182	107	383	395	55	49	30	542	419	34	36	809	801	457	503	628	500
Gm28497	chr1;chr1;chr1;chr1;chr1;chr1;chr1;chr1;chr1;chr1;chr1;chr1;chr1;chr1;chr1;chr1;chr1;chr1	69431135;69431135;69431135;69431135;69433533;69433533;69433533;69433533;69433662;69441000;69441000;69441000;69441000;69441000;69442873;69443467;69443467;69443467	69431453;69431453;69431453;69431453;69433655;69433655;69433655;69433655;69434200;69444090;69442905;69441195;69444090;69441195;69442905;69444090;69444090;69444090	+;+;+;+;+;+;+;+;+;+;+;+;+;+;+;+;+;+	4072	0	1	0	0	0	0	1	1	5	3	1	5	4	12	3	2	6	3	2	3	0	6	7	0	1	0	1	3	0	1	1	3	0	0	0	0
Ikzf2	chr1;chr1;chr1;chr1;chr1;chr1;chr1;chr1;chr1;chr1;chr1;chr1;chr1;chr1;chr1;chr1;chr1;chr1;chr1;chr1;chr1;chr1;chr1;chr1;chr1;chr1;chr1;chr1;chr1;chr1;chr1;chr1;chr1;chr1;chr1;chr1;chr1;chr1;chr1;chr1;chr1;chr1;chr1;chr1;chr1;chr1;chr1;chr1;chr1;chr1;chr1;chr1;chr1;chr1;chr1;chr1;chr1;chr1;chr1;chr1;chr1;chr1;chr1;chr1;chr1;chr1;chr1;chr1;chr1;chr1;chr1;chr1;chr1;chr1;chr1;chr1;chr1;chr1;chr1;chr1…	69531207;69531325;69531325;69531325;69531325;69531325;69531325;69531325;69531325;69531325;69531325;69531325;69531325;69531325;69531325;69531325;69542227;69542227;69542227;69542227;69542227;69542227;69542227;69542227;69542227;69542227;69542227;69542227;69542227;69542227;69542227;69542227;69548599;69548599;69548599;69548599;69548599;69548599;69548599;69548599;69548599;69548599;69548599;69548599;695…	69539492;69539492;69539492;69539492;69539492;69539492;69539492;69539492;69539492;69539492;69539492;69539492;69539492;69539492;69539492;69539492;69542370;69542370;69542370;69542370;69542370;69542370;69542370;69542370;69542370;69542370;69542370;69542370;69542370;69542370;69542370;69542370;69548736;69548736;69548736;69548736;69548736;69548736;69548736;69548736;69548736;69548736;69548736;69548736;695…	-;-;-;-;-;-;-;-;-;-;-;-;-;-;-;-;-;-;-;-;-;-;-;-;-;-;-;-;-;-;-;-;-;-;-;-;-;-;-;-;-;-;-;-;-;-;-;-;-;-;-;-;-;-;-;-;-;-;-;-;-;-;-;-;-;-;-;-;-;-;-;-;-;-;-;-;-;-;-;-;-;-;-;-;-;-;-;-;-;-;-;-;-;-;-;-;-;-;-;-;-;-;-;-;-;-;-;-;-;-;-;-;-;-;-;-;-;-;-;-;-;-;-;-;-;-;-;-;-;-;-;-;-;-	10389	899	891	915	823	574	458	693	684	509	611	429	569	616	962	726	679	1106	1019	677	788	1249	810	786	780	571	754	1250	1168	1159	689	935	930	1229	1204	1317	1539
Gm29822	chr1;chr1;chr1;chr1;chr1;chr1;chr1	69770874;69781707;69783632;69786731;69786731;69787463;69787463	69771743;69783027;69783721;69786953;69786953;69788525;69788525	-;-;-;-;-;-;-	3567	0	0	0	0	0	0	0	0	1	0	0	0	0	1	0	0	0	0	4	0	0	0	0	0	0	0	1	0	1	0	0	0	0	0	0	0
Spag16	chr1;chr1;chr1;chr1;chr1;chr1;chr1;chr1;chr1;chr1;chr1;chr1;chr1;chr1;chr1;chr1;chr1;chr1;chr1;chr1;chr1;chr1;chr1;chr1;chr1;chr1;chr1;chr1;chr1;chr1;chr1;chr1;chr1;chr1;chr1;chr1;chr1;chr1;chr1;chr1;chr1;chr1;chr1;chr1;chr1;chr1;chr1	69826872;69826970;69826970;69842969;69842969;69842969;69844279;69844279;69844279;69853323;69853323;69853323;69858473;69858473;69858473;69870264;69870264;69870264;69873134;69873134;69873134;69887492;69887492;69887492;69895227;69895227;69895227;69896472;69896472;69896472;69923662;69937459;69951615;69996781;69996781;70264906;70264906;70299583;70299583;70381279;70381279;70461066;70461066;70493781;704…	69827121;69827121;69827121;69843015;69843015;69843015;69844374;69844374;69844374;69853441;69853441;69853441;69858610;69858610;69858610;69870371;69870371;69870371;69873251;69873251;69873251;69887558;69887558;69887558;69895271;69895271;69895271;69896581;69896581;69896581;69926250;69937906;69951773;69996908;69996908;70265049;70265049;70299768;70299768;70381405;70381405;70461131;70461131;70493907;704…	+;+;+;+;+;+;+;+;+;+;+;+;+;+;+;+;+;+;+;+;+;+;+;+;+;+;+;+;+;+;+;+;+;+;+;+;+;+;+;+;+;+;+;+;+;+;+	5438	367	211	362	422	295	234	182	226	130	155	40	40	24	44	50	50	19	11	17	18	12	24	30	2	6	8	19	22	3	0	11	11	5	1	1	1
Vwc2l	chr1;chr1;chr1;chr1;chr1;chr1;chr1;chr1;chr1;chr1;chr1;chr1;chr1;chr1;chr1;chr1;chr1;chr1;chr1;chr1;chr1	70725221;70725221;70725221;70725715;70725715;70726253;70728699;70728699;70728699;70728699;70728699;70750937;70750937;70750937;70750937;70772391;70842598;70882067;70882067;70882067;70882067	70726049;70726438;70726438;70726438;70726438;70726438;70729168;70729168;70729168;70729168;70729168;70751066;70751066;70751066;70751066;70773396;70842746;70885397;70885382;70888938;70882151	+;+;+;+;+;+;+;+;+;+;+;+;+;+;+;+;+;+;+;+;+	9845	0	0	0	0	5	1	15	4	43	50	63	73	11	26	233	269	24	40	54	58	62	436	335	86	76	138	800	760	37	24	712	695	583	509	720	608
Gm29906	chr1;chr1;chr1;chr1;chr1;chr1;chr1;chr1;chr1;chr1;chr1;chr1;chr1;chr1;chr1;chr1;chr1;chr1;chr1;chr1;chr1;chr1;chr1;chr1;chr1;chr1;chr1;chr1;chr1;chr1;chr1;chr1;chr1;chr1;chr1;chr1;chr1;chr1;chr1;chr1;chr1;chr1;chr1	70851015;70851015;70851015;70851015;70851015;70851015;70851015;70851015;70851308;70851308;70851308;70851308;70851308;70851308;70851308;70851308;70852579;70852579;70852579;70852579;70852579;70852579;70852579;70863429;70863429;70863429;70863429;70863429;70863429;70863429;70863429;70893857;70893857;70893857;70893857;70893857;70893857;70909426;70909426;70909426;70917999;70917999;70917999	70851206;70851206;70851206;70851206;70851206;70851206;70851206;70851206;70851622;70851622;70851622;70851622;70851622;70851622;70851622;70851622;70852714;70852714;70852714;70852714;70852714;70852714;70852714;70863550;70863550;70863550;70863550;70863550;70863550;70863550;70863550;70894021;70894025;70894025;70894076;70894541;70894541;70909506;70909556;70909489;70918626;70918626;70918626	-;-;-;-;-;-;-;-;-;-;-;-;-;-;-;-;-;-;-;-;-;-;-;-;-;-;-;-;-;-;-;-;-;-;-;-;-;-;-;-;-;-;-	2209	0	0	0	0	0	0	0	0	0	2	1	0	0	0	0	1	0	0	6	0	0	7	3	0	0	0	5	8	1	0	7	6	19	15	22	18
Bard1	chr1;chr1;chr1;chr1;chr1;chr1;chr1;chr1;chr1;chr1;chr1;chr1;chr1;chr1;chr1;chr1;chr1;chr1;chr1;chr1;chr1;chr1;chr1;chr1;chr1;chr1;chr1;chr1	71027531;71027535;71031359;71031359;71046678;71046678;71047640;71047640;71047684;71053613;71053613;71065479;71065479;71065479;71067108;71067108;71074543;71074543;71074543;71088109;71088109;71088109;71089471;71089471;71089471;71102668;71102668;71102668	71030852;71030852;71031456;71031456;71046770;71046770;71047772;71047772;71047772;71053721;71053721;71065651;71065651;71065651;71067188;71067188;71075480;71075480;71075480;71088251;71088251;71088251;71089527;71089527;71089527;71102972;71103156;71103154	-;-;-;-;-;-;-;-;-;-;-;-;-;-;-;-;-;-;-;-;-;-;-;-;-;-;-;-	5636	1130	1179	1264	1314	1469	1358	1351	1169	1193	1099	693	822	492	476	292	367	187	216	136	87	120	157	168	21	18	15	98	97	10	13	71	76	26	49	44	61
Abca12	chr1;chr1;chr1;chr1;chr1;chr1;chr1;chr1;chr1;chr1;chr1;chr1;chr1;chr1;chr1;chr1;chr1;chr1;chr1;chr1;chr1;chr1;chr1;chr1;chr1;chr1;chr1;chr1;chr1;chr1;chr1;chr1;chr1;chr1;chr1;chr1;chr1;chr1;chr1;chr1;chr1;chr1;chr1;chr1;chr1;chr1;chr1;chr1;chr1;chr1;chr1;chr1;chr1	71243090;71244732;71247132;71248345;71249855;71258091;71259358;71259789;71260781;71263412;71264724;71265862;71267429;71268182;71272364;71274413;71276071;71278812;71279375;71280341;71282802;71283945;71285578;71286459;71288538;71291332;71292414;71293381;71293601;71294727;71300920;71302631;71303466;71307036;71309768;71312561;71313959;71314478;71317100;71319873;71321400;71321595;71329164;71330247;713…	71243404;71244869;71247237;71248437;71249958;71258225;71259499;71259898;71260985;71263665;71264883;71265977;71267606;71268236;71272469;71274500;71276198;71278905;71279461;71280593;71282952;71284181;71285738;71286655;71288756;71291518;71292569;71293515;71293670;71295056;71301034;71302946;71303645;71307126;71309887;71312700;71314169;71314642;71317273;71319994;71321512;71321851;71329270;71330365;713…	-;-;-;-;-;-;-;-;-;-;-;-;-;-;-;-;-;-;-;-;-;-;-;-;-;-;-;-;-;-;-;-;-;-;-;-;-;-;-;-;-;-;-;-;-;-;-;-;-;-;-;-;-	8323	0	0	0	0	0	0	3	3	11	14	13	15	1	7	12	20	2	28	9	2	0	18	31	0	1	0	11	16	1	2	21	35	10	7	5	13
Gm39659	chr1;chr1;chr1	71327290;71327626;71329176	71327343;71327754;71329244	+;+;+	252	0	0	0	0	0	0	0	0	0	0	0	0	0	0	1	0	0	0	0	0	0	0	0	0	0	0	0	0	0	0	0	0	0	0	0	0
Atic	chr1;chr1;chr1;chr1;chr1;chr1;chr1;chr1;chr1;chr1;chr1;chr1;chr1;chr1;chr1;chr1	71557156;71557497;71559226;71560889;71563759;71564406;71564811;71567814;71568963;71569840;71570840;71572908;71576041;71576617;71577786;71578552	71557274;71557623;71559302;71560955;71563847;71564557;71564967;71567939;71569070;71569925;71570929;71573036;71576133;71576799;71577941;71579403	+;+;+;+;+;+;+;+;+;+;+;+;+;+;+;+	2611	5385	6072	4812	4261	4024	3660	2636	2789	1949	2140	1423	1749	868	1099	1364	1394	682	693	433	508	472	999	1176	229	233	311	693	671	125	136	699	711	546	544	522	412
Fn1	chr1;chr1;chr1;chr1;chr1;chr1;chr1;chr1;chr1;chr1;chr1;chr1;chr1;chr1;chr1;chr1;chr1;chr1;chr1;chr1;chr1;chr1;chr1;chr1;chr1;chr1;chr1;chr1;chr1;chr1;chr1;chr1;chr1;chr1;chr1;chr1;chr1;chr1;chr1;chr1;chr1;chr1;chr1;chr1;chr1;chr1;chr1;chr1;chr1;chr1;chr1;chr1;chr1;chr1;chr1;chr1;chr1;chr1;chr1;chr1;chr1;chr1;chr1;chr1;chr1;chr1;chr1;chr1;chr1;chr1;chr1;chr1;chr1;chr1;chr1;chr1;chr1;chr1;chr1;chr1…	71585473;71585473;71585473;71585473;71585473;71585473;71585473;71585519;71585519;71585519;71585519;71585519;71585519;71586830;71586830;71586830;71586830;71586830;71586830;71586830;71586830;71586830;71586830;71586830;71586830;71586830;71590098;71590098;71590098;71590098;71590098;71590098;71590098;71590098;71590098;71590098;71590098;71590098;71590098;71590767;71590767;71590767;71590767;71590767;715…	71586283;71586283;71586283;71586283;71586283;71586283;71586283;71586283;71586283;71586283;71586283;71586283;71586283;71586943;71586943;71586943;71586943;71586943;71586943;71586943;71586943;71586943;71586943;71586943;71586943;71586943;71590204;71590204;71590204;71590204;71590204;71590204;71590204;71590204;71590204;71590204;71590204;71590204;71590204;71590892;71590892;71590892;71590892;71590892;715…	-;-;-;-;-;-;-;-;-;-;-;-;-;-;-;-;-;-;-;-;-;-;-;-;-;-;-;-;-;-;-;-;-;-;-;-;-;-;-;-;-;-;-;-;-;-;-;-;-;-;-;-;-;-;-;-;-;-;-;-;-;-;-;-;-;-;-;-;-;-;-;-;-;-;-;-;-;-;-;-;-;-;-;-;-;-;-;-;-;-;-;-;-;-;-;-;-;-;-;-;-;-;-;-;-;-;-;-;-;-;-;-;-;-;-;-;-;-;-;-;-;-;-;-;-;-;-;-;-;-;-;-;-;-;-;-;-;-;-;-;-;-;-;-;-;-;-;-;-;-;-;-;-;-;-;-;-;-;-;-;-;-;-;-;-;-;-;-;-;-;-;-;-;-;-;-;-;-;-;-;-;-;-;-;-;-;-;-;-;-;-;-;-;-;-;-;-;-;-;-…	8425	11451	14858	10083	9809	10562	10233	4813	4215	4349	3488	3991	5337	3126	3373	2743	3913	1860	1528	1576	1126	1165	2694	3105	475	572	468	2381	1877	258	299	5148	5102	1543	1596	2079	1478
Apol7d	chr1;chr1;chr1;chr1	71653335;71657045;71660752;71662019	71653386;71657166;71660945;71662843	+;+;+;+	1193	24	13	20	19	24	9	23	21	7	12	7	2	5	1	5	4	4	1	0	3	0	3	4	0	1	0	1	0	1	0	2	1	0	0	0	1
LOC108167627	chr1;chr1;chr1;chr1;chr1;chr1;chr1;chr1	71672698;71678350;71684563;71684563;71692712;71692712;71710998;71710998	71672929;71681525;71684754;71684754;71692846;71692846;71712078;71712078	+;+;+;+;+;+;+;+	4816	73	45	72	76	77	51	21	18	24	21	12	11	9	12	5	4	3	2	2	0	1	10	6	1	0	0	1	4	0	0	4	0	0	1	1	0
Gm39660	chr1;chr1;chr1	71728539;71736030;71741121	71730332;71736098;71741345	-;-;-	2088	1	0	2	0	1	2	0	0	0	0	0	0	0	1	0	0	0	0	0	0	1	0	1	0	0	0	0	0	0	0	0	0	0	0	0	0
Gm30160	chr1;chr1;chr1;chr1;chr1	71728540;71729830;71731339;71732879;71748726	71728607;71730101;71731514;71733007;71749807	+;+;+;+;+	1727	9	3	7	14	10	8	6	7	4	2	1	1	1	3	3	2	0	0	2	0	0	2	0	0	0	0	2	1	0	0	2	0	1	0	0	0
Gm30308	chr1;chr1	71813563;71814363	71813837;71814507	+;+	420	0	0	0	0	0	0	0	0	0	0	0	0	0	1	0	0	0	0	0	0	0	0	0	0	0	0	0	0	0	0	0	0	0	0	0	0
LOC108167354	chr1;chr1;chr1	71823324;71830540;71835433	71823678;71832026;71835845	+;+;+	2255	0	0	0	0	0	0	0	0	1	1	0	0	0	0	0	0	0	0	0	0	0	0	0	0	0	0	0	0	0	0	0	0	0	0	0	0
Gm8883	chr1;chr1;chr1;chr1;chr1;chr1	71888112;71888112;71888619;71888619;71890692;71890692	71888201;71888521;71888714;71888714;71891204;71891204	+;+;+;+;+;+	1019	0	0	0	0	0	0	0	0	0	0	0	0	0	1	0	0	0	0	0	0	0	0	0	0	0	0	0	0	0	0	1	0	0	0	0	0
Gm28818	chr1;chr1;chr1;chr1;chr1;chr1	71894415;71894415;71896353;71896353;71898678;71898858	71895387;71895387;71896900;71896900;71898790;71899295	-;-;-;-;-;-	2072	0	0	0	0	0	0	0	0	0	2	0	1	1	3	2	2	0	0	0	0	0	3	4	1	1	0	0	1	2	0	0	0	1	1	0	0
4933417E11Rik	chr1;chr1;chr1	71958998;71963514;72005012	71959627;71963792;72005195	-;-;-	1093	0	0	0	0	0	0	0	0	0	0	0	0	1	1	0	1	0	1	1	0	0	0	0	0	0	0	0	0	0	0	0	1	0	0	0	0
Gm4319	chr1;chr1;chr1	72107142;72114496;72123537	72109017;72114584;72123738	-;-;-	2167	1	0	1	0	0	0	0	0	1	1	2	0	0	2	4	2	0	1	2	0	0	4	2	1	0	0	2	1	3	0	1	3	1	0	1	2
Mreg	chr1;chr1;chr1;chr1;chr1;chr1;chr1;chr1;chr1;chr1;chr1;chr1;chr1;chr1;chr1;chr1;chr1	72159233;72159233;72159233;72162322;72162322;72162322;72164072;72164072;72164072;72192043;72192043;72192043;72195912;72195912;72198084;72212017;72212017	72161019;72161019;72161019;72162485;72162485;72162485;72164162;72164162;72164162;72192202;72192202;72192202;72196941;72196941;72198281;72212103;72212307	-;-;-;-;-;-;-;-;-;-;-;-;-;-;-;-;-	3721	90	222	127	92	89	99	158	153	220	206	147	219	246	198	229	213	265	255	393	377	421	436	422	1319	1189	1445	1098	1200	1969	2203	1355	1441	1595	1610	2118	1844
D230017M19Rik	chr1;chr1;chr1;chr1;chr1;chr1;chr1;chr1;chr1;chr1;chr1;chr1;chr1;chr1;chr1;chr1;chr1;chr1;chr1;chr1;chr1;chr1;chr1;chr1;chr1;chr1;chr1;chr1;chr1;chr1;chr1;chr1;chr1;chr1;chr1;chr1;chr1;chr1;chr1;chr1;chr1;chr1;chr1;chr1;chr1;chr1;chr1;chr1;chr1;chr1;chr1;chr1;chr1;chr1;chr1;chr1;chr1;chr1;chr1;chr1;chr1;chr1;chr1;chr1;chr1;chr1	72236011;72236012;72236013;72236014;72236014;72236014;72236018;72236019;72236019;72236049;72236050;72237866;72237866;72237866;72237866;72237866;72237866;72237866;72237866;72237866;72237866;72237866;72241371;72241371;72241371;72241371;72241371;72241371;72241371;72241371;72241371;72241371;72241371;72242519;72242519;72253924;72253924;72253924;72253924;72253924;72253924;72261107;72261145;72261644;722…	72236528;72236528;72236528;72236528;72236528;72236528;72236528;72236528;72236528;72236932;72236528;72237923;72237923;72237923;72237923;72237923;72237923;72237923;72237923;72237923;72237923;72237923;72241503;72241503;72241503;72241503;72241503;72241503;72241503;72241503;72241503;72241503;72241503;72244163;72244163;72254994;72255005;72254994;72255005;72255005;72254994;72261417;72261186;72262072;722…	+;+;+;+;+;+;+;+;+;+;+;+;+;+;+;+;+;+;+;+;+;+;+;+;+;+;+;+;+;+;+;+;+;+;+;+;+;+;+;+;+;+;+;+;+;+;+;+;+;+;+;+;+;+;+;+;+;+;+;+;+;+;+;+;+;+	7452	211	142	214	201	264	240	304	282	180	241	183	226	125	178	278	240	133	149	112	94	94	257	229	113	107	95	221	228	67	99	175	190	372	236	356	360
Pecr	chr1;chr1;chr1;chr1;chr1;chr1;chr1;chr1;chr1;chr1;chr1;chr1;chr1;chr1;chr1	72259172;72259172;72261952;72261952;72267407;72267407;72270277;72270277;72274886;72274886;72276166;72277287;72277287;72284093;72284093	72259433;72259433;72262063;72262063;72267517;72267517;72270373;72270373;72274967;72274967;72276331;72277420;72277420;72284314;72284261	-;-;-;-;-;-;-;-;-;-;-;-;-;-;-	1186	282	236	177	168	148	160	87	131	132	118	109	115	75	93	111	134	72	77	73	94	41	83	100	22	22	56	66	80	14	16	79	72	61	82	74	85
Tmem169	chr1;chr1;chr1;chr1;chr1;chr1;chr1;chr1;chr1;chr1;chr1;chr1;chr1;chr1	72284362;72284365;72284365;72284373;72292920;72292920;72297770;72297770;72297770;72297770;72300684;72300684;72300684;72300684	72284466;72284472;72284472;72284466;72293045;72293045;72298178;72298178;72298178;72298178;72303104;72303104;72302995;72303104	+;+;+;+;+;+;+;+;+;+;+;+;+;+	3067	105	93	125	184	761	563	813	767	547	588	514	666	168	136	798	799	223	214	343	299	315	1018	1047	154	141	161	1102	1053	117	76	1265	1336	551	667	851	763
Xrcc5	chr1;chr1;chr1;chr1;chr1;chr1;chr1;chr1;chr1;chr1;chr1;chr1;chr1;chr1;chr1;chr1;chr1;chr1;chr1;chr1;chr1;chr1;chr1;chr1;chr1;chr1;chr1;chr1;chr1;chr1;chr1;chr1;chr1;chr1;chr1;chr1;chr1;chr1;chr1;chr1;chr1;chr1;chr1;chr1;chr1;chr1;chr1;chr1;chr1;chr1;chr1;chr1;chr1;chr1;chr1;chr1;chr1;chr1;chr1;chr1;chr1;chr1;chr1;chr1;chr1;chr1;chr1;chr1;chr1;chr1;chr1;chr1;chr1;chr1;chr1;chr1;chr1;chr1;chr1;chr1…	72307417;72307421;72307524;72307546;72310435;72310435;72310435;72310435;72312408;72312408;72312408;72312408;72314154;72314154;72314154;72314154;72315459;72315459;72315459;72315459;72318999;72318999;72318999;72318999;72325074;72325074;72325074;72325074;72326216;72326216;72326216;72326216;72329926;72329926;72329926;72329926;72334636;72334636;72334636;72334636;72338960;72338960;72338960;72338960;723…	72307567;72307567;72307860;72307860;72310548;72310548;72310548;72310548;72312591;72312591;72312591;72312591;72314202;72314202;72314202;72314202;72315581;72315581;72315581;72315581;72319190;72319190;72319190;72319190;72325188;72325188;72325188;72325188;72326354;72326354;72326354;72326354;72330038;72330038;72330038;72330038;72334698;72334698;72334698;72334698;72339097;72339097;72339097;72339097;723…	+;+;+;+;+;+;+;+;+;+;+;+;+;+;+;+;+;+;+;+;+;+;+;+;+;+;+;+;+;+;+;+;+;+;+;+;+;+;+;+;+;+;+;+;+;+;+;+;+;+;+;+;+;+;+;+;+;+;+;+;+;+;+;+;+;+;+;+;+;+;+;+;+;+;+;+;+;+;+;+;+;+;+;+;+;+	2901	2717	2828	2446	1982	1763	1534	1251	1315	1050	1221	871	1088	811	968	1335	1363	1090	910	748	812	823	997	1207	695	725	675	800	808	676	768	714	786	620	642	738	727
Gm39661	chr1;chr1	72413065;72416284	72414553;72421263	+;+	6469	13	6	14	4	6	13	9	3	10	9	6	9	4	3	9	9	1	8	7	1	2	8	9	3	4	0	15	27	5	0	20	13	32	29	29	21
4-Mar	chr1;chr1;chr1;chr1;chr1;chr1;chr1;chr1;chr1	72427112;72428932;72438060;72447156;72447156;72452442;72452442;72534625;72534625	72429009;72429009;72438181;72447348;72447348;72452597;72452597;72536564;72536587	-;-;-;-;-;-;-;-;-	4332	1	1	0	8	90	86	349	303	381	315	384	466	51	58	525	594	23	19	57	24	31	607	576	120	74	94	605	518	49	61	1025	932	607	554	749	687
Smarcal1	chr1;chr1;chr1;chr1;chr1;chr1;chr1;chr1;chr1;chr1;chr1;chr1;chr1;chr1;chr1;chr1;chr1;chr1;chr1;chr1;chr1;chr1;chr1;chr1;chr1;chr1;chr1;chr1;chr1;chr1;chr1;chr1;chr1;chr1;chr1;chr1;chr1;chr1;chr1;chr1;chr1;chr1;chr1;chr1;chr1;chr1;chr1;chr1;chr1;chr1;chr1;chr1;chr1;chr1;chr1;chr1;chr1;chr1;chr1;chr1;chr1;chr1;chr1;chr1;chr1;chr1;chr1;chr1;chr1;chr1;chr1;chr1;chr1;chr1;chr1;chr1;chr1;chr1;chr1;chr1…	72536691;72537070;72583239;72583251;72583488;72585211;72585638;72585638;72585638;72585638;72585638;72585638;72587051;72587051;72587051;72587051;72587051;72587051;72587063;72587625;72591063;72591063;72591063;72591063;72591063;72591063;72591063;72591825;72591825;72591825;72591825;72591825;72591825;72591825;72595788;72595788;72595788;72595788;72595788;72595788;72595788;72597379;72597379;72597379;725…	72536769;72537153;72583438;72583438;72583737;72585242;72586404;72586404;72586404;72586404;72586404;72586404;72587101;72587101;72587101;72587101;72587101;72587101;72587101;72587821;72591275;72591275;72591275;72591275;72591275;72591275;72591275;72591875;72591875;72591875;72591875;72591875;72591875;72591875;72595974;72595974;72595974;72595974;72595974;72595974;72595974;72597529;72597529;72597529;725…	+;+;+;+;+;+;+;+;+;+;+;+;+;+;+;+;+;+;+;+;+;+;+;+;+;+;+;+;+;+;+;+;+;+;+;+;+;+;+;+;+;+;+;+;+;+;+;+;+;+;+;+;+;+;+;+;+;+;+;+;+;+;+;+;+;+;+;+;+;+;+;+;+;+;+;+;+;+;+;+;+;+;+;+;+;+;+;+;+;+;+;+;+;+;+;+;+;+;+;+;+;+;+;+;+;+;+;+;+;+;+;+;+;+;+;+;+	7567	2544	2228	2010	1620	2400	2076	2115	2025	1843	2158	1716	2002	1431	1564	1668	1853	1484	1321	1104	1280	1394	1797	1948	1074	1076	1144	2596	2335	1098	1193	2331	2246	3613	2929	2880	2755
Gm39662	chr1;chr1;chr1;chr1;chr1;chr1	72640226;72640226;72640226;72642444;72642811;72642811	72642272;72642272;72642487;72642976;72642976;72642976	+;+;+;+;+;+	2751	2	5	2	8	5	6	10	8	9	15	6	6	5	13	10	12	10	5	4	6	9	16	11	4	1	9	8	11	9	13	11	14	12	14	9	17
Ankar	chr1;chr1;chr1;chr1;chr1;chr1;chr1;chr1;chr1;chr1;chr1;chr1;chr1;chr1;chr1;chr1;chr1;chr1;chr1;chr1;chr1;chr1;chr1;chr1;chr1;chr1;chr1;chr1;chr1;chr1;chr1;chr1;chr1;chr1;chr1;chr1;chr1;chr1;chr1;chr1;chr1;chr1;chr1;chr1;chr1;chr1;chr1;chr1;chr1;chr1;chr1;chr1;chr1;chr1;chr1;chr1;chr1;chr1;chr1;chr1;chr1;chr1;chr1;chr1;chr1;chr1;chr1;chr1;chr1;chr1;chr1;chr1;chr1;chr1;chr1;chr1;chr1;chr1;chr1;chr1…	72642980;72642982;72642985;72642985;72644924;72644924;72644924;72644924;72646994;72646994;72646994;72646994;72650122;72650122;72650122;72650122;72650932;72650932;72650932;72650932;72651696;72651696;72651696;72651696;72652339;72652339;72652339;72652339;72656107;72656107;72656107;72656107;72658411;72658411;72658411;72658411;72658650;72658650;72658650;72658650;72658978;72658978;72658978;72658978;726…	72643311;72643311;72643311;72643311;72644970;72644970;72644970;72644970;72647190;72647190;72647190;72647190;72650231;72650231;72650231;72650231;72651049;72651049;72651049;72651049;72651854;72651854;72651854;72651854;72652461;72652461;72652461;72652461;72656213;72656213;72656213;72656213;72658572;72658572;72658572;72658572;72658803;72658803;72658803;72658803;72659219;72659219;72659219;72659219;726…	-;-;-;-;-;-;-;-;-;-;-;-;-;-;-;-;-;-;-;-;-;-;-;-;-;-;-;-;-;-;-;-;-;-;-;-;-;-;-;-;-;-;-;-;-;-;-;-;-;-;-;-;-;-;-;-;-;-;-;-;-;-;-;-;-;-;-;-;-;-;-;-;-;-;-;-;-;-;-;-;-;-;-;-;-;-;-;-;-;-	4573	0	1	0	0	0	0	0	0	0	1	0	0	0	0	2	2	0	0	1	0	0	0	0	0	0	0	0	1	0	0	1	1	1	0	0	1
Rpl37a	chr1;chr1;chr1;chr1	72711260;72711672;72712142;72713502	72711323;72711800;72712224;72713813	+;+;+;+	588	4815	4802	3357	2383	3191	2891	2539	2378	2264	2149	1633	1749	1661	1258	1729	1899	878	844	1094	1168	660	1520	1789	2109	2801	2316	882	1069	1485	2009	715	783	627	565	695	793
Gm39663	chr1;chr1;chr1;chr1;chr1;chr1	72726973;72726973;72730148;72734821;72734821;72737429	72730279;72728726;72730279;72734909;72737076;72737799	-;-;-;-;-;-	5934	8	8	2	3	7	4	4	6	2	0	4	1	0	5	1	1	0	6	8	6	7	1	0	0	0	0	1	2	2	0	1	4	0	2	2	0
Gm30788	chr1;chr1;chr1;chr1;chr1;chr1;chr1;chr1;chr1;chr1;chr1;chr1;chr1;chr1;chr1;chr1;chr1;chr1;chr1;chr1;chr1;chr1;chr1;chr1;chr1;chr1;chr1;chr1;chr1;chr1;chr1;chr1;chr1;chr1;chr1;chr1;chr1;chr1;chr1;chr1;chr1;chr1;chr1;chr1;chr1;chr1;chr1	72744536;72744537;72748465;72748465;72748465;72750312;72750446;72750446;72750845;72750845;72750845;72750845;72750845;72750845;72753192;72760261;72760261;72760261;72760261;72760261;72760261;72760261;72762775;72762775;72762775;72762775;72762775;72762775;72762775;72763137;72763137;72763137;72763137;72763137;72768097;72768097;72768097;72768097;72768097;72768097;72769535;72769535;72769535;72769535;727…	72745525;72745525;72750634;72750208;72750634;72750634;72750634;72750634;72750900;72750900;72750900;72750900;72750900;72750900;72753644;72760365;72760365;72760365;72760365;72760365;72760365;72760365;72763036;72763036;72763036;72763036;72763036;72763036;72763036;72763207;72763207;72763207;72763207;72763207;72768318;72768318;72768318;72768318;72768318;72768318;72769995;72769991;72770485;72770477;727…	-;-;-;-;-;-;-;-;-;-;-;-;-;-;-;-;-;-;-;-;-;-;-;-;-;-;-;-;-;-;-;-;-;-;-;-;-;-;-;-;-;-;-;-;-;-;-	5280	1	0	0	0	0	2	0	2	1	4	5	4	4	6	2	13	13	1	21	9	2	4	5	0	1	0	4	5	0	0	2	1	1	0	0	2
Gm30847	chr1;chr1;chr1;chr1;chr1;chr1	72768472;72768472;72772524;72772524;72784438;72819993	72768560;72768560;72772567;72772567;72784840;72821772	+;+;+;+;+;+	2316	2	1	0	0	1	5	5	8	30	19	11	32	20	27	20	23	20	4	17	25	16	43	34	0	1	4	14	9	0	0	1	4	1	2	5	4
Igfbp2	chr1;chr1;chr1;chr1;chr1;chr1;chr1;chr1	72824480;72825387;72849086;72849086;72849564;72849564;72851998;72851998	72824964;72825474;72849312;72849312;72849704;72849704;72852474;72852474	+;+;+;+;+;+;+;+	1418	1298	2556	1199	886	2561	2431	2270	2148	793	703	1246	1294	1155	857	570	723	497	583	476	561	257	471	679	85	93	117	237	253	39	76	434	283	325	277	238	235
Igfbp5	chr1;chr1;chr1;chr1	72858065;72863143;72863851;72873806	72862508;72863262;72864080;72874865	-;-;-;-	5854	4468	8158	6378	8255	9126	9254	5823	5252	1797	1482	1200	1470	465	329	1715	2124	360	374	470	379	348	1711	2052	457	374	318	2080	1851	244	176	3452	3155	1464	1447	1374	1427
Gm31047	chr1;chr1;chr1;chr1;chr1	72939071;72941684;72942754;72948389;72950075	72940540;72941818;72942891;72948561;72952744	+;+;+;+;+	4586	2	2	0	0	0	0	0	0	0	0	0	0	0	3	0	3	3	0	7	0	0	0	0	0	0	0	1	3	0	0	4	3	1	2	1	1
Gm31137	chr1;chr1;chr1	72984848;73004435;73005962	72985078;73004558;73006028	+;+;+	422	0	0	0	0	0	1	1	0	0	0	0	1	0	1	0	0	0	0	1	0	0	0	0	0	0	0	1	0	0	0	0	0	0	0	0	0
Tnp1	chr1;chr1	73015074;73015725	73015325;73015899	-;-	427	0	1	0	0	2	0	1	0	1	1	1	2	6	2	2	5	14	2	4	0	0	4	5	4	4	2	0	4	1	2	2	2	6	7	6	5
1700027A15Rik	chr1;chr1;chr1;chr1;chr1	73016036;73017506;73024586;73025322;73025322	73016094;73017601;73024814;73025508;73025508	+;+;+;+;+	571	1	0	0	0	5	1	3	2	1	2	0	1	5	8	5	0	2	7	0	1	7	2	5	2	5	1	5	7	2	3	0	1	6	6	9	9
Gm31254	chr1;chr1;chr1;chr1;chr1;chr1;chr1;chr1;chr1;chr1;chr1;chr1;chr1	73127289;73128138;73132318;73132318;73138591;73138591;73139073;73139073;73139244;73140413;73140413;73140413;73140413	73127433;73128625;73132527;73132527;73139118;73139118;73139118;73139118;73139359;73140850;73140470;73140476;73140476	-;-;-;-;-;-;-;-;-;-;-;-;-	1925	0	0	0	0	1	0	0	0	0	0	0	0	1	1	1	3	0	1	0	0	2	0	3	0	0	0	0	0	0	0	0	0	0	0	0	0
Gm29185	chr1;chr1;chr1;chr1;chr1	73140253;73269075;73269765;73306053;73309025	73140513;73269169;73269866;73306270;73309140	+;+;+;+;+	792	0	0	0	0	0	0	0	0	0	0	0	0	0	1	0	0	0	0	0	0	0	0	0	0	0	0	0	0	0	0	0	0	0	0	0	0
Gm31197	chr1;chr1;chr1	73140731;73147133;73148049	73140785;73147257;73148067	+;+;+	199	0	0	0	0	0	0	0	0	0	0	0	0	0	0	0	0	0	0	3	0	0	0	0	0	0	0	0	0	0	0	0	0	0	0	0	0
Gm31344	chr1;chr1;chr1;chr1;chr1;chr1;chr1;chr1;chr1;chr1;chr1;chr1;chr1;chr1;chr1;chr1;chr1;chr1;chr1;chr1	73361286;73361286;73361286;73362657;73362657;73362657;73363643;73365083;73365083;73365083;73365083;73366859;73366859;73366859;73366859;73370436;73370436;73370436;73370436;73378451	73361634;73361634;73361634;73363222;73363222;73363222;73364043;73365295;73365295;73365295;73365295;73367115;73367115;73366942;73367115;73370739;73372314;73372314;73372314;73379587	+;+;+;+;+;+;+;+;+;+;+;+;+;+;+;+;+;+;+;+	4802	8	10	3	5	0	4	1	1	2	0	1	2	0	1	3	0	5	0	9	1	2	1	4	1	5	0	1	6	2	0	8	5	0	3	8	1
Pinc	chr1;chr1;chr1;chr1;chr1	73391385;73397031;73400204;73404996;73407341	73392400;73397214;73400276;73405053;73407569	-;-;-;-;-	1560	0	0	0	0	0	0	0	0	0	0	0	1	0	1	0	0	0	0	3	0	0	0	0	0	0	0	0	0	0	0	0	0	1	0	0	0
D530049I02Rik	chr1;chr1;chr1	73398968;73402587;73430492	73399101;73402715;73430779	+;+;+	551	0	2	0	0	0	0	0	0	0	0	0	0	0	1	0	0	0	0	2	0	0	0	0	2	0	0	0	0	0	0	0	0	0	0	0	0
LOC102633705	chr1;chr1;chr1;chr1	73520288;73525241;73525840;73529673	73523219;73525334;73525948;73529965	-;-;-;-	3428	0	0	4	2	10	4	11	7	1	3	2	2	0	2	2	5	0	0	6	0	0	3	1	0	0	0	2	4	0	0	3	7	2	1	0	0
6030407O03Rik	chr1;chr1;chr1;chr1;chr1;chr1;chr1;chr1;chr1	73618381;73620196;73672996;73858065;73858564;73859617;73860969;73862659;73864375	73618666;73620424;73673066;73858097;73858860;73859867;73861052;73863116;73864466	-;-;-;-;-;-;-;-;-	1801	1	2	0	0	10	6	15	10	5	4	4	7	6	2	8	13	0	8	8	4	2	2	11	0	2	0	8	9	1	0	5	18	2	11	8	9
Gm29183	chr1;chr1;chr1;chr1;chr1;chr1;chr1;chr1;chr1;chr1;chr1;chr1;chr1;chr1;chr1;chr1;chr1;chr1;chr1;chr1;chr1;chr1;chr1;chr1;chr1;chr1;chr1;chr1;chr1;chr1;chr1;chr1;chr1;chr1;chr1;chr1;chr1;chr1	73750225;73811331;73811331;73811331;73811331;73811331;73817217;73817217;73817217;73817217;73817217;73817217;73817430;73817430;73817430;73817430;73817430;73817430;73822396;73822396;73822396;73822396;73822396;73822396;73823899;73823899;73823899;73823899;73823899;73823899;73824354;73825887;73825887;73825887;73825887;73825887;73826248;73826836	73750410;73811977;73811977;73811977;73811959;73811977;73817289;73817289;73817289;73817289;73817289;73817289;73817508;73817508;73817508;73817508;73817508;73817508;73822517;73822517;73822517;73822517;73822517;73822517;73823995;73823995;73823995;73823995;73823995;73823995;73825324;73825924;73827081;73825924;73827081;73827081;73827081;73827081	-;-;-;-;-;-;-;-;-;-;-;-;-;-;-;-;-;-;-;-;-;-;-;-;-;-;-;-;-;-;-;-;-;-;-;-;-;-	3370	2	1	6	6	18	12	10	9	23	19	6	21	17	13	26	12	4	21	17	8	8	21	15	6	11	14	24	25	1	10	28	17	9	7	6	9
Mir6351	chr1	73855477	73855575	-	99	0	0	0	0	0	0	0	0	0	0	0	0	0	0	0	0	0	0	0	0	0	0	0	0	0	0	0	0	0	0	0	1	0	0	0	0
Tns1	chr1;chr1;chr1;chr1;chr1;chr1;chr1;chr1;chr1;chr1;chr1;chr1;chr1;chr1;chr1;chr1;chr1;chr1;chr1;chr1;chr1;chr1;chr1;chr1;chr1;chr1;chr1;chr1;chr1;chr1;chr1;chr1;chr1;chr1;chr1;chr1;chr1;chr1;chr1;chr1;chr1;chr1;chr1;chr1;chr1;chr1;chr1;chr1;chr1;chr1;chr1;chr1;chr1;chr1;chr1;chr1;chr1;chr1;chr1;chr1;chr1;chr1;chr1;chr1;chr1;chr1;chr1;chr1;chr1;chr1;chr1;chr1;chr1;chr1;chr1;chr1;chr1;chr1;chr1;chr1…	73910231;73910231;73910232;73910232;73910232;73910232;73910232;73910232;73910232;73910232;73910232;73910232;73910232;73910232;73910232;73910232;73910232;73910232;73910232;73910232;73910232;73910232;73910232;73910232;73910232;73910232;73910232;73910232;73910232;73916439;73916439;73916439;73916439;73916439;73916439;73916439;73916439;73916439;73916439;73916439;73916439;73916439;73916439;73916439;739…	73914674;73914674;73914674;73914674;73914674;73914674;73914674;73914674;73914674;73914674;73914674;73914674;73914674;73914674;73914674;73914674;73914674;73914674;73914674;73914674;73914674;73914674;73914674;73914674;73914674;73914674;73914674;73914674;73914674;73916471;73916471;73916471;73916471;73916471;73916471;73916471;73916471;73916471;73916471;73916471;73916471;73916471;73916471;73916471;739…	-;-;-;-;-;-;-;-;-;-;-;-;-;-;-;-;-;-;-;-;-;-;-;-;-;-;-;-;-;-;-;-;-;-;-;-;-;-;-;-;-;-;-;-;-;-;-;-;-;-;-;-;-;-;-;-;-;-;-;-;-;-;-;-;-;-;-;-;-;-;-;-;-;-;-;-;-;-;-;-;-;-;-;-;-;-;-;-;-;-;-;-;-;-;-;-;-;-;-;-;-;-;-;-;-;-;-;-;-;-;-;-;-;-;-;-;-;-;-;-;-;-;-;-;-;-;-;-;-;-;-;-;-;-;-;-;-;-;-;-;-;-;-;-;-;-;-;-;-;-;-;-;-;-;-;-;-;-;-;-;-;-;-;-;-;-;-;-;-;-;-;-;-;-;-;-;-;-;-;-;-;-;-;-;-;-;-;-;-;-;-;-;-;-;-;-;-;-;-;-…	12143	555	651	648	675	801	812	475	431	126	98	99	80	42	71	121	123	59	68	72	53	69	208	182	159	92	106	409	375	107	92	1271	1068	906	999	1218	935
Gm39664	chr1;chr1	74030951;74031581	74031475;74032927	+;+	1872	2	1	0	6	0	1	0	2	0	1	0	0	0	1	0	0	0	0	4	0	2	0	1	0	0	0	1	0	0	0	1	0	0	0	0	0
Gm31637	chr1;chr1	74095284;74096621	74096057;74097049	+;+	1203	0	0	0	0	0	0	0	0	0	0	0	0	0	0	0	0	0	1	0	0	0	0	0	0	0	0	0	0	0	0	0	0	1	0	0	0
Rufy4	chr1;chr1;chr1;chr1;chr1;chr1;chr1;chr1;chr1;chr1;chr1;chr1;chr1;chr1;chr1;chr1;chr1;chr1;chr1;chr1;chr1;chr1;chr1;chr1;chr1;chr1;chr1;chr1;chr1;chr1;chr1;chr1;chr1;chr1;chr1;chr1;chr1;chr1;chr1;chr1;chr1;chr1;chr1;chr1;chr1;chr1;chr1;chr1;chr1;chr1;chr1;chr1;chr1;chr1;chr1;chr1;chr1;chr1;chr1;chr1;chr1;chr1;chr1;chr1;chr1;chr1;chr1;chr1;chr1;chr1;chr1;chr1;chr1;chr1;chr1;chr1;chr1;chr1;chr1;chr1…	74124618;74124618;74124618;74124618;74125024;74125472;74125472;74125541;74125541;74127592;74127592;74127592;74127592;74127592;74127592;74127621;74127846;74127846;74127846;74127846;74127846;74127846;74127869;74128948;74128948;74128948;74128948;74128948;74128948;74128948;74128991;74129339;74129339;74129339;74129339;74129339;74129339;74129339;74129698;74129698;74129698;74129698;74129698;74129698;741…	74125614;74125614;74125614;74125176;74125176;74125614;74125614;74125614;74125614;74127723;74127723;74127723;74127723;74127723;74127723;74127723;74127952;74127952;74127952;74127952;74127952;74127952;74127952;74129073;74129073;74129073;74129073;74129073;74129073;74129073;74129073;74129445;74129445;74129445;74129445;74129445;74129445;74129445;74129841;74129841;74129841;74129841;74129841;74129841;741…	+;+;+;+;+;+;+;+;+;+;+;+;+;+;+;+;+;+;+;+;+;+;+;+;+;+;+;+;+;+;+;+;+;+;+;+;+;+;+;+;+;+;+;+;+;+;+;+;+;+;+;+;+;+;+;+;+;+;+;+;+;+;+;+;+;+;+;+;+;+;+;+;+;+;+;+;+;+;+;+;+;+;+;+;+;+;+;+;+;+;+;+;+;+;+;+;+;+;+	3355	7	9	17	9	39	34	24	29	8	7	3	6	3	3	0	2	0	6	4	5	0	2	1	4	4	0	3	15	2	1	15	9	5	9	13	12
Cxcr2	chr1;chr1;chr1;chr1	74153994;74155646;74158330;74158330	74154119;74155727;74161246;74159878	+;+;+;+	3125	2	11	9	5	3	6	2	2	0	0	0	1	1	1	0	1	0	13	2	0	0	0	0	0	0	0	0	0	0	0	1	1	0	0	0	0
Cxcr1	chr1;chr1;chr1;chr1;chr1;chr1;chr1;chr1	74191785;74191785;74191785;74191785;74192756;74193542;74194592;74194592	74192869;74192869;74193692;74192646;74192844;74195436;74194631;74195436	-;-;-;-;-;-;-;-	3652	0	0	0	0	1	0	0	0	0	0	1	0	0	4	0	0	0	0	9	0	0	0	0	0	0	0	0	0	0	0	0	0	0	0	0	0
Mir1928	chr1	74206554	74206620	-	67	0	0	0	0	0	0	0	0	0	0	0	0	0	0	0	0	0	0	0	0	0	0	0	0	0	0	0	0	0	0	0	0	0	0	0	0
Gm31691	chr1;chr1;chr1;chr1;chr1;chr1;chr1;chr1;chr1	74208480;74208480;74208480;74214704;74214704;74214704;74215104;74215203;74215602	74209258;74209258;74209258;74214841;74214841;74214841;74215193;74215555;74215644	-;-;-;-;-;-;-;-;-	1403	0	0	0	0	0	0	0	0	0	0	0	0	0	6	0	0	0	0	2	0	0	0	0	0	0	0	0	0	0	0	0	0	0	0	0	0
Arpc2	chr1;chr1;chr1;chr1;chr1;chr1;chr1;chr1;chr1;chr1;chr1;chr1;chr1;chr1;chr1;chr1;chr1;chr1;chr1;chr1;chr1	74236505;74236550;74236818;74246080;74246080;74248132;74248132;74251254;74251254;74254828;74254828;74255958;74255958;74262459;74262459;74263743;74263743;74264353;74264353;74267771;74267771	74236610;74236899;74236899;74246114;74246114;74248244;74248244;74251299;74251299;74255014;74255014;74256051;74256051;74262585;74262585;74263843;74263843;74264453;74264453;74268213;74268209	+;+;+;+;+;+;+;+;+;+;+;+;+;+;+;+;+;+;+;+;+	1642	4402	4888	4267	3251	4382	3602	4232	4519	3398	3755	3001	3631	3090	3173	4383	4724	3062	2868	3233	2788	2945	4369	4449	4257	4379	4526	3052	3382	3605	3782	2850	3094	2394	2159	2400	2449
Gpbar1	chr1	74278600	74279589	+	990	0	0	0	0	1	1	0	0	0	0	1	0	0	0	0	0	0	1	1	0	0	0	0	1	0	0	0	0	0	0	1	0	1	0	1	0
Aamp	chr1;chr1;chr1;chr1;chr1;chr1;chr1;chr1;chr1;chr1;chr1;chr1;chr1;chr1;chr1;chr1;chr1;chr1;chr1;chr1;chr1;chr1;chr1;chr1;chr1;chr1;chr1;chr1;chr1;chr1;chr1;chr1;chr1;chr1;chr1;chr1;chr1;chr1;chr1;chr1;chr1;chr1;chr1;chr1	74279840;74279840;74279844;74279844;74280783;74280783;74280783;74280783;74281089;74281089;74281089;74281089;74281329;74281329;74281329;74281329;74281527;74281527;74281527;74281527;74281736;74281736;74281736;74281736;74282027;74282027;74282027;74282027;74282411;74282411;74282411;74282411;74283094;74283094;74283094;74283094;74283886;74283886;74283886;74283886;74284174;74284174;74284503;74284503	74280309;74280309;74280309;74280309;74280937;74280937;74280937;74280937;74281179;74281179;74281179;74281179;74281432;74281432;74281432;74281432;74281642;74281642;74281642;74281642;74281819;74281819;74281819;74281819;74282171;74282171;74282171;74282171;74282550;74282550;74282550;74282550;74283213;74283213;74283213;74283213;74284044;74284041;74284041;74284044;74284472;74284471;74284738;74284738	-;-;-;-;-;-;-;-;-;-;-;-;-;-;-;-;-;-;-;-;-;-;-;-;-;-;-;-;-;-;-;-;-;-;-;-;-;-;-;-;-;-;-;-	2119	3123	3544	2631	2071	2889	2806	2414	2480	2340	2337	2365	2926	2432	2220	1851	2195	1856	1670	1853	2078	1847	2202	2600	2640	2904	3107	2149	2276	2349	3113	2202	2225	2521	2426	2333	2429
LOC108167628	chr1;chr1;chr1	74281371;74281811;74283819	74281438;74281931;74283869	+;+;+	240	12	10	15	39	13	16	13	19	40	34	23	26	25	20	35	38	23	9	7	22	5	38	17	5	3	7	18	32	5	0	19	20	32	27	27	23
Pnkd	chr1;chr1;chr1;chr1;chr1;chr1;chr1;chr1;chr1;chr1;chr1;chr1;chr1;chr1;chr1;chr1;chr1;chr1;chr1;chr1;chr1;chr1;chr1;chr1;chr1;chr1;chr1;chr1;chr1;chr1;chr1;chr1	74284599;74285034;74285034;74285842;74285842;74285842;74287092;74332610;74347385;74347385;74347385;74347652;74347652;74347652;74348763;74348763;74348763;74349308;74349308;74349308;74349714;74349714;74349714;74350617;74350617;74350617;74351537;74351537;74351537;74351758;74351758;74351758	74284727;74285137;74285137;74286010;74286010;74286010;74287454;74332791;74347500;74347500;74347500;74347764;74347764;74347764;74348821;74348821;74348821;74349400;74349400;74349400;74349877;74349877;74349877;74350703;74350703;74350703;74351652;74351652;74351652;74353692;74353692;74353690	+;+;+;+;+;+;+;+;+;+;+;+;+;+;+;+;+;+;+;+;+;+;+;+;+;+;+;+;+;+;+;+	3630	945	1112	875	768	946	876	1017	916	1015	942	977	1243	757	675	863	1073	594	550	655	902	616	1142	1205	1173	1277	1341	1593	1565	1179	1348	2258	2143	2110	2309	2789	2452
Tmbim1	chr1;chr1;chr1;chr1;chr1;chr1;chr1;chr1;chr1;chr1;chr1;chr1	74288247;74289871;74290752;74291200;74291431;74291695;74292457;74292835;74293005;74293908;74295198;74304123	74289518;74289924;74290847;74291287;74291468;74291734;74292507;74292888;74293069;74294002;74295439;74304336	-;-;-;-;-;-;-;-;-;-;-;-	2309	180	182	156	95	88	137	105	126	128	125	169	187	168	190	191	182	141	152	173	187	96	192	226	90	83	71	182	159	56	74	212	204	274	282	297	287
Catip	chr1;chr1;chr1;chr1;chr1;chr1;chr1;chr1;chr1;chr1;chr1;chr1;chr1;chr1;chr1;chr1;chr1;chr1;chr1;chr1;chr1;chr1;chr1;chr1;chr1;chr1;chr1;chr1;chr1;chr1;chr1;chr1;chr1;chr1;chr1;chr1;chr1;chr1;chr1;chr1;chr1;chr1;chr1;chr1;chr1;chr1;chr1;chr1;chr1;chr1;chr1;chr1;chr1;chr1;chr1;chr1;chr1;chr1;chr1;chr1;chr1;chr1;chr1;chr1;chr1;chr1;chr1;chr1;chr1;chr1;chr1;chr1;chr1;chr1;chr1;chr1;chr1;chr1	74362108;74362113;74362113;74362113;74362191;74362213;74362213;74362367;74362367;74362367;74362367;74362367;74362750;74362750;74362750;74362750;74362750;74363252;74363252;74363252;74363252;74363252;74363252;74363252;74363252;74364219;74364315;74364317;74364317;74364317;74364317;74364317;74364317;74364317;74364549;74364549;74364549;74364549;74364549;74364549;74364594;74364608;74366617;74366617;743…	74362186;74362186;74362186;74362186;74362204;74362659;74362947;74362947;74362522;74362522;74362522;74362659;74362947;74362947;74362947;74362947;74362947;74363307;74363307;74363307;74363307;74363307;74363307;74363307;74363307;74364403;74364403;74364403;74364403;74364403;74364403;74364403;74364403;74364403;74364716;74364716;74364716;74364716;74364716;74364716;74364716;74364716;74366741;74366741;743…	+;+;+;+;+;+;+;+;+;+;+;+;+;+;+;+;+;+;+;+;+;+;+;+;+;+;+;+;+;+;+;+;+;+;+;+;+;+;+;+;+;+;+;+;+;+;+;+;+;+;+;+;+;+;+;+;+;+;+;+;+;+;+;+;+;+;+;+;+;+;+;+;+;+;+;+;+;+	2459	9	7	2	8	3	3	1	2	6	2	3	5	5	6	3	8	2	3	5	4	3	6	8	2	4	0	7	5	3	0	18	13	13	17	19	11
Slc11a1	chr1;chr1;chr1;chr1;chr1;chr1;chr1;chr1;chr1;chr1;chr1;chr1;chr1;chr1;chr1;chr1;chr1;chr1;chr1;chr1;chr1;chr1;chr1;chr1;chr1;chr1;chr1;chr1;chr1;chr1;chr1;chr1;chr1;chr1;chr1;chr1;chr1;chr1;chr1;chr1;chr1;chr1;chr1;chr1;chr1	74375014;74375159;74375203;74375602;74375718;74375718;74376793;74376793;74376793;74377157;74377157;74377157;74379783;74379783;74379783;74380197;74380197;74380197;74380609;74380609;74380609;74380842;74380842;74380842;74381736;74381736;74381736;74383438;74383438;74383438;74383625;74383625;74383625;74384024;74384024;74384024;74384697;74384697;74384697;74385141;74385141;74385141;74385393;74385393;743…	74375116;74375321;74375321;74375851;74375851;74375851;74376915;74376915;74376915;74377276;74377276;74377276;74379889;74379889;74379889;74380267;74380267;74380267;74380676;74380676;74380676;74380997;74380997;74380997;74381894;74381894;74381894;74383527;74383527;74383527;74383744;74383744;74383744;74384173;74384173;74384173;74384770;74384770;74384770;74385294;74385294;74385294;74386051;74386057;743…	+;+;+;+;+;+;+;+;+;+;+;+;+;+;+;+;+;+;+;+;+;+;+;+;+;+;+;+;+;+;+;+;+;+;+;+;+;+;+;+;+;+;+;+;+	2573	114	126	100	63	15	39	19	21	26	13	47	58	161	137	57	108	159	161	119	143	113	91	120	27	13	45	29	30	2	6	30	32	16	6	18	15
Ctdsp1	chr1;chr1;chr1;chr1;chr1;chr1;chr1	74391609;74393278;74393797;74394019;74394640;74394837;74395456	74391964;74393426;74393901;74394075;74394732;74395022;74397285	+;+;+;+;+;+;+	2776	1913	2020	1773	1502	1664	1750	1314	1223	1280	1062	1037	1281	922	790	606	667	575	454	433	623	409	584	657	343	211	362	628	681	210	191	628	548	602	612	716	647
Mir26b	chr1	74394310	74394394	+	85	0	0	0	2	0	0	1	0	0	4	0	0	1	1	0	1	1	0	1	0	1	0	0	1	0	3	0	3	1	0	1	0	1	0	0	0
Vil1	chr1;chr1;chr1;chr1;chr1;chr1;chr1;chr1;chr1;chr1;chr1;chr1;chr1;chr1;chr1;chr1;chr1;chr1;chr1;chr1	74409384;74415069;74415966;74418360;74419569;74419795;74421253;74421561;74421779;74422927;74423675;74423863;74425537;74426552;74427240;74427479;74428067;74430617;74432291;74434878	74409436;74415154;74416040;74418556;74419677;74419905;74421455;74421639;74421877;74423080;74423775;74424000;74425695;74426731;74427385;74427623;74428255;74430685;74432431;74435560	+;+;+;+;+;+;+;+;+;+;+;+;+;+;+;+;+;+;+;+	3117	8	23	2	3	1	2	3	6	17	10	14	20	14	21	14	30	17	27	29	13	22	26	38	24	9	3	44	42	14	24	54	54	69	73	133	125
Usp37	chr1;chr1;chr1;chr1;chr1;chr1;chr1;chr1;chr1;chr1;chr1;chr1;chr1;chr1;chr1;chr1;chr1;chr1;chr1;chr1;chr1;chr1;chr1;chr1;chr1;chr1;chr1;chr1;chr1;chr1;chr1;chr1;chr1;chr1;chr1;chr1;chr1;chr1;chr1;chr1;chr1;chr1;chr1;chr1;chr1;chr1;chr1;chr1;chr1;chr1;chr1;chr1;chr1;chr1;chr1;chr1;chr1;chr1;chr1;chr1;chr1;chr1;chr1;chr1;chr1;chr1;chr1;chr1;chr1;chr1;chr1;chr1;chr1;chr1;chr1;chr1;chr1;chr1;chr1;chr1…	74435510;74435510;74435510;74435510;74435510;74439960;74439960;74439960;74439960;74439960;74441532;74441532;74441532;74441532;74441532;74444413;74444413;74444413;74444413;74450495;74450495;74450495;74450495;74450495;74452687;74452687;74452687;74452687;74452687;74453828;74453828;74453828;74453828;74453828;74456079;74456079;74456079;74456079;74456079;74459915;74459915;74459915;74459915;74461566;744…	74439478;74439478;74439478;74439478;74439478;74440098;74440098;74440098;74440098;74440098;74441601;74441601;74441601;74441601;74441601;74444528;74444492;74444528;74444528;74450555;74450555;74450555;74450555;74450555;74452853;74452853;74452853;74452853;74452853;74454083;74454083;74454083;74454083;74454083;74456220;74456220;74456220;74456220;74456220;74459980;74459980;74459980;74459980;74461730;744…	-;-;-;-;-;-;-;-;-;-;-;-;-;-;-;-;-;-;-;-;-;-;-;-;-;-;-;-;-;-;-;-;-;-;-;-;-;-;-;-;-;-;-;-;-;-;-;-;-;-;-;-;-;-;-;-;-;-;-;-;-;-;-;-;-;-;-;-;-;-;-;-;-;-;-;-;-;-;-;-;-;-;-;-;-;-;-;-;-;-;-;-;-;-;-;-;-;-;-;-;-;-;-;-;-;-;-;-;-;-;-;-;-;-;-;-;-;-;-;-;-;-;-;-	7455	3971	3760	3963	4031	3911	3385	3579	3739	3107	3421	2031	2559	1875	2258	1982	2037	2028	1878	1245	1488	2103	2018	2040	1246	919	1366	2229	1923	1350	1172	1874	1835	2282	2094	2209	2320
Cnot9	chr1;chr1;chr1;chr1;chr1;chr1;chr1;chr1;chr1;chr1;chr1;chr1;chr1;chr1;chr1;chr1	74506040;74506060;74517070;74517070;74518901;74518901;74522318;74522318;74523504;74523504;74526992;74526992;74527592;74527592;74528686;74528686	74506214;74506461;74517249;74517249;74519016;74519016;74522427;74522427;74523613;74523613;74527090;74527090;74527683;74527683;74530842;74530842	+;+;+;+;+;+;+;+;+;+;+;+;+;+;+;+	3286	4572	5545	4419	3808	4331	3828	3842	3948	3007	3558	2077	2641	2028	2000	2109	2209	1672	1620	1085	1435	1456	1941	1985	813	632	733	1487	1575	604	775	1279	1248	1072	984	1169	1210
[truncated: 35,339 more rows]
