# Supplementary material for: A computational pipeline for functional gene discovery
Source: Sci Rep. 2021 Dec 7;11:23522. doi: 10.1038/s41598-021-03041-0 (PMC8651667; doi:10.1038/s41598-021-03041-0)
Supplement: Supplementary file 5 — Supplementary Information 5. [file 41598_2021_3041_MOESM5_ESM.txt]

Geneid	Chr	Start	End	Strand	Length	E11.1	E11.2	E12.1	E12.2	E14.1	E14.2	E16.1	E16.2	P0.1	P0.2	P2.1	P2.2	P2.3	P2.4	P4.1	P4.2	P4.3	P4.4	P6.1	P6.2	P6.3	P6.4	P6.5	P10.1	P10.2	P10.3	P10.4	P10.5	P14.1	P14.2	P14.3	P14.4	P21.1	P21.2	P28.1	P28.2
a	chr2;chr2;chr2;chr2;chr2;chr2;chr2;chr2;chr2;chr2;chr2;chr2;chr2;chr2;chr2;chr2;chr2;chr2;chr2;chr2;chr2;chr2;chr2;chr2;chr2;chr2;chr2;chr2;chr2;chr2;chr2;chr2;chr2;chr2;chr2;chr2;chr2;chr2;chr2;chr2;chr2;chr2;chr2;chr2;chr2;chr2;chr2;chr2;chr2;chr2;chr2;chr2;chr2;chr2;chr2;chr2;chr2;chr2;chr2;chr2;chr2	154950204;154950204;154950204;154950204;154951194;154951315;154951315;154951315;154951315;154951315;154951315;154952173;154952173;154952173;154952177;154952197;154952506;154952546;154952546;154952546;154952546;154952546;154999549;154999549;155013570;155014782;155014782;155014782;155014782;155014782;155014782;155014782;155014782;155014782;155014782;155014785;155014785;155014785;155014785;155018334…	154951304;154951304;154951304;154951099;154951304;154952159;154952159;154952159;154952159;154952159;154952159;154952591;154952591;154952591;154952591;154952591;154952591;154952591;154952591;154952591;154952591;154952591;154999662;154999662;155013641;155015082;155014956;155015082;155015082;155015082;155015082;155015082;155015082;155015082;155015082;155015082;155015082;155015082;155015082;155018524…	+;+;+;+;+;+;+;+;+;+;+;+;+;+;+;+;+;+;+;+;+;+;+;+;+;+;+;+;+;+;+;+;+;+;+;+;+;+;+;+;+;+;+;+;+;+;+;+;+;+;+;+;+;+;+;+;+;+;+;+;+	8550	1	1	1	0	9	2	125	35	262	152	65	99	111	139	76	112	85	101	26	49	54	48	15	8	10	7	32	18	10	8	9	18	8	15	10	17
A030001D20Rik	chr7;chr7	45635673;45638683	45637138;45638772	-;-	1556	35	65	43	96	50	70	143	68	23	117	38	55	51	63	50	98	60	63	54	33	65	78	81	114	129	154	149	53	136	104	153	83	99	77	152	108
A130010J15Rik	chr1;chr1;chr1;chr1;chr1;chr1;chr1;chr1	193173469;193173501;193173577;193173577;193174245;193174245;193174245;193174245	193173510;193174097;193173770;193173780;193177832;193177832;193177837;193177832	+;+;+;+;+;+;+;+	4222	287	515	366	247	316	235	224	381	89	386	153	172	178	227	192	120	156	200	125	140	141	177	72	110	98	76	135	168	143	156	114	268	492	223	262	620
A130030D18Rik	chr2;chr2;chr2	82375362;82387710;82392123	82375799;82387855;82392202	-;-;-	664	0	0	0	0	0	0	0	1	0	0	0	0	0	0	0	0	0	0	6	0	0	0	0	0	1	0	1	0	0	0	0	1	0	0	0	1
A130051J06Rik	chr15;chr15;chr15;chr15;chr15;chr15;chr15;chr15;chr15;chr15;chr15;chr15;chr15	95787889;95787889;95787889;95787889;95787889;95787889;95788185;95789474;95789886;95790619;95793510;95794184;95804276	95788304;95788304;95788304;95788096;95788304;95788304;95788304;95790352;95790352;95790704;95794193;95796285;95805975	-;-;-;-;-;-;-;-;-;-;-;-;-	5857	19	29	8	15	4	15	23	14	19	19	9	8	9	11	12	9	16	30	18	1	13	7	11	4	1	0	8	5	0	0	7	4	4	1	1	0
A130077B15Rik	chr10;chr10;chr10	122565023;122567791;122569840	122567377;122567930;122569891	-;-;-	2547	1	2	5	0	1	0	7	3	3	4	1	3	1	3	1	8	1	0	5	0	0	3	6	9	10	10	3	11	12	22	4	14	28	33	20	44
A1bg	chr15;chr15;chr15;chr15;chr15;chr15;chr15	60917589;60918880;60919637;60920126;60920718;60921111;60921223	60918151;60919176;60919933;60920398;60921026;60921146;60921270	-;-;-;-;-;-;-	1823	0	0	0	0	1	0	0	0	0	1	1	1	0	1	0	0	0	13	29	1	0	0	0	0	11	0	26	19	12	8	30	17	94	88	146	133
A1cf	chr19;chr19;chr19;chr19;chr19;chr19;chr19;chr19;chr19;chr19;chr19;chr19;chr19;chr19;chr19;chr19;chr19;chr19;chr19;chr19;chr19;chr19;chr19;chr19;chr19;chr19;chr19;chr19;chr19;chr19;chr19;chr19;chr19;chr19;chr19	31868755;31868757;31868761;31893055;31893055;31908792;31908792;31908792;31911106;31911106;31911106;31917884;31917884;31917884;31920822;31920822;31920822;31927108;31927108;31927108;31932425;31932425;31932425;31934628;31934628;31934652;31944964;31944964;31944964;31945786;31945786;31945786;31947359;31947359;31947359	31868859;31868859;31868859;31893198;31893198;31908926;31908926;31908926;31911236;31911236;31911236;31918122;31918122;31918122;31920986;31920986;31920986;31927205;31927205;31927205;31932698;31932698;31932698;31934833;31934833;31934833;31945100;31945100;31945100;31945937;31945937;31945937;31949406;31952365;31952365	+;+;+;+;+;+;+;+;+;+;+;+;+;+;+;+;+;+;+;+;+;+;+;+;+;+;+;+;+;+;+;+;+;+;+	6793	0	0	0	0	0	0	0	0	0	0	0	0	0	4	0	0	0	0	15	0	0	0	0	0	0	0	0	1	0	0	7	1	7	15	12	10
A230001M10Rik	chr3;chr3;chr3;chr3	102262405;102268109;102278913;102287940	102262879;102268279;102279298;102288771	+;+;+;+	1864	0	0	0	13	0	1	0	0	0	1	0	1	0	1	0	0	0	0	0	0	0	1	0	1	0	0	0	1	9	0	10	1	1	0	0	5
A230006K03Rik	chr7;chr7;chr7;chr7;chr7;chr7;chr7;chr7;chr7;chr7;chr7;chr7;chr7;chr7;chr7;chr7;chr7;chr7;chr7;chr7;chr7;chr7;chr7;chr7;chr7;chr7;chr7;chr7	61010264;61010264;61010264;61010264;61010264;61017191;61017191;61017191;61017191;61017191;61017607;61017607;61017607;61017619;61030285;61055257;61072717;61072717;61072717;61072717;61074277;61074277;61074277;61074277;61086447;61086447;61086447;61086447	61013140;61013140;61013140;61013140;61013140;61017231;61017231;61017231;61017231;61017231;61018032;61018032;61018032;61018032;61032402;61055416;61072814;61072814;61072814;61072814;61074373;61074373;61074373;61074373;61090414;61090414;61090414;61090413	-;-;-;-;-;-;-;-;-;-;-;-;-;-;-;-;-;-;-;-;-;-;-;-;-;-;-;-	9785	0	1	0	0	0	0	1	2	3	2	2	5	0	5	4	17	0	0	0	0	0	25	22	45	36	1	59	17	46	0	54	76	39	78	62	104
A230009B12Rik	chr17;chr17;chr17;chr17;chr17;chr17;chr17	10456216;10456216;10456216;10471452;10473107;10473107;10491294	10456343;10456343;10456343;10471574;10474123;10474123;10493057	+;+;+;+;+;+;+	3032	0	0	0	8	1	0	0	0	1	0	0	0	0	14	7	1	4	10	8	0	1	11	0	23	0	0	17	17	6	0	1	1	15	7	8	33
A230020J21Rik	chr1;chr1	191025351;191029352	191026569;191029781	+;+	1649	3	0	4	0	3	4	3	2	8	12	1	4	8	5	8	5	16	15	4	10	7	5	17	7	6	17	6	22	5	0	21	23	21	15	66	28
A230028O05Rik	chr16;chr16;chr16	25059639;25064713;25066556	25059803;25064837;25069058	+;+;+	2793	0	2	1	0	0	1	0	0	4	2	1	1	0	4	3	0	0	1	1	4	0	5	0	1	0	0	1	1	4	0	6	5	5	9	10	13
A230046K03Rik	chr10;chr10;chr10;chr10;chr10;chr10;chr10;chr10;chr10;chr10;chr10;chr10;chr10;chr10;chr10;chr10;chr10;chr10;chr10;chr10;chr10;chr10;chr10;chr10;chr10;chr10;chr10;chr10;chr10;chr10;chr10;chr10;chr10;chr10;chr10;chr10;chr10;chr10;chr10;chr10;chr10;chr10;chr10;chr10;chr10;chr10;chr10;chr10;chr10;chr10;chr10;chr10;chr10;chr10;chr10;chr10;chr10;chr10;chr10;chr10;chr10;chr10;chr10;chr10;chr10;chr10;chr…	83543941;83546785;83546936;83547104;83549462;83549462;83549462;83549599;83549599;83549599;83550264;83550264;83550264;83550881;83550881;83550881;83554734;83554734;83554734;83554758;83555573;83555573;83555573;83555573;83556001;83556013;83556013;83556013;83556803;83556803;83556803;83556803;83558598;83558598;83558598;83558598;83558818;83558818;83558818;83558818;83560366;83560366;83560366;83560366;835…	83544102;83546924;83547029;83547132;83549515;83549515;83549515;83549664;83549664;83549664;83550309;83550309;83550309;83550948;83550948;83550948;83554816;83554816;83554816;83554816;83555615;83555615;83555615;83555615;83556116;83556116;83556116;83556116;83556923;83556923;83556923;83556923;83558721;83558721;83558721;83558721;83558945;83558945;83558945;83558945;83560526;83560526;83560526;83560526;835…	+;+;+;+;+;+;+;+;+;+;+;+;+;+;+;+;+;+;+;+;+;+;+;+;+;+;+;+;+;+;+;+;+;+;+;+;+;+;+;+;+;+;+;+;+;+;+;+;+;+;+;+;+;+;+;+;+;+;+;+;+;+;+;+;+;+;+;+;+;+;+;+;+;+;+;+;+;+;+;+;+;+;+;+;+;+;+;+;+;+;+;+;+;+;+;+;+;+;+;+;+;+;+;+;+;+;+;+;+;+;+;+;+;+;+;+;+;+;+;+;+;+;+;+;+;+;+;+;+;+;+;+;+;+;+;+;+;+;+;+;+;+;+;+;+	6577	4089	1029	3117	1657	2247	1491	1233	3127	1235	3093	1278	1468	1874	2272	2663	964	2326	1975	1641	1929	2168	2086	1825	1370	1334	1139	2794	1576	1248	1345	1720	2081	1548	1645	1608	2725
A230050P20Rik	chr9;chr9;chr9;chr9;chr9;chr9;chr9;chr9;chr9;chr9;chr9;chr9;chr9;chr9;chr9;chr9	20868605;20868642;20869330;20869330;20869604;20869604;20869762;20871197;20871376;20871376;20872868;20872868;20873110;20873110;20873542;20873542	20868936;20868936;20869453;20869453;20869653;20869653;20871235;20871235;20871525;20871525;20872971;20872971;20873264;20873264;20874307;20874303	+;+;+;+;+;+;+;+;+;+;+;+;+;+;+;+	3155	5	11	4	8	5	9	12	5	20	20	38	17	83	53	38	79	62	46	80	106	68	121	83	183	139	91	108	304	143	148	245	452	645	441	435	999
A230051N06Rik	chr17;chr17	56241717;56242156	56241814;56242805	+;+	748	0	0	0	0	28	8	53	35	76	65	28	76	61	87	144	54	89	70	121	120	90	133	92	89	110	121	113	161	108	146	130	122	156	119	261	103
A230052G05Rik	chr8	70863041	70865431	+	2391	18	4	17	4	23	58	29	36	9	33	20	24	25	31	21	9	20	22	23	11	12	10	19	7	7	14	12	13	9	0	16	13	7	10	12	11
A230056J06Rik	chr13;chr13	59580176;59585125	59583230;59585223	-;-	3154	4	3	3	4	5	4	7	10	3	20	12	15	21	20	14	17	18	20	18	17	23	30	29	19	19	31	39	10	10	15	16	11	16	14	25	9
A230056P14Rik	chr7;chr7;chr7;chr7;chr7;chr7	55962531;55972013;55975692;55976580;55976764;55979431	55962672;55972161;55975830;55976667;55976984;55980096	+;+;+;+;+;+	1405	169	41	133	76	228	76	170	138	53	163	46	91	94	118	153	144	141	124	99	114	103	141	176	137	158	147	176	128	171	191	154	162	76	184	95	232
A230057D06Rik	chr7;chr7;chr7;chr7;chr7;chr7;chr7;chr7;chr7	61705850;61710899;61714646;61911363;61913207;61914101;61916559;61925311;61927560	61706852;61710986;61714744;61911473;61913335;61914371;61916736;61925420;61927574	-;-;-;-;-;-;-;-;-	2004	133	10	60	127	137	99	206	88	243	237	112	146	357	321	170	211	303	276	241	235	173	300	172	227	159	213	503	547	137	115	607	725	514	493	824	727
A230065H16Rik	chr12;chr12;chr12;chr12;chr12;chr12;chr12;chr12;chr12;chr12;chr12;chr12;chr12;chr12;chr12;chr12	111402047;111406624;111406809;111406901;111408525;111408525;111408525;111408525;111410187;111410187;111410187;111410187;111411724;111411724;111411724;111411724	111402181;111406877;111406867;111406985;111408611;111408611;111408611;111408611;111410343;111410343;111410343;111410343;111412077;111412059;111412061;111412059	+;+;+;+;+;+;+;+;+;+;+;+;+;+;+;+	1072	0	0	0	0	0	0	0	1	0	5	0	1	0	0	0	0	0	5	12	0	0	6	1	0	0	0	1	0	1	0	1	1	6	6	7	14
A230070E04Rik	chr14;chr14;chr14	68123752;68125518;68130777	68124828;68125696;68131371	+;+;+	1851	1	9	7	3	19	20	77	27	78	49	32	20	78	52	49	42	39	46	31	54	21	30	59	23	18	35	65	18	15	13	37	40	14	41	27	35
A230072C01Rik	chrX;chrX;chrX;chrX;chrX;chrX;chrX;chrX;chrX;chrX	20961676;20961850;20962114;20962537;20967729;20967729;20985426;20985426;20985979;20985990	20961712;20961978;20962657;20962657;20967808;20967808;20985465;20985465;20987349;20987349	+;+;+;+;+;+;+;+;+;+	2201	370	117	209	290	260	217	321	213	58	346	110	185	215	271	348	209	294	202	218	246	258	399	199	297	277	359	374	359	217	218	171	341	329	235	275	436
A230072E10Rik	chrX;chrX;chrX	151313335;151333930;151340481	151315141;151334013;151341879	-;-;-	3290	3	4	3	10	13	7	12	6	14	5	8	7	6	13	20	8	7	5	5	5	17	4	16	10	5	0	10	7	9	17	4	7	10	2	19	17
A230072I06Rik	chr8	12277338	12283147	+	5810	0	0	0	0	0	0	0	0	0	1	0	1	0	6	0	0	0	1	4	1	0	0	0	1	0	0	0	0	1	8	10	1	1	0	1	0
A230077H06Rik	chr7;chr7;chr7;chr7;chr7	40849153;40874134;40874938;40875605;40898199	40851500;40874259;40875121;40875738;40898324	-;-;-;-;-	2918	50	4	42	18	47	29	36	46	47	34	18	57	68	51	151	66	76	88	65	60	48	112	107	516	390	467	328	303	216	157	254	288	112	289	278	225
A230083G16Rik	chr6;chr6	124916863;124925174	124917182;124925753	+;+	900	34	28	71	28	61	61	75	42	67	115	47	81	115	147	67	126	72	80	85	116	68	164	60	50	48	63	115	28	26	35	30	63	34	48	48	80
A230087F16Rik	chr12;chr12;chr12	111284429;111286618;111292503	111285304;111286911;111292887	+;+;+	1555	5	1	3	0	3	3	3	2	3	3	1	0	1	6	2	2	0	0	1	0	0	1	4	1	0	0	4	3	0	0	5	4	3	3	1	7
A230098N10Rik	chr5;chr5	30004435;30029489	30004564;30030987	-;-	1629	4	1	6	1	6	7	4	10	11	5	6	2	1	13	2	2	0	0	0	0	0	0	1	0	0	0	2	1	0	0	1	0	2	3	6	2
A230103J11Rik	chr8;chr8;chr8;chr8;chr8;chr8;chr8	85053160;85053160;85054666;85054979;85054979;85060244;85060407	85054476;85054820;85054820;85055232;85055232;85060460;85060460	-;-;-;-;-;-;-	2132	54	8	24	73	19	22	16	28	21	27	17	23	32	39	17	27	33	36	26	24	20	40	17	28	26	18	54	39	29	23	50	29	44	83	67	54
A230103O09Rik	chr13;chr13	39823418;39830561	39824406;39831052	+;+	1481	1	0	0	0	1	0	1	0	1	4	6	3	4	6	14	6	4	0	5	3	0	6	4	10	11	8	6	4	6	5	5	3	0	3	4	1
A230107N01Rik	chr13;chr13;chr13;chr13	84219580;84219580;84222081;84222138	84221890;84221890;84222109;84222230	-;-;-;-	2433	83	19	37	45	86	61	84	97	26	53	10	46	52	64	39	36	43	51	26	33	48	29	47	25	39	56	65	95	19	22	46	39	77	102	48	199
A230108P19Rik	chr2;chr2;chr2;chr2;chr2;chr2;chr2	6193251;6245946;6256127;6283367;6312859;6315115;6319972	6193321;6246030;6256274;6283477;6313201;6315216;6321611	+;+;+;+;+;+;+	2500	4	4	1	5	5	5	9	8	25	5	9	8	6	12	15	8	19	5	19	8	8	3	14	6	7	7	8	12	11	0	12	9	6	10	5	6
A2m	chr6;chr6;chr6;chr6;chr6;chr6;chr6;chr6;chr6;chr6;chr6;chr6;chr6;chr6;chr6;chr6;chr6;chr6;chr6;chr6;chr6;chr6;chr6;chr6;chr6;chr6;chr6;chr6;chr6;chr6;chr6;chr6;chr6;chr6;chr6;chr6;chr6;chr6;chr6;chr6;chr6;chr6;chr6;chr6;chr6;chr6;chr6;chr6;chr6;chr6;chr6;chr6;chr6;chr6;chr6;chr6;chr6;chr6;chr6	121636166;121636173;121638276;121638276;121639206;121639206;121639515;121639515;121640985;121640985;121641272;121641272;121641989;121641989;121644115;121644115;121644894;121644894;121645152;121645152;121646799;121646799;121647949;121647949;121648605;121648605;121649767;121649767;121654465;121654465;121657380;121657380;121657933;121657933;121659287;121659287;121659920;121659920;121660843;121660843…	121636395;121636395;121638459;121638459;121639362;121639362;121639567;121639567;121641005;121641005;121641440;121641440;121642073;121642073;121644235;121644235;121645008;121645008;121645261;121645261;121646960;121646960;121648176;121648176;121648668;121648668;121649909;121649909;121654614;121654614;121657547;121657547;121658008;121658008;121659413;121659413;121660148;121660148;121660969;121660969…	+;+;+;+;+;+;+;+;+;+;+;+;+;+;+;+;+;+;+;+;+;+;+;+;+;+;+;+;+;+;+;+;+;+;+;+;+;+;+;+;+;+;+;+;+;+;+;+;+;+;+;+;+;+;+;+;+;+;+	6249	146	113	75	154	151	64	177	141	165	163	56	76	123	103	121	161	164	117	225	124	123	75	169	127	110	65	197	266	87	125	248	168	147	110	28	240
A330008L17Rik	chr8;chr8;chr8;chr8;chr8	99416674;99676547;99677748;99679151;99731235	99416777;99676637;99677832;99679280;99733438	+;+;+;+;+	2614	1	0	0	0	0	0	0	0	0	0	0	1	0	0	0	0	0	5	4	1	0	0	2	1	1	0	0	1	0	0	4	6	5	10	6	1
A330009N23Rik	chr15;chr15;chr15;chr15;chr15;chr15;chr15;chr15;chr15	101221191;101221191;101221191;101223481;101223481;101223481;101223877;101224612;101224974	101222189;101222189;101222189;101223633;101223633;101223633;101224121;101224777;101225186	-;-;-;-;-;-;-;-;-	1776	12	5	3	28	37	38	32	30	17	9	7	10	8	13	8	14	0	5	8	7	10	7	4	0	1	9	5	3	0	10	7	5	7	6	3	13
A330015K06Rik	chr3;chr3;chr3;chr3;chr3	65133059;65135594;65263855;65298293;65302600	65134614;65135808;65263960;65298526;65302685	-;-;-;-;-	2197	4	2	0	9	3	1	4	4	13	7	4	2	8	13	12	11	11	8	10	4	10	10	12	8	1	0	9	5	1	8	8	5	9	2	4	7
A330023F24Rik	chr1;chr1;chr1;chr1;chr1;chr1;chr1;chr1	195017399;195018601;195021386;195021688;195023550;195024297;195031887;195033823	195017551;195018940;195021564;195021795;195023716;195024406;195031938;195037908	+;+;+;+;+;+;+;+	5195	39	15	12	42	59	34	77	26	152	93	71	170	236	253	189	154	356	267	188	276	241	443	249	523	307	424	1298	1092	594	522	1897	514	3467	5723	4182	5778
A330032B11Rik	chr19;chr19;chr19	37173843;37176015;37194876	37174033;37176076;37196541	+;+;+	1919	0	1	0	0	0	0	1	0	5	1	2	1	4	0	8	3	1	0	4	0	5	2	2	1	0	0	6	4	7	0	5	5	6	14	14	11
A330033J07Rik	chr13;chr13;chr13	48044231;48046202;48261920	48045935;48046608;48262623	-;-;-	2816	0	0	0	1	17	10	10	24	21	25	38	27	55	41	1	11	17	0	20	10	8	1	17	7	0	1	8	11	18	16	21	51	81	39	57	45
A330035P11Rik	chr14;chr14;chr14;chr14	122097939;122100788;122104932;122105784	122098617;122101118;122105441;122106974	-;-;-;-	2711	113	65	95	56	96	81	69	147	51	143	106	61	73	81	42	137	87	67	60	75	53	58	67	63	62	67	61	50	56	55	41	80	24	49	35	100
A330040F15Rik	chr19;chr19	12585868;12595938	12586344;12596566	-;-	1106	6	16	4	7	11	11	8	27	12	2	13	13	11	7	5	4	1	5	8	8	8	3	2	12	5	4	6	4	7	6	33	13	12	15	16	31
A330041J22Rik	chr9;chr9;chr9	86695442;86699083;86699738	86695702;86699148;86701253	+;+;+	1843	2	0	3	3	1	2	3	2	4	17	2	11	3	7	11	7	6	26	16	12	13	13	27	18	22	19	24	29	14	23	23	9	37	50	27	69
A330048O09Rik	chr13;chr13;chr13	48272418;48272910;48273763	48272815;48273056;48273884	-;-;-	667	6	1	2	3	2	6	9	5	5	3	2	2	9	7	11	9	4	8	3	0	0	2	10	8	0	5	6	1	3	0	2	5	2	3	5	4
A330049N07Rik	chr10;chr10;chr10;chr10;chr10	72973303;72977640;72981992;73018552;73086678	72974695;72977875;72982107;73018767;73086705	-;-;-;-;-	1989	0	0	0	0	0	0	0	0	0	0	13	18	0	1	25	20	0	0	80	0	0	36	44	0	0	0	46	55	118	0	69	66	63	84	81	120
A330069E16Rik	chr2;chr2	91237146;91237722	91237401;91238357	+;+	892	33	26	12	20	34	26	27	30	23	50	29	58	26	29	30	4	16	16	21	16	17	31	15	27	26	35	16	33	29	31	14	26	35	15	27	69
A330069K06Rik	chr3;chr3;chr3;chr3	80204030;80206311;80211461;80212400	80204163;80206417;80211557;80212442	+;+;+;+	381	0	0	0	0	0	0	0	0	0	0	0	0	0	0	0	0	0	0	1	0	0	0	0	0	0	0	0	7	0	0	0	0	0	0	0	0
A330070K13Rik	chr5;chr5;chr5	130378851;130381185;130384417	130379126;130381326;130384631	-;-;-	633	0	0	0	0	0	0	0	0	0	0	0	0	0	0	0	0	0	0	0	0	0	1	0	0	0	0	0	0	0	0	0	0	1	0	0	1
A330074K22Rik	chr8;chr8;chr8	120204434;120224525;120227925	120206485;120224655;120228230	-;-;-	2489	83	19	56	113	166	124	152	147	107	70	107	135	98	113	53	143	91	65	115	83	116	125	135	251	282	191	357	70	564	538	623	365	1056	972	1512	846
A330076C08Rik	chr13;chr13;chr13;chr13	44193589;44198047;44216128;44216371	44195307;44198115;44216159;44216487	-;-;-;-	1937	0	0	0	0	0	0	1	0	8	0	1	1	1	10	8	0	1	6	6	0	6	9	0	4	6	0	11	6	8	14	7	10	6	0	0	6
A330076H08Rik	chr7;chr7;chr7;chr7	61943901;61974996;61981677;61981996	61945241;61975090;61981768;61982303	-;-;-;-	1836	112	7	86	56	105	61	138	112	124	138	59	72	191	209	125	121	253	200	135	125	173	190	176	101	71	102	508	206	96	1	463	726	204	249	455	479
A330093E20Rik	chr18;chr18;chr18;chr18	45683487;45836978;46043966;46045137	45685558;45837083;46044070;46045260	-;-;-;-	2407	3	3	1	4	0	2	4	3	14	19	5	17	14	21	27	24	10	32	20	42	37	46	17	0	0	12	8	7	1	8	9	30	9	6	14	6
A330102I10Rik	chr13;chr13;chr13;chr13;chr13;chr13;chr13;chr13;chr13;chr13;chr13;chr13;chr13;chr13;chr13;chr13;chr13;chr13;chr13	29014414;29016255;29016255;29016255;29016710;29016710;29016710;29023176;29023176;29023176;29023176;29023631;29023631;29028422;29028422;29028422;29030158;29039943;29039943	29014534;29016391;29016391;29016391;29016879;29016879;29016879;29023212;29023212;29023212;29023212;29023723;29023723;29028804;29028804;29028469;29030241;29040336;29040336	+;+;+;+;+;+;+;+;+;+;+;+;+;+;+;+;+;+;+	1419	7	2	9	11	24	8	39	30	36	28	54	25	74	67	132	43	46	73	55	54	70	60	58	46	59	53	76	53	43	54	131	40	50	52	67	99
A3galt2	chr4;chr4;chr4;chr4;chr4;chr4;chr4	128759258;128761419;128761651;128762035;128762088;128766570;128766985	128760021;128761502;128761740;128762172;128762172;128770201;128769298	+;+;+;+;+;+;+	4708	89	5	83	69	129	107	132	98	110	101	71	92	146	107	100	86	111	71	102	123	92	122	62	119	77	109	190	151	101	91	184	90	155	179	168	349
A430005L14Rik	chr4;chr4;chr4;chr4;chr4;chr4;chr4	153957237;153957237;153959749;153960531;153960531;153961490;153961490	153957322;153957322;153959862;153960992;153960992;153961925;153961925	+;+;+;+;+;+;+	1098	533	1716	933	210	684	786	515	696	752	325	587	438	561	519	212	420	311	296	275	403	290	252	413	325	368	418	287	531	342	423	336	413	573	353	415	539
A430010J10Rik	chr6;chr6;chr6;chr6;chr6;chr6	67157801;67157801;67158832;67160723;67163844;67163844	67158300;67159004;67160836;67160836;67165108;67165052	+;+;+;+;+;+	4301	7	0	5	38	37	50	26	36	23	13	7	5	4	12	4	6	14	8	7	10	18	14	15	39	21	26	43	29	23	11	35	25	19	25	60	27
A430033K04Rik	chr5;chr5;chr5;chr5	138622859;138636164;138639495;138646114	138622988;138636290;138639587;138648917	+;+;+;+	3154	633	190	366	409	306	504	488	696	1122	294	658	243	663	680	662	627	800	727	639	850	897	779	916	704	624	703	1168	894	648	614	1210	557	1118	758	886	1115
A430035B10Rik	chr6;chr6	8507059;8508979	8508811;8509161	-;-	1936	74	7	31	18	52	27	108	145	163	367	104	545	378	485	635	616	514	522	481	536	634	750	758	923	930	880	602	1580	927	1014	1164	481	1250	930	2069	1633
A430046D13Rik	chr10;chr10;chr10;chr10;chr10	128499247;128499247;128501635;128502409;128502409	128499526;128499526;128501689;128504242;128504242	+;+;+;+;+	2169	141	35	68	142	84	157	176	158	103	276	130	327	338	325	273	397	369	332	271	350	375	449	305	397	336	390	509	406	263	297	541	210	354	694	425	844
A430048G15Rik	chr2;chr2;chr2;chr2;chr2;chr2;chr2;chr2	133432097;133443134;133444639;133444639;133446199;133446199;133451788;133451788	133432205;133443217;133444754;133444754;133446321;133446321;133451975;133451975	+;+;+;+;+;+;+;+	620	0	0	0	0	0	0	0	0	0	0	0	0	0	0	0	0	0	0	0	0	0	0	0	0	0	0	0	0	0	0	0	0	0	0	0	0
A430057M04Rik	chr14;chr14;chr14;chr14;chr14;chr14;chr14;chr14;chr14;chr14;chr14;chr14;chr14;chr14;chr14	21847441;21848413;21848871;21848871;21849053;21849634;21849634;21849634;21849634;21849634;21850471;21850471;21850471;21853834;21853834	21849079;21849079;21849109;21849109;21849133;21849737;21849737;21849737;21849737;21849737;21851040;21851040;21851040;21856931;21856931	+;+;+;+;+;+;+;+;+;+;+;+;+;+;+	5465	14	10	14	2	3	15	6	7	11	15	6	18	12	14	7	11	7	11	15	8	6	14	8	3	3	7	7	7	6	11	2	13	21	14	19	14
A430060F13Rik	chr11;chr11;chr11;chr11;chr11	94860521;94861368;94861708;94862270;94886952	94861200;94861566;94861791;94862292;94887125	-;-;-;-;-	1160	0	0	0	0	0	0	0	1	0	0	0	0	3	1	0	13	1	2	1	6	5	0	1	0	0	0	0	0	0	0	0	0	0	0	0	0
A430072P03Rik	chr5;chr5;chr5	107725291;107725787;107728645	107725348;107726666;107728801	+;+;+	1095	0	0	0	0	0	0	7	12	8	0	0	0	0	0	0	1	0	0	1	0	0	0	0	0	0	0	0	0	0	0	0	0	0	0	0	0
A430078G23Rik	chr8;chr8;chr8;chr8;chr8;chr8;chr8;chr8;chr8;chr8;chr8	3353415;3364628;3380262;3381833;3384897;3386360;3386922;3387634;3388001;3388277;3388723	3353730;3364756;3380520;3381980;3385008;3386417;3386966;3387711;3388103;3388418;3390299	+;+;+;+;+;+;+;+;+;+;+	2967	0	0	0	1	0	0	0	0	0	0	0	0	0	0	0	0	0	1	1	0	0	0	0	0	0	0	0	0	0	0	0	0	0	0	0	0
A430078I02Rik	chr6;chr6;chr6;chr6;chr6;chr6;chr6;chr6	86470277;86470277;86472793;86472793;86474783;86475669;86480666;86480666	86472489;86472489;86472901;86472901;86474946;86475778;86480830;86480830	-;-;-;-;-;-;-;-	2761	3	9	5	3	13	2	6	6	12	4	1	4	8	6	3	7	1	0	4	4	4	3	3	5	7	9	6	3	1	0	6	6	7	3	5	5
A430085M09Rik	chr4;chr4;chr4	78594047;78596853;78597250	78595890;78596929;78597484	+;+;+	2156	0	0	0	0	0	0	0	0	0	0	0	0	0	3	0	0	0	0	0	0	0	0	0	0	0	0	0	0	0	0	0	0	0	0	0	0
A430088P11Rik	chr15;chr15;chr15;chr15;chr15;chr15;chr15	80691025;80691025;80696470;80696644;80696704;80697567;80697567	80694936;80694936;80696615;80697043;80697043;80697610;80697610	-;-;-;-;-;-;-	4502	1	9	6	7	8	14	6	1	3	1	0	1	3	2	0	0	0	3	6	1	0	3	1	3	0	0	0	0	0	0	6	1	4	3	7	6
A430089I19Rik	chr5;chr5;chr5;chr5	94302519;94304284;94305329;94306723	94303387;94304874;94305642;94306796	-;-;-;-	1848	0	0	0	0	0	0	0	0	0	0	0	0	0	0	0	0	0	0	0	0	0	0	0	0	0	0	0	0	0	0	0	0	0	0	0	0
A430090L17Rik	chr13;chr13;chr13;chr13;chr13;chr13;chr13;chr13;chr13;chr13;chr13;chr13;chr13;chr13	114124348;114124736;114125262;114127373;114127731;114128565;114130160;114145516;114146823;114147844;114148327;114148521;114149463;114151519	114124611;114124901;114125416;114127412;114128331;114128691;114131466;114145741;114146896;114148036;114148423;114148600;114149745;114151592	-;-;-;-;-;-;-;-;-;-;-;-;-;-	3687	2	6	7	9	1	2	10	3	2	3	3	2	1	3	3	1	1	4	5	0	4	3	2	6	0	0	6	4	1	0	4	3	2	6	3	3
A430093F15Rik	chr19;chr19;chr19;chr19	10740947;10781762;10785233;10785418	10741002;10783081;10785345;10786043	+;+;+;+	2115	0	0	0	0	1	0	1	0	0	1	7	5	19	1	9	12	0	25	15	0	1	18	9	23	0	0	30	42	26	0	11	30	20	17	20	37
A430105I19Rik	chr2;chr2;chr2;chr2;chr2;chr2;chr2;chr2;chr2;chr2;chr2;chr2;chr2;chr2;chr2;chr2;chr2;chr2;chr2;chr2;chr2;chr2;chr2;chr2;chr2;chr2;chr2;chr2;chr2;chr2;chr2;chr2;chr2;chr2;chr2;chr2;chr2;chr2;chr2	118754145;118754153;118757839;118757839;118757839;118758413;118758413;118758413;118758590;118758590;118758590;118759201;118759201;118759201;118759201;118759464;118759508;118759508;118759551;118760321;118760321;118760321;118760321;118760526;118760526;118760526;118760526;118761289;118761289;118761289;118761289;118761645;118761645;118761645;118761645;118761926;118762506;118762506;118762506	118757756;118757756;118757878;118757878;118757878;118758503;118758503;118758503;118758643;118758643;118758643;118759256;118759256;118759256;118759256;118759707;118759707;118759707;118759707;118760449;118760449;118760449;118760449;118760681;118760681;118760681;118760681;118761396;118761396;118761396;118761396;118761758;118761758;118761758;118761758;118762476;118762953;118762950;118762661	-;-;-;-;-;-;-;-;-;-;-;-;-;-;-;-;-;-;-;-;-;-;-;-;-;-;-;-;-;-;-;-;-;-;-;-;-;-;-	5603	129	9	136	42	41	80	138	87	371	341	472	593	755	690	427	346	564	487	518	647	370	317	256	90	69	135	221	182	65	43	229	213	194	242	309	179
A430105J06Rik	chr1;chr1;chr1;chr1;chr1	186749377;186749396;186749537;186752417;186752417	186749421;186750165;186750165;186757069;186753549	+;+;+;+;+	5442	240	22	63	100	127	62	71	87	109	88	67	105	94	108	93	60	104	70	65	88	68	69	85	87	74	123	90	158	74	82	62	82	219	281	252	243
A430108G06Rik	chr11;chr11	53564651;53566837	53565714;53567313	-;-	1541	27	5	50	18	57	23	79	60	60	130	45	82	55	64	76	35	33	33	32	42	23	22	61	41	21	39	27	25	25	37	16	26	37	19	16	34
A430110L20Rik	chr1	181226082	181228498	+	2417	31	18	59	10	29	38	35	23	26	15	29	17	39	32	31	18	69	46	12	36	27	31	17	25	14	0	47	64	9	21	58	15	40	67	67	48
A4galt	chr15;chr15;chr15;chr15;chr15;chr15	83226722;83226722;83230514;83230514;83251617;83251700	83228594;83228594;83230657;83230657;83251731;83251774	-;-;-;-;-;-	2175	1	1	1	5	15	12	11	13	4	7	9	2	15	10	4	5	1	11	7	5	0	6	3	5	0	13	13	6	5	0	14	19	10	29	35	12
A4gnt	chr9;chr9;chr9;chr9;chr9;chr9;chr9;chr9;chr9	99591180;99612502;99613015;99613435;99613435;99613435;99620200;99620200;99620200	99591297;99612601;99613137;99613923;99613923;99613923;99622100;99622367;99622100	+;+;+;+;+;+;+;+;+	2998	0	0	0	0	0	0	0	0	0	0	0	0	0	0	0	0	0	0	1	0	0	0	0	1	0	0	0	0	0	0	0	0	0	0	0	0
A530001N23Rik	chr13;chr13;chr13;chr13;chr13;chr13;chr13;chr13;chr13;chr13;chr13;chr13;chr13;chr13;chr13;chr13;chr13;chr13;chr13;chr13;chr13;chr13;chr13;chr13;chr13;chr13;chr13;chr13;chr13;chr13;chr13;chr13;chr13;chr13	60483532;60483532;60483532;60483532;60483532;60483532;60485367;60485367;60485367;60485367;60485367;60485367;60486583;60486583;60486583;60486583;60486583;60486583;60487200;60487200;60487200;60487200;60487200;60487200;60487397;60487515;60488033;60488490;60488490;60488490;60488490;60488490;60488490;60508742	60485008;60485008;60485008;60484679;60485008;60485008;60485539;60485539;60485539;60485539;60485539;60485539;60486722;60486722;60486722;60486722;60486722;60486722;60488105;60487627;60487299;60487299;60488105;60488105;60488105;60488105;60488105;60488567;60488938;60488938;60488938;60488938;60488938;60508840	-;-;-;-;-;-;-;-;-;-;-;-;-;-;-;-;-;-;-;-;-;-;-;-;-;-;-;-;-;-;-;-;-;-	3244	11	0	18	8	21	32	31	14	10	26	11	14	22	40	6	4	6	17	0	0	1	7	10	1	7	0	10	9	0	0	18	7	9	7	10	9
A530006G24Rik	chr2;chr2;chr2	147710693;147710979;147716605	147710866;147711107;147717632	+;+;+	1331	0	0	0	0	0	0	0	0	0	0	0	0	0	0	0	0	0	0	0	0	0	0	0	0	0	0	0	1	0	0	0	0	0	0	0	0
A530010L16Rik	chr8;chr8	122760034;122760351	122760197;122762866	-;-	2680	0	3	1	0	0	0	0	1	0	0	0	0	1	2	0	0	0	1	3	0	2	0	0	0	0	0	1	0	0	0	0	1	0	1	0	1
A530013C23Rik	chr2;chr2;chr2;chr2	167690759;167691177;167695327;167695327	167690800;167691260;167697413;167697413	+;+;+;+	2213	0	0	0	0	0	0	1	0	0	0	0	1	0	0	0	0	0	0	12	1	0	0	1	0	0	0	0	0	0	0	1	0	1	9	6	1
A530016L24Rik	chr12;chr12;chr12;chr12;chr12;chr12;chr12;chr12;chr12;chr12;chr12;chr12;chr12;chr12;chr12;chr12	112489396;112489448;112490888;112494062;112494988;112494988;112494988;112496855;112496855;112496855;112497333;112497333;112497333;112497843;112497843;112497843	112489705;112489705;112491119;112494190;112495114;112495114;112495114;112496984;112496984;112496984;112497368;112497368;112497368;112499927;112499928;112499928	+;+;+;+;+;+;+;+;+;+;+;+;+;+;+;+	3050	0	0	0	0	0	1	5	0	1	1	1	0	0	9	5	1	0	6	20	0	0	0	8	0	0	0	0	4	9	0	19	17	1	0	6	14
A530020G20Rik	chr3;chr3	121532944;121533575	121533138;121536207	+;+	2828	0	0	0	0	0	0	0	0	0	0	0	0	0	1	0	0	0	7	2	0	0	0	0	1	0	0	0	7	1	0	0	0	0	0	1	0
A530021J07Rik	chr7;chr7;chr7;chr7;chr7;chr7;chr7;chr7;chr7;chr7	83148463;83148463;83149104;83149104;83155177;83155177;83155733;83155733;83178621;83178626	83148700;83148700;83149203;83149203;83155243;83155243;83155936;83155936;83179432;83179432	+;+;+;+;+;+;+;+;+;+	1421	0	0	0	0	1	5	0	0	0	0	0	0	0	0	7	1	0	0	0	11	1	1	0	1	0	0	1	7	0	0	1	0	0	0	0	0
A530032D15Rik	chr1;chr1;chr1;chr1;chr1;chr1;chr1;chr1;chr1;chr1;chr1;chr1;chr1;chr1;chr1;chr1;chr1;chr1;chr1;chr1;chr1	85088139;85088391;85089527;85089527;85091077;85091077;85094157;85094157;85094297;85094297;85099477;85099477;85099477;85099477;85100532;85100532;85100532;85100532;85101640;85109337;85109337	85088816;85088816;85089580;85089580;85091189;85091189;85094359;85094359;85094359;85094359;85099648;85099648;85099648;85099648;85100936;85100694;85100694;85100694;85101815;85110502;85109853	-;-;-;-;-;-;-;-;-;-;-;-;-;-;-;-;-;-;-;-;-	2967	28	5	17	9	14	6	17	23	19	22	21	29	26	26	13	26	12	20	22	18	15	24	15	13	20	24	14	16	18	12	14	21	17	35	19	14
A530040E14Rik	chr1;chr1;chr1;chr1;chr1;chr1;chr1;chr1;chr1	85106661;85111809;85275106;85276802;85279536;85281485;85282729;85283972;85285423	85106690;85111959;85275253;85277016;85279909;85281562;85282809;85284121;85285901	+;+;+;+;+;+;+;+;+	1706	0	0	0	0	0	0	0	0	0	0	0	0	0	1	0	0	0	0	0	1	1	0	0	0	0	0	0	0	0	0	0	0	1	0	0	0
A530046M15Rik	chr13;chr13;chr13;chr13;chr13	15807243;15815780;15823694;15824216;15826461	15807449;15815827;15823777;15824337;15827537	+;+;+;+;+	1538	0	0	0	0	0	0	0	0	0	0	0	0	1	0	0	0	0	0	0	0	0	0	0	0	0	0	0	0	0	0	0	1	0	5	1	6
A530050N04Rik	chr18;chr18;chr18;chr18	61470225;61473885;61474263;61483928	61471162;61474006;61474330;61484607	-;-;-;-	1808	0	0	0	0	0	0	0	0	0	1	0	0	0	0	0	1	0	1	0	0	0	0	0	0	0	0	0	4	0	0	10	8	6	12	8	12
A530053G22Rik	chr6;chr6	60279043;60403548	60280330;60403707	-;-	1448	0	0	0	0	0	0	0	0	0	0	0	0	0	0	0	0	0	0	0	0	0	0	0	0	0	0	0	0	0	0	0	0	0	0	0	0
A530058N18Rik	chr2;chr2;chr2;chr2;chr2	114013565;114016992;114020182;114023229;114031194	114013897;114017033;114020208;114023277;114032292	+;+;+;+;+	1550	0	0	0	0	1	9	27	83	108	113	54	214	79	86	231	615	293	330	457	512	622	805	1191	2674	3104	2808	3010	1160	3733	3685	3554	1270	2930	2900	3371	4934
A530064D06Rik	chr17;chr17;chr17;chr17;chr17;chr17;chr17	48151896;48151896;48163258;48166378;48166378;48166931;48166931	48152972;48152972;48163441;48166689;48166689;48167257;48167257	-;-;-;-;-;-;-	1900	0	0	0	0	0	0	0	1	0	0	0	0	0	1	0	1	0	0	3	0	0	0	0	0	0	0	0	0	0	0	0	0	0	0	1	0
A530065N20Rik	chr13;chr13;chr13	60029711;60110479;60113283	60029861;60110672;60116669	+;+;+	3732	0	1	0	2	0	0	0	0	0	0	0	0	0	1	2	2	5	1	5	0	0	3	2	0	3	0	0	1	0	0	1	1	1	1	1	0
A530072M11Rik	chr4;chr4;chr4;chr4;chr4;chr4;chr4	16164110;16172825;16210861;16241965;16252460;16254744;16264920	16164191;16172984;16210910;16242036;16252569;16254815;16266225	+;+;+;+;+;+;+	1852	10	3	3	10	10	7	7	9	5	21	9	14	12	17	11	37	16	11	13	10	13	24	23	46	44	39	22	40	35	30	34	10	37	22	33	47
A530088E08Rik	chr17	32403014	32404808	+	1795	0	0	1	0	0	0	0	1	1	0	1	0	0	1	0	0	0	0	4	1	0	0	6	1	0	4	0	0	0	0	0	0	0	0	1	0
A530095I07Rik	chr13;chr13	69543394;69543579	69543447;69544074	-;-	550	1	1	0	0	1	0	0	1	3	1	1	2	0	4	3	2	0	1	0	4	0	3	3	0	4	0	2	3	0	4	1	3	3	3	4	3
A530099J19Rik	chr13;chr13;chr13;chr13	19727417;19727429;19732672;19732718	19729909;19729909;19732951;19732955	-;-;-;-	2777	0	0	0	0	0	0	0	0	0	0	0	0	0	2	0	0	0	0	2	0	0	0	0	0	0	0	0	0	0	0	0	0	0	0	0	0
A630001G21Rik	chr1;chr1;chr1;chr1;chr1;chr1;chr1;chr1;chr1;chr1;chr1;chr1;chr1;chr1;chr1;chr1;chr1;chr1;chr1;chr1;chr1;chr1;chr1;chr1;chr1;chr1	85717083;85717689;85717689;85717689;85719025;85719025;85719025;85723098;85723098;85723098;85723098;85725121;85725121;85725121;85725121;85726459;85726459;85726459;85726459;85735833;85735833;85735923;85736472;85736472;85736472;85736472	85718368;85718368;85718368;85718368;85719129;85719129;85719129;85723181;85723181;85723181;85723181;85725289;85725289;85725289;85725289;85726615;85726615;85726615;85726615;85736029;85736029;85736029;85736656;85736656;85736656;85736606	-;-;-;-;-;-;-;-;-;-;-;-;-;-;-;-;-;-;-;-;-;-;-;-;-;-	2183	44	15	69	38	62	40	20	47	11	18	13	4	6	10	8	15	5	17	12	0	0	3	1	8	1	0	3	10	6	0	8	8	4	5	1	6
A630001O12Rik	chr8;chr8	126848899;126849361	126849230;126852254	+;+	3226	2	0	2	2	1	1	1	1	1	2	4	1	0	0	2	0	0	1	4	0	0	1	0	0	0	0	3	0	0	0	2	1	1	1	0	0
A630010A05Rik	chr16;chr16;chr16;chr16;chr16;chr16;chr16;chr16	14562317;14563437;14582544;14583974;14589188;14609634;14618457;14621263	14562667;14563473;14582616;14584431;14589391;14609822;14618744;14621284	+;+;+;+;+;+;+;+	1622	0	0	0	0	0	0	0	0	0	0	0	0	0	1	0	0	0	4	3	0	0	0	0	0	0	0	0	0	0	0	0	0	0	0	0	0
A630012P03Rik	chrX;chrX;chrX;chrX;chrX	52575843;52584053;52585578;52594167;52617639	52576130;52584119;52585659;52594292;52619047	+;+;+;+;+	1972	0	0	1	0	0	0	0	0	0	0	0	0	0	1	0	0	0	4	1	0	0	0	1	0	0	0	0	0	0	0	0	0	0	0	0	0
A630019I02Rik	chr13;chr13;chr13;chr13	93094833;93095714;93095855;93096533	93095163;93095739;93096051;93098968	+;+;+;+	2990	0	0	0	0	0	0	0	0	0	0	0	0	0	1	0	0	0	0	0	0	0	1	0	0	0	0	0	0	0	0	1	0	1	0	0	0
A630020A06	chr15;chr15;chr15	3996039;3997405;4012459	3996084;3997484;4015858	+;+;+	3526	8	3	5	0	4	3	6	1	16	18	4	22	15	10	16	24	29	12	19	15	27	26	12	12	15	33	30	22	18	19	17	19	39	17	53	18
A630023A22Rik	chr14;chr14;chr14;chr14;chr14	34051126;34052470;34053577;34054870;34102598	34051583;34052776;34053772;34055089;34102754	-;-;-;-;-	1338	0	0	0	0	0	0	0	0	0	0	0	0	0	0	0	1	0	0	0	0	0	0	0	0	0	0	1	0	0	0	0	0	3	1	2	0
A630023P12Rik	chr5;chr5;chr5	110514923;110525044;110525604	110515073;110525161;110525980	+;+;+	646	0	0	0	0	0	0	0	1	0	10	1	1	1	15	0	0	0	0	1	0	0	0	1	0	0	0	4	0	0	0	1	5	39	27	33	24
A630033H20Rik	chrX;chrX;chrX;chrX;chrX;chrX	107148927;107149454;107149615;107170839;107170839;107170839	107149147;107149627;107149799;107173661;107173661;107173661	+;+;+;+;+;+	3390	6	4	4	3	3	1	1	4	1	1	1	3	0	0	4	4	0	0	1	7	12	8	3	12	0	0	8	4	0	0	8	2	2	3	3	1
A630034I12Rik	chr4;chr4;chr4;chr4;chr4;chr4;chr4;chr4;chr4;chr4;chr4	11175962;11175962;11175962;11175962;11179878;11179878;11179878;11179878;11180572;11182461;11191145	11178674;11178674;11178674;11178674;11180009;11185290;11183242;11180835;11185290;11185275;11191230	-;-;-;-;-;-;-;-;-;-;-	8212	1109	683	1009	999	502	1380	1109	281	254	542	236	214	387	415	132	246	304	316	143	197	204	209	159	46	39	36	154	89	28	14	100	82	98	143	183	234
A630050E04Rik	chr2;chr2	74100924;74101910	74101071;74102344	-;-	583	0	0	0	0	0	0	0	0	0	0	0	0	0	0	0	0	0	0	0	0	0	0	0	0	0	0	0	0	0	0	0	0	0	0	0	0
A630066F11Rik	chr10	7663371	7664623	+	1253	36	50	57	20	38	29	44	54	64	29	35	51	45	47	92	29	40	47	42	44	67	45	94	46	54	69	34	58	54	72	41	53	24	42	45	52
A630072L19Rik	chr12;chr12;chr12;chr12;chr12;chr12;chr12;chr12;chr12;chr12;chr12;chr12;chr12;chr12;chr12;chr12;chr12;chr12	100939129;100939140;100939620;100941242;100941242;100941876;100941876;100942201;100942201;100942747;100942747;100942747;100942747;100943203;100943203;100943203;100943203;100943473	100939194;100939733;100939733;100942352;100942352;100941965;100941965;100942352;100942352;100942902;100942902;100942902;100942902;100943266;100944220;100944220;100944220;100944220	+;+;+;+;+;+;+;+;+;+;+;+;+;+;+;+;+;+	2890	5	5	11	2	5	2	2	5	4	3	8	2	5	1	5	1	0	9	11	8	0	5	4	5	0	0	2	5	0	0	7	8	3	1	2	4
A630072M18Rik	chr5	20950989	20956398	+	5410	89	128	78	106	76	138	187	116	102	421	115	147	208	250	277	98	222	178	132	201	188	213	134	130	100	141	321	110	83	88	120	173	238	312	339	311
A630073D07Rik	chr6;chr6;chr6	132625111;132626444;132627417	132625215;132626727;132627511	-;-;-	484	0	0	0	0	0	0	0	0	0	0	0	0	0	0	0	0	0	0	0	0	0	0	0	0	0	0	0	0	0	0	0	0	0	0	0	0
A630075F10Rik	chr2;chr2;chr2;chr2;chr2;chr2	170061240;170061458;170064527;170064590;170070474;170070497	170062921;170062892;170064645;170064645;170070778;170070671	-;-;-;-;-;-	2106	1	1	0	3	0	0	1	0	0	0	0	1	1	2	0	0	0	6	0	1	0	1	1	0	1	0	0	0	0	0	0	0	1	0	1	1
A630076J17Rik	chr3;chr3;chr3	107230614;107232610;107233578	107230754;107232680;107234031	+;+;+	666	0	0	0	0	0	0	0	0	0	0	0	0	0	0	0	0	0	1	0	0	0	0	0	0	0	0	0	0	0	0	0	0	0	0	1	0
A630077J23Rik	chr4;chr4;chr4;chr4	43751859;43756123;43756920;43759259	43751887;43756165;43757598;43759464	+;+;+;+	957	0	0	0	0	0	0	0	1	0	0	0	1	0	0	0	1	0	0	0	0	0	0	0	0	0	0	2	1	0	0	4	4	4	4	1	10
A630089N07Rik	chr16;chr16;chr16;chr16;chr16	98062512;98066544;98067755;98068004;98082346	98064238;98066665;98067815;98068130;98082439	-;-;-;-;-	2131	457	202	549	277	311	311	180	498	59	253	102	98	94	156	137	91	118	138	61	61	120	61	129	64	88	73	96	60	91	66	109	90	113	137	113	252
A630095E13Rik	chr9;chr9;chr9;chr9	36635754;36637204;36637788;36638486	36635984;36637360;36637901;36638602	-;-;-;-	619	0	0	0	0	0	0	0	0	0	0	0	0	0	0	0	0	0	0	0	0	0	0	0	0	0	0	0	0	1	0	0	0	0	0	0	1
A630095N17Rik	chr1;chr1;chr1;chr1;chr1;chr1;chr1;chr1;chr1	75219984;75220095;75220095;75223294;75223294;75223294;75223623;75223623;75231975	75220573;75220573;75220573;75223430;75223430;75223430;75223654;75224048;75232093	-;-;-;-;-;-;-;-;-	1272	0	0	0	0	0	0	0	0	1	0	1	1	0	7	8	1	0	9	0	7	13	6	0	17	19	23	13	32	45	17	46	54	52	46	49	46
A730004F24Rik	chr1;chr1;chr1;chr1;chr1	186511838;186511838;186519141;186558368;186558368	186513084;186512893;186519327;186558681;186558681	-;-;-;-;-	1748	0	0	0	0	0	0	0	0	0	0	0	0	0	0	5	0	0	0	5	0	0	0	0	0	0	0	0	0	3	0	0	0	0	0	0	0
A730006G06Rik	chr17;chr17;chr17	48064789;48067145;48090303	48066366;48067319;48090378	-;-;-	1829	0	0	0	1	6	0	0	8	1	1	1	6	6	15	12	0	9	24	9	8	15	19	1	23	21	18	39	40	27	39	53	42	115	171	87	219
A730009L09Rik	chr16;chr16;chr16;chr16	84515050;84515265;84521656;84522245	84515138;84515399;84521757;84526387	+;+;+;+	4469	3	0	2	6	2	2	2	2	2	3	1	8	11	9	17	15	0	0	16	0	20	10	17	19	19	0	15	22	17	17	26	21	13	29	12	39
A730013G03Rik	chr1	192833173	192838190	-	5018	6	4	2	0	7	7	8	12	25	7	15	16	15	12	21	8	8	17	18	9	14	11	8	5	7	5	4	5	8	0	4	19	7	15	12	12
A730017C20Rik	chr18;chr18;chr18;chr18;chr18;chr18;chr18;chr18;chr18;chr18;chr18;chr18;chr18;chr18;chr18;chr18;chr18;chr18;chr18;chr18;chr18;chr18;chr18;chr18;chr18;chr18	59062181;59062381;59062381;59062381;59062381;59062449;59062499;59065835;59065835;59065835;59065835;59066817;59066910;59066929;59072193;59072193;59072193;59072193;59072193;59072193;59075558;59075558;59075558;59075558;59075558;59075558	59062355;59062562;59062562;59062562;59062562;59062562;59062562;59065885;59065885;59065885;59065885;59066989;59066989;59066989;59072417;59072417;59072417;59072417;59072417;59072417;59076962;59076962;59076962;59076962;59076962;59076962	+;+;+;+;+;+;+;+;+;+;+;+;+;+;+;+;+;+;+;+;+;+;+;+;+;+	2211	4004	4668	3762	2964	4125	1380	1834	4644	1085	4087	2046	883	1993	2124	2102	1132	1989	1618	1467	1713	1577	1456	1599	1018	887	1056	1054	1616	819	820	1051	2020	1018	1061	1584	1242
A730017L22Rik	chr2;chr2;chr2	130872541;130875491;130906211	130874463;130875756;130906396	-;-;-	2375	226	51	102	149	104	200	264	112	128	132	181	111	154	180	174	189	248	217	151	187	270	165	280	201	179	187	324	156	208	159	178	234	87	231	142	253
A730018C14Rik	chr12;chr12;chr12;chr12	112411023;112413962;112419946;112423038	112412368;112414077;112420074;112423198	-;-;-;-	1752	0	0	0	0	0	0	5	1	7	0	0	0	1	0	10	6	0	0	0	0	0	1	1	0	0	0	0	0	1	0	0	7	0	1	1	0
A730020E08Rik	chr6;chr6;chr6	61175604;61179984;61180707	61177082;61180061;61180810	-;-;-	1661	15	6	26	23	84	32	154	193	51	227	65	73	70	93	67	162	115	77	90	98	112	120	199	195	236	161	229	114	222	165	205	96	101	167	169	283
A730020M07Rik	chr3;chr3;chr3;chr3;chr3;chr3;chr3;chr3;chr3;chr3	121634936;121637126;121637126;121637440;121639492;121639492;121639492;121643206;121643206;121646382	121636632;121637694;121637694;121637694;121639632;121639632;121639632;121643485;121643485;121646453	-;-;-;-;-;-;-;-;-;-	2759	0	2	0	0	1	0	0	1	0	0	1	1	0	4	3	0	0	0	1	0	1	1	2	0	0	0	0	1	0	0	1	1	1	3	7	0
A730036I17Rik	chr2;chr2;chr2;chr2;chr2	129218969;129225408;129225721;129231809;129234945	129219398;129225596;129225895;129233785;129235606	+;+;+;+;+	3433	1	3	1	3	0	0	5	4	18	33	18	42	28	32	54	12	41	18	52	46	39	30	26	25	38	49	52	45	30	24	73	59	50	84	72	35
A730043L09Rik	chr9;chr9;chr9	62242596;62243688;62243944	62243529;62243801;62244100	-;-;-	1205	1	0	1	3	3	6	0	3	3	1	2	3	0	3	3	3	0	0	4	0	0	0	1	4	0	0	0	0	0	0	1	1	0	10	0	0
A730046J19Rik	chrX;chrX;chrX	144153695;144154078;144161886	144153915;144154174;144166274	+;+;+	4707	0	4	2	0	4	1	2	2	13	7	15	50	13	15	67	35	173	208	728	859	924	1333	634	379	485	389	2100	872	317	269	877	1884	1050	753	1499	851
A730049H05Rik	chr6;chr6;chr6;chr6;chr6;chr6;chr6;chr6;chr6;chr6;chr6;chr6;chr6;chr6;chr6;chr6;chr6;chr6;chr6;chr6;chr6;chr6;chr6;chr6	92816578;92816578;92816584;92827917;92827917;92827917;92831937;92831937;92831937;92832023;92832926;92834439;92834439;92834439;92834439;92838378;92838378;92838457;92838457;92841773;92841773;92841773;92841773;92845960	92816660;92816660;92816660;92828103;92828103;92828103;92832064;92832064;92832064;92832064;92834486;92834486;92834486;92838339;92834486;92841530;92840704;92847176;92847176;92847176;92847176;92847176;92841988;92847176	+;+;+;+;+;+;+;+;+;+;+;+;+;+;+;+;+;+;+;+;+;+;+;+	14611	2768	1720	2102	1393	311	836	157	255	57	28	6	21	17	54	9	40	0	20	32	0	22	18	45	27	34	19	27	25	24	0	75	41	12	4	14	12
A730056A06Rik	chr7;chr7;chr7;chr7;chr7	73313806;73313806;73332428;73375517;73375517	73316442;73316442;73332505;73375774;73375774	-;-;-;-;-	2973	5	1	6	1	15	9	12	18	12	26	10	11	12	8	25	16	24	14	25	21	21	11	30	29	23	1	17	15	20	0	21	48	11	21	8	29
A730063M14Rik	chr10;chr10	127070481;127070917	127070624;127071101	+;+	329	118	24	38	95	49	27	63	33	98	54	60	42	60	58	133	126	63	47	44	43	45	82	95	85	98	87	24	67	78	63	51	65	22	39	43	72
A730082K24Rik	chr7;chr7;chr7;chr7;chr7;chr7;chr7;chr7;chr7	114948650;114951274;114958027;114958027;114973993;114973993;114974990;114982667;114982667	114948921;114951356;114958127;114958127;114974133;114974133;114975156;114983967;114983967	+;+;+;+;+;+;+;+;+	2065	0	0	0	0	0	0	0	0	0	1	1	0	0	5	0	0	0	0	1	0	0	0	0	0	0	0	0	0	0	0	0	1	0	0	0	6
A730085K08Rik	chr9;chr9;chr9	122382022;122389521;122398654	122382360;122389599;122398801	-;-;-	566	2	0	0	0	1	0	2	0	3	1	2	0	6	1	0	2	0	0	8	0	0	1	4	1	1	0	5	2	0	0	2	2	0	3	1	4
A730089K16Rik	chr5	76655374	76658423	-	3050	68	193	160	202	348	104	224	314	142	252	124	413	261	278	147	152	180	185	87	107	180	105	71	18	19	28	27	47	9	11	21	41	11	4	13	2
A730090N16Rik	chr3;chr3;chr3;chr3	65324020;65326153;65349006;65349401	65325080;65326383;65349067;65349429	-;-;-;-	1383	8	13	14	5	10	10	6	7	11	9	5	9	16	9	20	4	7	15	8	6	11	20	6	6	1	11	8	7	8	0	4	9	5	8	17	7
A830005F24Rik	chr13;chr13	48513540;48514134	48513629;48515002	+;+	959	13	5	5	19	10	11	16	22	2	9	10	6	7	10	11	7	11	9	6	5	5	2	8	7	11	11	2	15	4	7	11	11	15	21	16	26
A830009L08Rik	chr13;chr13;chr13	91368990;91373192;91387879	91371424;91373356;91388085	-;-;-	2807	4	1	0	10	0	3	1	0	0	1	1	6	1	5	1	4	5	6	1	2	1	0	1	1	3	0	4	1	2	2	10	0	7	4	6	14
A830010M20Rik	chr5;chr5;chr5;chr5;chr5;chr5;chr5;chr5;chr5;chr5;chr5;chr5	107497745;107497779;107500027;107500027;107503339;107503339;107504504;107504504;107504991;107504991;107506876;107508811	107497850;107497850;107500088;107500088;107504014;107504014;107504594;107504594;107505130;107505130;107512556;107512556	+;+;+;+;+;+;+;+;+;+;+;+	6756	520	90	187	485	539	406	1053	291	426	907	579	661	984	1034	839	897	1200	1229	1153	1343	1197	1233	1148	1011	915	1185	2336	1625	1032	1127	2861	2391	2045	2059	3094	2139
A830011K09Rik	chr6;chr6;chr6;chr6;chr6;chr6;chr6;chr6	138423105;138423105;138425672;138425672;138427360;138427360;138427800;138427800	138423365;138423365;138425800;138425980;138427407;138427543;138429592;138429592	+;+;+;+;+;+;+;+	2547	7	16	0	1	7	4	2	2	6	2	4	2	1	3	7	4	1	17	11	0	0	2	4	0	1	0	3	1	1	0	6	0	0	0	1	2
A830012C17Rik	chr4;chr4;chr4;chr4	4148030;4149930;4180297;4180502	4148269;4150008;4180365;4181846	+;+;+;+	1733	0	0	1	0	8	0	0	1	0	0	1	0	0	1	0	0	0	0	0	0	1	0	0	0	0	0	4	0	0	0	0	0	0	0	0	0
A830018L16Rik	chr1;chr1;chr1;chr1;chr1;chr1;chr1;chr1;chr1;chr1;chr1;chr1;chr1;chr1;chr1;chr1;chr1;chr1;chr1;chr1;chr1;chr1;chr1;chr1;chr1;chr1;chr1;chr1;chr1;chr1;chr1;chr1;chr1;chr1;chr1;chr1;chr1;chr1;chr1;chr1;chr1;chr1;chr1;chr1;chr1;chr1;chr1;chr1;chr1;chr1;chr1;chr1;chr1;chr1;chr1;chr1;chr1;chr1;chr1;chr1;chr1;chr1;chr1;chr1;chr1;chr1;chr1;chr1;chr1;chr1;chr1;chr1;chr1;chr1;chr1;chr1;chr1;chr1;chr1;chr1…	11413563;11413563;11413569;11414105;11414105;11414105;11414105;11414105;11511918;11511918;11511918;11511918;11511918;11511918;11511918;11518578;11518578;11518578;11518578;11518578;11518578;11518578;11518578;11518661;11545154;11545154;11545154;11545154;11545154;11545154;11545154;11545154;11562963;11562963;11562963;11562963;11562963;11562963;11562963;11562963;11562963;11583075;11588374;11588374;115…	11414637;11414637;11414637;11414637;11414637;11414637;11414637;11414637;11512065;11512065;11512065;11512065;11512065;11512065;11512065;11518709;11518709;11518709;11518709;11518709;11518709;11518709;11518709;11518709;11545282;11545282;11545282;11545282;11545282;11545282;11545282;11545282;11562991;11562991;11562991;11562991;11562991;11562991;11562991;11562991;11562991;11583481;11588546;11588571;115…	+;+;+;+;+;+;+;+;+;+;+;+;+;+;+;+;+;+;+;+;+;+;+;+;+;+;+;+;+;+;+;+;+;+;+;+;+;+;+;+;+;+;+;+;+;+;+;+;+;+;+;+;+;+;+;+;+;+;+;+;+;+;+;+;+;+;+;+;+;+;+;+;+;+;+;+;+;+;+;+;+;+;+;+;+;+;+;+;+;+;+;+;+;+;+;+;+;+;+;+;+;+;+;+;+;+;+;+;+;+;+;+;+;+;+;+;+	9267	22	5	11	88	48	52	38	27	16	47	15	27	28	28	54	45	44	82	85	25	57	57	42	54	59	0	79	94	73	96	130	140	51	43	74	65
A830019L24Rik	chr3;chr3;chr3;chr3	143243055;143243538;143256712;143256923	143243439;143243641;143256800;143257996	+;+;+;+	1652	0	0	0	0	0	0	5	0	1	0	15	28	0	22	28	21	35	24	19	0	0	22	15	1	1	0	12	8	1	0	8	5	0	0	1	7
A830019P07Rik	chr19;chr19;chr19;chr19;chr19;chr19;chr19;chr19;chr19;chr19;chr19;chr19;chr19;chr19;chr19;chr19;chr19;chr19;chr19;chr19;chr19;chr19;chr19;chr19;chr19;chr19;chr19;chr19	35835222;35835222;35835222;35835222;35838760;35841274;35841274;35841274;35841274;35842364;35842364;35914100;35914100;35918402;35923487;35923487;35923487;35923487;35923487;35923487;35923487;35924370;35924370;35924370;35924370;35924370;35924370;35924370	35836613;35836613;35836613;35836613;35838976;35841329;35841329;35841329;35841329;35842421;35842421;35914221;35914221;35918800;35923547;35923544;35923547;35923544;35923547;35923547;35923547;35924735;35924735;35924735;35924735;35924735;35924735;35924735	-;-;-;-;-;-;-;-;-;-;-;-;-;-;-;-;-;-;-;-;-;-;-;-;-;-;-;-	2671	0	0	0	0	7	0	8	8	50	44	35	85	82	99	445	132	240	258	409	428	386	392	230	193	186	108	303	363	192	280	223	447	267	211	465	209
A830021F12Rik	chr18;chr18;chr18;chr18;chr18	15350563;15350861;15352053;15359140;15363677	15350779;15351127;15352167;15359308;15364500	+;+;+;+;+	1592	1	0	0	0	1	0	0	0	1	6	0	1	0	1	6	4	0	8	4	0	0	3	0	3	6	0	9	3	9	7	9	5	2	6	9	5
A830021M18Rik	chr15;chr15;chr15;chr15;chr15;chr15;chr15;chr15;chr15	36726217;36726218;36726227;36728480;36728480;36728480;36728683;36730432;36730432	36726968;36726968;36726968;36728619;36728528;36728528;36728759;36730786;36730786	+;+;+;+;+;+;+;+;+	1324	75	5	64	0	3	13	5	4	18	25	8	16	17	27	23	26	20	24	11	26	14	22	30	18	16	11	30	20	22	31	31	41	25	16	55	33
A830029E22Rik	chr3;chr3	81801967;81804390	81802446;81805162	+;+	1253	0	0	0	0	0	0	0	0	0	0	0	0	0	0	0	0	0	0	0	0	0	1	0	0	0	0	2	0	0	0	1	1	0	1	2	0
A830035A12Rik	chr11;chr11;chr11	107526506;107531892;107534111	107526608;107532164;107534143	-;-;-	409	1	1	1	1	1	3	1	3	3	3	0	0	0	4	0	3	1	0	2	3	0	0	1	2	0	0	1	1	0	0	3	1	1	0	0	4
A830035O19Rik	chr9	45953992	45956000	+	2009	16	9	25	12	19	37	24	13	59	10	32	26	41	34	19	26	25	18	37	47	29	24	20	17	16	18	34	22	19	13	51	28	14	31	41	23
A830052D11Rik	chr18;chr18;chr18	32359057;32371430;32377688	32359435;32371583;32378284	-;-;-	1130	20	10	30	5	26	11	21	23	19	15	34	13	33	29	16	73	26	34	28	31	29	50	39	67	59	50	30	52	40	48	49	41	28	45	55	43
A830080D01Rik	chrX;chrX;chrX;chrX;chrX;chrX;chrX;chrX;chrX;chrX;chrX;chrX;chrX;chrX;chrX;chrX;chrX;chrX;chrX;chrX;chrX;chrX;chrX;chrX;chrX;chrX;chrX;chrX;chrX;chrX;chrX;chrX;chrX;chrX;chrX;chrX;chrX;chrX;chrX;chrX;chrX;chrX;chrX;chrX;chrX;chrX;chrX;chrX;chrX;chrX;chrX;chrX;chrX;chrX;chrX;chrX;chrX;chrX;chrX;chrX;chrX;chrX;chrX;chrX;chrX;chrX;chrX;chrX;chrX;chrX;chrX;chrX;chrX;chrX;chrX;chrX;chrX;chrX;chrX;chrX…	159532640;159532641;159532641;159532641;159532641;159532641;159532641;159532668;159548239;159548239;159548239;159548239;159548239;159548239;159548239;159548239;159551751;159551751;159551751;159551751;159551751;159551751;159551751;159551751;159553244;159553244;159553244;159553244;159553244;159553244;159553244;159553244;159555475;159555475;159555475;159555475;159555475;159555475;159555475;159555475…	159532835;159532835;159532835;159532835;159532835;159532835;159532835;159532835;159548315;159548315;159548315;159548315;159548315;159548315;159548315;159548315;159552374;159552374;159552374;159552374;159552374;159552374;159552374;159552374;159553894;159553894;159553894;159553894;159553894;159553894;159553894;159553894;159555650;159555650;159555650;159555650;159555650;159555650;159555650;159555650…	+;+;+;+;+;+;+;+;+;+;+;+;+;+;+;+;+;+;+;+;+;+;+;+;+;+;+;+;+;+;+;+;+;+;+;+;+;+;+;+;+;+;+;+;+;+;+;+;+;+;+;+;+;+;+;+;+;+;+;+;+;+;+;+;+;+;+;+;+;+;+;+;+;+;+;+;+;+;+;+;+;+;+;+;+;+;+;+;+;+;+;+;+;+;+;+;+;+	4243	1025	887	742	1365	1236	872	722	1673	801	1503	570	773	919	929	1143	591	970	927	653	699	757	1149	421	411	427	467	689	503	407	384	208	861	529	296	401	818
A830082K12Rik	chr13;chr13;chr13	78198017;78231218;78234662	78198222;78231413;78236564	+;+;+	2305	746	139	625	356	385	422	421	319	244	234	95	168	238	243	133	187	179	193	163	111	103	132	130	86	57	70	163	58	47	19	82	124	22	80	59	92
A830082N09Rik	chr10	33987216	33995055	-	7840	711	96	263	477	569	269	542	628	560	770	438	460	555	598	852	463	741	769	552	670	840	786	694	821	706	944	1450	572	908	788	921	1411	772	737	970	1001
A830092H15Rik	chr3;chr3	26331953;26332862	26332083;26336884	+;+	4154	981	96	1037	1112	1407	1225	836	872	126	435	208	257	238	341	107	93	190	241	91	79	84	59	72	11	31	11	52	60	23	12	58	68	40	58	74	87
A930001A20Rik	chr3;chr3;chr3;chr3;chr3;chr3;chr3;chr3;chr3	14971201;14971201;14974486;14974486;14976456;14977959;14977959;15001870;15001870	14971348;14971348;14974669;14974669;14976670;14978134;14978134;15002727;15002727	+;+;+;+;+;+;+;+;+	1581	5	33	11	2	1	1	0	2	1	1	1	0	0	0	2	4	0	0	15	0	9	15	7	38	42	42	35	27	38	34	51	49	49	57	73	65
A930001C03Rik	chr19;chr19;chr19;chr19;chr19;chr19;chr19;chr19	4439323;4439559;4443742;4443742;4444003;4447297;4447525;4447525	4439389;4439670;4443788;4443788;4444038;4447426;4448325;4448325	+;+;+;+;+;+;+;+	1193	3	3	2	3	2	2	2	3	1	2	1	0	0	0	0	1	0	0	0	1	0	1	1	0	0	0	0	2	0	0	3	0	1	2	2	1
A930002C04Rik	chr13;chr13;chr13	47143940;47147498;47148466	47146125;47147613;47148670	-;-;-	2507	3	0	1	0	0	1	10	2	6	11	2	5	6	9	13	6	6	11	12	9	8	7	11	16	16	18	17	11	18	4	35	18	22	34	33	51
A930003A15Rik	chr16;chr16;chr16;chr16;chr16	19876567;19876567;19883693;19883693;19883924	19877110;19877110;19884274;19883817;19884274	-;-;-;-;-	1126	8	0	12	0	11	5	43	62	72	76	130	103	106	95	315	155	113	109	425	386	388	1042	455	3725	3889	3821	1463	3581	3884	4250	1472	3707	2939	1569	2804	3354
A930003O13Rik	chr5;chr5;chr5	22738910;22742988;22745585	22739341;22743207;22746884	-;-;-	1952	1	0	4	0	3	0	15	9	28	20	44	6	37	42	19	37	42	36	37	28	28	30	54	60	64	79	98	88	57	76	119	52	162	351	358	384
A930004D18Rik	chr2;chr2;chr2;chr2	18025187;18036680;18037567;18037567	18028238;18037097;18037741;18037741	-;-;-;-	3645	113	125	220	125	133	180	221	236	147	154	179	127	114	135	120	160	86	64	63	72	93	71	153	139	142	158	101	106	240	335	211	132	338	300	114	739
A930005H10Rik	chr3;chr3;chr3;chr3;chr3;chr3	115881578;115881578;115886214;115887148;115887764;115887776	115881838;115881838;115886375;115888120;115888130;115888059	-;-;-;-;-;-	1406	127	50	146	32	77	87	46	123	69	58	51	76	60	61	80	55	55	52	58	49	40	89	49	110	99	106	39	117	112	115	60	143	128	143	168	133
A930006I01Rik	chr2;chr2;chr2	103338601;103341900;103372617	103340550;103342030;103372764	-;-;-	2229	0	0	0	0	0	0	0	0	0	6	12	15	24	32	130	116	102	78	99	108	146	331	255	1126	1240	1254	646	1161	2932	3136	2593	1999	7923	3045	5506	12074
A930006K02Rik	chr16;chr16	91465104;91469879	91465636;91470123	+;+	778	63	23	56	28	99	42	90	71	58	99	84	32	83	83	38	111	77	56	44	52	56	88	26	44	73	42	45	43	23	1	36	51	32	42	41	34
A930007A09Rik	chr16	13754455	13758535	+	4081	112	40	44	163	141	124	132	233	71	210	94	121	137	181	111	106	146	144	76	134	185	104	147	73	68	86	187	120	76	36	39	131	257	108	186	164
A930007I19Rik	chr19;chr19;chr19;chr19	29503663;29510149;29520848;29521890	29505578;29510329;29520969;29521987	-;-;-;-	2317	42	8	31	12	31	25	28	63	38	51	17	15	35	36	45	27	35	30	19	25	31	45	12	35	58	45	90	41	47	44	95	34	138	136	212	197
A930009A15Rik	chr10;chr10;chr10;chr10;chr10;chr10;chr10;chr10;chr10	115569986;115570026;115578275;115578275;115578441;115579801;115579801;115581990;115581990	115570281;115570281;115578361;115578361;115578470;115579929;115579929;115582454;115582454	+;+;+;+;+;+;+;+;+	1007	55	10	60	12	50	28	28	11	12	15	15	15	34	46	45	29	23	54	39	49	28	22	40	12	15	1	29	38	11	9	42	22	72	64	85	96
A930011G23Rik	chr5;chr5;chr5;chr5	99297244;99377095;99558892;99728744	99300145;99377175;99558945;99729060	-;-;-;-	3354	9	0	18	27	19	14	27	17	98	24	28	41	33	20	43	25	11	9	30	20	12	25	26	22	21	21	9	7	17	32	7	38	20	16	24	17
A930012L18Rik	chr18;chr18;chr18;chr18;chr18	44661665;44668795;44672223;44672975;44675376	44662282;44668890;44672363;44673587;44676271	+;+;+;+;+	2364	0	2	2	3	6	1	24	11	15	12	4	9	24	19	26	12	21	7	20	15	19	19	13	13	15	9	61	18	35	30	48	47	31	59	84	34
A930013F10Rik	chr8	22634371	22636809	-	2439	306	73	151	353	188	472	468	238	758	793	335	875	1072	1069	683	908	1161	1130	732	1045	941	1305	617	688	363	633	1705	801	372	301	974	1036	1022	1011	1069	1719
A930015D03Rik	chr17;chr17	35994504;36037433	35994560;36038174	+;+	799	37	20	23	11	29	15	31	20	63	23	20	129	75	69	103	63	71	65	83	119	116	135	83	146	132	197	83	209	73	112	92	133	92	99	126	108
A930016O22Rik	chr7;chr7;chr7;chr7;chr7;chr7	19417466;19417466;19420058;19420419;19421157;19421157	19419553;19419553;19420232;19420454;19421417;19421417	-;-;-;-;-;-	2560	0	1	0	0	0	2	0	0	2	3	1	9	7	13	9	31	32	26	28	38	42	77	24	121	107	138	238	88	114	85	112	186	136	191	187	190
A930017K11Rik	chr17;chr17;chr17;chr17;chr17;chr17;chr17;chr17;chr17	25946379;25946379;25946379;25947492;25947492;25947492;25951675;25951680;25951991	25947241;25947241;25947241;25948600;25948600;25948600;25951763;25951764;25952562	-;-;-;-;-;-;-;-;-	2634	2	23	4	1	3	4	22	21	60	48	62	260	318	346	51	126	88	81	89	55	15	88	112	66	59	55	46	55	45	1	112	153	79	141	147	68
A930017M01Rik	chr15	44881394	44884743	+	3350	4	2	5	1	5	4	14	17	8	33	10	29	21	31	47	32	56	44	39	1	25	71	43	123	68	125	93	81	140	125	197	128	141	369	168	312
A930018P22Rik	chr2;chr2	104122769;104124489	104123329;104124746	+;+	819	0	0	0	0	0	0	1	0	0	1	0	0	1	1	0	0	1	0	1	0	1	0	0	0	0	6	6	0	1	7	0	6	21	36	55	29
A930019D19Rik	chr2;chr2;chr2;chr2	146259286;146260876;146264854;146266576	146259393;146260966;146265027;146267160	+;+;+;+	958	7	1	3	7	9	7	12	5	17	5	9	9	12	17	20	33	26	20	29	32	35	21	33	22	22	13	33	18	20	15	16	28	36	9	35	20
A930024E05Rik	chr5;chr5;chr5	122989354;122994363;122997358	122990091;122994532;122998345	+;+;+	1896	286	271	204	252	179	133	179	202	26	235	50	141	141	217	150	126	182	131	107	134	162	204	99	161	132	166	305	277	123	135	270	104	564	322	476	588
A930027H12Rik	chr15;chr15;chr15	87243840;87244525;87253633	87244059;87244556;87253979	+;+;+	599	0	0	0	0	0	0	14	0	14	5	11	7	15	15	41	14	39	50	62	43	77	56	94	117	139	135	172	179	61	126	150	78	50	158	94	111
A930028N01Rik	chr19;chr19	40297820;40299259	40298095;40299552	+;+	570	2	3	5	7	7	6	6	6	14	5	9	9	1	6	4	6	12	8	10	7	18	2	8	5	6	6	18	10	6	0	18	12	6	22	21	19
A930029G22Rik	chr17;chr17;chr17;chr17;chr17;chr17;chr17;chr17;chr17;chr17	69356361;69356361;69358451;69358694;69424422;69424422;69424422;69439177;69439177;69439177	69358018;69358018;69358780;69358780;69424528;69424528;69424528;69439285;69440145;69440145	-;-;-;-;-;-;-;-;-;-	3064	1	3	3	2	4	4	5	2	4	4	1	5	5	12	9	6	1	0	9	1	14	5	10	17	13	7	14	10	27	1	24	63	24	59	49	50
A930031H19Rik	chr4;chr4;chr4;chr4;chr4	131000832;131003656;131003793;131004242;131010289	131001312;131003699;131003890;131004381;131010474	-;-;-;-;-	949	0	0	0	0	0	0	0	1	0	0	0	1	0	3	0	0	0	3	1	1	1	5	1	153	156	170	149	157	357	425	313	232	296	512	366	437
A930033H14Rik	chr10;chr10	69209458;69212753	69212384;69213156	-;-	3331	136	34	44	100	101	68	152	171	95	188	218	247	248	303	406	209	256	231	237	216	258	382	387	834	897	868	716	696	1176	1028	1123	597	453	1396	2058	800
A930038B10Rik	chr14;chr14;chr14;chr14;chr14;chr14;chr14;chr14;chr14;chr14;chr14;chr14;chr14	34760195;34760195;34760195;34761991;34761991;34761991;34763533;34763533;34763533;34764692;34764955;34768496;34769288	34760272;34760272;34760272;34763301;34763301;34763301;34763577;34763577;34763577;34766021;34766021;34768710;34769371	+;+;+;+;+;+;+;+;+;+;+;+;+	3063	1	0	0	0	0	1	1	1	1	4	0	3	5	8	5	8	7	3	9	0	1	11	5	8	10	7	8	21	17	18	6	12	35	28	52	30
A930041C12Rik	chr5;chr5;chr5	107630250;107631718;107633578	107630434;107631796;107633850	-;-;-	537	6	5	5	19	7	9	6	10	7	14	6	14	6	7	27	4	0	1	4	4	3	7	15	21	25	20	14	12	56	43	18	7	133	140	183	348
AA387200	chr2;chr2;chr2;chr2;chr2;chr2;chr2;chr2;chr2;chr2;chr2;chr2;chr2	152074855;152074855;152074855;152074855;152076633;152076633;152076633;152079950;152080587;152081225;152081225;152081225;152081225	152075855;152075855;152075855;152075855;152076869;152076869;152076869;152080694;152080694;152081314;152081314;152081310;152081310	-;-;-;-;-;-;-;-;-;-;-;-;-	2073	4	1	11	8	43	31	57	64	10	54	38	29	60	74	48	30	37	38	17	40	36	15	51	12	1	0	22	11	1	0	7	10	5	6	8	9
AA387883	chr19;chr19	52923181;52925573	52923500;52926931	+;+	1679	4	1	4	1	8	3	2	0	5	8	5	19	10	9	8	15	26	8	11	11	11	6	16	1	9	0	5	9	6	1	8	8	6	2	5	5
AA388235	chr17	33981492	33985358	+	3867	540	245	449	398	460	330	597	577	353	754	598	70	273	340	522	470	316	325	227	203	276	381	345	260	282	235	158	201	252	242	239	144	161	172	208	290
AA413626	chr11	4918516	4918918	+	403	10	2	13	9	7	7	6	6	29	13	18	22	32	18	4	21	23	30	1	12	23	25	19	47	28	31	62	31	36	33	38	66	75	74	213	71
AA414768	chrX	12936873	12938541	+	1669	24	23	24	15	21	29	33	41	29	43	11	76	36	48	117	49	30	41	52	69	80	80	76	181	168	159	82	164	179	196	99	256	113	113	213	120
AA414992	chr13	68181300	68183102	+	1803	0	0	0	0	0	0	0	0	0	0	0	0	0	0	0	0	0	0	0	0	0	0	0	0	0	0	0	1	0	0	0	0	0	0	0	0
AA415398	chr4;chr4;chr4;chr4	119530308;119533313;119533741;119538608	119531748;119533549;119533809;119538769	-;-;-;-	1909	168	8	66	56	58	48	80	80	124	92	86	79	94	111	103	164	114	111	126	128	143	163	106	200	163	157	192	160	205	226	314	149	238	196	242	271
AA465934	chr11;chr11;chr11	83291699;83291967;83294515	83291833;83292097;83294637	+;+;+	389	78	40	47	34	26	54	47	38	28	92	29	55	54	42	92	61	30	34	48	68	31	107	62	128	140	187	65	112	78	88	68	65	86	64	81	261
AA467197	chr2;chr2;chr2;chr2;chr2;chr2;chr2;chr2;chr2;chr2;chr2	122636968;122637670;122637887;122638072;122638072;122638257;122638257;122639216;122639216;122640701;122640701	122637181;122637941;122637941;122638133;122638133;122638342;122638342;122639276;122639276;122641076;122641085	+;+;+;+;+;+;+;+;+;+;+	1080	2	3	0	0	0	1	3	0	2	3	2	1	0	3	4	1	1	0	0	0	0	1	1	1	1	0	0	0	0	0	0	0	3	4	2	1
AA536875	chr14;chr14;chr14;chr14;chr14;chr14;chr14;chr14;chr14;chr14;chr14;chr14;chr14;chr14	123168503;123169186;123169186;123169324;123169633;123169633;123169633;123172042;123174527;123174527;123174527;123174748;123174748;123174748	123168730;123169378;123169378;123169378;123169765;123169765;123169765;123172200;123174665;123174665;123174665;123176176;123176176;123176176	+;+;+;+;+;+;+;+;+;+;+;+;+;+	2281	0	0	0	0	0	0	0	0	0	0	0	0	0	0	0	0	0	0	3	0	0	0	0	0	0	0	0	0	1	0	0	0	0	0	0	0
AA543186	chr2;chr2	25327450;25332148	25328721;25332571	-;-	1696	49	29	32	52	41	41	43	25	27	24	5	44	20	20	46	18	36	27	14	12	21	17	23	17	27	30	36	10	13	21	10	18	29	22	16	33
AA543401	chr9	107192807	107194061	+	1255	0	1	1	0	0	0	7	5	0	0	0	0	0	1	0	0	1	3	2	0	0	0	0	0	0	0	1	0	0	0	0	0	0	0	0	0
AA545190	chr6;chr6;chr6	10971468;10973497;10974262	10972248;10973633;10974378	-;-;-	1035	0	0	0	0	0	0	0	0	0	0	0	0	0	0	0	0	0	0	0	0	0	0	0	0	0	0	0	0	0	0	0	0	0	0	0	0
AA619741	chr1	34633535	34636210	-	2676	0	0	0	0	1	0	0	0	0	0	0	0	0	1	0	0	0	0	1	0	0	0	0	0	0	0	0	0	1	0	0	0	0	0	0	0
AA623943	chr11;chr11;chr11;chr11;chr11;chr11;chr11;chr11;chr11;chr11	94812795;94812795;94812795;94813297;94813297;94813297;94813711;94813711;94813868;94817302	94813156;94813156;94813156;94813377;94813380;94813380;94813782;94813796;94813890;94817651	-;-;-;-;-;-;-;-;-;-	905	1	0	0	0	16	4	72	94	65	297	331	344	778	1015	1120	1133	1687	1260	836	1339	1600	1679	1179	98	103	126	362	344	4	4	11	2	0	0	0	0
AA684185	chr18	80012563	80012951	+	389	0	0	0	0	0	0	0	0	0	0	0	0	0	0	0	0	0	0	0	0	0	0	0	0	0	0	0	0	0	0	0	0	0	0	0	0
AA792892	chr5;chr5;chr5	94377340;94381346;94383528	94377448;94381641;94384334	+;+;+	1212	0	0	0	0	0	0	0	0	0	0	0	0	0	0	0	0	0	0	0	0	0	0	0	0	0	0	0	0	0	0	0	0	0	0	0	0
AA986860	chr1;chr1;chr1;chr1;chr1;chr1;chr1	130731921;130731976;130737502;130741003;130741003;130742329;130742329	130732223;130732223;130737687;130741183;130741183;130744622;130744622	+;+;+;+;+;+;+	2964	19	26	8	15	25	19	70	5	24	47	24	22	28	23	24	18	17	23	27	37	27	25	32	63	75	66	58	83	113	100	173	51	359	216	274	358
Aaas	chr15;chr15;chr15;chr15;chr15;chr15;chr15;chr15;chr15;chr15;chr15;chr15;chr15;chr15;chr15;chr15	102338247;102338641;102338817;102339186;102339325;102339531;102339764;102339944;102340331;102344089;102345577;102346487;102346678;102347036;102349953;102350496	102338505;102338725;102338898;102339253;102339418;102339621;102339824;102340068;102340451;102344232;102345675;102346533;102346769;102347091;102350080;102350759	-;-;-;-;-;-;-;-;-;-;-;-;-;-;-;-	1816	534	3228	1241	931	1068	1517	1306	970	1301	1102	853	1012	995	968	521	581	564	630	416	451	422	257	677	364	350	432	293	588	300	295	480	196	580	341	486	568
Aacs	chr5;chr5;chr5;chr5;chr5;chr5;chr5;chr5;chr5;chr5;chr5;chr5;chr5;chr5;chr5;chr5;chr5;chr5	125475873;125482830;125484537;125489783;125494907;125503183;125503549;125506149;125508677;125509779;125511640;125511846;125512625;125513102;125513919;125514169;125514928;125516216	125476109;125482933;125484657;125489896;125495004;125503297;125503630;125506296;125508757;125509903;125511704;125511968;125512738;125513227;125513988;125514227;125515130;125517403	+;+;+;+;+;+;+;+;+;+;+;+;+;+;+;+;+;+	3173	277	1657	651	510	1894	1633	1696	1422	1010	681	1109	1169	891	966	257	1051	700	619	627	753	814	417	1185	1126	1170	1202	1011	1320	958	1166	1150	1080	982	1102	883	1108
Aadac	chr3;chr3;chr3;chr3;chr3	60031788;60035811;60037267;60038339;60039483	60031941;60036033;60037336;60038510;60040157	+;+;+;+;+	1294	0	0	0	0	0	0	0	0	0	0	0	0	0	0	0	0	0	0	0	0	0	0	0	0	0	0	0	0	0	0	0	0	0	0	0	0
Aadacl2	chr3;chr3;chr3;chr3;chr3	60006743;60010470;60017375;60019043;60024669	60007115;60010692;60017444;60019214;60025420	+;+;+;+;+	1590	0	0	0	0	0	0	0	0	0	0	0	0	0	2	0	0	0	0	4	0	0	0	0	0	0	0	0	0	1	0	0	0	0	0	0	0
Aadacl3	chr4;chr4;chr4;chr4	144453771;144457040;144457799;144463559	144456444;144457103;144458015;144463756	-;-;-;-	3153	0	0	0	0	0	0	0	0	0	0	0	0	0	3	0	0	0	0	0	0	0	0	0	0	0	0	0	0	0	0	0	0	0	0	0	0
Aadat	chr8;chr8;chr8;chr8;chr8;chr8;chr8;chr8;chr8;chr8;chr8;chr8;chr8;chr8;chr8;chr8;chr8;chr8;chr8;chr8;chr8;chr8;chr8;chr8;chr8;chr8	60505868;60506124;60507089;60507089;60515980;60515980;60518532;60518532;60526571;60526571;60529376;60529376;60531666;60531666;60532199;60532199;60534574;60534574;60535727;60535727;60540055;60540055;60543522;60543522;60545223;60545223	60506279;60506279;60507257;60507257;60516112;60516112;60518606;60518606;60526780;60526780;60529441;60529441;60531748;60531748;60532295;60532295;60534635;60534635;60535791;60535791;60540161;60540161;60543623;60543691;60545677;60545551	+;+;+;+;+;+;+;+;+;+;+;+;+;+;+;+;+;+;+;+;+;+;+;+;+;+	2104	36	47	46	17	27	6	8	9	7	21	2	7	0	10	8	9	1	12	17	8	8	7	7	0	0	0	3	7	0	0	5	3	0	4	2	1
Aaed1	chr13;chr13;chr13;chr13;chr13;chr13	64291836;64297255;64308822;64309093;64312267;64312493	64292228;64297386;64308927;64309146;64312335;64312710	-;-;-;-;-;-	972	228	249	255	190	259	180	252	287	193	469	174	241	222	267	571	85	255	196	204	192	212	193	331	251	294	282	280	218	273	271	301	165	269	253	230	452
Aagab	chr9;chr9;chr9;chr9;chr9;chr9;chr9;chr9;chr9;chr9;chr9;chr9;chr9;chr9;chr9;chr9;chr9;chr9;chr9;chr9;chr9;chr9;chr9;chr9;chr9;chr9;chr9;chr9;chr9	63602628;63602629;63602655;63616686;63616686;63616686;63616988;63616988;63616988;63617508;63617508;63617508;63619148;63619148;63619148;63635305;63635305;63636384;63636384;63636387;63639040;63639040;63639040;63639593;63639593;63639593;63640207;63640207;63640207	63602771;63602771;63602771;63616876;63616876;63616876;63617084;63617084;63617084;63617597;63617597;63617597;63619231;63619231;63619231;63635387;63635387;63636483;63636483;63636483;63639144;63639144;63639144;63639642;63639642;63639642;63641889;63641897;63641897	+;+;+;+;+;+;+;+;+;+;+;+;+;+;+;+;+;+;+;+;+;+;+;+;+;+;+;+;+	2635	896	3516	1788	1242	1034	2593	2192	1347	1285	1839	887	2619	1671	1649	1661	1661	1715	1471	1577	1815	1739	1309	2998	2154	2243	2451	1295	3264	1786	2198	1910	1499	1867	1588	1555	1803
Aak1	chr6;chr6;chr6;chr6;chr6;chr6;chr6;chr6;chr6;chr6;chr6;chr6;chr6;chr6;chr6;chr6;chr6;chr6;chr6;chr6;chr6;chr6;chr6;chr6;chr6;chr6;chr6;chr6;chr6;chr6;chr6;chr6;chr6;chr6;chr6;chr6;chr6;chr6;chr6;chr6;chr6;chr6;chr6;chr6;chr6;chr6;chr6;chr6;chr6;chr6;chr6;chr6;chr6;chr6;chr6;chr6;chr6;chr6;chr6;chr6;chr6;chr6;chr6;chr6;chr6;chr6;chr6;chr6;chr6;chr6;chr6;chr6;chr6;chr6;chr6;chr6;chr6;chr6;chr6;chr6…	86849482;86849482;86849482;86849517;86849517;86925014;86925014;86925014;86925014;86925014;86935430;86935430;86935430;86935430;86935430;86936942;86936942;86936942;86936942;86936942;86944357;86944357;86944357;86944357;86944357;86946104;86946104;86946104;86946104;86946104;86946861;86946861;86946861;86946861;86946861;86949542;86949542;86949542;86949542;86949542;86950781;86950781;86950781;86950781;869…	86850215;86850215;86850215;86850215;86850215;86925132;86925132;86925132;86925132;86925132;86935538;86935538;86935538;86935538;86935538;86937084;86937084;86937084;86937084;86937084;86944478;86944478;86944478;86944478;86944478;86946185;86946185;86946185;86946185;86946185;86946993;86946993;86946993;86946993;86946993;86949645;86949645;86949645;86949645;86949645;86950860;86950860;86950860;86950860;869…	+;+;+;+;+;+;+;+;+;+;+;+;+;+;+;+;+;+;+;+;+;+;+;+;+;+;+;+;+;+;+;+;+;+;+;+;+;+;+;+;+;+;+;+;+;+;+;+;+;+;+;+;+;+;+;+;+;+;+;+;+;+;+;+;+;+;+;+;+;+;+;+;+;+;+;+;+;+;+;+;+;+;+;+;+;+;+;+;+;+;+;+;+;+;+;+;+;+;+;+;+;+	20209	1028	203	769	869	1200	1511	2827	1457	3206	1838	2482	2308	2906	3601	3185	4734	4930	4257	4052	4933	6490	8462	4458	8755	7748	8301	15879	4171	9351	9049	13220	10443	9465	14282	17645	14842
Aamdc	chr7;chr7;chr7;chr7;chr7;chr7;chr7;chr7;chr7;chr7;chr7;chr7;chr7;chr7;chr7;chr7;chr7;chr7;chr7;chr7;chr7;chr7;chr7;chr7;chr7;chr7	97550329;97550331;97550331;97550331;97550331;97550340;97558131;97558131;97558131;97565151;97565151;97565151;97565151;97565151;97565151;97569687;97569687;97575588;97575588;97575588;97575588;97579366;97579366;97579366;97579366;97579366	97550741;97550741;97550741;97550741;97550741;97550741;97558226;97558226;97558226;97565300;97565300;97565300;97565300;97565300;97565300;97569774;97569774;97575691;97575677;97575691;97575691;97579509;97579497;97579497;97579497;97579497	-;-;-;-;-;-;-;-;-;-;-;-;-;-;-;-;-;-;-;-;-;-;-;-;-;-	995	518	66	198	158	149	185	143	215	125	304	204	236	232	260	432	444	309	271	344	286	307	462	459	412	513	468	220	487	373	430	415	216	308	250	270	359
Aamp	chr1;chr1;chr1;chr1;chr1;chr1;chr1;chr1;chr1;chr1;chr1;chr1;chr1;chr1;chr1;chr1;chr1;chr1;chr1;chr1;chr1;chr1;chr1;chr1;chr1;chr1;chr1;chr1;chr1;chr1;chr1;chr1;chr1;chr1;chr1;chr1;chr1;chr1;chr1;chr1;chr1;chr1;chr1;chr1	74279840;74279840;74279844;74279844;74280783;74280783;74280783;74280783;74281089;74281089;74281089;74281089;74281329;74281329;74281329;74281329;74281527;74281527;74281527;74281527;74281736;74281736;74281736;74281736;74282027;74282027;74282027;74282027;74282411;74282411;74282411;74282411;74283094;74283094;74283094;74283094;74283886;74283886;74283886;74283886;74284174;74284174;74284503;74284503	74280309;74280309;74280309;74280309;74280937;74280937;74280937;74280937;74281179;74281179;74281179;74281179;74281432;74281432;74281432;74281432;74281642;74281642;74281642;74281642;74281819;74281819;74281819;74281819;74282171;74282171;74282171;74282171;74282550;74282550;74282550;74282550;74283213;74283213;74283213;74283213;74284044;74284041;74284041;74284044;74284472;74284471;74284738;74284738	-;-;-;-;-;-;-;-;-;-;-;-;-;-;-;-;-;-;-;-;-;-;-;-;-;-;-;-;-;-;-;-;-;-;-;-;-;-;-;-;-;-;-;-	2119	1954	4931	4218	1024	1997	3646	2111	2658	2435	2111	2306	2892	2435	2319	1166	3054	1813	1626	1779	1982	1848	1195	3985	2447	2650	2783	1551	2790	2257	2782	2157	2112	2583	2227	1921	2744
Aanat	chr11;chr11;chr11;chr11;chr11;chr11;chr11;chr11;chr11;chr11;chr11;chr11;chr11;chr11;chr11;chr11;chr11	116591721;116591721;116593687;116593687;116595576;116595576;116595576;116595576;116596126;116596126;116596126;116596126;116596551;116596551;116596789;116596789;116596789	116592722;116592722;116593774;116593774;116595793;116595793;116595793;116595793;116596280;116596280;116596280;116596563;116596652;116596652;116597680;116597680;116597680	+;+;+;+;+;+;+;+;+;+;+;+;+;+;+;+;+	2727	2	1	5	1	8	5	11	4	21	4	14	14	18	21	10	37	27	30	21	41	26	14	16	23	7	0	32	29	13	8	35	25	16	14	9	31
Aar2	chr2;chr2;chr2;chr2;chr2;chr2;chr2;chr2;chr2;chr2;chr2;chr2;chr2;chr2	156547559;156547576;156547576;156549852;156549885;156550649;156550649;156550649;156555827;156555827;156555827;156566865;156566865;156566865	156547883;156547883;156547883;156550027;156550027;156551449;156551449;156551449;156556056;156556056;156556056;156568972;156568972;156568160	+;+;+;+;+;+;+;+;+;+;+;+;+;+	3640	478	2970	1380	800	1658	765	1231	1012	1414	543	619	1384	985	928	568	897	916	767	744	1005	981	767	1049	1076	1119	1189	1339	1227	1036	1279	1402	1182	1471	1209	1614	957
Aard	chr15;chr15	52040107;52044799	52040530;52045722	+;+	1348	27	93	34	40	26	18	17	30	25	15	19	11	37	22	33	10	22	9	25	12	14	12	19	31	24	1	18	33	14	0	26	32	13	19	14	12
Aars	chr8;chr8;chr8;chr8;chr8;chr8;chr8;chr8;chr8;chr8;chr8;chr8;chr8;chr8;chr8;chr8;chr8;chr8;chr8;chr8;chr8;chr8;chr8;chr8;chr8;chr8;chr8;chr8;chr8;chr8;chr8;chr8;chr8;chr8;chr8;chr8;chr8;chr8;chr8;chr8;chr8;chr8;chr8;chr8;chr8;chr8;chr8;chr8;chr8;chr8;chr8;chr8;chr8;chr8;chr8;chr8;chr8;chr8;chr8;chr8;chr8;chr8;chr8;chr8;chr8;chr8;chr8;chr8;chr8;chr8;chr8;chr8;chr8;chr8;chr8;chr8;chr8;chr8;chr8;chr8…	111027827;111033123;111033149;111033640;111033640;111033680;111033842;111033921;111034207;111036909;111036909;111036909;111036909;111036909;111040132;111040132;111040132;111040132;111040132;111040597;111040597;111040597;111040597;111040597;111041478;111041478;111041478;111041478;111041478;111042241;111042241;111042241;111042241;111042241;111042663;111042663;111042663;111042663;111042663;111043233…	111027915;111033541;111033541;111033908;111034263;111033908;111034263;111033944;111034263;111037073;111037073;111037073;111037073;111037073;111040320;111040320;111040320;111040320;111040320;111040742;111040742;111040742;111040742;111040742;111041669;111041669;111041669;111041669;111041669;111042385;111042385;111042385;111042385;111042385;111042808;111042808;111042808;111042808;111042808;111043341…	+;+;+;+;+;+;+;+;+;+;+;+;+;+;+;+;+;+;+;+;+;+;+;+;+;+;+;+;+;+;+;+;+;+;+;+;+;+;+;+;+;+;+;+;+;+;+;+;+;+;+;+;+;+;+;+;+;+;+;+;+;+;+;+;+;+;+;+;+;+;+;+;+;+;+;+;+;+;+;+;+;+;+;+;+;+;+;+;+;+;+;+;+;+;+;+;+;+;+;+;+;+;+;+;+;+;+;+;+	4425	1228	11242	4212	2659	4034	4814	4935	3238	4559	2798	4118	4395	4126	3970	2855	4072	3390	3107	3696	4013	4302	3819	4631	4500	4668	4711	4315	4399	4558	5187	4896	4641	5747	4084	6826	3476
Aars2	chr17;chr17;chr17;chr17;chr17;chr17;chr17;chr17;chr17;chr17;chr17;chr17;chr17;chr17;chr17;chr17;chr17;chr17;chr17;chr17;chr17;chr17;chr17;chr17;chr17;chr17;chr17;chr17;chr17;chr17;chr17;chr17;chr17;chr17;chr17;chr17;chr17;chr17;chr17;chr17;chr17;chr17;chr17;chr17;chr17;chr17;chr17;chr17;chr17;chr17;chr17;chr17;chr17;chr17;chr17;chr17;chr17;chr17;chr17;chr17;chr17;chr17;chr17;chr17;chr17;chr17;chr…	45506807;45506841;45506845;45506969;45507519;45507519;45507519;45507519;45508481;45508481;45508481;45508481;45508865;45508865;45508865;45508865;45509396;45509396;45509396;45509396;45509551;45514492;45514492;45514492;45514492;45514785;45514785;45514785;45514923;45514923;45515245;45515245;45515245;45515400;45515400;45515400;45515400;45515400;45515945;45515945;45515945;45515945;45515945;45516453;455…	45507081;45507081;45507081;45507081;45507710;45507710;45507710;45507710;45508626;45508626;45508626;45508626;45509032;45509032;45509032;45509032;45509540;45509540;45509540;45509540;45509687;45514637;45514637;45514637;45514637;45514893;45514893;45514893;45515283;45515283;45515283;45515283;45515283;45515511;45515511;45515511;45515511;45515511;45516078;45516078;45516078;45516078;45516078;45516597;455…	+;+;+;+;+;+;+;+;+;+;+;+;+;+;+;+;+;+;+;+;+;+;+;+;+;+;+;+;+;+;+;+;+;+;+;+;+;+;+;+;+;+;+;+;+;+;+;+;+;+;+;+;+;+;+;+;+;+;+;+;+;+;+;+;+;+;+;+;+;+;+;+;+;+;+;+;+;+;+;+;+;+;+;+;+;+;+;+;+;+;+;+;+;+;+;+;+;+;+;+;+;+;+	3850	347	1011	688	214	313	955	688	273	637	295	397	537	555	495	235	398	373	327	403	464	424	323	522	521	534	561	695	515	464	531	567	826	1148	779	1008	1143
Aarsd1	chr11;chr11;chr11;chr11;chr11;chr11;chr11;chr11;chr11;chr11;chr11;chr11;chr11;chr11;chr11;chr11;chr11;chr11;chr11;chr11;chr11;chr11;chr11;chr11	101406665;101406839;101408131;101408131;101409653;101409653;101410114;101410114;101410354;101410354;101410761;101410761;101411083;101411083;101411294;101411294;101411940;101411940;101413937;101413937;101417103;101417103;101417350;101417350	101407024;101407024;101408225;101408225;101409707;101409707;101410205;101410205;101410420;101410420;101410891;101410891;101411199;101411224;101411450;101411450;101411997;101411997;101414096;101414096;101417234;101417234;101417433;101417400	-;-;-;-;-;-;-;-;-;-;-;-;-;-;-;-;-;-;-;-;-;-;-;-	1533	465	3262	901	918	1050	1200	1175	861	1272	757	1091	1084	939	818	470	1015	616	576	561	600	611	816	752	1088	1292	1356	661	1168	1028	1186	744	1099	1354	725	860	1318
Aasdh	chr5;chr5;chr5;chr5;chr5;chr5;chr5;chr5;chr5;chr5;chr5;chr5;chr5;chr5;chr5;chr5;chr5;chr5;chr5;chr5;chr5;chr5;chr5;chr5;chr5;chr5;chr5;chr5;chr5;chr5;chr5;chr5;chr5;chr5;chr5;chr5;chr5;chr5;chr5;chr5;chr5;chr5;chr5;chr5;chr5;chr5;chr5;chr5;chr5;chr5;chr5;chr5;chr5;chr5;chr5;chr5;chr5;chr5;chr5;chr5;chr5;chr5;chr5;chr5;chr5;chr5;chr5;chr5;chr5;chr5;chr5;chr5;chr5;chr5;chr5;chr5;chr5;chr5;chr5;chr5…	76873659;76873659;76873659;76873659;76873659;76873659;76873659;76873659;76873659;76873659;76873659;76873659;76873659;76873659;76873659;76873659;76874149;76874165;76875935;76876291;76876332;76876538;76876542;76876542;76877527;76877527;76877527;76877527;76877527;76877527;76877527;76877527;76877527;76877527;76877527;76877527;76877527;76877527;76877527;76877827;76877827;76877827;76878404;76878404;768…	76876678;76876422;76877658;76876422;76876422;76876422;76876678;76877988;76876422;76878212;76873897;76873897;76876422;76876422;76876422;76876422;76876422;76876422;76876422;76876422;76876422;76876678;76876678;76876678;76877658;76877658;76877658;76877658;76877658;76877658;76877658;76877658;76878212;76877658;76877658;76877658;76877658;76877658;76877658;76877988;76877988;76877988;76878526;76878526;768…	-;-;-;-;-;-;-;-;-;-;-;-;-;-;-;-;-;-;-;-;-;-;-;-;-;-;-;-;-;-;-;-;-;-;-;-;-;-;-;-;-;-;-;-;-;-;-;-;-;-;-;-;-;-;-;-;-;-;-;-;-;-;-;-;-;-;-;-;-;-;-;-;-;-;-;-;-;-;-;-;-;-;-;-;-;-;-;-;-;-;-;-;-;-;-;-;-;-;-;-;-;-;-;-;-;-;-;-;-;-;-;-;-;-;-;-;-;-;-;-;-;-;-;-;-;-;-;-;-;-;-;-;-;-;-;-;-;-;-;-;-;-;-;-;-;-;-;-;-;-;-;-;-;-;-;-;-;-;-;-;-;-;-;-;-;-;-;-;-;-;-;-;-;-;-;-;-;-;-;-;-;-;-;-;-;-;-;-;-;-;-;-;-;-;-;-;-;-;-;-…	7760	1029	432	395	1191	732	632	1123	418	448	1364	584	573	754	834	681	729	887	823	575	669	652	904	501	483	438	580	879	557	430	446	617	415	694	750	657	1492
Aasdhppt	chr9;chr9;chr9;chr9;chr9;chr9;chr9;chr9;chr9;chr9;chr9;chr9;chr9;chr9;chr9;chr9;chr9;chr9;chr9;chr9;chr9;chr9;chr9;chr9;chr9;chr9;chr9;chr9;chr9;chr9;chr9;chr9;chr9;chr9;chr9;chr9;chr9;chr9	4294793;4294793;4294793;4294793;4295957;4295957;4295957;4299298;4299298;4299298;4299298;4299298;4299298;4299298;4302470;4302470;4302470;4302470;4302470;4302470;4302470;4303094;4303094;4303094;4303094;4308694;4308694;4308694;4308734;4308734;4308734;4309254;4309254;4309254;4309254;4309288;4309288;4309288	4296839;4296839;4296839;4296839;4296839;4296839;4296839;4299369;4299369;4299369;4299369;4299369;4299369;4299369;4302631;4302631;4302631;4302631;4302631;4302631;4302631;4303215;4303215;4303215;4303215;4308919;4308919;4308919;4308919;4308919;4308919;4309540;4309462;4309494;4309494;4309462;4309494;4309494	-;-;-;-;-;-;-;-;-;-;-;-;-;-;-;-;-;-;-;-;-;-;-;-;-;-;-;-;-;-;-;-;-;-;-;-;-;-	2916	1824	985	1158	1330	1610	529	861	1888	463	2119	625	1014	955	1080	1150	1560	1422	1246	907	1149	1324	1276	1609	1267	1298	1263	1721	1068	1293	1423	1270	1044	1252	692	758	1930
Aass	chr6;chr6;chr6;chr6;chr6;chr6;chr6;chr6;chr6;chr6;chr6;chr6;chr6;chr6;chr6;chr6;chr6;chr6;chr6;chr6;chr6;chr6;chr6;chr6	23072173;23074528;23075162;23075741;23077079;23078828;23091199;23092265;23092464;23093896;23094190;23096826;23097143;23107140;23107617;23109427;23113426;23113676;23114841;23115088;23118670;23120877;23122513;23132881	23073090;23074704;23075250;23075856;23077174;23078995;23091339;23092373;23092574;23094022;23094311;23096893;23097202;23107251;23107739;23109575;23113553;23113754;23114987;23115155;23118754;23121053;23122737;23132986	-;-;-;-;-;-;-;-;-;-;-;-;-;-;-;-;-;-;-;-;-;-;-;-	3701	60	145	34	75	37	21	16	17	5	10	16	22	8	8	4	13	1	1	26	8	8	10	3	9	13	0	20	11	14	41	40	10	43	30	51	30
Aatf	chr11;chr11;chr11;chr11;chr11;chr11;chr11;chr11;chr11;chr11;chr11;chr11;chr11;chr11;chr11;chr11;chr11;chr11;chr11;chr11;chr11;chr11;chr11;chr11;chr11;chr11;chr11;chr11;chr11;chr11;chr11;chr11;chr11;chr11;chr11;chr11;chr11;chr11;chr11;chr11;chr11;chr11;chr11;chr11;chr11;chr11;chr11;chr11;chr11;chr11;chr11;chr11;chr11;chr11;chr11;chr11;chr11;chr11;chr11;chr11;chr11;chr11;chr11;chr11;chr11;chr11;chr…	84422856;84422857;84422857;84422857;84435734;84435734;84442566;84442566;84442566;84442566;84445627;84445627;84445627;84445627;84449120;84449120;84449120;84449120;84462483;84467461;84467461;84467461;84467461;84467461;84470564;84470564;84470564;84470564;84470564;84471088;84471088;84471088;84471088;84471088;84473052;84473052;84473052;84473052;84473052;84473085;84491463;84509659;84509659;84509659;845…	84423019;84423019;84423019;84432943;84435899;84435899;84442637;84442637;84442637;84442637;84445707;84445707;84445707;84445707;84449187;84449187;84449187;84449187;84463076;84467544;84467544;84467544;84467544;84467544;84470728;84470728;84470728;84470728;84470728;84471286;84471286;84471286;84471286;84471286;84473166;84473166;84473166;84473166;84473166;84473166;84492123;84509796;84509796;84509796;845…	-;-;-;-;-;-;-;-;-;-;-;-;-;-;-;-;-;-;-;-;-;-;-;-;-;-;-;-;-;-;-;-;-;-;-;-;-;-;-;-;-;-;-;-;-;-;-;-;-;-;-;-;-;-;-;-;-;-;-;-;-;-;-;-;-;-;-;-;-;-	13209	1461	1298	491	2493	1633	527	1420	788	857	1134	759	963	969	984	678	908	899	887	683	759	766	902	652	549	477	538	669	527	457	518	443	615	577	619	516	959
Aatk	chr11;chr11;chr11;chr11;chr11;chr11;chr11;chr11;chr11;chr11;chr11;chr11;chr11;chr11;chr11;chr11;chr11;chr11;chr11;chr11;chr11;chr11;chr11;chr11;chr11;chr11;chr11;chr11;chr11;chr11;chr11;chr11;chr11;chr11;chr11;chr11;chr11;chr11;chr11;chr11;chr11;chr11;chr11;chr11;chr11;chr11;chr11;chr11;chr11;chr11;chr11;chr11;chr11;chr11;chr11;chr11;chr11;chr11;chr11;chr11;chr11;chr11;chr11;chr11;chr11;chr11;chr…	120007311;120007311;120007311;120007311;120007311;120007311;120007313;120007313;120007313;120009275;120009275;120009275;120009607;120009607;120009607;120009607;120009607;120009607;120009607;120009607;120009607;120009834;120009834;120009834;120009834;120009834;120009834;120009834;120009834;120009834;120010842;120012723;120012723;120012723;120012723;120012723;120012723;120012723;120012723;120012723…	120009475;120009475;120009475;120009475;120009475;120009475;120008444;120008444;120008444;120009475;120009475;120009475;120009754;120009754;120009754;120009754;120009754;120009754;120009754;120009754;120009754;120012426;120012426;120012426;120010531;120012426;120012426;120012426;120012426;120012335;120012426;120012872;120012872;120012872;120012872;120012872;120012872;120012872;120012872;120012872…	-;-;-;-;-;-;-;-;-;-;-;-;-;-;-;-;-;-;-;-;-;-;-;-;-;-;-;-;-;-;-;-;-;-;-;-;-;-;-;-;-;-;-;-;-;-;-;-;-;-;-;-;-;-;-;-;-;-;-;-;-;-;-;-;-;-;-;-;-;-;-;-;-;-;-;-;-;-;-;-;-;-;-;-;-;-;-;-;-;-;-;-;-;-;-;-;-;-;-;-;-;-;-;-;-;-;-;-;-;-;-;-;-;-	6785	108	41	92	67	204	276	524	252	710	227	471	615	677	534	107	497	281	242	436	451	294	240	465	655	501	759	842	360	641	707	1885	1781	1658	2071	2515	1815
AB124611	chr9;chr9;chr9;chr9;chr9;chr9;chr9;chr9;chr9;chr9;chr9;chr9;chr9;chr9;chr9;chr9;chr9;chr9;chr9;chr9;chr9;chr9;chr9;chr9;chr9;chr9;chr9;chr9;chr9;chr9;chr9;chr9;chr9;chr9;chr9;chr9;chr9	21526157;21526175;21526175;21526175;21526177;21526177;21528763;21528763;21528763;21528763;21528763;21528763;21535908;21535908;21535908;21539087;21539087;21539087;21539087;21539087;21539087;21539842;21539842;21539842;21539842;21539842;21539842;21540586;21540586;21540586;21540586;21540586;21540586;21541800;21541800;21544677;21544677	21526307;21526307;21526307;21526307;21526307;21526307;21529083;21529083;21529083;21529083;21529083;21529083;21535997;21535997;21535997;21539114;21539114;21539114;21539114;21539114;21539114;21539885;21539885;21540267;21539885;21540267;21539885;21540623;21540623;21540621;21540623;21540613;21540623;21542098;21542098;21545331;21545331	+;+;+;+;+;+;+;+;+;+;+;+;+;+;+;+;+;+;+;+;+;+;+;+;+;+;+;+;+;+;+;+;+;+;+;+;+	2008	88	13	44	54	49	87	36	59	27	25	35	22	25	38	13	15	29	43	25	18	25	24	15	15	5	1	11	27	6	0	19	11	11	7	5	7
Abat	chr16;chr16;chr16;chr16;chr16;chr16;chr16;chr16;chr16;chr16;chr16;chr16;chr16;chr16;chr16;chr16;chr16;chr16;chr16;chr16;chr16;chr16;chr16;chr16;chr16;chr16;chr16;chr16;chr16;chr16;chr16	8513429;8513429;8572836;8572836;8578231;8578231;8581899;8581899;8582737;8582737;8588886;8588886;8600910;8600910;8602286;8602286;8603470;8603470;8603689;8603689;8605512;8605512;8608856;8608856;8611127;8613983;8613983;8615890;8615890;8618505;8618505	8513574;8513574;8572950;8572950;8578328;8578328;8581928;8581928;8582854;8582854;8588935;8588935;8600990;8600990;8602378;8602378;8603532;8603532;8603752;8603752;8605660;8605660;8608993;8608993;8611294;8614129;8614129;8616001;8616001;8621568;8621568	+;+;+;+;+;+;+;+;+;+;+;+;+;+;+;+;+;+;+;+;+;+;+;+;+;+;+;+;+;+;+	4636	2955	334	1282	2005	3426	1949	4145	2867	4023	3124	2527	2450	3247	3523	1848	2271	2757	3039	2554	2030	2184	1973	2450	1867	1714	2214	3659	2084	1531	1795	3817	3742	2451	2488	3307	1580
Abca1	chr4;chr4;chr4;chr4;chr4;chr4;chr4;chr4;chr4;chr4;chr4;chr4;chr4;chr4;chr4;chr4;chr4;chr4;chr4;chr4;chr4;chr4;chr4;chr4;chr4;chr4;chr4;chr4;chr4;chr4;chr4;chr4;chr4;chr4;chr4;chr4;chr4;chr4;chr4;chr4;chr4;chr4;chr4;chr4;chr4;chr4;chr4;chr4;chr4;chr4;chr4;chr4;chr4;chr4;chr4;chr4;chr4;chr4;chr4;chr4;chr4;chr4;chr4;chr4;chr4;chr4;chr4;chr4;chr4;chr4;chr4;chr4;chr4;chr4;chr4;chr4;chr4;chr4;chr4;chr4…	53030789;53030796;53030796;53030796;53035337;53035337;53035337;53035337;53036262;53036262;53036262;53036262;53036873;53036873;53036873;53036873;53038157;53038157;53038157;53038157;53038619;53038619;53038619;53038619;53040719;53040719;53040719;53040719;53041539;53041539;53041539;53041539;53042314;53042314;53042314;53042314;53042664;53042664;53042664;53042664;53044115;53044115;53044115;53044115;530…	53034083;53034083;53034083;53034083;53035580;53035580;53035580;53035580;53036354;53036354;53036354;53036354;53036976;53036976;53036976;53036976;53038291;53038291;53038291;53038291;53038760;53038760;53038760;53038760;53040825;53040825;53040825;53040825;53041601;53041601;53041601;53041601;53042434;53042434;53042434;53042434;53042793;53042793;53042793;53042793;53044238;53044238;53044238;53044238;530…	-;-;-;-;-;-;-;-;-;-;-;-;-;-;-;-;-;-;-;-;-;-;-;-;-;-;-;-;-;-;-;-;-;-;-;-;-;-;-;-;-;-;-;-;-;-;-;-;-;-;-;-;-;-;-;-;-;-;-;-;-;-;-;-;-;-;-;-;-;-;-;-;-;-;-;-;-;-;-;-;-;-;-;-;-;-;-;-;-;-;-;-;-;-;-;-;-;-;-;-;-;-;-;-;-;-;-;-;-;-;-;-;-;-;-;-;-;-;-;-;-;-;-;-;-;-;-;-;-;-;-;-;-;-;-;-;-;-;-;-;-;-;-;-;-;-;-;-;-;-;-;-;-;-;-;-;-;-;-;-;-;-;-;-;-;-;-;-;-;-;-;-;-;-;-;-;-;-;-;-;-;-;-;-;-;-;-;-;-;-;-;-;-;-;-;-;-;-;-	10524	669	170	328	533	171	224	191	338	1255	638	841	1496	1106	1132	1906	2762	3755	3278	4943	5840	4935	4011	3987	1828	1541	1777	3626	2758	1690	1527	3472	4296	1464	989	2814	570
Abca12	chr1;chr1;chr1;chr1;chr1;chr1;chr1;chr1;chr1;chr1;chr1;chr1;chr1;chr1;chr1;chr1;chr1;chr1;chr1;chr1;chr1;chr1;chr1;chr1;chr1;chr1;chr1;chr1;chr1;chr1;chr1;chr1;chr1;chr1;chr1;chr1;chr1;chr1;chr1;chr1;chr1;chr1;chr1;chr1;chr1;chr1;chr1;chr1;chr1;chr1;chr1;chr1;chr1	71243090;71244732;71247132;71248345;71249855;71258091;71259358;71259789;71260781;71263412;71264724;71265862;71267429;71268182;71272364;71274413;71276071;71278812;71279375;71280341;71282802;71283945;71285578;71286459;71288538;71291332;71292414;71293381;71293601;71294727;71300920;71302631;71303466;71307036;71309768;71312561;71313959;71314478;71317100;71319873;71321400;71321595;71329164;71330247;713…	71243404;71244869;71247237;71248437;71249958;71258225;71259499;71259898;71260985;71263665;71264883;71265977;71267606;71268236;71272469;71274500;71276198;71278905;71279461;71280593;71282952;71284181;71285738;71286655;71288756;71291518;71292569;71293515;71293670;71295056;71301034;71302946;71303645;71307126;71309887;71312700;71314169;71314642;71317273;71319994;71321512;71321851;71329270;71330365;713…	-;-;-;-;-;-;-;-;-;-;-;-;-;-;-;-;-;-;-;-;-;-;-;-;-;-;-;-;-;-;-;-;-;-;-;-;-;-;-;-;-;-;-;-;-;-;-;-;-;-;-;-;-	8323	0	0	0	0	0	0	7	7	27	36	32	37	1	61	22	43	31	217	78	27	0	41	85	0	1	0	28	44	1	30	51	100	26	17	11	35
Abca13	chr11;chr11;chr11;chr11;chr11;chr11;chr11;chr11;chr11;chr11;chr11;chr11;chr11;chr11;chr11;chr11;chr11;chr11;chr11;chr11;chr11;chr11;chr11;chr11;chr11;chr11;chr11;chr11;chr11;chr11;chr11;chr11;chr11;chr11;chr11;chr11;chr11;chr11;chr11;chr11;chr11;chr11;chr11;chr11;chr11;chr11;chr11;chr11;chr11;chr11;chr11;chr11;chr11;chr11;chr11;chr11;chr11;chr11;chr11;chr11;chr11;chr11;chr11;chr11;chr11;chr11;chr…	9191942;9216158;9220772;9249590;9251359;9256170;9258461;9262004;9267457;9269130;9273885;9274679;9275014;9276911;9277830;9288418;9290268;9290618;9297082;9297082;9301260;9301260;9309016;9309016;9314479;9314479;9315350;9315350;9316126;9316126;9328047;9328047;9331540;9331540;9333165;9333165;9335131;9335131;9345940;9354826;9354826;9373273;9373273;9378214;9378214;9397741;9397741;9399135;9399135;9402146…	9192034;9216251;9220895;9249741;9251387;9256333;9258591;9262137;9267621;9269329;9274012;9274779;9275187;9277116;9277972;9288532;9294965;9294965;9298884;9298884;9301369;9301369;9309134;9309134;9314642;9314642;9315429;9315429;9316247;9316247;9328241;9328241;9331704;9331704;9333342;9333342;9335270;9335270;9346053;9354916;9354916;9373449;9373449;9378520;9378520;9397855;9397855;9399464;9399464;9402215…	+;+;+;+;+;+;+;+;+;+;+;+;+;+;+;+;+;+;+;+;+;+;+;+;+;+;+;+;+;+;+;+;+;+;+;+;+;+;+;+;+;+;+;+;+;+;+;+;+;+;+;+;+;+;+;+;+;+;+;+;+;+;+;+;+;+;+;+;+;+;+;+;+;+;+;+;+;+;+;+;+;+;+;+;+;+;+;+;+;+;+;+;+;+;+;+;+;+;+;+;+;+;+;+;+;+;+	16605	163	11	57	68	79	86	77	126	58	85	51	36	20	38	57	37	33	28	46	39	39	35	44	253	170	291	185	178	432	416	335	400	410	495	780	655
Abca14	chr7;chr7;chr7;chr7;chr7;chr7;chr7;chr7;chr7;chr7;chr7;chr7;chr7;chr7;chr7;chr7;chr7;chr7;chr7;chr7;chr7;chr7;chr7;chr7;chr7;chr7;chr7;chr7;chr7;chr7;chr7;chr7;chr7;chr7;chr7;chr7;chr7;chr7;chr7;chr7;chr7;chr7;chr7;chr7;chr7;chr7;chr7;chr7;chr7;chr7;chr7;chr7;chr7;chr7;chr7;chr7;chr7;chr7;chr7;chr7;chr7;chr7;chr7;chr7;chr7;chr7;chr7;chr7;chr7;chr7;chr7;chr7;chr7;chr7;chr7;chr7;chr7;chr7;chr7;chr7…	120203888;120203889;120203893;120203894;120203964;120204392;120206097;120207317;120207317;120207317;120207317;120207317;120207317;120207317;120207793;120207793;120207793;120207793;120207793;120207793;120207793;120211510;120211510;120211510;120211510;120211510;120211510;120211510;120212636;120212636;120212636;120212636;120212636;120212636;120212636;120216129;120216129;120216129;120216129;120216129…	120204059;120204059;120204059;120204059;120204059;120204476;120206351;120207438;120207438;120207438;120207438;120207438;120207438;120207438;120208042;120208042;120208042;120208042;120208042;120208042;120208042;120211637;120211637;120211637;120211637;120211637;120211637;120211637;120212795;120212795;120212795;120212795;120212795;120212795;120212795;120216388;120216388;120216388;120216388;120216388…	+;+;+;+;+;+;+;+;+;+;+;+;+;+;+;+;+;+;+;+;+;+;+;+;+;+;+;+;+;+;+;+;+;+;+;+;+;+;+;+;+;+;+;+;+;+;+;+;+;+;+;+;+;+;+;+;+;+;+;+;+;+;+;+;+;+;+;+;+;+;+;+;+;+;+;+;+;+;+;+;+;+;+;+;+;+;+;+;+;+;+;+;+;+;+;+;+;+;+;+;+;+;+;+;+;+;+;+;+;+;+;+;+;+;+;+;+;+;+;+;+;+;+;+;+;+;+;+;+;+;+;+;+;+;+;+;+;+;+;+;+;+;+;+;+;+;+;+;+;+;+;+;+;+;+;+;+;+;+;+;+;+;+;+;+;+;+;+;+;+;+;+;+;+;+;+;+;+;+;+;+;+;+;+;+;+;+;+;+;+;+;+;+;+;+;+;+	5923	0	0	0	0	6	0	1	1	12	0	0	1	1	3	7	0	0	1	7	0	3	0	0	0	0	0	0	0	1	0	0	1	0	0	1	0
Abca15	chr7;chr7;chr7;chr7;chr7;chr7;chr7;chr7;chr7;chr7;chr7;chr7;chr7;chr7;chr7;chr7;chr7;chr7;chr7;chr7;chr7;chr7;chr7;chr7;chr7;chr7;chr7;chr7;chr7;chr7;chr7;chr7;chr7;chr7;chr7;chr7;chr7;chr7;chr7;chr7;chr7;chr7;chr7;chr7;chr7;chr7;chr7;chr7;chr7;chr7;chr7;chr7;chr7;chr7;chr7;chr7;chr7;chr7;chr7;chr7;chr7	120328486;120328684;120332150;120332150;120332586;120332586;120335128;120335128;120337167;120337167;120339989;120339989;120340541;120340541;120341165;120341165;120345243;120345243;120345976;120345976;120350757;120350757;120354462;120354462;120359666;120359666;120360868;120360868;120361345;120361345;120365756;120365756;120369136;120373694;120373694;120374865;120374865;120382260;120382260;120382646…	120328824;120328824;120332230;120332230;120332850;120332850;120335255;120335255;120337317;120337317;120340248;120340248;120340657;120340657;120341282;120341282;120345416;120345416;120346154;120346154;120350891;120350891;120354591;120354591;120359820;120359820;120361023;120361023;120361555;120361555;120365906;120365906;120369234;120373847;120373847;120375156;120375156;120382506;120382506;120382850…	+;+;+;+;+;+;+;+;+;+;+;+;+;+;+;+;+;+;+;+;+;+;+;+;+;+;+;+;+;+;+;+;+;+;+;+;+;+;+;+;+;+;+;+;+;+;+;+;+;+;+;+;+;+;+;+;+;+;+;+;+	5533	0	0	0	0	0	1	0	0	0	0	5	1	0	0	0	0	0	0	8	0	1	0	0	0	0	0	0	0	2	0	0	0	0	0	0	0
Abca16	chr7;chr7;chr7;chr7;chr7;chr7;chr7;chr7;chr7;chr7;chr7;chr7;chr7;chr7;chr7;chr7;chr7;chr7;chr7;chr7;chr7;chr7;chr7;chr7;chr7;chr7;chr7;chr7;chr7;chr7;chr7;chr7;chr7;chr7;chr7;chr7;chr7;chr7;chr7;chr7;chr7;chr7;chr7;chr7;chr7;chr7;chr7;chr7;chr7;chr7;chr7;chr7;chr7;chr7;chr7;chr7;chr7;chr7;chr7;chr7;chr7;chr7;chr7;chr7;chr7;chr7;chr7;chr7;chr7;chr7;chr7;chr7;chr7;chr7;chr7;chr7;chr7;chr7;chr7;chr7…	120409647;120421687;120421701;120423703;120423703;120427130;120427130;120431108;120431108;120431108;120433343;120433343;120433343;120435836;120435836;120435836;120436650;120436650;120439169;120439169;120439169;120452957;120452957;120452959;120457051;120457051;120457051;120465685;120465685;120465685;120475421;120475421;120475447;120477214;120477214;120477214;120477708;120477708;120477708;120479721…	120409766;120421795;120421795;120423955;120423955;120427257;120427257;120431249;120431249;120431249;120433602;120433602;120433602;120435946;120435952;120435952;120436767;120436767;120439342;120439342;120439342;120453138;120453138;120453138;120457185;120457185;120457185;120465831;120465802;120465802;120475575;120475575;120475575;120477369;120477369;120477369;120477918;120477918;120477918;120479871…	+;+;+;+;+;+;+;+;+;+;+;+;+;+;+;+;+;+;+;+;+;+;+;+;+;+;+;+;+;+;+;+;+;+;+;+;+;+;+;+;+;+;+;+;+;+;+;+;+;+;+;+;+;+;+;+;+;+;+;+;+;+;+;+;+;+;+;+;+;+;+;+;+;+;+;+;+;+;+;+;+;+;+;+;+;+;+	5333	1	3	1	0	0	0	1	0	0	0	1	1	0	0	4	0	0	0	7	1	0	1	1	0	0	0	2	0	3	0	3	1	2	2	1	2
Abca17	chr17;chr17;chr17;chr17;chr17;chr17;chr17;chr17;chr17;chr17;chr17;chr17;chr17;chr17;chr17;chr17;chr17;chr17;chr17;chr17;chr17;chr17;chr17;chr17;chr17;chr17;chr17;chr17;chr17;chr17;chr17;chr17;chr17;chr17;chr17;chr17;chr17;chr17;chr17;chr17;chr17;chr17;chr17;chr17;chr17;chr17;chr17;chr17;chr17;chr17;chr17;chr17;chr17;chr17;chr17;chr17;chr17;chr17;chr17;chr17;chr17;chr17;chr17;chr17;chr17;chr17;chr…	24264258;24264258;24264258;24264258;24264258;24264258;24264274;24264279;24264279;24264279;24264279;24264279;24264279;24264456;24265204;24265204;24265204;24265204;24265204;24265204;24265204;24265204;24265204;24265204;24265204;24265204;24265204;24265204;24265208;24265423;24265423;24265423;24265423;24265423;24265423;24265423;24265423;24265423;24265423;24265423;24265423;24265423;24265864;24265864;242…	24264542;24264542;24264542;24264542;24264542;24264542;24264542;24264542;24264542;24264542;24264542;24264542;24264542;24264542;24265277;24265277;24265277;24265277;24265277;24265277;24265277;24265277;24265277;24265277;24265277;24265277;24265277;24265277;24265277;24265495;24265613;24265613;24265613;24265613;24265613;24265613;24265613;24265613;24265613;24265613;24265613;24265613;24266034;24266034;242…	-;-;-;-;-;-;-;-;-;-;-;-;-;-;-;-;-;-;-;-;-;-;-;-;-;-;-;-;-;-;-;-;-;-;-;-;-;-;-;-;-;-;-;-;-;-;-;-;-;-;-;-;-;-;-;-;-;-;-;-;-;-;-;-;-;-;-;-;-;-;-;-;-;-;-;-;-;-;-;-;-;-;-;-;-;-;-;-;-;-;-;-;-;-;-;-;-;-;-;-;-;-;-;-;-;-;-;-;-;-;-;-;-;-;-;-;-;-;-;-;-;-;-;-;-;-;-;-;-;-;-;-;-;-;-;-;-;-;-;-;-;-;-;-;-;-;-;-;-;-;-;-;-;-;-;-;-;-;-;-;-;-;-;-;-;-;-;-;-;-;-;-;-;-;-;-;-;-;-;-;-;-;-;-;-;-;-;-;-;-;-;-;-;-;-;-;-;-;-;-…	8358	2	4	4	9	1	4	14	8	12	12	11	6	13	15	23	15	1	30	28	8	13	10	22	1	11	0	15	7	7	1	11	13	3	5	1	6
Abca2	chr2;chr2;chr2;chr2;chr2;chr2;chr2;chr2;chr2;chr2;chr2;chr2;chr2;chr2;chr2;chr2;chr2;chr2;chr2;chr2;chr2;chr2;chr2;chr2;chr2;chr2;chr2;chr2;chr2;chr2;chr2;chr2;chr2;chr2;chr2;chr2;chr2;chr2;chr2;chr2;chr2;chr2;chr2;chr2;chr2;chr2;chr2;chr2;chr2;chr2;chr2;chr2;chr2;chr2;chr2;chr2;chr2;chr2;chr2;chr2;chr2;chr2;chr2;chr2;chr2;chr2;chr2;chr2;chr2;chr2;chr2;chr2;chr2;chr2;chr2;chr2;chr2;chr2;chr2;chr2…	25428604;25428674;25428711;25428842;25428842;25428842;25428842;25428842;25431940;25431940;25431940;25431940;25431996;25431996;25431996;25431996;25432384;25432384;25432384;25432384;25432384;25433098;25433098;25433098;25433098;25433098;25433098;25433098;25433098;25433294;25433294;25433294;25433294;25433294;25433294;25433294;25433294;25433682;25433682;25433682;25433682;25433682;25433682;25433682;254…	25428835;25428835;25428835;25431411;25431411;25430934;25430934;25430934;25432089;25432089;25432089;25432089;25432089;25432089;25432089;25432089;25432386;25432386;25432386;25432386;25432386;25433209;25433209;25433209;25433209;25433209;25433209;25433209;25433209;25433457;25433457;25433457;25433457;25433457;25433457;25433457;25433457;25433809;25433809;25433809;25433809;25433809;25433809;25433809;254…	+;+;+;+;+;+;+;+;+;+;+;+;+;+;+;+;+;+;+;+;+;+;+;+;+;+;+;+;+;+;+;+;+;+;+;+;+;+;+;+;+;+;+;+;+;+;+;+;+;+;+;+;+;+;+;+;+;+;+;+;+;+;+;+;+;+;+;+;+;+;+;+;+;+;+;+;+;+;+;+;+;+;+;+;+;+;+;+;+;+;+;+;+;+;+;+;+;+;+;+;+;+;+;+;+;+;+;+;+;+;+;+;+;+;+;+;+;+;+;+;+;+;+;+;+;+;+;+;+;+;+;+;+;+;+;+;+;+;+;+;+;+;+;+;+;+;+;+;+;+;+;+;+;+;+;+;+;+;+;+;+;+;+;+;+;+;+;+;+;+;+;+;+;+;+;+;+;+;+;+;+;+;+;+;+;+;+;+;+;+;+;+;+;+;+;+;+;+;+;+…	10765	1308	1316	1935	527	986	1919	1834	857	3269	1016	2504	2466	3375	3261	1167	2912	2959	2493	2294	2881	2962	2881	2526	2187	1890	2093	4290	1726	2026	2171	4704	4257	3078	4558	5434	3520
Abca3	chr17;chr17;chr17;chr17;chr17;chr17;chr17;chr17;chr17;chr17;chr17;chr17;chr17;chr17;chr17;chr17;chr17;chr17;chr17;chr17;chr17;chr17;chr17;chr17;chr17;chr17;chr17;chr17;chr17;chr17;chr17;chr17;chr17;chr17;chr17;chr17;chr17;chr17;chr17;chr17;chr17;chr17;chr17;chr17;chr17;chr17;chr17;chr17;chr17;chr17;chr17;chr17;chr17;chr17;chr17;chr17;chr17;chr17;chr17;chr17;chr17;chr17;chr17;chr17;chr17;chr17;chr…	24352023;24352023;24352025;24352058;24357919;24357919;24357919;24360888;24360888;24360888;24360888;24362935;24364477;24364477;24364477;24364477;24364693;24364693;24364693;24364693;24366086;24366086;24366086;24366086;24366768;24366768;24366768;24366768;24374244;24374244;24374244;24374244;24376364;24376364;24376364;24376364;24376665;24376665;24376665;24376665;24377686;24377686;24377686;24377686;243…	24352251;24352251;24352251;24352251;24357991;24357991;24357991;24361089;24361089;24361089;24361089;24363033;24364586;24364586;24364586;24364586;24364957;24364957;24364957;24364957;24366213;24366213;24366213;24366213;24366933;24366933;24366933;24366933;24374503;24374503;24374503;24374503;24376480;24376480;24376480;24376480;24376785;24376785;24376785;24376785;24377859;24377859;24377859;24377859;243…	+;+;+;+;+;+;+;+;+;+;+;+;+;+;+;+;+;+;+;+;+;+;+;+;+;+;+;+;+;+;+;+;+;+;+;+;+;+;+;+;+;+;+;+;+;+;+;+;+;+;+;+;+;+;+;+;+;+;+;+;+;+;+;+;+;+;+;+;+;+;+;+;+;+;+;+;+;+;+;+;+;+;+;+;+;+;+;+;+;+;+;+;+;+;+;+;+;+;+;+;+;+;+;+;+;+;+;+;+;+;+;+;+;+;+;+;+;+;+;+;+;+;+;+;+;+;+;+;+;+;+;+	6603	871	915	718	1134	2019	2144	3445	1528	2604	1250	1446	2886	2163	2352	1175	2351	2268	1905	1707	1955	2297	1692	2704	1879	1927	1837	3617	894	1863	2165	3803	1600	1220	2747	1932	2229
Abca4	chr3;chr3;chr3;chr3;chr3;chr3;chr3;chr3;chr3;chr3;chr3;chr3;chr3;chr3;chr3;chr3;chr3;chr3;chr3;chr3;chr3;chr3;chr3;chr3;chr3;chr3;chr3;chr3;chr3;chr3;chr3;chr3;chr3;chr3;chr3;chr3;chr3;chr3;chr3;chr3;chr3;chr3;chr3;chr3;chr3;chr3;chr3;chr3;chr3;chr3;chr3;chr3;chr3;chr3;chr3;chr3;chr3;chr3;chr3;chr3;chr3;chr3;chr3;chr3;chr3;chr3;chr3;chr3;chr3;chr3;chr3;chr3;chr3;chr3;chr3;chr3;chr3;chr3;chr3;chr3…	122043891;122044443;122044443;122044443;122044443;122044460;122052902;122052902;122052902;122052902;122052902;122052902;122054192;122054192;122054192;122054192;122054192;122054192;122055318;122055318;122055318;122055318;122055318;122055318;122062572;122062572;122062572;122062572;122062572;122062572;122068965;122068965;122068965;122068965;122068965;122068965;122074107;122080908;122080908;122080908…	122044389;122044612;122044612;122044612;122044612;122044612;122052995;122052995;122052995;122052995;122052995;122052995;122054333;122054333;122054333;122054333;122054333;122054333;122055457;122055457;122055457;122055457;122055457;122055457;122062699;122062699;122062699;122062699;122062699;122062699;122069162;122069162;122069162;122069162;122069162;122069162;122074589;122080997;122080997;122080997…	+;+;+;+;+;+;+;+;+;+;+;+;+;+;+;+;+;+;+;+;+;+;+;+;+;+;+;+;+;+;+;+;+;+;+;+;+;+;+;+;+;+;+;+;+;+;+;+;+;+;+;+;+;+;+;+;+;+;+;+;+;+;+;+;+;+;+;+;+;+;+;+;+;+;+;+;+;+;+;+;+;+;+;+;+;+;+;+;+;+;+;+;+;+;+;+;+;+;+;+;+;+;+;+;+;+;+;+;+;+;+;+;+;+;+;+;+;+;+;+;+;+;+;+;+;+;+;+;+;+;+;+;+;+;+;+;+;+;+;+;+;+;+;+;+;+;+;+;+;+;+;+;+;+;+;+;+;+;+;+;+;+;+;+;+;+;+;+;+;+;+;+;+;+;+;+;+;+;+;+;+;+;+;+;+;+;+;+;+;+;+;+;+;+;+;+;+;+;+;+…	9606	552	1913	791	131	144	168	168	215	435	624	753	1972	1017	1283	1919	5106	3157	2889	4678	5077	6697	9500	7642	34521	31898	35670	34149	24734	54832	58069	43639	32014	62456	60085	58316	67540
Abca5	chr11;chr11;chr11;chr11;chr11;chr11;chr11;chr11;chr11;chr11;chr11;chr11;chr11;chr11;chr11;chr11;chr11;chr11;chr11;chr11;chr11;chr11;chr11;chr11;chr11;chr11;chr11;chr11;chr11;chr11;chr11;chr11;chr11;chr11;chr11;chr11;chr11;chr11;chr11;chr11;chr11;chr11;chr11;chr11;chr11;chr11;chr11;chr11;chr11;chr11;chr11;chr11;chr11;chr11;chr11;chr11;chr11;chr11;chr11;chr11;chr11;chr11;chr11;chr11;chr11;chr11;chr…	110269369;110271855;110273326;110273326;110274320;110274320;110275264;110275264;110276454;110276454;110277388;110277388;110277562;110277562;110278171;110278171;110278171;110279109;110279109;110279109;110279292;110279292;110279292;110279626;110279626;110279626;110285694;110285694;110285694;110286764;110286764;110286764;110287582;110287582;110287582;110288063;110288063;110288063;110289791;110289791…	110272566;110272566;110273381;110273381;110274399;110274399;110275413;110275413;110276573;110276573;110277482;110277482;110277637;110277637;110278346;110278346;110278346;110279200;110279200;110279200;110279409;110279409;110279409;110279752;110279752;110279752;110285785;110285785;110285785;110286838;110286838;110286838;110287716;110287716;110287716;110288176;110288176;110288176;110289961;110289961…	-;-;-;-;-;-;-;-;-;-;-;-;-;-;-;-;-;-;-;-;-;-;-;-;-;-;-;-;-;-;-;-;-;-;-;-;-;-;-;-;-;-;-;-;-;-;-;-;-;-;-;-;-;-;-;-;-;-;-;-;-;-;-;-;-;-;-;-;-;-;-;-;-;-;-;-;-;-;-;-;-;-;-;-;-;-;-;-;-;-;-;-;-;-;-;-;-;-;-;-;-;-;-;-;-;-;-;-;-;-	8292	9089	885	4462	7096	6358	4199	3404	6245	2746	4713	2683	2538	2833	3311	2370	2107	2879	2456	2039	2275	2426	1965	2190	2060	2001	2071	3647	2471	2636	2214	3054	2936	2776	2359	3106	2936
Abca6	chr11;chr11;chr11;chr11;chr11;chr11;chr11;chr11;chr11;chr11;chr11;chr11;chr11;chr11;chr11;chr11;chr11;chr11;chr11;chr11;chr11;chr11;chr11;chr11;chr11;chr11;chr11;chr11;chr11;chr11;chr11;chr11;chr11;chr11;chr11;chr11;chr11;chr11;chr11;chr11;chr11;chr11;chr11;chr11;chr11;chr11;chr11;chr11;chr11;chr11;chr11;chr11;chr11;chr11;chr11;chr11;chr11;chr11;chr11;chr11;chr11;chr11;chr11;chr11;chr11;chr11;chr…	110174638;110174638;110176820;110177184;110177184;110177184;110178772;110178772;110178772;110180227;110180227;110180227;110180529;110180529;110180529;110182848;110182848;110182848;110183027;110183027;110183027;110184031;110184031;110184031;110184635;110184635;110184635;110187043;110187043;110187043;110187844;110187844;110187844;110188629;110188629;110188629;110190179;110190179;110190179;110191618…	110177070;110177070;110177070;110177239;110177239;110177239;110178851;110178851;110178851;110180367;110180367;110180367;110180648;110180648;110180648;110182942;110182942;110182942;110183102;110183102;110183102;110184206;110184206;110184206;110184726;110184726;110184726;110187160;110187160;110187160;110187964;110187964;110187964;110188720;110188720;110188720;110190256;110190256;110190256;110191737…	-;-;-;-;-;-;-;-;-;-;-;-;-;-;-;-;-;-;-;-;-;-;-;-;-;-;-;-;-;-;-;-;-;-;-;-;-;-;-;-;-;-;-;-;-;-;-;-;-;-;-;-;-;-;-;-;-;-;-;-;-;-;-;-;-;-;-;-;-;-;-;-;-;-;-;-;-;-;-;-;-;-;-;-;-;-;-;-;-;-;-;-;-;-;-;-;-;-;-;-;-;-;-;-;-;-;-;-;-;-;-;-;-;-;-;-;-;-;-;-;-;-;-;-;-;-;-;-;-;-;-;-;-	8052	23	13	11	14	12	11	11	17	29	28	19	6	7	24	27	57	28	15	76	52	47	44	36	102	63	145	120	88	125	112	155	409	346	314	235	775
Abca7	chr10;chr10;chr10;chr10;chr10;chr10;chr10;chr10;chr10;chr10;chr10;chr10;chr10;chr10;chr10;chr10;chr10;chr10;chr10;chr10;chr10;chr10;chr10;chr10;chr10;chr10;chr10;chr10;chr10;chr10;chr10;chr10;chr10;chr10;chr10;chr10;chr10;chr10;chr10;chr10;chr10;chr10;chr10;chr10;chr10;chr10;chr10;chr10;chr10;chr10;chr10;chr10;chr10;chr10;chr10;chr10;chr10;chr10;chr10;chr10;chr10;chr10;chr10;chr10;chr10;chr10;chr…	79996455;79996455;79996457;79996457;79996457;79996459;79996459;79996459;79996459;79997608;79997608;79997608;79997608;79997608;79997608;79997608;79997608;79997608;79997615;79997769;79997769;79997769;79997769;79997769;79997769;79997769;79997769;79997769;79997769;79998014;79998014;79998014;79998014;79998014;79998014;79998014;79998014;79998014;79998014;79998244;79998244;79998244;79998244;79998244;799…	79996588;79996588;79996588;79996588;79996588;79996588;79996588;79996588;79996588;79997680;79997680;79997680;79997680;79997680;79997680;79997680;79997680;79997680;79997680;79997862;79997862;79997862;79997862;79997862;79997862;79997862;79997862;79997862;79997862;79998155;79998155;79998155;79998155;79998155;79998155;79998155;79998155;79998155;79998155;79998356;79998356;79998356;79998356;79998356;799…	+;+;+;+;+;+;+;+;+;+;+;+;+;+;+;+;+;+;+;+;+;+;+;+;+;+;+;+;+;+;+;+;+;+;+;+;+;+;+;+;+;+;+;+;+;+;+;+;+;+;+;+;+;+;+;+;+;+;+;+;+;+;+;+;+;+;+;+;+;+;+;+;+;+;+;+;+;+;+;+;+;+;+;+;+;+;+;+;+;+;+;+;+;+;+;+;+;+;+;+;+;+;+;+;+;+;+;+;+;+;+;+;+;+;+;+;+;+;+;+;+;+;+;+;+;+;+;+;+;+;+;+;+;+;+;+;+;+;+;+;+;+;+;+;+;+;+;+;+;+;+;+;+;+;+;+;+;+;+;+;+;+;+;+;+;+;+;+;+;+;+;+;+;+;+;+;+;+;+;+;+;+;+;+;+;+;+;+;+;+;+;+;+;+;+;+;+;+;+;+…	6847	136	404	183	168	405	789	664	355	758	251	810	640	955	820	215	870	629	619	493	639	679	697	534	573	559	637	1006	551	574	647	969	810	1435	2016	1504	2454
Abca8a	chr11;chr11;chr11;chr11;chr11;chr11;chr11;chr11;chr11;chr11;chr11;chr11;chr11;chr11;chr11;chr11;chr11;chr11;chr11;chr11;chr11;chr11;chr11;chr11;chr11;chr11;chr11;chr11;chr11;chr11;chr11;chr11;chr11;chr11;chr11;chr11;chr11;chr11;chr11;chr11;chr11;chr11;chr11;chr11;chr11;chr11;chr11;chr11;chr11;chr11;chr11;chr11;chr11;chr11;chr11;chr11;chr11;chr11;chr11;chr11;chr11;chr11;chr11;chr11;chr11;chr11;chr…	110025634;110025634;110025634;110025634;110025634;110026848;110026848;110026848;110026848;110026848;110028131;110028131;110028131;110028131;110028131;110029919;110029919;110029919;110029919;110029919;110030281;110030281;110030281;110030281;110030281;110030860;110030860;110030860;110030860;110030860;110031045;110031045;110031045;110031045;110031045;110031560;110031560;110031560;110031560;110031560…	110026407;110026407;110026407;110026407;110026407;110026903;110026903;110026903;110026903;110026903;110028210;110028210;110028210;110028210;110028210;110030059;110030059;110030059;110030059;110030059;110030400;110030400;110030400;110030400;110030400;110030954;110030954;110030954;110030954;110030954;110031120;110031120;110031120;110031120;110031120;110031720;110031720;110031720;110031720;110031720…	-;-;-;-;-;-;-;-;-;-;-;-;-;-;-;-;-;-;-;-;-;-;-;-;-;-;-;-;-;-;-;-;-;-;-;-;-;-;-;-;-;-;-;-;-;-;-;-;-;-;-;-;-;-;-;-;-;-;-;-;-;-;-;-;-;-;-;-;-;-;-;-;-;-;-;-;-;-;-;-;-;-;-;-;-;-;-;-;-;-;-;-;-;-;-;-;-;-;-;-;-;-;-;-;-;-;-;-;-;-;-;-;-;-;-;-;-;-;-;-;-;-;-;-;-;-;-;-;-;-;-;-;-;-;-;-;-;-;-;-;-;-;-;-;-;-;-;-;-;-;-;-;-;-;-;-;-;-;-;-;-;-;-;-;-;-;-;-;-;-;-;-;-;-;-;-;-;-;-;-;-;-;-;-;-;-	6278	0	0	1	0	0	0	1	5	1	0	10	12	0	1	7	43	0	35	290	213	310	488	140	15945	15101	17511	15289	10526	13311	14721	21869	20535	20217	21037	21499	21837
Abca8b	chr11;chr11;chr11;chr11;chr11;chr11;chr11;chr11;chr11;chr11;chr11;chr11;chr11;chr11;chr11;chr11;chr11;chr11;chr11;chr11;chr11;chr11;chr11;chr11;chr11;chr11;chr11;chr11;chr11;chr11;chr11;chr11;chr11;chr11;chr11;chr11;chr11;chr11;chr11;chr11;chr11;chr11;chr11;chr11;chr11;chr11;chr11;chr11;chr11;chr11;chr11;chr11;chr11;chr11;chr11;chr11;chr11;chr11;chr11;chr11;chr11;chr11;chr11;chr11;chr11;chr11;chr…	109932568;109932568;109932568;109932568;109932568;109933406;109934723;109934723;109934723;109934723;109934723;109935716;109935716;109935716;109935716;109935716;109935716;109936342;109936342;109936342;109936342;109936342;109936342;109936697;109936697;109936697;109936697;109936697;109936697;109937707;109937707;109937707;109937707;109937707;109937707;109937893;109937893;109937893;109937893;109937893…	109934611;109934611;109934611;109934611;109934611;109934611;109934778;109934778;109934778;109934778;109934778;109935795;109935795;109935795;109935795;109935795;109935795;109936482;109936482;109936482;109936482;109936482;109936482;109936816;109936816;109936816;109936816;109936816;109936816;109937801;109937801;109937801;109937801;109937801;109937801;109937968;109937968;109937968;109937968;109937968…	-;-;-;-;-;-;-;-;-;-;-;-;-;-;-;-;-;-;-;-;-;-;-;-;-;-;-;-;-;-;-;-;-;-;-;-;-;-;-;-;-;-;-;-;-;-;-;-;-;-;-;-;-;-;-;-;-;-;-;-;-;-;-;-;-;-;-;-;-;-;-;-;-;-;-;-;-;-;-;-;-;-;-;-;-;-;-;-;-;-;-;-;-;-;-;-;-;-;-;-;-;-;-;-;-;-;-;-;-;-;-;-;-;-;-;-;-;-;-;-;-;-;-;-;-;-;-;-;-;-;-;-;-;-;-;-;-;-;-;-;-;-;-;-;-;-;-;-;-;-;-;-;-;-;-;-;-;-;-;-;-;-;-;-;-;-;-;-;-;-;-;-;-;-;-;-;-;-;-;-;-;-;-;-;-;-;-;-;-;-;-;-;-;-;-;-;-;-;-;-…	7142	50	11	28	50	49	22	79	60	47	168	80	59	83	89	176	120	181	234	429	276	253	290	323	463	370	594	1029	301	410	388	764	1556	842	999	992	1476
Abca9	chr11;chr11;chr11;chr11;chr11;chr11;chr11;chr11;chr11;chr11;chr11;chr11;chr11;chr11;chr11;chr11;chr11;chr11;chr11;chr11;chr11;chr11;chr11;chr11;chr11;chr11;chr11;chr11;chr11;chr11;chr11;chr11;chr11;chr11;chr11;chr11;chr11;chr11;chr11;chr11;chr11;chr11;chr11;chr11;chr11;chr11;chr11;chr11;chr11;chr11;chr11;chr11;chr11;chr11;chr11;chr11;chr11;chr11;chr11;chr11;chr11;chr11;chr11;chr11;chr11;chr11;chr…	110100093;110100093;110100822;110102511;110102511;110102511;110106524;110106524;110106524;110107130;110107130;110107130;110107465;110107465;110107465;110108652;110108652;110108652;110108821;110108821;110108821;110110287;110110287;110110287;110113192;110113192;110113192;110114224;110114224;110114224;110115444;110115444;110115444;110117059;110117059;110117059;110118081;110118081;110118081;110120664…	110102063;110102063;110102063;110102566;110102566;110102566;110106603;110106603;110106603;110107270;110107270;110107270;110107584;110107584;110107584;110108746;110108746;110108746;110108896;110108896;110108896;110110447;110110447;110110447;110113283;110113283;110113283;110114341;110114341;110114341;110115564;110115564;110115564;110117150;110117150;110117150;110118149;110118149;110118149;110120783…	-;-;-;-;-;-;-;-;-;-;-;-;-;-;-;-;-;-;-;-;-;-;-;-;-;-;-;-;-;-;-;-;-;-;-;-;-;-;-;-;-;-;-;-;-;-;-;-;-;-;-;-;-;-;-;-;-;-;-;-;-;-;-;-;-;-;-;-;-;-;-;-;-;-;-;-;-;-;-;-;-;-;-;-;-;-;-;-;-;-;-;-;-;-;-;-;-;-;-;-;-;-;-;-;-;-;-;-;-;-;-	7148	202	22	167	88	96	85	59	106	53	52	44	36	47	53	68	68	44	30	118	56	37	34	77	112	67	71	113	64	84	69	125	96	67	65	62	83
Abcb10	chr8;chr8;chr8;chr8;chr8;chr8;chr8;chr8;chr8;chr8;chr8;chr8;chr8;chr8;chr8;chr8;chr8;chr8;chr8;chr8;chr8;chr8;chr8;chr8	123952459;123952459;123954723;123954723;123955773;123955773;123958499;123958499;123960210;123960210;123961996;123961996;123962993;123962993;123964991;123964991;123966466;123966466;123968001;123968001;123969337;123969720;123970971;123982402	123954575;123954575;123954757;123954757;123955816;123955816;123958679;123958679;123960289;123960289;123962205;123962205;123963088;123963088;123965126;123965126;123966612;123966612;123968135;123968135;123969513;123969922;123971171;123983122	-;-;-;-;-;-;-;-;-;-;-;-;-;-;-;-;-;-;-;-;-;-;-;-	4483	340	3103	1041	675	820	870	995	821	1225	498	674	1000	924	855	1274	787	978	878	882	1096	1071	1120	1252	1247	1378	1332	1290	1142	1150	1330	1085	1254	1076	1071	1230	1089
Abcb11	chr2;chr2;chr2;chr2;chr2;chr2;chr2;chr2;chr2;chr2;chr2;chr2;chr2;chr2;chr2;chr2;chr2;chr2;chr2;chr2;chr2;chr2;chr2;chr2;chr2;chr2;chr2;chr2;chr2;chr2;chr2;chr2;chr2;chr2;chr2;chr2;chr2;chr2;chr2;chr2;chr2;chr2;chr2;chr2;chr2;chr2;chr2;chr2;chr2;chr2;chr2;chr2;chr2;chr2;chr2;chr2;chr2;chr2;chr2;chr2;chr2;chr2;chr2;chr2;chr2;chr2;chr2;chr2;chr2;chr2;chr2;chr2;chr2;chr2;chr2	69238282;69238282;69238282;69243415;69243415;69243415;69245745;69245745;69245745;69248714;69248714;69248714;69257207;69257207;69257207;69259483;69259483;69259483;69261363;69261363;69261363;69265385;69265385;69265385;69265638;69265638;69265638;69273998;69273998;69273998;69277771;69277771;69277771;69282591;69282591;69282591;69284590;69284590;69284590;69285210;69285210;69285210;69286665;69286665;692…	69239284;69239284;69239284;69243561;69243561;69243561;69245951;69245951;69245951;69248911;69248911;69248911;69257363;69257363;69257363;69259724;69259724;69259724;69261566;69261566;69261566;69265546;69265546;69265546;69265742;69265742;69265742;69274159;69274159;69274159;69277870;69277870;69277870;69282660;69282660;69282660;69284791;69284791;69284791;69285380;69285380;69285380;69286868;69286868;692…	-;-;-;-;-;-;-;-;-;-;-;-;-;-;-;-;-;-;-;-;-;-;-;-;-;-;-;-;-;-;-;-;-;-;-;-;-;-;-;-;-;-;-;-;-;-;-;-;-;-;-;-;-;-;-;-;-;-;-;-;-;-;-;-;-;-;-;-;-;-;-;-;-;-;-	6087	1	1	1	0	0	0	7	7	12	12	4	1	4	13	8	13	5	0	10	8	4	4	8	8	17	30	21	10	10	0	29	28	33	34	64	13
Abcb1a	chr5;chr5;chr5;chr5;chr5;chr5;chr5;chr5;chr5;chr5;chr5;chr5;chr5;chr5;chr5;chr5;chr5;chr5;chr5;chr5;chr5;chr5;chr5;chr5;chr5;chr5;chr5;chr5;chr5;chr5;chr5;chr5;chr5;chr5;chr5;chr5;chr5;chr5;chr5;chr5;chr5;chr5;chr5;chr5;chr5;chr5;chr5;chr5;chr5;chr5;chr5;chr5;chr5;chr5;chr5;chr5;chr5;chr5;chr5;chr5;chr5;chr5;chr5;chr5;chr5;chr5;chr5;chr5;chr5;chr5;chr5;chr5;chr5;chr5;chr5;chr5;chr5;chr5;chr5;chr5…	8567091;8605296;8660081;8660092;8660243;8660662;8660662;8660662;8664546;8664546;8664546;8674683;8674683;8674683;8683384;8683384;8683384;8685221;8685221;8685221;8686127;8686127;8686127;8694066;8694066;8694066;8698486;8698486;8698486;8701609;8701609;8701609;8701867;8701867;8701867;8702153;8702153;8702153;8702369;8702369;8702369;8702793;8702793;8702793;8713187;8713187;8713187;8714887;8714887;8714887…	8567229;8605340;8660222;8660222;8660529;8660732;8660732;8660732;8664594;8664594;8664594;8674842;8674842;8674842;8683435;8683435;8683435;8685412;8685412;8685412;8686298;8686298;8686298;8694190;8694190;8694190;8698657;8698657;8698657;8701722;8701722;8701722;8701977;8701977;8701977;8702278;8702278;8702278;8702572;8702572;8702572;8702963;8702963;8702963;8713348;8713348;8713348;8715063;8715063;8715063…	+;+;+;+;+;+;+;+;+;+;+;+;+;+;+;+;+;+;+;+;+;+;+;+;+;+;+;+;+;+;+;+;+;+;+;+;+;+;+;+;+;+;+;+;+;+;+;+;+;+;+;+;+;+;+;+;+;+;+;+;+;+;+;+;+;+;+;+;+;+;+;+;+;+;+;+;+;+;+;+;+;+;+;+;+;+	5459	8	5	1	14	3	4	7	22	7	3	2	2	9	15	46	16	52	28	35	0	39	40	57	60	79	0	92	76	72	84	176	198	196	228	322	166
Abcb1b	chr5;chr5;chr5;chr5;chr5;chr5;chr5;chr5;chr5;chr5;chr5;chr5;chr5;chr5;chr5;chr5;chr5;chr5;chr5;chr5;chr5;chr5;chr5;chr5;chr5;chr5;chr5;chr5	8798147;8798736;8805433;8806008;8810558;8812655;8813574;8814723;8821272;8823932;8824187;8824473;8824689;8825113;8825551;8827326;8827703;8828823;8832194;8835028;8837591;8845748;8849512;8851457;8853429;8861424;8864115;8865750	8798289;8798806;8805481;8806170;8810615;8812846;8813745;8814847;8821443;8824045;8824297;8824598;8824892;8825283;8825712;8827499;8827849;8828930;8832271;8835111;8837794;8845848;8849652;8851613;8853626;8861630;8864261;8866314	+;+;+;+;+;+;+;+;+;+;+;+;+;+;+;+;+;+;+;+;+;+;+;+;+;+;+;+	4344	45	33	17	57	18	24	12	38	9	21	18	11	34	21	46	19	27	38	43	16	18	17	42	20	16	19	23	28	24	12	39	22	29	20	38	38
Abcb4	chr5;chr5;chr5;chr5;chr5;chr5;chr5;chr5;chr5;chr5;chr5;chr5;chr5;chr5;chr5;chr5;chr5;chr5;chr5;chr5;chr5;chr5;chr5;chr5;chr5;chr5;chr5;chr5;chr5;chr5;chr5;chr5;chr5;chr5;chr5;chr5;chr5;chr5;chr5;chr5;chr5;chr5;chr5;chr5;chr5;chr5;chr5;chr5;chr5;chr5;chr5;chr5;chr5;chr5;chr5;chr5;chr5;chr5;chr5;chr5;chr5;chr5;chr5;chr5;chr5;chr5;chr5;chr5;chr5;chr5;chr5;chr5;chr5;chr5;chr5;chr5;chr5;chr5;chr5;chr5…	8893598;8893626;8893721;8894088;8894088;8896573;8896573;8896573;8899568;8899568;8899568;8899629;8905975;8905975;8905975;8907208;8907208;8907208;8907208;8907311;8909102;8909102;8909102;8909102;8909179;8910619;8910619;8910619;8910619;8910619;8914956;8914956;8914956;8914956;8914956;8918659;8918659;8918659;8918659;8918659;8920020;8920020;8920020;8920020;8920020;8920335;8920335;8920335;8920335;8920335…	8893907;8893907;8893907;8894164;8894164;8896627;8896627;8896627;8899718;8899718;8899718;8899718;8906032;8906032;8906032;8907399;8907399;8907399;8907399;8907399;8909273;8909273;8909273;8909273;8909273;8910743;8910743;8910743;8910743;8910743;8915127;8915127;8915127;8915127;8915127;8918772;8918772;8918772;8918772;8918772;8920130;8920130;8920130;8920130;8920130;8920460;8920460;8920460;8920460;8920460…	+;+;+;+;+;+;+;+;+;+;+;+;+;+;+;+;+;+;+;+;+;+;+;+;+;+;+;+;+;+;+;+;+;+;+;+;+;+;+;+;+;+;+;+;+;+;+;+;+;+;+;+;+;+;+;+;+;+;+;+;+;+;+;+;+;+;+;+;+;+;+;+;+;+;+;+;+;+;+;+;+;+;+;+;+;+;+;+;+;+;+;+;+;+;+;+;+;+;+;+;+;+;+;+;+;+;+;+;+;+;+;+;+;+;+;+;+;+;+;+;+;+;+;+;+;+;+;+;+	4198	19	11	10	41	77	45	175	93	170	320	239	284	336	388	370	87	264	223	146	205	152	135	132	57	46	79	92	102	44	53	146	123	113	124	235	92
Abcb5	chr12;chr12;chr12;chr12;chr12;chr12;chr12;chr12;chr12;chr12;chr12;chr12;chr12;chr12;chr12;chr12;chr12;chr12;chr12;chr12;chr12;chr12;chr12;chr12;chr12;chr12;chr12;chr12;chr12;chr12;chr12;chr12;chr12;chr12;chr12;chr12;chr12;chr12;chr12;chr12;chr12;chr12;chr12;chr12;chr12;chr12;chr12;chr12;chr12;chr12;chr12;chr12;chr12;chr12;chr12;chr12;chr12;chr12;chr12;chr12;chr12;chr12;chr12;chr12;chr12;chr12;chr…	118867486;118867824;118868659;118868659;118872743;118872743;118874601;118874601;118877682;118877682;118877703;118886157;118886157;118886157;118887108;118887108;118890551;118890551;118890551;118901357;118901357;118901357;118905943;118905943;118905943;118906160;118906160;118906160;118907506;118907506;118907506;118911423;118911423;118911423;118918121;118918121;118918121;118919822;118919822;118919822…	118868036;118868036;118868805;118868805;118872949;118872949;118874798;118874798;118877838;118877838;118877838;118886297;118886297;118886297;118887208;118887208;118890754;118890754;118890754;118901440;118901440;118901440;118906020;118906020;118906020;118906264;118906264;118906264;118907649;118907649;118907649;118911563;118911563;118911563;118918282;118918282;118918282;118919992;118919992;118919992…	-;-;-;-;-;-;-;-;-;-;-;-;-;-;-;-;-;-;-;-;-;-;-;-;-;-;-;-;-;-;-;-;-;-;-;-;-;-;-;-;-;-;-;-;-;-;-;-;-;-;-;-;-;-;-;-;-;-;-;-;-;-;-;-;-;-;-;-;-;-;-;-;-;-;-;-;-;-	4398	25	1	36	111	1	0	0	0	0	0	0	0	0	0	0	0	0	0	1	0	0	0	0	0	0	0	0	0	0	0	0	0	0	0	0	0
Abcb6	chr1;chr1;chr1;chr1;chr1;chr1;chr1;chr1;chr1;chr1;chr1;chr1;chr1;chr1;chr1;chr1;chr1;chr1;chr1;chr1;chr1;chr1;chr1;chr1;chr1;chr1;chr1;chr1;chr1;chr1;chr1;chr1;chr1;chr1;chr1;chr1;chr1;chr1	75171640;75171715;75172114;75172114;75172266;75172266;75172555;75172555;75172791;75172791;75173545;75173545;75173862;75173862;75174139;75174139;75174326;75174326;75174478;75174478;75174702;75174702;75174973;75174973;75175508;75175508;75176090;75176090;75177303;75177303;75177665;75177665;75177922;75177951;75178931;75178931;75179570;75179570	75171988;75171988;75172182;75172182;75172360;75172360;75172667;75172667;75172965;75172965;75173649;75173649;75173919;75173919;75174224;75174224;75174389;75174389;75174554;75174554;75174827;75174827;75175038;75175038;75175617;75175617;75176211;75176211;75177486;75177486;75177766;75177766;75178102;75178102;75179068;75179068;75180271;75180392	-;-;-;-;-;-;-;-;-;-;-;-;-;-;-;-;-;-;-;-;-;-;-;-;-;-;-;-;-;-;-;-;-;-;-;-;-;-	3043	431	2874	1291	777	1026	1094	786	677	1332	613	700	1313	957	911	388	1037	673	596	612	782	681	830	579	768	744	789	702	848	646	871	890	577	761	758	818	646
Abcb7	chrX;chrX;chrX;chrX;chrX;chrX;chrX;chrX;chrX;chrX;chrX;chrX;chrX;chrX;chrX;chrX	104280565;104291123;104294468;104295831;104299769;104300050;104300771;104301794;104302952;104303129;104304132;104305270;104323334;104342494;104344925;104413657	104284258;104291230;104294571;104296002;104299898;104300213;104300928;104301968;104303039;104303217;104304400;104305402;104323453;104342580;104345002;104413846	-;-;-;-;-;-;-;-;-;-;-;-;-;-;-;-	5759	4356	2084	1426	3978	3460	1876	1799	4875	1360	5424	2282	2056	2136	2600	3245	1738	2740	2460	2024	2034	2547	2321	2381	2162	2302	2166	2994	2020	2438	2309	2239	2456	2342	1944	2188	3557
Abcb8	chr5;chr5;chr5;chr5;chr5;chr5;chr5;chr5;chr5;chr5;chr5;chr5;chr5;chr5;chr5;chr5;chr5;chr5;chr5;chr5;chr5;chr5;chr5;chr5;chr5;chr5;chr5;chr5;chr5;chr5;chr5;chr5;chr5;chr5;chr5;chr5;chr5;chr5;chr5;chr5;chr5;chr5;chr5;chr5;chr5;chr5;chr5;chr5;chr5	24393681;24394156;24394156;24394243;24399913;24399913;24399913;24400525;24400525;24400525;24400757;24400757;24400757;24400975;24400975;24400975;24401763;24401763;24401763;24402045;24402045;24402045;24402242;24402242;24402242;24403073;24403073;24403073;24405815;24405815;24405815;24406118;24406118;24406118;24406400;24406400;24406400;24406668;24406668;24406668;24407308;24407308;24407308;24408568;244…	24393702;24394583;24394583;24394583;24400222;24400222;24400222;24400680;24400680;24400680;24400799;24400851;24400851;24401080;24401080;24401080;24401924;24401924;24401924;24402130;24402130;24402130;24402339;24402339;24402339;24403178;24403178;24403178;24405848;24405848;24405848;24406254;24406254;24406254;24406494;24406494;24406494;24406801;24406801;24406801;24407455;24407455;24407455;24408818;244…	+;+;+;+;+;+;+;+;+;+;+;+;+;+;+;+;+;+;+;+;+;+;+;+;+;+;+;+;+;+;+;+;+;+;+;+;+;+;+;+;+;+;+;+;+;+;+;+;+	2962	1232	1425	1558	650	684	2138	1270	667	1127	623	1368	773	1098	980	333	1298	902	803	713	993	1013	723	1062	922	981	1057	1515	757	751	956	1106	962	959	1196	1070	1273
Abcb9	chr5;chr5;chr5;chr5;chr5;chr5;chr5;chr5;chr5;chr5;chr5;chr5;chr5;chr5;chr5;chr5;chr5;chr5;chr5;chr5;chr5;chr5;chr5;chr5;chr5;chr5;chr5;chr5;chr5;chr5;chr5;chr5;chr5;chr5;chr5	124061857;124061857;124061857;124071711;124071711;124071711;124073594;124073594;124073594;124076022;124076022;124076022;124077120;124077120;124077120;124078785;124078785;124078785;124080011;124080033;124080033;124081940;124081940;124081940;124083052;124083052;124083052;124083606;124083606;124083606;124084769;124089588;124089588;124095646;124095646	124062923;124062923;124062923;124071847;124071847;124071847;124073753;124073753;124073753;124076195;124076195;124076195;124077308;124077308;124077308;124078913;124078913;124078913;124080230;124080230;124080230;124082145;124082145;124082145;124083182;124083182;124083182;124083720;124083720;124083720;124086440;124090262;124090262;124095967;124095798	-;-;-;-;-;-;-;-;-;-;-;-;-;-;-;-;-;-;-;-;-;-;-;-;-;-;-;-;-;-;-;-;-;-;-	5197	6	4	14	4	15	10	81	25	206	55	145	252	203	174	98	70	122	101	174	135	122	54	187	173	177	165	298	174	209	240	617	353	395	517	526	331
Abcc1	chr16;chr16;chr16;chr16;chr16;chr16;chr16;chr16;chr16;chr16;chr16;chr16;chr16;chr16;chr16;chr16;chr16;chr16;chr16;chr16;chr16;chr16;chr16;chr16;chr16;chr16;chr16;chr16;chr16;chr16;chr16;chr16;chr16;chr16;chr16;chr16;chr16;chr16;chr16;chr16;chr16;chr16;chr16;chr16;chr16;chr16;chr16;chr16;chr16;chr16;chr16;chr16;chr16;chr16;chr16;chr16;chr16;chr16;chr16;chr16;chr16;chr16;chr16;chr16;chr16;chr16;chr…	14361512;14361512;14361513;14361558;14389807;14389807;14389807;14389807;14391318;14391318;14391318;14391318;14393953;14393953;14393953;14393953;14396351;14396351;14396351;14396351;14403990;14403990;14403990;14403990;14405014;14405014;14405014;14405014;14410700;14410700;14410700;14410700;14411449;14411449;14411449;14411449;14413221;14413221;14413221;14413221;14419700;14419700;14419700;14419700;144…	14361643;14361643;14361643;14361643;14389983;14389983;14389983;14389983;14391443;14391443;14391443;14391443;14394090;14394090;14394090;14394090;14396476;14396476;14396476;14396476;14404051;14404051;14404051;14404051;14405145;14405145;14405145;14405145;14410933;14410933;14410933;14410933;14411626;14411626;14411626;14411626;14413382;14413382;14413382;14413382;14419792;14419792;14419792;14419792;144…	+;+;+;+;+;+;+;+;+;+;+;+;+;+;+;+;+;+;+;+;+;+;+;+;+;+;+;+;+;+;+;+;+;+;+;+;+;+;+;+;+;+;+;+;+;+;+;+;+;+;+;+;+;+;+;+;+;+;+;+;+;+;+;+;+;+;+;+;+;+;+;+;+;+;+;+;+;+;+;+;+;+;+;+;+;+;+;+;+;+;+;+;+;+;+;+;+;+;+;+;+;+;+;+;+;+;+;+;+	7291	1252	870	501	1682	1208	1312	1662	758	1453	866	1054	1083	1192	1251	1327	717	1193	1078	1075	1167	1326	1719	856	1274	1291	1311	2514	954	1356	1464	1902	1027	1281	2362	2496	1297
Abcc10	chr17;chr17;chr17;chr17;chr17;chr17;chr17;chr17;chr17;chr17;chr17;chr17;chr17;chr17;chr17;chr17;chr17;chr17;chr17;chr17;chr17;chr17;chr17;chr17;chr17;chr17;chr17;chr17;chr17;chr17;chr17;chr17;chr17;chr17;chr17;chr17;chr17;chr17;chr17;chr17;chr17;chr17;chr17;chr17;chr17;chr17;chr17;chr17;chr17;chr17;chr17;chr17;chr17;chr17;chr17;chr17;chr17;chr17;chr17;chr17;chr17;chr17;chr17;chr17;chr17;chr17;chr…	46303230;46303230;46303230;46303230;46303230;46303913;46303913;46303913;46303913;46303913;46304157;46304157;46304157;46304157;46304157;46304330;46304330;46304330;46304330;46305401;46305401;46305401;46305401;46305401;46305961;46305961;46305961;46305961;46305961;46306549;46306549;46306549;46306549;46306549;46306957;46306957;46306957;46306957;46306957;46307212;46307212;46308371;46308371;46308388;463…	46303652;46303652;46303652;46303652;46303652;46304025;46304025;46304025;46304025;46304025;46304254;46304475;46304254;46304254;46304254;46304475;46304475;46304475;46304475;46305666;46305666;46305666;46305666;46305666;46306121;46306121;46306121;46306121;46306121;46306718;46306718;46306718;46306718;46306718;46307300;46307300;46307300;46307300;46307300;46307300;46307300;46308473;46308490;46308476;463…	-;-;-;-;-;-;-;-;-;-;-;-;-;-;-;-;-;-;-;-;-;-;-;-;-;-;-;-;-;-;-;-;-;-;-;-;-;-;-;-;-;-;-;-;-;-;-;-;-;-;-;-;-;-;-;-;-;-;-;-;-;-;-;-;-;-;-;-;-;-;-;-;-;-;-;-;-;-;-;-;-;-;-;-;-;-;-;-;-;-;-;-;-;-;-;-;-;-;-;-;-;-;-;-;-;-;-;-;-;-;-;-;-;-;-;-;-;-;-;-;-;-;-;-;-;-;-;-;-;-;-;-;-;-;-;-;-;-;-;-;-;-	6174	363	258	509	107	342	691	695	205	751	418	668	636	726	715	165	470	502	448	387	551	469	332	657	410	374	415	684	479	381	410	576	695	745	747	839	874
Abcc12	chr8;chr8;chr8;chr8;chr8;chr8;chr8;chr8;chr8;chr8;chr8;chr8;chr8;chr8;chr8;chr8;chr8;chr8;chr8;chr8;chr8;chr8;chr8;chr8;chr8;chr8;chr8;chr8;chr8;chr8;chr8;chr8;chr8;chr8;chr8;chr8;chr8;chr8;chr8;chr8;chr8;chr8;chr8;chr8;chr8;chr8;chr8;chr8;chr8;chr8;chr8;chr8;chr8;chr8;chr8;chr8;chr8;chr8;chr8;chr8;chr8;chr8;chr8;chr8;chr8;chr8;chr8;chr8;chr8;chr8;chr8;chr8;chr8;chr8;chr8;chr8;chr8;chr8;chr8;chr8…	86504576;86504576;86504576;86504841;86505414;86505414;86505414;86505414;86505489;86506823;86506823;86506823;86506823;86506823;86506898;86507898;86507898;86507898;86507898;86507898;86507898;86509081;86509081;86509081;86509081;86509091;86509095;86509688;86509688;86509688;86509688;86509688;86509688;86512274;86512274;86512274;86512274;86512274;86512274;86517307;86517307;86517307;86517307;86517307;865…	86505304;86505304;86505304;86505304;86505578;86505578;86505578;86505578;86505578;86506936;86506936;86506936;86506936;86506936;86506936;86507976;86507976;86507976;86507976;86507976;86507976;86509240;86509240;86509240;86509240;86509240;86509240;86509877;86509877;86509877;86509877;86509877;86509877;86512363;86512363;86512363;86512363;86512363;86512363;86517493;86517493;86517493;86517493;86517493;865…	-;-;-;-;-;-;-;-;-;-;-;-;-;-;-;-;-;-;-;-;-;-;-;-;-;-;-;-;-;-;-;-;-;-;-;-;-;-;-;-;-;-;-;-;-;-;-;-;-;-;-;-;-;-;-;-;-;-;-;-;-;-;-;-;-;-;-;-;-;-;-;-;-;-;-;-;-;-;-;-;-;-;-;-;-;-;-;-;-;-;-;-;-;-;-;-;-;-;-;-;-;-;-;-;-;-;-;-;-;-;-;-;-;-;-;-;-;-;-;-;-;-;-;-;-;-;-;-;-;-;-;-;-;-;-;-;-;-;-;-;-;-;-;-;-;-;-;-;-;-;-;-;-;-;-;-;-;-;-;-;-	4914	1	0	2	4	7	2	5	5	9	2	8	2	0	7	8	9	11	10	8	1	4	4	6	4	1	0	1	1	4	0	4	6	11	8	5	4
Abcc2	chr19;chr19;chr19;chr19;chr19;chr19;chr19;chr19;chr19;chr19;chr19;chr19;chr19;chr19;chr19;chr19;chr19;chr19;chr19;chr19;chr19;chr19;chr19;chr19;chr19;chr19;chr19;chr19;chr19;chr19;chr19;chr19;chr19;chr19;chr19;chr19;chr19;chr19;chr19;chr19;chr19;chr19;chr19;chr19;chr19;chr19;chr19;chr19;chr19;chr19;chr19;chr19;chr19;chr19;chr19;chr19;chr19;chr19;chr19;chr19;chr19;chr19;chr19;chr19	43782308;43784183;43784279;43786420;43796452;43796452;43798061;43798061;43798407;43798407;43799090;43799090;43800537;43800537;43803643;43803643;43804936;43804936;43807010;43807010;43808650;43808650;43810471;43810471;43811116;43811116;43812431;43812431;43813190;43813190;43814688;43814688;43816797;43816797;43818014;43818014;43819355;43819355;43821619;43821619;43822007;43822007;43822975;43822975;438…	43782433;43784356;43784356;43786561;43796577;43796577;43798195;43798195;43798514;43798514;43799145;43799145;43800768;43800768;43803806;43803806;43805113;43805113;43807264;43807264;43808715;43808715;43810608;43810608;43811262;43811262;43812515;43812515;43813256;43813256;43814814;43814814;43816973;43816973;43818181;43818181;43819535;43819535;43821745;43821745;43822142;43822142;43823194;43823194;438…	+;+;+;+;+;+;+;+;+;+;+;+;+;+;+;+;+;+;+;+;+;+;+;+;+;+;+;+;+;+;+;+;+;+;+;+;+;+;+;+;+;+;+;+;+;+;+;+;+;+;+;+;+;+;+;+;+;+;+;+;+;+;+;+	5645	3	0	0	0	4	1	2	3	3	3	1	2	0	6	2	4	4	1	5	0	1	1	4	4	0	0	4	2	5	0	8	6	2	6	12	7
Abcc3	chr11;chr11;chr11;chr11;chr11;chr11;chr11;chr11;chr11;chr11;chr11;chr11;chr11;chr11;chr11;chr11;chr11;chr11;chr11;chr11;chr11;chr11;chr11;chr11;chr11;chr11;chr11;chr11;chr11;chr11;chr11;chr11;chr11;chr11;chr11;chr11;chr11;chr11;chr11;chr11;chr11;chr11;chr11;chr11;chr11;chr11;chr11;chr11;chr11;chr11;chr11;chr11;chr11;chr11;chr11;chr11;chr11;chr11;chr11;chr11;chr11;chr11;chr11;chr11;chr11;chr11;chr…	94343295;94343295;94345947;94345947;94346118;94350936;94350936;94350936;94351799;94351799;94351799;94352080;94352080;94352080;94355013;94355013;94355013;94356973;94356973;94356973;94357181;94357207;94357207;94358752;94358752;94358752;94359241;94359241;94359241;94359527;94359527;94359527;94359829;94359829;94359829;94361172;94361172;94361172;94361650;94361650;94361650;94363433;94363433;94363433;943…	94343775;94343775;94346141;94346141;94346141;94351102;94351102;94351102;94351957;94351957;94351957;94352226;94352226;94352226;94355114;94355114;94355114;94357099;94357099;94357099;94357406;94357406;94357406;94359062;94359062;94359062;94359448;94359448;94359448;94359674;94359674;94359674;94359943;94359943;94359940;94361349;94361349;94361349;94361817;94361817;94361817;94363609;94363609;94363609;943…	-;-;-;-;-;-;-;-;-;-;-;-;-;-;-;-;-;-;-;-;-;-;-;-;-;-;-;-;-;-;-;-;-;-;-;-;-;-;-;-;-;-;-;-;-;-;-;-;-;-;-;-;-;-;-;-;-;-;-;-;-;-;-;-;-;-;-;-;-;-;-;-;-;-;-;-;-;-;-;-;-;-;-;-;-;-;-;-;-;-;-;-	5073	28	5	44	11	19	40	14	27	18	16	17	23	7	30	10	26	21	25	39	8	16	18	18	32	13	45	23	40	21	9	41	37	5	10	4	6
Abcc4	chr14;chr14;chr14;chr14;chr14;chr14;chr14;chr14;chr14;chr14;chr14;chr14;chr14;chr14;chr14;chr14;chr14;chr14;chr14;chr14;chr14;chr14;chr14;chr14;chr14;chr14;chr14;chr14;chr14;chr14;chr14;chr14;chr14;chr14;chr14;chr14;chr14;chr14;chr14;chr14;chr14;chr14;chr14;chr14;chr14;chr14;chr14;chr14;chr14;chr14;chr14;chr14;chr14;chr14;chr14;chr14;chr14;chr14;chr14;chr14;chr14;chr14;chr14;chr14;chr14;chr14;chr…	118482692;118482692;118482692;118490499;118490499;118490499;118499966;118499966;118499966;118500708;118500708;118500708;118507593;118507593;118507593;118516433;118516433;118516433;118526212;118526212;118526212;118527951;118527951;118527951;118528967;118528967;118528967;118529858;118529858;118529858;118533992;118533992;118533992;118553284;118553284;118553284;118593031;118593032;118593571;118594762…	118484440;118484440;118484440;118490633;118490633;118490633;118500071;118500071;118500071;118500880;118500880;118500880;118507682;118507682;118507682;118516588;118516588;118516588;118526403;118526403;118526403;118528051;118528051;118528051;118529077;118529077;118529077;118529977;118529977;118529977;118534142;118534142;118534142;118553363;118553363;118553363;118594387;118593211;118594387;118594908…	-;-;-;-;-;-;-;-;-;-;-;-;-;-;-;-;-;-;-;-;-;-;-;-;-;-;-;-;-;-;-;-;-;-;-;-;-;-;-;-;-;-;-;-;-;-;-;-;-;-;-;-;-;-;-;-;-;-;-;-;-;-;-;-;-;-;-;-;-;-;-;-;-;-;-;-;-;-;-;-;-;-;-;-;-;-;-;-;-;-;-;-;-;-;-;-;-;-;-;-;-;-;-;-;-;-;-;-;-;-;-;-;-;-;-;-;-;-;-;-;-;-;-;-;-;-;-;-;-;-;-;-;-	7722	266	551	195	319	79	236	39	103	73	28	24	75	54	65	41	40	51	85	84	35	26	38	58	23	38	18	61	61	58	69	143	78	83	69	122	61
Abcc5	chr16;chr16;chr16;chr16;chr16;chr16;chr16;chr16;chr16;chr16;chr16;chr16;chr16;chr16;chr16;chr16;chr16;chr16;chr16;chr16;chr16;chr16;chr16;chr16;chr16;chr16;chr16;chr16;chr16;chr16;chr16;chr16;chr16;chr16;chr16;chr16;chr16;chr16;chr16;chr16;chr16;chr16;chr16;chr16;chr16;chr16;chr16;chr16;chr16;chr16;chr16;chr16;chr16;chr16;chr16;chr16;chr16;chr16;chr16;chr16;chr16;chr16;chr16;chr16;chr16;chr16;chr…	20331303;20331303;20331303;20331303;20331303;20331303;20331303;20331303;20331303;20331303;20332193;20332193;20332204;20332204;20332204;20332204;20333586;20333586;20333586;20333586;20333586;20333586;20333586;20333586;20333586;20333586;20333586;20333586;20333586;20333586;20333586;20333586;20335106;20335106;20335106;20335106;20335106;20335106;20335106;20335106;20335106;20335106;20335106;20335106;203…	20332705;20332705;20332705;20332705;20332705;20332705;20332705;20332705;20332705;20332705;20332705;20332705;20332705;20332705;20332705;20332705;20333750;20333750;20333750;20333750;20333750;20333750;20333750;20333750;20333750;20333750;20333750;20333750;20333750;20333750;20333750;20333750;20335219;20335219;20335219;20335219;20335219;20335219;20335219;20335219;20335219;20335219;20335219;20335219;203…	-;-;-;-;-;-;-;-;-;-;-;-;-;-;-;-;-;-;-;-;-;-;-;-;-;-;-;-;-;-;-;-;-;-;-;-;-;-;-;-;-;-;-;-;-;-;-;-;-;-;-;-;-;-;-;-;-;-;-;-;-;-;-;-;-;-;-;-;-;-;-;-;-;-;-;-;-;-;-;-;-;-;-;-;-;-;-;-;-;-;-;-;-;-;-;-;-;-;-;-;-;-;-;-;-;-;-;-;-;-;-;-;-;-;-;-;-;-;-;-;-;-;-;-;-;-;-;-;-;-;-;-;-;-;-;-;-;-;-;-;-;-;-;-;-;-;-;-;-;-;-;-;-;-;-;-;-;-;-;-;-;-;-;-;-;-;-;-;-;-;-;-;-;-;-;-;-;-;-;-;-;-;-;-;-;-;-;-;-;-;-;-;-;-;-;-;-;-;-;-…	10930	3785	980	2852	1666	2099	3497	5373	1552	2352	5881	2769	3938	5197	5819	4285	5008	6481	5454	4025	5180	5170	6299	3958	3716	2910	4147	8916	3828	2485	2943	4870	4635	5445	4296	4752	6705
Abcc6	chr7;chr7;chr7;chr7;chr7;chr7;chr7;chr7;chr7;chr7;chr7;chr7;chr7;chr7;chr7;chr7;chr7;chr7;chr7;chr7;chr7;chr7;chr7;chr7;chr7;chr7;chr7;chr7;chr7;chr7;chr7;chr7;chr7;chr7;chr7;chr7;chr7;chr7;chr7;chr7;chr7;chr7;chr7;chr7;chr7;chr7;chr7;chr7;chr7;chr7;chr7;chr7;chr7;chr7;chr7;chr7;chr7;chr7;chr7;chr7;chr7;chr7;chr7;chr7;chr7;chr7;chr7;chr7;chr7;chr7;chr7;chr7;chr7;chr7;chr7;chr7;chr7;chr7;chr7;chr7…	45974110;45976380;45977244;45977244;45977445;45979628;45979628;45979628;45979876;45979876;45979876;45980968;45980968;45980968;45982131;45982131;45982131;45983305;45983305;45983305;45983321;45983351;45985061;45985061;45985061;45985061;45985090;45986331;45986331;45986331;45986331;45986331;45989538;45989538;45989538;45989538;45990288;45990288;45990288;45990288;45990288;45990299;45992308;45992308;459…	45976944;45976944;45977438;45977438;45977678;45979794;45979794;45979794;45980034;45980034;45980034;45981114;45981114;45981114;45982232;45982232;45982232;45983431;45983431;45983431;45983431;45983431;45985260;45985260;45985260;45985260;45985260;45986641;45986641;45986641;45986641;45986641;45989745;45989745;45989745;45989745;45990414;45990414;45990414;45990414;45990414;45990414;45992383;45992383;459…	-;-;-;-;-;-;-;-;-;-;-;-;-;-;-;-;-;-;-;-;-;-;-;-;-;-;-;-;-;-;-;-;-;-;-;-;-;-;-;-;-;-;-;-;-;-;-;-;-;-;-;-;-;-;-;-;-;-;-;-;-;-;-;-;-;-;-;-;-;-;-;-;-;-;-;-;-;-;-;-;-;-;-;-;-;-;-;-;-;-;-;-;-;-;-;-;-;-;-;-;-;-;-;-;-;-;-;-;-;-;-;-;-;-;-;-;-;-;-;-;-;-;-;-;-;-;-;-;-;-;-;-;-;-;-;-;-;-;-;-;-;-;-;-;-;-;-;-;-;-;-;-;-;-;-;-;-;-;-;-;-;-;-;-;-;-;-;-;-;-;-;-;-;-;-;-;-;-	7740	5	3	3	9	7	3	3	0	1	0	0	2	0	14	1	1	3	8	13	0	1	3	6	1	4	0	30	14	7	0	37	10	9	11	13	18
Abcc8	chr7;chr7;chr7;chr7;chr7;chr7;chr7;chr7;chr7;chr7;chr7;chr7;chr7;chr7;chr7;chr7;chr7;chr7;chr7;chr7;chr7;chr7;chr7;chr7;chr7;chr7;chr7;chr7;chr7;chr7;chr7;chr7;chr7;chr7;chr7;chr7;chr7;chr7;chr7;chr7;chr7;chr7;chr7;chr7;chr7;chr7;chr7;chr7;chr7;chr7;chr7;chr7;chr7;chr7;chr7;chr7;chr7;chr7;chr7;chr7;chr7;chr7;chr7;chr7;chr7;chr7;chr7;chr7;chr7;chr7;chr7;chr7;chr7;chr7;chr7;chr7;chr7;chr7;chr7;chr7…	46104523;46104523;46104528;46104528;46104528;46104528;46104530;46104530;46104530;46104530;46104530;46104530;46104530;46104530;46104557;46104631;46104631;46105464;46105464;46105464;46105464;46105464;46105464;46105464;46105464;46105464;46105464;46105464;46105464;46105464;46105464;46105464;46105464;46105464;46105809;46105809;46105809;46105809;46105809;46105809;46105809;46105809;46105809;46105809;461…	46104761;46104761;46104761;46104761;46104761;46104761;46104761;46104761;46104761;46104761;46104761;46104761;46104761;46104761;46104761;46104761;46104761;46105526;46105526;46105526;46105526;46105526;46105526;46105526;46105526;46105526;46105526;46105526;46105526;46105526;46105526;46105526;46105526;46105526;46105942;46105942;46105942;46106688;46106688;46106688;46106688;46106688;46106688;46106688;461…	-;-;-;-;-;-;-;-;-;-;-;-;-;-;-;-;-;-;-;-;-;-;-;-;-;-;-;-;-;-;-;-;-;-;-;-;-;-;-;-;-;-;-;-;-;-;-;-;-;-;-;-;-;-;-;-;-;-;-;-;-;-;-;-;-;-;-;-;-;-;-;-;-;-;-;-;-;-;-;-;-;-;-;-;-;-;-;-;-;-;-;-;-;-;-;-;-;-;-;-;-;-;-;-;-;-;-;-;-;-;-;-;-;-;-;-;-;-;-;-;-;-;-;-;-;-;-;-;-;-;-;-;-;-;-;-;-;-;-;-;-;-;-;-;-;-;-;-;-;-;-;-;-;-;-;-;-;-;-;-;-;-;-;-;-;-;-;-;-;-;-;-;-;-;-;-;-;-;-;-;-;-;-;-;-;-;-;-;-;-;-;-;-;-;-;-;-;-;-;-…	6750	63	16	39	5	1	30	44	33	128	114	76	116	142	186	102	130	63	72	133	134	117	157	155	253	279	436	282	230	214	218	441	407	305	334	366	352
Abcc9	chr6;chr6;chr6;chr6;chr6;chr6;chr6;chr6;chr6;chr6;chr6;chr6;chr6;chr6;chr6;chr6;chr6;chr6;chr6;chr6;chr6;chr6;chr6;chr6;chr6;chr6;chr6;chr6;chr6;chr6;chr6;chr6;chr6;chr6;chr6;chr6;chr6;chr6;chr6;chr6;chr6;chr6;chr6;chr6;chr6;chr6;chr6;chr6;chr6;chr6;chr6;chr6;chr6;chr6;chr6;chr6;chr6;chr6;chr6;chr6;chr6;chr6;chr6;chr6;chr6;chr6;chr6;chr6;chr6;chr6;chr6;chr6;chr6;chr6;chr6;chr6;chr6;chr6;chr6;chr6…	142587862;142587862;142587862;142587862;142587862;142587864;142587864;142587864;142587864;142587870;142593967;142593967;142593967;142594709;142594709;142594709;142594709;142594709;142594709;142594709;142594709;142594709;142594709;142598108;142598108;142598108;142598108;142598108;142598108;142598108;142598108;142598108;142598108;142599054;142599054;142599054;142599054;142599054;142599054;142599054…	142590503;142590503;142590503;142590503;142590503;142590503;142590503;142590503;142590503;142590503;142594142;142594142;142594142;142594771;142594771;142594771;142594771;142594771;142594771;142594771;142594771;142594771;142594771;142598241;142598241;142598241;142598241;142598241;142598241;142598241;142598241;142598241;142598241;142599157;142599157;142599157;142599157;142599157;142599157;142599157…	-;-;-;-;-;-;-;-;-;-;-;-;-;-;-;-;-;-;-;-;-;-;-;-;-;-;-;-;-;-;-;-;-;-;-;-;-;-;-;-;-;-;-;-;-;-;-;-;-;-;-;-;-;-;-;-;-;-;-;-;-;-;-;-;-;-;-;-;-;-;-;-;-;-;-;-;-;-;-;-;-;-;-;-;-;-;-;-;-;-;-;-;-;-;-;-;-;-;-;-;-;-;-;-;-;-;-;-;-;-;-;-;-;-;-;-;-;-;-;-;-;-;-;-;-;-;-;-;-;-;-;-;-;-;-;-;-;-;-;-;-;-;-;-;-;-;-;-;-;-;-;-;-;-;-;-;-;-;-;-;-;-;-;-;-;-;-;-;-;-;-;-;-;-;-;-;-;-;-;-;-;-;-;-;-;-;-;-;-;-;-;-;-;-;-;-;-;-;-;-…	8135	14	101	48	32	3	27	68	106	12	18	11	17	17	82	104	65	64	28	91	80	93	146	148	296	412	207	316	269	295	281	533	490	201	188	253	152
Abcd1	chrX;chrX;chrX;chrX;chrX;chrX;chrX;chrX;chrX;chrX	73716597;73720914;73728984;73729209;73730794;73734009;73734462;73736790;73737103;73737312	73717930;73721094;73729126;73729377;73730888;73734154;73734607;73736874;73737228;73738534	+;+;+;+;+;+;+;+;+;+	3648	571	254	353	538	269	1067	581	337	392	361	382	317	449	432	150	280	318	291	227	373	283	169	344	140	114	141	132	385	98	141	262	252	205	243	272	183
Abcd2	chr15;chr15;chr15;chr15;chr15;chr15;chr15;chr15;chr15;chr15;chr15;chr15;chr15;chr15;chr15;chr15;chr15;chr15;chr15;chr15	91145675;91145871;91151655;91151655;91159104;91159104;91163054;91163054;91174591;91174591;91178231;91178231;91179076;91179076;91182681;91182681;91188835;91188838;91190670;91190670	91149205;91149205;91151780;91151780;91159188;91159188;91163199;91163199;91174736;91174736;91178325;91178325;91179241;91179241;91182802;91182802;91189015;91189015;91191807;91192504	-;-;-;-;-;-;-;-;-;-;-;-;-;-;-;-;-;-;-;-	6433	553	438	167	1293	1266	511	1481	1731	1052	2718	1656	1533	1817	2058	2197	1563	2268	2163	1414	1629	1326	1041	1534	714	706	793	1200	1037	1045	989	1294	1656	1378	1361	1790	1888
Abcd3	chr3;chr3;chr3;chr3;chr3;chr3;chr3;chr3;chr3;chr3;chr3;chr3;chr3;chr3;chr3;chr3;chr3;chr3;chr3;chr3;chr3;chr3;chr3;chr3;chr3;chr3;chr3;chr3;chr3;chr3;chr3;chr3;chr3;chr3;chr3;chr3;chr3;chr3;chr3;chr3;chr3;chr3;chr3;chr3;chr3;chr3	121758904;121758910;121761415;121761415;121765001;121765001;121768622;121768622;121769167;121769167;121769352;121769352;121769515;121769515;121772303;121772303;121773989;121773989;121774142;121774142;121775431;121775431;121775617;121775617;121775802;121775802;121776997;121776997;121779555;121779555;121781928;121781928;121784011;121784011;121784473;121784473;121786002;121786002;121791734;121791734…	121760309;121760309;121761471;121761471;121765105;121765105;121768741;121768741;121769256;121769256;121769417;121769417;121769592;121769592;121772366;121772366;121774061;121774061;121774233;121774233;121775522;121775522;121775714;121775714;121775871;121775871;121777066;121777066;121779697;121779697;121781984;121781984;121784134;121784134;121784570;121784570;121786071;121786071;121791822;121791822…	-;-;-;-;-;-;-;-;-;-;-;-;-;-;-;-;-;-;-;-;-;-;-;-;-;-;-;-;-;-;-;-;-;-;-;-;-;-;-;-;-;-;-;-;-;-	3688	4232	597	1664	2539	2383	1390	1745	2693	1497	3010	1347	2095	2275	2635	3025	1879	3014	2440	2212	2616	2702	2189	3103	1940	1820	2130	2880	2109	1702	1710	1718	3529	1466	1715	1784	2118
Abcd4	chr12;chr12;chr12;chr12;chr12;chr12;chr12;chr12;chr12;chr12;chr12;chr12;chr12;chr12;chr12;chr12;chr12;chr12;chr12;chr12;chr12;chr12;chr12;chr12;chr12;chr12;chr12;chr12;chr12;chr12;chr12;chr12;chr12;chr12;chr12;chr12;chr12;chr12;chr12;chr12;chr12;chr12;chr12;chr12;chr12;chr12;chr12;chr12;chr12;chr12;chr12;chr12;chr12;chr12;chr12;chr12;chr12;chr12;chr12;chr12;chr12;chr12;chr12;chr12;chr12;chr12;chr…	84602531;84602996;84602996;84602996;84602996;84602996;84602996;84602996;84603294;84603294;84603294;84603294;84603294;84603294;84603294;84603294;84603316;84603949;84603949;84603949;84603949;84603949;84603949;84603949;84603949;84603949;84603949;84604333;84604333;84604333;84604333;84604333;84604333;84604333;84604333;84604333;84604333;84604981;84604981;84604981;84604981;84604981;84604981;84604981;846…	84603159;84603159;84603159;84603159;84603159;84603159;84603159;84603159;84603409;84603499;84603409;84603409;84603409;84603409;84603409;84603409;84603499;84604025;84604025;84604025;84604025;84604025;84604025;84604025;84604025;84604025;84604025;84604385;84604385;84604385;84604385;84604385;84604385;84604385;84604385;84604385;84604385;84605030;84605030;84605030;84605030;84605030;84605030;84605030;846…	-;-;-;-;-;-;-;-;-;-;-;-;-;-;-;-;-;-;-;-;-;-;-;-;-;-;-;-;-;-;-;-;-;-;-;-;-;-;-;-;-;-;-;-;-;-;-;-;-;-;-;-;-;-;-;-;-;-;-;-;-;-;-;-;-;-;-;-;-;-;-;-;-;-;-;-;-;-;-;-;-;-;-;-;-;-;-;-;-;-;-;-;-;-;-;-;-;-;-;-;-;-;-;-;-;-;-;-;-;-;-;-;-;-;-;-;-;-;-;-;-;-;-;-;-;-;-;-;-;-;-;-;-;-;-;-;-;-;-;-;-;-;-;-;-;-;-;-;-;-;-;-;-;-;-;-;-;-;-;-;-;-;-;-;-;-;-;-;-;-;-;-;-	3077	252	492	495	191	237	478	608	151	175	574	327	444	476	397	252	375	355	335	267	314	285	427	207	261	279	351	428	259	302	405	440	300	470	410	528	594
Abce1	chr8;chr8;chr8;chr8;chr8;chr8;chr8;chr8;chr8;chr8;chr8;chr8;chr8;chr8;chr8;chr8;chr8;chr8;chr8;chr8;chr8;chr8;chr8;chr8;chr8;chr8;chr8;chr8;chr8;chr8;chr8;chr8;chr8;chr8;chr8;chr8	79683442;79683969;79685945;79685945;79687441;79687441;79687664;79687664;79687895;79687895;79689125;79689125;79689308;79689308;79690237;79690237;79693424;79693424;79699347;79699347;79700586;79700586;79700913;79700913;79701115;79701115;79701774;79701774;79703004;79703004;79707234;79707234;79708423;79708423;79711543;79711543	79685277;79685277;79686056;79686056;79687582;79687563;79687806;79687806;79688005;79688005;79689183;79689183;79689367;79689367;79690458;79690458;79693545;79693545;79699436;79699436;79700682;79700682;79700982;79700982;79701252;79701252;79701891;79701891;79703101;79703101;79707319;79707319;79708552;79708552;79711735;79711740	-;-;-;-;-;-;-;-;-;-;-;-;-;-;-;-;-;-;-;-;-;-;-;-;-;-;-;-;-;-;-;-;-;-;-;-	3832	5929	13374	7849	5919	8025	4318	3688	9211	1495	9591	3447	3299	4128	5125	5073	4248	5410	5161	3169	3865	4635	3192	4886	2593	2462	2642	3758	3159	2280	2123	2635	2961	2635	1621	1971	3372
Abcf1	chr17;chr17;chr17;chr17;chr17;chr17;chr17;chr17;chr17;chr17;chr17;chr17;chr17;chr17;chr17;chr17;chr17;chr17;chr17;chr17;chr17;chr17;chr17;chr17;chr17;chr17;chr17;chr17;chr17;chr17;chr17;chr17;chr17;chr17;chr17;chr17;chr17;chr17;chr17;chr17;chr17;chr17;chr17;chr17;chr17	35956816;35956819;35957679;35957679;35957842;35957842;35958073;35958073;35958325;35958325;35959069;35959069;35959229;35959229;35959436;35959436;35959868;35959868;35960114;35960114;35960581;35960581;35960815;35960815;35961043;35961043;35961701;35961701;35961986;35961986;35963126;35963126;35963321;35963569;35963569;35963758;35963758;35963917;35963917;35964254;35964254;35965077;35965077;35969646;359…	35957589;35957589;35957751;35957751;35957906;35957906;35958241;35958241;35958357;35958357;35959139;35959139;35959303;35959303;35959720;35959720;35959992;35959992;35960197;35960197;35960729;35960729;35960954;35960954;35961229;35961229;35961823;35961823;35962084;35962084;35963236;35963392;35963392;35963679;35963679;35963795;35963795;35964046;35964046;35964340;35964340;35965123;35965123;35969750;359…	-;-;-;-;-;-;-;-;-;-;-;-;-;-;-;-;-;-;-;-;-;-;-;-;-;-;-;-;-;-;-;-;-;-;-;-;-;-;-;-;-;-;-;-;-	3287	1358	10864	3734	4045	3073	6051	4193	2560	3257	1993	2851	3729	2810	2786	1623	3118	2404	2092	2270	2254	2485	2511	3171	3116	3122	3337	2429	2861	3141	3298	3105	2759	3196	2873	4038	2631
Abcf2	chr5;chr5;chr5;chr5;chr5;chr5;chr5;chr5;chr5;chr5;chr5;chr5;chr5;chr5;chr5;chr5;chr5;chr5;chr5;chr5;chr5;chr5;chr5;chr5;chr5;chr5;chr5;chr5;chr5;chr5;chr5;chr5;chr5;chr5;chr5;chr5;chr5;chr5;chr5;chr5;chr5;chr5;chr5;chr5;chr5;chr5;chr5;chr5;chr5;chr5;chr5;chr5;chr5;chr5;chr5;chr5	24565341;24565341;24565369;24565369;24566479;24566479;24566479;24566479;24567184;24567184;24567184;24567184;24567501;24567501;24567501;24567501;24568205;24568205;24568205;24568205;24568567;24568567;24568567;24568567;24568738;24568738;24568738;24568738;24569071;24569071;24569071;24569071;24571144;24571144;24571144;24571144;24572003;24572003;24572003;24572003;24573422;24573422;24573422;24573422;245…	24566003;24566003;24566003;24566003;24566682;24566682;24566682;24566682;24567312;24567312;24567312;24567312;24567563;24567563;24567563;24567563;24568315;24568315;24568315;24568315;24568656;24568656;24568656;24568656;24568857;24568857;24568857;24568857;24569166;24569166;24569166;24569166;24571246;24571246;24571246;24571246;24572098;24572098;24572098;24572098;24573776;24573776;24573776;24573776;245…	-;-;-;-;-;-;-;-;-;-;-;-;-;-;-;-;-;-;-;-;-;-;-;-;-;-;-;-;-;-;-;-;-;-;-;-;-;-;-;-;-;-;-;-;-;-;-;-;-;-;-;-;-;-;-;-	3049	1847	7612	3533	1939	2394	2984	1726	2399	978	3628	2034	1529	1724	1876	1184	2508	1716	1549	1385	1369	1791	1865	2006	1890	1893	2095	2146	1329	2001	2248	1694	1854	2951	1314	2531	1711
Abcf3	chr16;chr16;chr16;chr16;chr16;chr16;chr16;chr16;chr16;chr16;chr16;chr16;chr16;chr16;chr16;chr16;chr16;chr16;chr16;chr16;chr16;chr16;chr16;chr16;chr16;chr16;chr16;chr16;chr16;chr16;chr16;chr16;chr16;chr16;chr16;chr16;chr16;chr16;chr16;chr16;chr16;chr16;chr16;chr16;chr16;chr16;chr16;chr16;chr16;chr16;chr16;chr16;chr16;chr16;chr16;chr16;chr16;chr16;chr16;chr16;chr16;chr16;chr16	20548556;20548556;20548603;20548966;20548966;20548966;20549235;20549235;20549235;20549744;20549744;20549744;20550004;20550004;20550004;20550202;20550202;20550202;20550421;20550421;20550421;20551474;20551474;20551474;20551644;20551644;20551644;20551806;20551806;20551806;20551962;20551962;20551962;20552099;20552099;20552099;20552236;20552259;20552323;20552554;20552554;20552554;20558560;20558560;205…	20548745;20548745;20548745;20549113;20549113;20549113;20549314;20549314;20549314;20549790;20549790;20549790;20550101;20550101;20550101;20550324;20550324;20550324;20550687;20550687;20550687;20551554;20551554;20551554;20551703;20551703;20551703;20551862;20551862;20551862;20551984;20551984;20551984;20552154;20552154;20552154;20552459;20552459;20552459;20552630;20552630;20552630;20558604;20558604;205…	+;+;+;+;+;+;+;+;+;+;+;+;+;+;+;+;+;+;+;+;+;+;+;+;+;+;+;+;+;+;+;+;+;+;+;+;+;+;+;+;+;+;+;+;+;+;+;+;+;+;+;+;+;+;+;+;+;+;+;+;+;+;+	3358	1417	1453	979	1687	1186	1646	1383	1537	359	3281	1556	1145	1613	1744	1656	1410	1712	1578	1176	1660	1847	1320	2277	1638	1656	1787	1615	2344	1313	1583	1680	1274	2245	1714	1936	1768
Abcg1	chr17;chr17;chr17;chr17;chr17;chr17;chr17;chr17;chr17;chr17;chr17;chr17;chr17;chr17;chr17	31057694;31064385;31092309;31094646;31098253;31104037;31105517;31106060;31108306;31108615;31109483;31110957;31111221;31112929;31114057	31057856;31064628;31092426;31094778;31098303;31104182;31105640;31106174;31108454;31108716;31109651;31111057;31111379;31113047;31117984	+;+;+;+;+;+;+;+;+;+;+;+;+;+;+	5821	174	80	212	123	413	421	1492	794	4229	631	1196	3419	2560	2263	1926	2824	2923	2322	3302	3962	3404	3088	3504	2281	1980	2023	2386	3285	2419	2556	2573	3465	3843	2623	3771	2894
Abcg2	chr6;chr6;chr6;chr6;chr6;chr6;chr6;chr6;chr6;chr6;chr6;chr6;chr6;chr6;chr6;chr6;chr6;chr6;chr6;chr6;chr6;chr6;chr6;chr6;chr6;chr6;chr6;chr6;chr6;chr6;chr6;chr6;chr6;chr6;chr6;chr6;chr6;chr6;chr6;chr6;chr6;chr6;chr6;chr6;chr6;chr6;chr6;chr6;chr6;chr6;chr6;chr6;chr6;chr6;chr6;chr6;chr6;chr6;chr6;chr6;chr6;chr6;chr6;chr6;chr6;chr6;chr6;chr6;chr6;chr6;chr6;chr6;chr6;chr6;chr6;chr6;chr6;chr6;chr6;chr6…	58584491;58584533;58584976;58584976;58595980;58596672;58596975;58640494;58640495;58650461;58655638;58655638;58655638;58655638;58655638;58655638;58663614;58663614;58663614;58663614;58663614;58663614;58664444;58664444;58664444;58664444;58664444;58664444;58665104;58665104;58665104;58665104;58665104;58665104;58666882;58666882;58666882;58666882;58666882;58666882;58669187;58669187;58669187;58669187;586…	58584535;58584572;58585060;58585060;58596017;58597108;58597108;58640627;58640627;58650543;58655856;58655856;58655856;58655856;58655856;58655856;58663673;58663673;58663673;58663673;58663673;58663673;58664558;58664558;58664558;58664558;58664558;58664558;58665256;58665256;58665256;58665256;58665256;58665256;58667039;58667039;58667039;58667039;58667039;58667039;58669338;58669338;58669338;58669338;586…	+;+;+;+;+;+;+;+;+;+;+;+;+;+;+;+;+;+;+;+;+;+;+;+;+;+;+;+;+;+;+;+;+;+;+;+;+;+;+;+;+;+;+;+;+;+;+;+;+;+;+;+;+;+;+;+;+;+;+;+;+;+;+;+;+;+;+;+;+;+;+;+;+;+;+;+;+;+;+;+;+;+;+;+;+;+;+;+;+;+;+;+;+;+;+;+;+;+;+;+	2913	700	1445	785	854	970	559	404	1296	403	783	589	346	736	850	1164	444	890	903	680	577	475	710	618	380	358	490	396	665	220	268	276	835	226	325	339	318
Abcg3	chr5;chr5;chr5;chr5;chr5;chr5;chr5;chr5;chr5;chr5;chr5;chr5;chr5;chr5;chr5;chr5;chr5;chr5;chr5;chr5;chr5;chr5;chr5;chr5;chr5;chr5;chr5;chr5;chr5;chr5;chr5;chr5;chr5;chr5;chr5;chr5;chr5;chr5;chr5;chr5;chr5;chr5;chr5;chr5;chr5;chr5;chr5;chr5;chr5;chr5;chr5;chr5;chr5;chr5;chr5;chr5;chr5	104935050;104935057;104935905;104938183;104938183;104938183;104939142;104939142;104939142;104948322;104948322;104948322;104951517;104951517;104951517;104953084;104953084;104953084;104961177;104961177;104961177;104963430;104963430;104963430;104966247;104966728;104966728;104966728;104966728;104968147;104968147;104968147;104968147;104969395;104969395;104969395;104969395;104973979;104973979;104973979…	104936103;104936103;104936618;104938268;104938268;104938268;104939231;104939231;104939231;104948476;104948476;104948476;104951641;104951641;104951641;104953173;104953173;104953173;104961259;104961259;104961259;104963677;104963677;104963677;104966411;104966829;104966829;104966829;104966829;104968298;104968298;104968298;104968298;104969531;104969531;104969531;104969531;104974131;104974131;104974131…	-;-;-;-;-;-;-;-;-;-;-;-;-;-;-;-;-;-;-;-;-;-;-;-;-;-;-;-;-;-;-;-;-;-;-;-;-;-;-;-;-;-;-;-;-;-;-;-;-;-;-;-;-;-;-;-;-	3815	9	6	11	26	10	6	3	9	2	6	1	2	1	6	7	6	0	0	6	0	4	5	2	8	1	0	2	4	0	0	0	4	1	0	1	3
Abcg4	chr9;chr9;chr9;chr9;chr9;chr9;chr9;chr9;chr9;chr9;chr9;chr9;chr9;chr9;chr9;chr9;chr9;chr9;chr9;chr9;chr9;chr9;chr9;chr9;chr9;chr9;chr9;chr9;chr9;chr9	44273190;44273191;44275016;44275016;44275250;44275250;44277458;44277458;44277658;44277658;44278032;44278032;44278972;44278972;44279303;44279303;44279535;44279535;44281082;44281082;44281397;44281397;44281559;44281559;44281804;44281804;44287216;44287216;44288006;44288014	44274857;44274857;44275134;44275134;44275408;44275408;44277558;44277558;44277826;44277826;44278130;44278130;44279114;44279114;44279417;44279417;44279658;44279658;44281227;44281227;44281447;44281447;44281691;44281691;44281921;44281921;44287465;44287465;44289102;44288244	-;-;-;-;-;-;-;-;-;-;-;-;-;-;-;-;-;-;-;-;-;-;-;-;-;-;-;-;-;-	4492	285	350	266	324	337	411	943	310	677	808	401	1946	1505	1644	699	2932	2097	1794	1640	2380	2612	2699	3356	3049	3123	3227	3566	4773	3086	3497	4663	2859	4781	4340	7582	4264
Abcg5	chr17;chr17;chr17;chr17;chr17;chr17;chr17;chr17;chr17;chr17;chr17;chr17;chr17	84658174;84660122;84664692;84668942;84669917;84670222;84671122;84672154;84673523;84676021;84676205;84682011;84682728	84658681;84660234;84664877;84669080;84670122;84670435;84671251;84672293;84673655;84676119;84676341;84682132;84683011	-;-;-;-;-;-;-;-;-;-;-;-;-	2411	77	46	46	11	2	5	2	5	6	3	1	3	0	5	1	1	0	4	8	1	0	6	1	0	0	0	2	3	0	0	1	2	1	0	1	1
Abcg8	chr17;chr17;chr17;chr17;chr17;chr17;chr17;chr17;chr17;chr17;chr17;chr17;chr17;chr17;chr17;chr17;chr17;chr17;chr17;chr17;chr17;chr17;chr17;chr17;chr17;chr17;chr17;chr17;chr17;chr17;chr17;chr17;chr17;chr17;chr17;chr17;chr17;chr17;chr17;chr17;chr17;chr17;chr17;chr17;chr17;chr17;chr17;chr17;chr17;chr17;chr17;chr17	84676302;84683108;84683121;84683121;84686617;84686620;84686620;84686620;84688532;84688532;84688532;84691800;84691800;84691800;84691800;84692484;84692484;84692484;84692484;84692711;84692711;84692711;84692711;84694992;84694992;84694992;84694992;84695242;84695242;84695242;84695242;84695952;84695952;84695952;84695952;84696674;84696674;84696674;84696674;84697295;84697295;84697295;84697295;84698449;846…	84676383;84683294;84683294;84683294;84686721;84686721;84686721;84686721;84688688;84688688;84688688;84692038;84692038;84692038;84692038;84692616;84692616;84692616;84692616;84692980;84692980;84692980;84692980;84695154;84695154;84695154;84695154;84695322;84695322;84695322;84695322;84696151;84696151;84696151;84696151;84696750;84696750;84696750;84696750;84697562;84697562;84697562;84697562;84698576;846…	+;+;+;+;+;+;+;+;+;+;+;+;+;+;+;+;+;+;+;+;+;+;+;+;+;+;+;+;+;+;+;+;+;+;+;+;+;+;+;+;+;+;+;+;+;+;+;+;+;+;+;+	3770	27	8	26	5	4	0	3	0	1	3	3	1	1	5	1	0	3	12	9	0	0	0	0	2	2	0	7	1	0	0	3	0	6	3	3	0
Abhd1	chr5;chr5;chr5;chr5;chr5;chr5;chr5;chr5;chr5	30950066;30952885;30953343;30953667;30953879;30954091;30954405;30954534;30954816	30950248;30953045;30953525;30953712;30953991;30954265;30954453;30954699;30955095	+;+;+;+;+;+;+;+;+	1356	7	3	0	2	3	1	1	2	3	3	2	5	4	5	1	0	0	1	0	4	0	2	9	3	3	4	3	2	0	6	0	5	7	5	1	8
Abhd10	chr16;chr16;chr16;chr16;chr16;chr16;chr16;chr16;chr16;chr16;chr16;chr16;chr16;chr16;chr16;chr16;chr16;chr16;chr16;chr16;chr16;chr16;chr16;chr16;chr16;chr16;chr16;chr16;chr16;chr16;chr16;chr16;chr16	45729720;45729720;45729720;45729725;45729725;45729725;45731707;45731707;45732738;45732738;45732738;45736893;45736893;45736893;45736893;45736893;45736893;45737524;45737524;45737524;45737524;45737524;45737524;45740319;45740319;45740319;45740319;45742777;45742777;45742777;45742777;45742777;45742777	45731959;45729993;45731959;45729993;45731959;45731959;45731959;45731959;45732779;45732779;45732779;45737030;45737030;45737030;45737030;45737030;45737030;45737635;45737635;45737635;45737635;45737635;45737635;45740502;45740502;45740502;45740502;45742955;45742955;45742993;45743286;45742955;45742991	-;-;-;-;-;-;-;-;-;-;-;-;-;-;-;-;-;-;-;-;-;-;-;-;-;-;-;-;-;-;-;-;-	3226	1093	560	1199	680	1790	391	1034	1209	1440	754	561	1061	1111	987	1492	574	962	1033	817	1055	1053	884	1099	960	900	1034	874	1455	908	1027	858	1596	1322	716	1560	747
Abhd11	chr5;chr5;chr5;chr5;chr5;chr5;chr5;chr5;chr5;chr5;chr5;chr5;chr5;chr5;chr5;chr5;chr5;chr5;chr5;chr5;chr5;chr5;chr5;chr5;chr5;chr5;chr5	135009152;135009247;135009250;135009299;135009456;135009982;135009982;135009982;135009982;135010887;135010887;135010887;135010887;135010887;135011210;135011210;135011210;135011210;135011241;135011484;135011484;135011484;135011484;135011868;135011887;135011887;135011887	135009215;135009839;135009839;135009839;135010117;135010117;135010117;135010117;135010117;135011060;135011060;135011060;135011060;135011060;135011380;135011380;135011380;135011380;135011333;135011665;135011665;135011665;135011665;135012170;135012175;135012175;135012175	+;+;+;+;+;+;+;+;+;+;+;+;+;+;+;+;+;+;+;+;+;+;+;+;+;+;+	1770	286	785	634	125	320	493	365	332	354	254	325	386	376	368	299	373	355	261	336	452	419	486	441	556	577	659	293	857	411	519	328	559	382	422	585	252
Abhd11os	chr5;chr5;chr5;chr5	135012122;135012430;135012694;135013085	135012332;135012550;135012788;135013157	-;-;-;-	500	12	43	12	7	22	12	22	10	8	2	7	11	12	9	5	1	13	4	11	9	17	16	9	13	22	9	22	26	22	15	29	30	80	26	71	37
Abhd12	chr2;chr2;chr2;chr2;chr2;chr2;chr2;chr2;chr2;chr2;chr2;chr2;chr2;chr2;chr2;chr2;chr2;chr2;chr2;chr2;chr2;chr2;chr2;chr2;chr2;chr2;chr2;chr2;chr2;chr2;chr2;chr2;chr2;chr2;chr2;chr2;chr2;chr2;chr2;chr2;chr2;chr2;chr2;chr2;chr2;chr2;chr2;chr2;chr2;chr2;chr2;chr2;chr2	150832493;150832493;150832493;150832515;150834279;150834279;150834279;150834279;150835273;150835273;150835273;150835273;150837352;150837352;150837352;150837352;150838315;150838315;150838315;150838315;150838741;150838741;150838741;150838741;150839720;150839720;150839720;150839720;150842246;150842246;150842246;150842246;150843391;150843391;150843391;150843391;150846244;150846244;150846244;150846244…	150833140;150833140;150833140;150833140;150834406;150834406;150834406;150834406;150835351;150835351;150835351;150835351;150837434;150837434;150837434;150837434;150838394;150838394;150838394;150838394;150838778;150838778;150838778;150838778;150839849;150839849;150839849;150839849;150842291;150842291;150842291;150842291;150843421;150843421;150843421;150843421;150846363;150846363;150846363;150846363…	-;-;-;-;-;-;-;-;-;-;-;-;-;-;-;-;-;-;-;-;-;-;-;-;-;-;-;-;-;-;-;-;-;-;-;-;-;-;-;-;-;-;-;-;-;-;-;-;-;-;-;-;-	2405	301	1400	997	519	1236	461	954	1089	1932	444	656	1530	1081	987	1106	1219	942	910	1014	1060	1044	1372	1345	2023	1973	2199	1290	1870	2517	2791	2273	2442	2329	1823	3166	2231
Abhd12b	chr12;chr12;chr12;chr12;chr12;chr12;chr12;chr12;chr12;chr12;chr12;chr12;chr12	70154171;70159342;70161451;70163378;70166936;70169033;70169194;70169740;70173362;70180986;70182375;70182956;70183179	70154265;70159469;70161553;70163497;70166966;70169078;70169323;70169777;70173441;70181068;70182453;70183074;70183206	+;+;+;+;+;+;+;+;+;+;+;+;+	1080	0	0	0	0	0	0	0	0	0	0	1	0	0	3	0	0	0	1	0	0	4	1	0	0	0	0	0	1	3	0	0	0	0	0	6	1
Abhd13	chr8;chr8;chr8;chr8;chr8	9977717;9977717;9982864;9987385;9987385	9978019;9978019;9982970;9992155;9992155	+;+;+;+;+	5181	1355	1709	663	3017	2217	844	1150	2761	1351	1736	659	1929	1669	1723	1756	1482	1959	1620	1306	1651	1683	1913	1324	1231	1193	1303	1956	1351	1288	1352	1273	2180	1274	1517	1262	2239
Abhd14a	chr9;chr9;chr9;chr9;chr9;chr9;chr9;chr9;chr9;chr9;chr9;chr9;chr9;chr9;chr9;chr9;chr9;chr9;chr9;chr9;chr9;chr9;chr9;chr9;chr9;chr9;chr9;chr9;chr9;chr9;chr9;chr9;chr9;chr9;chr9;chr9;chr9;chr9;chr9;chr9;chr9;chr9;chr9;chr9;chr9;chr9;chr9;chr9;chr9;chr9;chr9;chr9;chr9;chr9;chr9;chr9;chr9;chr9;chr9;chr9;chr9;chr9;chr9;chr9;chr9;chr9;chr9;chr9;chr9;chr9;chr9;chr9;chr9;chr9;chr9;chr9;chr9;chr9;chr9;chr9…	106440051;106440051;106440051;106440051;106440051;106440051;106440051;106440051;106440051;106440051;106440051;106440051;106440051;106440051;106440051;106440051;106440621;106440621;106440621;106440621;106440621;106440621;106440621;106440621;106440621;106440621;106440621;106440621;106440621;106440621;106440621;106440621;106443779;106443779;106443779;106443779;106443779;106443779;106443779;106443806…	106440404;106440404;106440404;106440404;106440404;106440404;106440404;106440404;106440404;106440404;106440404;106440404;106440404;106440404;106440404;106440404;106440856;106440910;106440910;106440856;106440856;106440856;106440910;106440856;106440910;106440910;106440856;106440910;106440910;106440910;106440910;106440910;106443942;106443942;106443942;106443942;106443942;106443942;106443942;106443942…	-;-;-;-;-;-;-;-;-;-;-;-;-;-;-;-;-;-;-;-;-;-;-;-;-;-;-;-;-;-;-;-;-;-;-;-;-;-;-;-;-;-;-;-;-;-;-;-;-;-;-;-;-;-;-;-;-;-;-;-;-;-;-;-;-;-;-;-;-;-;-;-;-;-;-;-;-;-;-;-;-;-;-;-;-;-;-;-;-;-;-	2728	963	603	878	442	884	757	1026	803	818	1091	550	519	960	911	778	1072	1020	905	869	1275	1080	1166	1543	1529	1444	1700	1877	2948	1227	1445	1846	965	5337	644	4478	2714
Abhd14b	chr9;chr9;chr9;chr9;chr9;chr9;chr9;chr9;chr9;chr9;chr9;chr9	106448236;106448607;106448640;106449914;106450004;106450004;106451393;106451393;106451393;106451984;106451984;106451984	106448328;106448709;106448709;106450231;106450231;106450231;106451634;106451634;106451634;106452923;106452918;106452923	+;+;+;+;+;+;+;+;+;+;+;+	1696	302	104	132	239	240	230	431	254	571	555	565	1002	1494	1474	1009	1169	1528	1316	1129	1839	1603	2185	1262	1143	934	1163	2085	2301	599	699	1144	1020	602	4529	1532	1598
Abhd15	chr11;chr11	77515117;77518316	77516052;77520628	+;+	3249	25	74	29	38	35	37	33	15	36	32	59	27	56	49	14	13	14	14	22	10	14	12	17	6	6	15	9	7	0	12	30	8	8	9	13	6
Abhd16a	chr17;chr17;chr17;chr17;chr17;chr17;chr17;chr17;chr17;chr17;chr17;chr17;chr17;chr17;chr17;chr17;chr17;chr17;chr17;chr17;chr17;chr17;chr17;chr17;chr17;chr17;chr17;chr17;chr17;chr17;chr17;chr17;chr17;chr17;chr17;chr17;chr17;chr17;chr17;chr17;chr17;chr17;chr17;chr17;chr17;chr17;chr17;chr17;chr17;chr17;chr17;chr17;chr17;chr17;chr17;chr17;chr17;chr17;chr17;chr17;chr17;chr17;chr17;chr17;chr17;chr17;chr…	35089235;35089236;35089236;35089291;35090369;35090369;35090369;35090369;35090369;35091022;35091022;35091022;35091022;35091022;35091571;35091571;35091571;35091571;35091571;35091819;35094251;35094251;35094251;35094251;35094251;35096304;35096304;35096304;35096304;35096304;35096482;35096482;35096482;35096482;35096482;35098694;35098694;35098694;35098694;35098694;35098899;35098899;35098899;35098899;350…	35089456;35089456;35089456;35089456;35090425;35090425;35090425;35090425;35090425;35091088;35091088;35091088;35091088;35091088;35091657;35091657;35091657;35091657;35091657;35092007;35094336;35094336;35094336;35094336;35094336;35096377;35096377;35096377;35096377;35096377;35096604;35096604;35096604;35096604;35096604;35098808;35098808;35098808;35098808;35098808;35099000;35099000;35099000;35099000;350…	+;+;+;+;+;+;+;+;+;+;+;+;+;+;+;+;+;+;+;+;+;+;+;+;+;+;+;+;+;+;+;+;+;+;+;+;+;+;+;+;+;+;+;+;+;+;+;+;+;+;+;+;+;+;+;+;+;+;+;+;+;+;+;+;+;+;+;+;+;+;+;+;+;+;+;+;+;+;+;+;+;+;+;+;+;+;+;+;+;+;+;+;+;+;+;+;+;+	2394	647	462	613	173	466	931	1156	442	1344	640	1058	1190	1336	1139	334	1275	820	755	824	1123	823	741	1160	1050	1090	1250	1021	1479	1041	1264	1508	1263	2227	1273	2164	1246
Abhd16b	chr2	181493206	181494980	+	1775	5	4	4	6	4	6	8	3	2	7	2	2	3	7	2	3	3	5	2	0	2	1	1	0	0	0	3	4	0	0	0	1	7	1	1	1
Abhd17a	chr10;chr10;chr10;chr10;chr10;chr10;chr10;chr10;chr10;chr10;chr10;chr10;chr10	80583649;80583650;80583650;80584143;80584143;80584143;80585608;80585608;80586515;80586515;80586515;80590175;80590175	80584063;80584063;80584063;80584322;80584322;80584322;80585802;80585802;80587030;80587030;80587643;80590336;80590341	-;-;-;-;-;-;-;-;-;-;-;-;-	2086	576	1545	930	228	670	1494	1137	869	1857	658	1725	2242	1707	1301	603	1900	1060	942	1411	1650	1182	1462	2324	2553	3490	2825	1565	2142	1651	2288	2146	2250	1539	1117	1640	1532
Abhd17b	chr19;chr19;chr19;chr19;chr19;chr19;chr19;chr19;chr19	21653227;21653309;21676996;21678353;21678353;21680868;21680868;21684098;21684098	21653593;21653593;21677088;21678822;21678822;21681047;21681047;21685638;21685637	+;+;+;+;+;+;+;+;+	2651	1169	1660	1235	1619	1096	1345	708	2768	2177	1296	701	1758	1592	1565	1849	1349	1652	1459	1239	1485	1529	1557	1459	1313	1143	1416	1101	2202	1483	1567	710	2924	1114	1229	1288	2056
Abhd17c	chr7;chr7;chr7	84109356;84114251;84151282	84110801;84114430;84151893	-;-;-	2238	558	3912	1507	1609	1793	1343	1647	1608	1539	647	527	1269	978	964	758	941	842	736	624	708	726	492	1053	488	490	548	420	567	429	435	388	562	259	268	375	370
Abhd18	chr3;chr3;chr3;chr3;chr3;chr3;chr3;chr3;chr3;chr3;chr3;chr3;chr3;chr3;chr3;chr3;chr3;chr3;chr3;chr3;chr3;chr3;chr3;chr3;chr3;chr3;chr3;chr3;chr3;chr3;chr3;chr3;chr3;chr3;chr3;chr3;chr3;chr3;chr3;chr3;chr3;chr3;chr3;chr3;chr3;chr3;chr3;chr3;chr3;chr3;chr3;chr3;chr3;chr3;chr3;chr3;chr3;chr3;chr3;chr3;chr3;chr3;chr3;chr3;chr3;chr3;chr3;chr3;chr3;chr3;chr3;chr3;chr3;chr3;chr3;chr3;chr3;chr3;chr3;chr3…	40875306;40875306;40894271;40894277;40894324;40894362;40904886;40904886;40904886;40904886;40905872;40905872;40905872;40905872;40905988;40910503;40910503;40910503;40910503;40910503;40910503;40910503;40916686;40916686;40916686;40916686;40916686;40916686;40916686;40916872;40916872;40916872;40916872;40916872;40916872;40916872;40919378;40919378;40919378;40919378;40919378;40919388;40919388;40923413;409…	40875384;40875384;40894443;40894443;40894443;40894443;40904993;40904993;40904993;40904993;40905956;40905956;40905956;40905956;40906218;40910603;40910603;40910603;40910603;40910603;40910603;40910603;40916764;40916764;40916764;40916764;40916764;40916764;40916764;40916956;40916956;40917067;40916956;40917067;40916956;40916956;40919405;40919405;40919405;40919405;40919405;40919405;40919405;40923551;409…	+;+;+;+;+;+;+;+;+;+;+;+;+;+;+;+;+;+;+;+;+;+;+;+;+;+;+;+;+;+;+;+;+;+;+;+;+;+;+;+;+;+;+;+;+;+;+;+;+;+;+;+;+;+;+;+;+;+;+;+;+;+;+;+;+;+;+;+;+;+;+;+;+;+;+;+;+;+;+;+;+;+;+;+;+	4348	373	78	165	253	348	234	616	348	733	435	624	404	856	941	1037	600	1092	1191	962	1127	914	1507	708	629	451	647	974	1225	398	400	925	876	481	1600	1351	1135
Abhd2	chr7;chr7;chr7;chr7;chr7;chr7;chr7;chr7;chr7;chr7;chr7	79273266;79294508;79297008;79323469;79325434;79348260;79350751;79353990;79355802;79358065;79359960	79273339;79294607;79297207;79323644;79325601;79348443;79350843;79354100;79355871;79358149;79361601	+;+;+;+;+;+;+;+;+;+;+	2903	388	274	384	484	720	604	816	706	1134	420	495	909	831	988	432	482	663	647	592	552	619	408	467	241	188	270	1081	128	168	190	852	878	291	425	495	365
Abhd3	chr18;chr18;chr18;chr18;chr18;chr18;chr18;chr18;chr18;chr18;chr18;chr18;chr18;chr18;chr18;chr18;chr18;chr18;chr18;chr18;chr18;chr18;chr18;chr18;chr18;chr18;chr18	10644411;10644411;10647726;10647726;10647970;10652188;10652188;10653135;10658780;10658780;10658780;10682069;10682069;10682069;10693487;10704548;10704548;10704548;10704548;10706001;10706001;10706001;10706001;10706530;10706530;10706530;10706530	10645235;10645235;10647891;10647891;10648018;10652361;10652361;10654620;10658892;10658892;10658892;10682114;10682114;10682114;10693923;10704730;10704730;10704730;10704730;10706164;10706164;10706164;10706164;10706784;10706781;10706781;10706696	-;-;-;-;-;-;-;-;-;-;-;-;-;-;-;-;-;-;-;-;-;-;-;-;-;-;-	3898	26	303	60	46	34	59	92	69	162	304	116	293	355	405	414	414	508	359	345	482	390	523	453	304	276	251	429	608	356	372	359	434	812	752	779	1028
Abhd4	chr14;chr14;chr14;chr14;chr14;chr14;chr14;chr14;chr14;chr14;chr14;chr14;chr14;chr14;chr14;chr14;chr14;chr14;chr14;chr14;chr14;chr14;chr14;chr14;chr14;chr14;chr14;chr14;chr14	54254129;54259207;54259232;54259345;54261626;54261626;54261626;54261626;54262651;54262651;54262651;54262651;54263169;54263169;54263169;54263169;54265281;54265281;54265281;54265281;54266995;54266995;54266995;54266995;54267768;54267768;54267768;54267768;54268770	54254471;54259319;54259319;54259426;54261714;54261714;54261714;54261714;54263023;54263023;54263023;54263023;54263323;54263323;54263323;54263323;54265392;54265392;54265392;54265392;54267181;54267181;54267181;54267181;54269162;54269169;54268356;54269169;54269165	+;+;+;+;+;+;+;+;+;+;+;+;+;+;+;+;+;+;+;+;+;+;+;+;+;+;+;+;+	2856	2270	596	899	1328	1224	873	1458	1247	1704	1084	2194	709	1133	1122	996	1340	1086	1096	994	1034	1123	1126	1349	1602	1637	1723	759	2561	1736	2113	1764	1240	1734	1872	2015	1976
Abhd5	chr9;chr9;chr9;chr9;chr9;chr9;chr9;chr9;chr9;chr9;chr9;chr9;chr9;chr9;chr9;chr9;chr9;chr9	122351539;122351539;122351616;122365136;122367889;122367889;122375906;122375906;122375906;122377859;122377859;122377859;122378822;122378822;122378822;122379513;122379513;122379513	122351839;122351839;122351839;122365221;122368261;122368261;122376060;122376060;122376060;122377970;122377970;122377970;122379008;122379008;122379008;122381523;122381524;122381524	+;+;+;+;+;+;+;+;+;+;+;+;+;+;+;+;+;+	3226	154	883	453	211	479	170	307	480	241	303	251	256	296	337	563	318	460	359	366	459	483	452	572	559	587	582	443	819	604	821	737	521	665	440	490	864
Abhd6	chr14;chr14;chr14;chr14;chr14;chr14;chr14;chr14;chr14;chr14;chr14;chr14;chr14;chr14;chr14;chr14;chr14;chr14;chr14;chr14;chr14;chr14;chr14;chr14;chr14;chr14;chr14;chr14;chr14;chr14;chr14;chr14;chr14;chr14;chr14	8002803;8002902;8002971;8014022;8028237;8028237;8028237;8039748;8039748;8039748;8039748;8041119;8041119;8041119;8041119;8042694;8042694;8042694;8042694;8045468;8045468;8045468;8045468;8049574;8049574;8049574;8049574;8049808;8049808;8049808;8049808;8055471;8055471;8055471;8055471	8002963;8002963;8003104;8016728;8028389;8028389;8028389;8039904;8039904;8039904;8039904;8041232;8041232;8041232;8041232;8042826;8042826;8042826;8042826;8045625;8045625;8045625;8045625;8049628;8049628;8049628;8049628;8049908;8049908;8049908;8049908;8056594;8056594;8056555;8056773	+;+;+;+;+;+;+;+;+;+;+;+;+;+;+;+;+;+;+;+;+;+;+;+;+;+;+;+;+;+;+;+;+;+;+	5176	364	262	444	104	355	136	186	286	146	204	169	77	151	187	242	150	200	204	209	172	225	387	179	430	449	426	550	369	615	611	962	326	613	760	761	1112
Abhd8	chr8;chr8;chr8;chr8;chr8	71456700;71458038;71458378;71461246;71463466	71457377;71458254;71458548;71461972;71463657	-;-;-;-;-	1985	393	1032	673	181	694	1247	888	880	1433	383	1404	1569	930	738	313	968	506	476	696	775	628	647	1337	2238	2814	2781	1585	1222	2501	3519	3144	3308	4668	3587	4638	4245
Abi1	chr2;chr2;chr2;chr2;chr2;chr2;chr2;chr2;chr2;chr2;chr2;chr2;chr2;chr2;chr2;chr2;chr2;chr2;chr2;chr2;chr2;chr2;chr2;chr2;chr2;chr2;chr2;chr2;chr2;chr2;chr2;chr2;chr2;chr2;chr2;chr2;chr2;chr2;chr2;chr2;chr2;chr2;chr2;chr2;chr2;chr2;chr2;chr2;chr2;chr2;chr2;chr2;chr2;chr2;chr2;chr2;chr2;chr2;chr2;chr2;chr2;chr2;chr2;chr2;chr2;chr2;chr2;chr2;chr2;chr2;chr2;chr2;chr2;chr2;chr2;chr2;chr2;chr2;chr2;chr2…	22939989;22939989;22939989;22939989;22939989;22940364;22940364;22940364;22941227;22946576;22946576;22946576;22946576;22946576;22946576;22946576;22946576;22946576;22950184;22950184;22950184;22950184;22953435;22953435;22953435;22953435;22953435;22953435;22953435;22957018;22957018;22957018;22957018;22957018;22957018;22957018;22957018;22957018;22960707;22960707;22960707;22960707;22960707;22960707;229…	22942047;22942047;22942047;22942047;22942047;22942047;22942047;22942047;22942047;22946761;22946761;22946761;22946761;22946761;22946761;22946761;22946761;22946761;22950270;22950270;22950270;22950270;22953608;22953608;22953611;22953608;22953608;22953611;22953611;22957118;22957118;22957118;22957118;22957118;22957118;22957118;22957118;22957118;22960847;22960847;22960847;22960847;22960847;22960847;229…	-;-;-;-;-;-;-;-;-;-;-;-;-;-;-;-;-;-;-;-;-;-;-;-;-;-;-;-;-;-;-;-;-;-;-;-;-;-;-;-;-;-;-;-;-;-;-;-;-;-;-;-;-;-;-;-;-;-;-;-;-;-;-;-;-;-;-;-;-;-;-;-;-;-;-;-;-;-;-;-;-;-;-;-;-;-;-;-	3505	2635	941	1361	2164	1850	1490	1342	3456	1633	3427	1110	2985	2476	2765	2228	3712	3158	2967	2417	2678	3090	3726	2778	2288	2114	2250	2519	2422	2110	2103	1175	3834	1562	2055	1467	3370
Abi2	chr1;chr1;chr1;chr1;chr1;chr1;chr1;chr1;chr1;chr1;chr1;chr1;chr1;chr1;chr1;chr1;chr1;chr1;chr1;chr1;chr1;chr1;chr1;chr1;chr1;chr1;chr1;chr1;chr1;chr1;chr1;chr1;chr1;chr1;chr1;chr1;chr1;chr1;chr1;chr1;chr1;chr1;chr1;chr1;chr1;chr1;chr1;chr1;chr1;chr1;chr1;chr1;chr1;chr1;chr1;chr1;chr1;chr1;chr1;chr1;chr1;chr1;chr1;chr1;chr1;chr1;chr1;chr1;chr1;chr1;chr1;chr1;chr1;chr1;chr1;chr1;chr1;chr1;chr1;chr1…	60408998;60408998;60408998;60408998;60408998;60408998;60408998;60408998;60408998;60408998;60408998;60408998;60408998;60408998;60408998;60408998;60409619;60409619;60409619;60409619;60434243;60434243;60434243;60434243;60434243;60434243;60434243;60434243;60434243;60434243;60434243;60434243;60434243;60434243;60434243;60434243;60434243;60434243;60434243;60434243;60437056;60437056;60437056;60437056;604…	60409919;60409919;60409919;60409919;60409919;60409919;60409919;60409919;60409919;60409919;60409919;60409919;60409919;60409919;60409919;60409919;60409919;60409919;60409919;60409919;60434410;60434410;60434410;60434410;60434410;60434410;60434410;60434410;60434410;60434410;60434410;60434410;60434410;60434410;60434410;60434410;60434410;60434410;60434410;60434410;60437232;60437232;60437232;60437232;604…	+;+;+;+;+;+;+;+;+;+;+;+;+;+;+;+;+;+;+;+;+;+;+;+;+;+;+;+;+;+;+;+;+;+;+;+;+;+;+;+;+;+;+;+;+;+;+;+;+;+;+;+;+;+;+;+;+;+;+;+;+;+;+;+;+;+;+;+;+;+;+;+;+;+;+;+;+;+;+;+;+;+;+;+;+;+;+;+;+;+;+;+;+;+;+;+;+;+;+;+;+;+;+;+;+;+;+;+;+;+;+;+;+;+;+;+;+;+;+;+;+;+;+;+;+;+;+;+;+;+;+;+;+;+;+;+;+;+;+;+;+;+;+;+;+;+;+;+;+;+;+;+;+;+;+;+;+;+;+;+;+;+;+;+;+;+;+;+;+;+;+;+;+;+;+;+;+;+;+;+;+;+;+;+;+;+;+;+;+;+;+;+;+;+;+;+;+;+;+;+…	7464	4376	2417	2296	5712	4473	3810	7239	3302	6263	3183	2001	4774	3892	4022	2569	4691	3779	3587	3252	3498	4381	5460	2759	3765	3322	3715	5954	2444	3851	3643	3582	5103	2005	3621	5492	2123
Abi3	chr11;chr11;chr11;chr11;chr11;chr11;chr11;chr11;chr11;chr11;chr11;chr11;chr11;chr11;chr11;chr11;chr11;chr11;chr11;chr11;chr11;chr11;chr11;chr11;chr11;chr11;chr11;chr11;chr11;chr11;chr11;chr11;chr11;chr11;chr11;chr11;chr11;chr11;chr11;chr11;chr11;chr11;chr11;chr11;chr11;chr11;chr11;chr11;chr11;chr11;chr11	95830072;95830072;95832131;95832131;95832131;95832131;95832131;95833209;95833209;95833209;95833209;95833209;95833209;95833640;95833640;95833640;95833640;95833640;95833640;95833640;95834003;95834003;95834003;95834003;95834003;95834003;95834003;95834306;95834306;95834306;95834306;95834306;95834306;95834306;95835778;95835778;95835778;95835778;95835778;95835778;95835778;95837070;95837070;95837070;958…	95832876;95832876;95832876;95832876;95832876;95832876;95832876;95833334;95833334;95833331;95833334;95833334;95833334;95833800;95833800;95833800;95833800;95833800;95833797;95833800;95834098;95834098;95834098;95834098;95834098;95834098;95834098;95834391;95834391;95834391;95834391;95834391;95834391;95834391;95835954;95835954;95835954;95835954;95835954;95835954;95835954;95842014;95837317;95842014;958…	-;-;-;-;-;-;-;-;-;-;-;-;-;-;-;-;-;-;-;-;-;-;-;-;-;-;-;-;-;-;-;-;-;-;-;-;-;-;-;-;-;-;-;-;-;-;-;-;-;-;-	8852	13	47	69	10	13	36	78	40	123	182	121	284	530	526	217	187	190	177	135	194	134	229	117	64	44	62	138	93	37	37	67	128	203	93	198	152
Abi3bp	chr16;chr16;chr16;chr16;chr16;chr16;chr16;chr16;chr16;chr16;chr16;chr16;chr16;chr16;chr16;chr16;chr16;chr16;chr16;chr16;chr16;chr16;chr16;chr16;chr16;chr16;chr16;chr16;chr16;chr16;chr16;chr16;chr16;chr16;chr16;chr16;chr16;chr16;chr16;chr16;chr16;chr16;chr16;chr16;chr16;chr16;chr16;chr16;chr16;chr16;chr16;chr16;chr16;chr16;chr16;chr16;chr16;chr16;chr16;chr16;chr16;chr16;chr16;chr16;chr16;chr16;chr…	56477801;56477802;56477802;56477802;56477802;56477802;56477802;56477802;56477802;56477802;56477802;56477802;56477802;56477802;56477803;56477803;56477803;56477803;56477803;56477803;56477803;56477803;56477803;56477803;56477803;56477803;56477803;56477803;56477803;56477805;56477805;56477805;56477805;56477806;56477807;56477807;56477807;56477846;56477846;56477846;56477846;56477846;56477899;56532789;565…	56477992;56477992;56477992;56477992;56477992;56477992;56477992;56477992;56477992;56477992;56477992;56477992;56477992;56477992;56477992;56477992;56477992;56477992;56477992;56477992;56477992;56477992;56477992;56477992;56477992;56477992;56477992;56477992;56477992;56477992;56477992;56477992;56477992;56477992;56477992;56477992;56477992;56477992;56477992;56477992;56477992;56477992;56477992;56532968;565…	+;+;+;+;+;+;+;+;+;+;+;+;+;+;+;+;+;+;+;+;+;+;+;+;+;+;+;+;+;+;+;+;+;+;+;+;+;+;+;+;+;+;+;+;+;+;+;+;+;+;+;+;+;+;+;+;+;+;+;+;+;+;+;+;+;+;+;+;+;+;+;+;+;+;+;+;+;+;+;+;+;+;+;+;+;+;+;+;+;+;+;+;+;+;+;+;+;+;+;+;+;+;+;+;+;+;+;+;+;+;+;+;+;+;+;+;+;+;+;+;+;+;+;+;+;+;+;+;+;+;+;+;+;+;+;+;+;+;+;+;+;+;+;+;+;+;+;+;+;+;+;+;+;+;+;+;+;+;+;+;+;+;+;+;+;+;+;+;+;+;+;+;+;+;+;+;+;+;+;+;+;+;+;+;+;+;+;+;+;+;+;+;+;+;+;+;+;+;+;+…	6116	24	7	26	5	10	7	9	15	18	8	5	9	17	12	15	17	16	35	38	28	25	30	43	47	31	0	37	53	51	52	179	71	78	92	125	50
Abl1	chr2;chr2;chr2;chr2;chr2;chr2;chr2;chr2;chr2;chr2;chr2;chr2;chr2;chr2;chr2;chr2;chr2;chr2;chr2;chr2;chr2;chr2;chr2;chr2;chr2;chr2;chr2;chr2;chr2;chr2;chr2;chr2;chr2;chr2;chr2;chr2;chr2;chr2;chr2;chr2;chr2;chr2;chr2;chr2;chr2;chr2;chr2;chr2;chr2;chr2;chr2;chr2;chr2;chr2;chr2;chr2;chr2;chr2;chr2;chr2;chr2;chr2;chr2;chr2;chr2;chr2;chr2;chr2	31688354;31688537;31688537;31688537;31690555;31695749;31759939;31760173;31778334;31778334;31778334;31778334;31778334;31778334;31778921;31778921;31778921;31778921;31778921;31778921;31784507;31784507;31784507;31784507;31784507;31784507;31790271;31790271;31790271;31790271;31790271;31790271;31790662;31790662;31790662;31790662;31790662;31790662;31792238;31792238;31792238;31792238;31792238;31792238;317…	31689942;31689942;31689942;31689942;31690759;31695892;31760115;31760455;31778507;31778507;31778507;31778507;31778507;31778507;31779216;31779216;31779216;31779216;31779216;31779216;31784779;31784779;31784779;31784779;31784779;31784779;31790355;31790355;31790355;31790355;31790355;31790355;31790839;31790839;31790839;31790839;31790839;31790839;31792422;31792422;31792422;31792422;31792422;31792422;317…	+;+;+;+;+;+;+;+;+;+;+;+;+;+;+;+;+;+;+;+;+;+;+;+;+;+;+;+;+;+;+;+;+;+;+;+;+;+;+;+;+;+;+;+;+;+;+;+;+;+;+;+;+;+;+;+;+;+;+;+;+;+;+;+;+;+;+;+	8643	4560	6189	5494	4269	3762	8787	6758	3054	6974	2127	4366	4897	4439	4501	1319	4257	3115	2735	2456	2451	2608	2005	2836	1607	1496	1597	2571	911	1519	1544	2545	1816	1496	2394	2321	2017
Abl2	chr1;chr1;chr1;chr1;chr1;chr1;chr1;chr1;chr1;chr1;chr1;chr1;chr1;chr1;chr1;chr1;chr1;chr1;chr1;chr1;chr1;chr1;chr1;chr1;chr1;chr1;chr1;chr1;chr1;chr1;chr1;chr1;chr1;chr1;chr1;chr1;chr1;chr1;chr1;chr1;chr1;chr1;chr1;chr1;chr1;chr1;chr1;chr1;chr1;chr1;chr1;chr1;chr1;chr1;chr1;chr1;chr1;chr1;chr1;chr1;chr1;chr1;chr1;chr1;chr1;chr1;chr1;chr1;chr1;chr1;chr1;chr1;chr1;chr1;chr1;chr1;chr1;chr1;chr1;chr1…	156558171;156558171;156558171;156558175;156558175;156558787;156558787;156614904;156614904;156614904;156614906;156614906;156620839;156620839;156620839;156620839;156620839;156620839;156620839;156622485;156622485;156622485;156622485;156622485;156622485;156622485;156622485;156622485;156622485;156622485;156622485;156625288;156625288;156625288;156625288;156625288;156625288;156625288;156625288;156625288…	156559205;156559205;156559205;156559205;156559205;156559205;156559205;156616058;156616058;156616058;156616058;156616058;156620901;156620901;156620901;156620901;156620901;156620901;156620901;156622655;156622655;156622655;156622655;156622655;156622655;156622655;156622655;156622655;156622655;156622655;156622655;156625583;156625583;156625583;156625583;156625583;156625583;156625583;156625583;156625583…	+;+;+;+;+;+;+;+;+;+;+;+;+;+;+;+;+;+;+;+;+;+;+;+;+;+;+;+;+;+;+;+;+;+;+;+;+;+;+;+;+;+;+;+;+;+;+;+;+;+;+;+;+;+;+;+;+;+;+;+;+;+;+;+;+;+;+;+;+;+;+;+;+;+;+;+;+;+;+;+;+;+;+;+;+;+;+;+;+;+;+;+;+;+;+;+;+;+;+;+;+;+;+;+;+;+;+;+;+;+;+;+;+;+;+;+;+;+;+;+;+;+;+;+;+;+;+;+;+;+;+;+;+;+;+;+;+;+;+;+;+;+;+;+	12485	2444	2684	1188	6233	2355	4282	4698	2698	4140	1501	2657	1990	2881	3331	2642	2955	3267	2986	2440	2661	3428	3468	2648	2034	1839	1782	3058	1535	2350	2048	2706	3019	2032	3168	4000	3347
Ablim1	chr19;chr19;chr19;chr19;chr19;chr19;chr19;chr19;chr19;chr19;chr19;chr19;chr19;chr19;chr19;chr19;chr19;chr19;chr19;chr19;chr19;chr19;chr19;chr19;chr19;chr19;chr19;chr19;chr19;chr19;chr19;chr19;chr19;chr19;chr19;chr19;chr19;chr19;chr19;chr19;chr19;chr19;chr19;chr19;chr19;chr19;chr19;chr19;chr19;chr19;chr19;chr19;chr19;chr19;chr19;chr19;chr19;chr19;chr19;chr19;chr19;chr19;chr19;chr19;chr19;chr19;chr…	57033264;57033264;57033264;57033264;57033264;57033264;57033272;57033272;57033272;57033272;57033272;57033272;57033272;57033272;57033272;57033272;57033272;57033272;57033272;57033272;57033272;57033272;57033272;57033272;57033272;57033272;57033272;57033272;57033272;57033272;57033272;57033272;57033272;57039407;57039407;57039407;57039407;57039407;57039407;57039407;57039407;57039407;57039407;57039407;570…	57037337;57037337;57037337;57037337;57037337;57037337;57037337;57037337;57037337;57037337;57037337;57037337;57037337;57037337;57037337;57037337;57037337;57037337;57037337;57037337;57037337;57037337;57037337;57037337;57037337;57037337;57037337;57037337;57037337;57037337;57037337;57037337;57037337;57039487;57039487;57039487;57039487;57039487;57039487;57039487;57039487;57039487;57039487;57039487;570…	-;-;-;-;-;-;-;-;-;-;-;-;-;-;-;-;-;-;-;-;-;-;-;-;-;-;-;-;-;-;-;-;-;-;-;-;-;-;-;-;-;-;-;-;-;-;-;-;-;-;-;-;-;-;-;-;-;-;-;-;-;-;-;-;-;-;-;-;-;-;-;-;-;-;-;-;-;-;-;-;-;-;-;-;-;-;-;-;-;-;-;-;-;-;-;-;-;-;-;-;-;-;-;-;-;-;-;-;-;-;-;-;-;-;-;-;-;-;-;-;-;-;-;-;-;-;-;-;-;-;-;-;-;-;-;-;-;-;-;-;-;-;-;-;-;-;-;-;-;-;-;-;-;-;-;-;-;-;-;-;-;-;-;-;-;-;-;-;-;-;-;-;-;-;-;-;-;-;-;-;-;-;-;-;-;-;-;-;-;-;-;-;-;-;-;-;-;-;-;-…	10130	1186	3575	2411	736	3454	1091	4793	1289	1715	1470	957	1510	880	886	1453	1937	980	940	1242	1208	1637	2392	1651	5844	5360	5984	4418	3404	8690	9050	6530	4756	4697	7413	6908	8585
Ablim2	chr5;chr5;chr5;chr5;chr5;chr5;chr5;chr5;chr5;chr5;chr5;chr5;chr5;chr5;chr5;chr5;chr5;chr5;chr5;chr5;chr5;chr5;chr5;chr5;chr5;chr5;chr5;chr5;chr5;chr5;chr5;chr5;chr5;chr5;chr5;chr5;chr5;chr5;chr5;chr5;chr5;chr5;chr5;chr5;chr5;chr5;chr5;chr5;chr5;chr5;chr5;chr5;chr5;chr5;chr5;chr5;chr5;chr5;chr5;chr5;chr5;chr5;chr5;chr5;chr5;chr5;chr5;chr5;chr5;chr5;chr5;chr5;chr5;chr5;chr5;chr5;chr5;chr5;chr5;chr5…	35757855;35757855;35757855;35757855;35757855;35757855;35757855;35757855;35757855;35757855;35757855;35757855;35757855;35757855;35757855;35757855;35757856;35757856;35757856;35757856;35757856;35757856;35757880;35757880;35757880;35757880;35757880;35757880;35798453;35798453;35798453;35798453;35798453;35798453;35798453;35798453;35798453;35798453;35798453;35798453;35798453;35798453;35798453;35798453;357…	35758060;35758060;35758060;35758060;35758060;35758060;35758060;35758060;35758060;35758060;35758060;35758060;35758060;35758060;35758060;35758060;35758060;35758060;35758060;35758060;35758060;35758060;35758060;35758060;35758060;35758060;35758060;35758060;35798596;35798596;35798596;35798596;35798596;35798596;35798596;35798596;35798596;35798596;35798596;35798596;35798596;35798596;35798596;35798596;357…	+;+;+;+;+;+;+;+;+;+;+;+;+;+;+;+;+;+;+;+;+;+;+;+;+;+;+;+;+;+;+;+;+;+;+;+;+;+;+;+;+;+;+;+;+;+;+;+;+;+;+;+;+;+;+;+;+;+;+;+;+;+;+;+;+;+;+;+;+;+;+;+;+;+;+;+;+;+;+;+;+;+;+;+;+;+;+;+;+;+;+;+;+;+;+;+;+;+;+;+;+;+;+;+;+;+;+;+;+;+;+;+;+;+;+;+;+;+;+;+;+;+;+;+;+;+;+;+;+;+;+;+;+;+;+;+;+;+;+;+;+;+;+;+;+;+;+;+;+;+;+;+;+;+;+;+;+;+;+;+;+;+;+;+;+;+;+;+;+;+;+;+;+;+;+;+;+;+;+;+;+;+;+;+;+;+;+;+;+;+;+;+;+;+;+;+;+;+;+;+…	4352	2	1	3	0	5	9	27	20	110	28	63	160	82	107	57	157	123	154	228	164	130	68	289	265	201	194	300	235	338	255	579	459	457	677	740	364
Ablim3	chr18;chr18;chr18;chr18;chr18;chr18;chr18;chr18;chr18;chr18;chr18;chr18;chr18;chr18;chr18;chr18;chr18;chr18;chr18;chr18;chr18;chr18;chr18;chr18;chr18;chr18;chr18;chr18;chr18;chr18;chr18;chr18;chr18;chr18;chr18;chr18;chr18;chr18;chr18;chr18;chr18;chr18;chr18;chr18;chr18;chr18;chr18;chr18;chr18;chr18;chr18;chr18;chr18;chr18;chr18;chr18;chr18;chr18;chr18;chr18;chr18;chr18;chr18;chr18;chr18;chr18;chr…	61799392;61799392;61799392;61799392;61799392;61799392;61799392;61799392;61799392;61799392;61799392;61805066;61805066;61805066;61805066;61805066;61805066;61805066;61805066;61805066;61805066;61805066;61805637;61805637;61805637;61805637;61805637;61805637;61805637;61805637;61805637;61805637;61805637;61806387;61806387;61806387;61806387;61806387;61806387;61806387;61806387;61806387;61806387;61806387;618…	61801408;61801408;61801408;61801408;61801408;61801408;61801408;61801408;61801408;61801408;61801408;61805146;61805146;61805146;61805146;61805146;61805146;61805146;61805146;61805146;61805146;61805146;61805644;61805644;61805644;61805644;61805644;61805644;61805644;61805644;61805644;61805644;61805644;61806447;61806447;61806447;61806447;61806447;61806447;61806447;61806447;61806447;61806447;61806447;618…	-;-;-;-;-;-;-;-;-;-;-;-;-;-;-;-;-;-;-;-;-;-;-;-;-;-;-;-;-;-;-;-;-;-;-;-;-;-;-;-;-;-;-;-;-;-;-;-;-;-;-;-;-;-;-;-;-;-;-;-;-;-;-;-;-;-;-;-;-;-;-;-;-;-;-;-;-;-;-;-;-;-;-;-;-;-;-;-;-;-;-;-;-;-;-;-;-;-;-;-;-;-;-;-;-;-;-;-;-;-;-;-;-;-;-;-;-;-;-;-;-;-;-;-;-;-;-;-;-;-;-;-;-;-;-;-;-;-;-;-;-;-;-;-;-;-;-;-;-;-;-;-;-;-;-;-;-;-;-;-;-;-;-;-;-;-;-;-;-;-;-;-;-;-;-;-;-;-;-;-;-;-;-;-;-;-;-;-;-;-;-;-;-;-;-;-;-;-;-;-…	4787	7	1	6	3	15	13	457	168	720	319	669	574	372	417	266	1203	408	552	560	400	432	576	660	594	547	726	397	283	409	378	562	412	221	156	257	187
Abo	chr2;chr2;chr2;chr2;chr2;chr2;chr2;chr2;chr2;chr2;chr2;chr2;chr2;chr2;chr2;chr2;chr2;chr2;chr2;chr2	26842496;26842496;26842503;26842503;26845956;26845956;26846574;26846574;26846574;26848251;26848251;26848251;26848921;26848921;26848921;26856422;26856658;26856658;26864871;26864871	26843874;26843874;26843874;26843874;26846090;26846090;26846609;26846609;26846609;26848307;26848307;26848307;26848990;26848990;26848990;26856552;26857112;26857105;26864995;26864995	-;-;-;-;-;-;-;-;-;-;-;-;-;-;-;-;-;-;-;-	2388	0	0	0	0	0	0	0	0	0	0	0	0	0	2	0	0	0	1	4	0	1	0	0	1	0	0	0	0	1	0	0	1	0	0	0	0
Abr	chr11;chr11;chr11;chr11;chr11;chr11;chr11;chr11;chr11;chr11;chr11;chr11;chr11;chr11;chr11;chr11;chr11;chr11;chr11;chr11;chr11;chr11;chr11;chr11;chr11;chr11;chr11;chr11;chr11;chr11;chr11;chr11;chr11;chr11;chr11;chr11;chr11;chr11;chr11;chr11;chr11;chr11;chr11;chr11;chr11;chr11;chr11;chr11;chr11;chr11;chr11;chr11;chr11;chr11;chr11;chr11;chr11;chr11;chr11;chr11;chr11;chr11;chr11;chr11;chr11;chr11;chr…	76416732;76416732;76416732;76416732;76416734;76416754;76419735;76419735;76419735;76419735;76419735;76419735;76422153;76422153;76422153;76422153;76422153;76422153;76423048;76423048;76423048;76423048;76423048;76423048;76424034;76424034;76424034;76424034;76424034;76424034;76424914;76424914;76424914;76424914;76424914;76424914;76425267;76425267;76425267;76425267;76425267;76425267;76436949;76451853;764…	76419193;76419193;76419193;76419193;76419193;76419193;76419882;76419882;76419882;76419882;76419882;76419882;76422258;76422258;76422258;76422258;76422258;76422258;76423182;76423182;76423182;76423182;76423182;76423182;76424173;76424173;76424173;76424173;76424173;76424173;76425023;76425023;76425023;76425023;76425023;76425023;76425326;76425326;76425326;76425326;76425326;76425326;76437468;76451984;764…	-;-;-;-;-;-;-;-;-;-;-;-;-;-;-;-;-;-;-;-;-;-;-;-;-;-;-;-;-;-;-;-;-;-;-;-;-;-;-;-;-;-;-;-;-;-;-;-;-;-;-;-;-;-;-;-;-;-;-;-;-;-;-;-;-;-;-;-;-;-;-;-;-;-;-;-;-;-;-;-;-;-;-;-;-;-;-;-;-;-;-;-;-;-;-;-;-;-;-;-;-;-;-;-;-;-;-;-;-;-;-;-;-;-;-;-	6846	912	1983	874	2181	1609	2209	4302	1779	3985	1568	1981	3343	3648	3389	2030	2747	2899	2530	2968	3212	3064	3089	2065	1972	1640	2143	3360	2016	1288	1307	3569	4636	1788	2802	4723	1325
Abra	chr15;chr15	41865293;41869019	41866352;41869720	-;-	1762	4	0	0	0	1	0	0	0	0	0	0	2	0	3	0	0	0	0	0	0	1	1	0	0	0	0	0	0	0	0	2	0	0	0	2	0
Abracl	chr10;chr10;chr10;chr10;chr10;chr10	18011260;18011260;18018839;18018839;18022995;18023067	18011816;18011816;18018905;18018905;18023085;18023252	-;-;-;-;-;-	882	570	2074	744	1010	1120	616	743	1074	312	946	469	303	795	745	672	600	519	407	308	401	232	345	251	60	59	85	73	109	34	30	72	98	59	23	26	51
Abt1	chr13;chr13;chr13	23418361;23422483;23423586	23422335;23422682;23423866	-;-;-	4456	310	722	265	316	379	425	277	458	595	166	315	407	452	447	227	276	284	246	240	350	230	133	391	166	171	161	199	245	144	196	260	197	432	122	395	186
Abtb1	chr6;chr6;chr6;chr6;chr6;chr6;chr6;chr6;chr6;chr6;chr6;chr6;chr6;chr6;chr6;chr6;chr6;chr6;chr6;chr6;chr6;chr6;chr6;chr6;chr6;chr6;chr6;chr6;chr6;chr6;chr6;chr6;chr6;chr6;chr6;chr6;chr6;chr6;chr6;chr6;chr6;chr6;chr6;chr6;chr6;chr6;chr6;chr6;chr6;chr6;chr6;chr6;chr6;chr6;chr6;chr6;chr6;chr6;chr6;chr6;chr6;chr6;chr6;chr6;chr6;chr6;chr6;chr6	88835914;88835914;88835914;88835914;88835914;88836525;88836525;88836525;88836525;88838118;88838118;88838118;88838118;88838118;88838173;88838380;88838380;88838380;88838380;88838380;88838380;88838638;88838638;88838638;88838638;88838638;88838638;88838845;88838845;88838845;88838845;88838845;88838845;88839185;88839185;88839185;88839185;88839185;88839185;88839331;88839331;88839331;88839331;88839331;888…	88836452;88836452;88836452;88836452;88836452;88836725;88836725;88836725;88836725;88838285;88838285;88838285;88838285;88838285;88838265;88838478;88838478;88838478;88838478;88838478;88838478;88838756;88838756;88838756;88838756;88838756;88838756;88838961;88838961;88838961;88838961;88838961;88838961;88839230;88839230;88839230;88839230;88839230;88839230;88839490;88839490;88839490;88839490;88839490;888…	-;-;-;-;-;-;-;-;-;-;-;-;-;-;-;-;-;-;-;-;-;-;-;-;-;-;-;-;-;-;-;-;-;-;-;-;-;-;-;-;-;-;-;-;-;-;-;-;-;-;-;-;-;-;-;-;-;-;-;-;-;-;-;-;-;-;-;-	2289	439	524	311	281	577	651	1077	320	1675	699	1558	1228	1505	1219	335	1290	875	798	660	1105	820	544	1246	750	852	932	881	1103	632	871	1091	563	1742	815	1114	1056
Abtb2	chr2;chr2;chr2;chr2;chr2;chr2;chr2;chr2;chr2;chr2;chr2;chr2;chr2;chr2;chr2;chr2;chr2	103566310;103678745;103683278;103700771;103702256;103705053;103705631;103707577;103708080;103709280;103710676;103711148;103711445;103712387;103715503;103716040;103717160	103567609;103678891;103683491;103700923;103702421;103705142;103705732;103707673;103708215;103709506;103710854;103711253;103711547;103712477;103715571;103716153;103718423	+;+;+;+;+;+;+;+;+;+;+;+;+;+;+;+;+	4558	161	199	185	192	379	361	425	231	421	68	236	132	263	247	70	181	143	131	95	110	102	65	163	95	70	135	114	115	67	98	122	139	117	96	131	140
Acaa1a	chr9;chr9;chr9;chr9;chr9;chr9;chr9;chr9;chr9;chr9;chr9;chr9;chr9;chr9;chr9;chr9;chr9;chr9;chr9;chr9;chr9;chr9;chr9;chr9;chr9;chr9;chr9;chr9;chr9;chr9;chr9;chr9;chr9;chr9;chr9;chr9	119341052;119341294;119341337;119341387;119341825;119341825;119341825;119342723;119342723;119342723;119344173;119344173;119344173;119344466;119344466;119346470;119346470;119346470;119347730;119347730;119347730;119348581;119348581;119348581;119348921;119348921;119348921;119349354;119349354;119349354;119349492;119349492;119349492;119349958;119349958;119349958	119341159;119341685;119341685;119341685;119341918;119341918;119341918;119342780;119342780;119342780;119344252;119344252;119344252;119344508;119344508;119346568;119346568;119346568;119347810;119347810;119347810;119348771;119348771;119348771;119349100;119349100;119349100;119349409;119349409;119349409;119349637;119349637;119349637;119350296;119350295;119350296	+;+;+;+;+;+;+;+;+;+;+;+;+;+;+;+;+;+;+;+;+;+;+;+;+;+;+;+;+;+;+;+;+;+;+;+	1867	313	1271	822	115	543	617	565	555	444	477	1005	554	728	673	410	753	608	539	657	738	708	815	870	1303	1470	1538	1430	1395	1194	1650	1132	1116	1662	1193	1282	1802
Acaa1b	chr9;chr9;chr9;chr9;chr9;chr9;chr9;chr9;chr9;chr9;chr9;chr9;chr9;chr9;chr9;chr9;chr9;chr9;chr9;chr9;chr9;chr9;chr9;chr9;chr9;chr9;chr9;chr9;chr9;chr9;chr9;chr9;chr9;chr9;chr9;chr9;chr9;chr9;chr9;chr9;chr9;chr9	119148043;119148043;119148043;119148734;119148734;119148734;119148962;119148962;119148962;119149271;119149271;119149271;119149600;119149600;119149600;119149797;119150824;119150824;119150824;119150824;119151816;119151816;119151816;119151816;119153670;119153670;119153670;119153926;119153926;119153926;119153926;119155745;119155745;119155745;119155745;119156281;119156591;119156591;119156591;119156824…	119148413;119148413;119148413;119148879;119148879;119148879;119149017;119149017;119149017;119149450;119149450;119149450;119149790;119149790;119149790;119150630;119150904;119150904;119150904;119150904;119151914;119151914;119151914;119151914;119153712;119153712;119153712;119154005;119154005;119154005;119154005;119155802;119155802;119155802;119155802;119156482;119156684;119156684;119156684;119157085…	-;-;-;-;-;-;-;-;-;-;-;-;-;-;-;-;-;-;-;-;-;-;-;-;-;-;-;-;-;-;-;-;-;-;-;-;-;-;-;-;-;-	2705	29	10	5	5	54	15	96	36	76	77	52	48	88	75	29	65	51	40	31	42	46	57	26	25	29	37	46	42	14	24	40	8	24	20	19	15
Acaa2	chr18;chr18;chr18;chr18;chr18;chr18;chr18;chr18;chr18;chr18	74779212;74787119;74792351;74793287;74795131;74798312;74799045;74801297;74804001;74805855	74779265;74787285;74792479;74793403;74795278;74798487;74799174;74801367;74804155;74806207	+;+;+;+;+;+;+;+;+;+	1500	402	1310	402	381	198	451	169	243	60	224	122	142	199	204	212	114	188	159	174	171	194	210	228	224	240	228	220	281	185	217	284	238	258	263	443	140
Acaca	chr11;chr11;chr11;chr11;chr11;chr11;chr11;chr11;chr11;chr11;chr11;chr11;chr11;chr11;chr11;chr11;chr11;chr11;chr11;chr11;chr11;chr11;chr11;chr11;chr11;chr11;chr11;chr11;chr11;chr11;chr11;chr11;chr11;chr11;chr11;chr11;chr11;chr11;chr11;chr11;chr11;chr11;chr11;chr11;chr11;chr11;chr11;chr11;chr11;chr11;chr11;chr11;chr11;chr11;chr11;chr11;chr11;chr11;chr11;chr11;chr11;chr11;chr11;chr11;chr11;chr11;chr…	84129677;84130114;84173320;84173320;84179789;84179831;84193079;84193079;84193079;84193079;84195438;84195438;84195438;84195438;84195438;84195438;84195438;84195438;84214158;84214158;84214158;84214158;84214158;84214158;84214158;84214158;84214203;84215834;84215834;84215834;84215834;84215834;84215834;84215834;84215834;84223142;84223142;84223142;84223142;84223142;84223142;84223142;84223142;84223142;842…	84130130;84130130;84173555;84173555;84179926;84179926;84193125;84193125;84193125;84193125;84195687;84195687;84195687;84195687;84195687;84195687;84195687;84195687;84214290;84214290;84214290;84214290;84214290;84214290;84214290;84214290;84214290;84215972;84215972;84215972;84215972;84215972;84215972;84215972;84215972;84223251;84223251;84223251;84223251;84223251;84223251;84223251;84223251;84223251;842…	+;+;+;+;+;+;+;+;+;+;+;+;+;+;+;+;+;+;+;+;+;+;+;+;+;+;+;+;+;+;+;+;+;+;+;+;+;+;+;+;+;+;+;+;+;+;+;+;+;+;+;+;+;+;+;+;+;+;+;+;+;+;+;+;+;+;+;+;+;+;+;+;+;+;+;+;+;+;+;+;+;+;+;+;+;+;+;+;+;+;+;+;+;+;+;+;+;+;+;+;+;+;+;+;+;+;+;+;+;+;+;+;+;+;+;+;+;+;+;+;+;+;+;+;+;+;+;+;+;+;+;+;+;+;+;+;+;+;+;+;+;+;+;+;+;+;+;+;+;+;+;+;+;+;+;+;+;+;+;+;+;+;+;+;+;+;+;+;+;+;+;+;+;+;+;+;+;+;+;+;+;+;+;+;+;+;+;+;+;+;+;+;+;+;+;+;+;+;+;+…	9907	2948	3150	2797	3518	3858	3147	2282	3126	3545	1159	1377	3249	1671	2078	1633	2288	2516	2175	2301	1999	3186	1950	3138	2120	2163	2239	4320	911	2276	2214	4376	1430	1871	2412	2772	2195
Acacb	chr5;chr5;chr5;chr5;chr5;chr5;chr5;chr5;chr5;chr5;chr5;chr5;chr5;chr5;chr5;chr5;chr5;chr5;chr5;chr5;chr5;chr5;chr5;chr5;chr5;chr5;chr5;chr5;chr5;chr5;chr5;chr5;chr5;chr5;chr5;chr5;chr5;chr5;chr5;chr5;chr5;chr5;chr5;chr5;chr5;chr5;chr5;chr5;chr5;chr5;chr5;chr5;chr5;chr5;chr5;chr5;chr5;chr5;chr5;chr5;chr5;chr5;chr5;chr5;chr5;chr5;chr5;chr5;chr5;chr5;chr5;chr5;chr5;chr5;chr5;chr5;chr5;chr5;chr5;chr5…	114146321;114146321;114155453;114165509;114165509;114165509;114165518;114175880;114184050;114184050;114184050;114184050;114184050;114188331;114188331;114188331;114188331;114188331;114190076;114190076;114190076;114190076;114190076;114190330;114190330;114190330;114190330;114190330;114191155;114191155;114191155;114191155;114191155;114191852;114191852;114191852;114191852;114191852;114192074;114192074…	114146825;114146825;114155545;114166140;114166140;114166140;114166140;114176190;114184182;114184182;114184182;114184182;114184182;114188469;114188469;114188469;114188469;114188469;114190185;114190185;114190185;114190185;114190185;114190411;114190411;114190411;114190411;114190411;114191253;114191253;114191253;114191253;114191253;114191961;114191961;114191961;114191961;114191961;114192184;114192184…	+;+;+;+;+;+;+;+;+;+;+;+;+;+;+;+;+;+;+;+;+;+;+;+;+;+;+;+;+;+;+;+;+;+;+;+;+;+;+;+;+;+;+;+;+;+;+;+;+;+;+;+;+;+;+;+;+;+;+;+;+;+;+;+;+;+;+;+;+;+;+;+;+;+;+;+;+;+;+;+;+;+;+;+;+;+;+;+;+;+;+;+;+;+;+;+;+;+;+;+;+;+;+;+;+;+;+;+;+;+;+;+;+;+;+;+;+;+;+;+;+;+;+;+;+;+;+;+;+;+;+;+;+;+;+;+;+;+;+;+;+;+;+;+;+;+;+;+;+;+;+;+;+;+;+;+;+;+;+;+;+;+;+;+;+;+;+;+;+;+;+;+;+;+;+;+;+;+;+;+;+;+;+;+;+;+;+;+;+;+;+;+;+;+;+;+;+;+;+;+…	9469	195	73	98	72	89	106	77	57	123	43	84	59	60	77	19	24	34	42	62	33	36	27	31	29	26	38	64	39	20	19	116	84	56	108	157	34
Acad10	chr5;chr5;chr5;chr5;chr5;chr5;chr5;chr5;chr5;chr5;chr5;chr5;chr5;chr5;chr5;chr5;chr5;chr5;chr5;chr5;chr5;chr5;chr5;chr5;chr5;chr5;chr5;chr5;chr5;chr5;chr5;chr5;chr5;chr5;chr5;chr5;chr5;chr5;chr5;chr5;chr5;chr5;chr5;chr5;chr5;chr5;chr5;chr5;chr5;chr5;chr5;chr5;chr5;chr5;chr5;chr5;chr5;chr5;chr5;chr5;chr5;chr5;chr5;chr5;chr5;chr5;chr5;chr5;chr5;chr5;chr5;chr5;chr5;chr5;chr5;chr5;chr5;chr5;chr5;chr5…	121621026;121621026;121621026;121621026;121621026;121621026;121621026;121621029;121621990;121621990;121621990;121621990;121621990;121621990;121621990;121621990;121622679;121622679;121622679;121622679;121622679;121622679;121622679;121622679;121626048;121626048;121626048;121626048;121626048;121626048;121626048;121626048;121627265;121627265;121627265;121627265;121627265;121627265;121627265;121627265…	121621379;121621379;121621379;121621379;121621379;121621379;121621379;121621379;121622067;121622067;121622067;121622067;121622067;121622067;121622067;121622067;121622822;121622822;121622822;121622822;121622822;121622822;121622822;121622822;121626220;121626220;121626220;121626220;121626220;121626220;121626220;121626220;121627423;121627423;121627423;121627423;121627423;121627423;121627423;121627423…	-;-;-;-;-;-;-;-;-;-;-;-;-;-;-;-;-;-;-;-;-;-;-;-;-;-;-;-;-;-;-;-;-;-;-;-;-;-;-;-;-;-;-;-;-;-;-;-;-;-;-;-;-;-;-;-;-;-;-;-;-;-;-;-;-;-;-;-;-;-;-;-;-;-;-;-;-;-;-;-;-;-;-;-;-;-;-;-;-;-;-;-;-;-;-;-;-;-;-;-;-;-;-;-;-;-;-;-;-;-;-;-;-;-;-;-;-;-;-;-;-;-;-;-;-;-;-;-;-;-;-;-;-;-;-;-;-;-;-;-;-;-;-;-;-;-;-;-;-;-;-;-;-;-	3825	97	134	103	41	157	139	226	181	198	319	229	702	580	559	287	271	361	273	196	314	248	129	407	187	205	178	412	154	146	183	304	118	253	162	289	155
Acad11	chr9;chr9;chr9;chr9;chr9;chr9;chr9;chr9;chr9;chr9;chr9;chr9;chr9;chr9;chr9;chr9;chr9;chr9;chr9;chr9	104063703;104073622;104075817;104076330;104078563;104081231;104081698;104082791;104084161;104090258;104091592;104095521;104097354;104113462;104114453;104115278;104116165;104123047;104124018;104126582	104063903;104073721;104075942;104076491;104078727;104081372;104081819;104082897;104084287;104090335;104091730;104095628;104097452;104113528;104114538;104115349;104116319;104123163;104124127;104127646	+;+;+;+;+;+;+;+;+;+;+;+;+;+;+;+;+;+;+;+	3348	589	534	562	272	243	378	268	472	189	699	310	472	465	527	853	654	741	650	608	689	849	1127	718	1071	1142	1181	850	1287	1295	1273	1319	1108	2002	396	992	1317
Acad12	chr5;chr5;chr5;chr5;chr5;chr5;chr5;chr5;chr5;chr5;chr5;chr5;chr5;chr5;chr5;chr5;chr5;chr5;chr5;chr5;chr5;chr5	121598277;121598281;121599195;121599195;121599889;121599889;121604254;121604254;121605543;121605543;121607163;121607163;121607360;121607360;121607896;121607896;121609766;121609766;121614060;121614060;121618771;121618771	121598962;121598962;121599272;121599272;121600032;121600032;121604426;121604426;121605701;121605701;121607253;121607253;121607497;121607497;121608036;121608036;121610166;121610166;121614259;121614300;121618938;121618936	-;-;-;-;-;-;-;-;-;-;-;-;-;-;-;-;-;-;-;-;-;-	2420	76	24	52	17	33	24	25	65	11	43	37	44	31	38	40	41	46	33	24	26	50	98	37	92	96	110	77	58	96	154	132	52	76	81	77	89
Acad8	chr9;chr9;chr9;chr9;chr9;chr9;chr9;chr9;chr9;chr9;chr9;chr9;chr9;chr9;chr9;chr9;chr9;chr9;chr9;chr9;chr9;chr9;chr9;chr9;chr9;chr9;chr9;chr9;chr9;chr9;chr9;chr9;chr9;chr9;chr9;chr9;chr9;chr9;chr9;chr9;chr9;chr9;chr9;chr9;chr9;chr9;chr9;chr9;chr9;chr9;chr9;chr9;chr9;chr9;chr9;chr9;chr9;chr9;chr9;chr9;chr9;chr9;chr9;chr9;chr9;chr9;chr9;chr9;chr9;chr9;chr9;chr9;chr9;chr9;chr9;chr9;chr9;chr9;chr9;chr9…	26974138;26974508;26974508;26974508;26974898;26974898;26974898;26975226;26975226;26977556;26977556;26977556;26977556;26977556;26977556;26977556;26977556;26977556;26978311;26978311;26978311;26978311;26978311;26978311;26978311;26978985;26978985;26978985;26978985;26978985;26978985;26978985;26979176;26979176;26979176;26979176;26979176;26979176;26979176;26979176;26979176;26985463;26985463;26985463;269…	26975760;26975760;26975760;26975760;26975760;26975760;26975760;26975760;26975760;26977754;26977754;26979082;26979082;26977658;26977658;26977754;26977658;26977658;26978463;26978463;26978463;26978463;26978463;26978463;26978463;26979082;26979082;26979082;26979082;26979082;26979082;26979082;26979311;26979370;26979311;26979311;26979370;26979311;26979311;26979311;26979311;26985600;26985600;26985600;269…	-;-;-;-;-;-;-;-;-;-;-;-;-;-;-;-;-;-;-;-;-;-;-;-;-;-;-;-;-;-;-;-;-;-;-;-;-;-;-;-;-;-;-;-;-;-;-;-;-;-;-;-;-;-;-;-;-;-;-;-;-;-;-;-;-;-;-;-;-;-;-;-;-;-;-;-;-;-;-;-;-;-;-;-;-;-;-;-;-;-;-	5060	1502	1130	798	1631	1612	647	1353	689	472	2279	989	891	1074	1101	1641	692	1165	997	1011	1255	1251	1711	1279	1700	1791	1888	1215	2609	1500	1703	1452	1134	1667	1638	1792	1613
Acad9	chr3;chr3;chr3;chr3;chr3;chr3;chr3;chr3;chr3;chr3;chr3;chr3;chr3;chr3;chr3;chr3;chr3;chr3;chr3;chr3;chr3;chr3;chr3;chr3;chr3;chr3;chr3;chr3;chr3;chr3;chr3;chr3;chr3;chr3;chr3	36065984;36066000;36069710;36069710;36073507;36073507;36074350;36074350;36075243;36075243;36075976;36075976;36076722;36076722;36078438;36078438;36080221;36080221;36081811;36081811;36082109;36082109;36085414;36085414;36087720;36087760;36088488;36088488;36088815;36088815;36089332;36090082;36090082;36090831;36090831	36066270;36066270;36069803;36069803;36073608;36073608;36074456;36074456;36075343;36075343;36076054;36076054;36076896;36076896;36078511;36078511;36080296;36080296;36081881;36081881;36082228;36082228;36085542;36085542;36087799;36087799;36088614;36088614;36088892;36089460;36089460;36090154;36090154;36092857;36091712	+;+;+;+;+;+;+;+;+;+;+;+;+;+;+;+;+;+;+;+;+;+;+;+;+;+;+;+;+;+;+;+;+;+;+	4368	1330	1860	960	1827	1664	1050	671	2342	2025	947	1054	1397	1445	1423	1616	1114	1393	1225	988	1327	1287	1440	1227	1084	1159	1281	822	1677	978	1227	1182	936	2080	505	867	1547
Acadl	chr1;chr1;chr1;chr1;chr1;chr1;chr1;chr1;chr1;chr1;chr1	66830839;66836962;66838279;66841622;66843081;66845168;66848400;66853127;66854624;66857399;66863173	66831527;66837048;66838406;66841735;66843182;66845332;66848466;66853291;66854761;66857554;66863309	-;-;-;-;-;-;-;-;-;-;-	1948	615	477	694	332	467	466	766	557	371	443	217	237	343	337	371	157	253	254	225	206	265	165	400	293	295	345	227	406	325	276	321	586	88	502	479	211
Acadm	chr3;chr3;chr3;chr3;chr3;chr3;chr3;chr3;chr3;chr3;chr3;chr3	153922353;153925665;153929531;153930217;153933027;153936295;153937703;153938554;153938897;153939070;153941883;153944396	153923002;153925913;153929626;153930357;153933135;153936425;153937783;153938654;153938966;153939167;153941970;153944643	-;-;-;-;-;-;-;-;-;-;-;-	2062	1244	794	1262	576	1245	648	1015	1030	557	1592	721	1381	1083	1307	1611	1518	1427	1282	1195	1241	1384	2144	1550	1590	1731	1882	1168	1946	1669	1838	1085	1739	2924	1893	922	4968
Acads	chr5;chr5;chr5;chr5;chr5;chr5;chr5;chr5;chr5;chr5	115110299;115111094;115111319;115111637;115111857;115112240;115112765;115113064;115117565;115119225	115111006;115111150;115111414;115111774;115112027;115112391;115112876;115113213;115117728;115119346	-;-;-;-;-;-;-;-;-;-	1870	421	1768	912	311	549	987	612	516	471	340	489	454	610	541	168	234	320	284	232	296	221	92	353	59	43	65	111	101	33	53	95	130	63	77	80	78
Acadsb	chr7;chr7;chr7;chr7;chr7;chr7;chr7;chr7;chr7;chr7;chr7	131410601;131424472;131425775;131428429;131429947;131431937;131434270;131437402;131441202;131443469;131444237	131410787;131424631;131425875;131428635;131430117;131432062;131434362;131437491;131441339;131443568;131446211	+;+;+;+;+;+;+;+;+;+;+	3348	2546	739	1110	1478	1986	895	1613	1867	451	3098	1066	1280	1285	1684	2085	1337	1860	1757	1516	1486	1850	1793	1910	1616	1748	1642	1714	1987	1504	1515	1756	1571	1546	1354	1641	1933
Acadvl	chr11;chr11;chr11;chr11;chr11;chr11;chr11;chr11;chr11;chr11;chr11;chr11;chr11;chr11;chr11;chr11;chr11;chr11;chr11;chr11	70010183;70010525;70010698;70010849;70011006;70011168;70011345;70011536;70011684;70012186;70012448;70012958;70013172;70013434;70014245;70014479;70014631;70014793;70015117;70015263	70010436;70010600;70010770;70010921;70011078;70011265;70011446;70011598;70011770;70012290;70012646;70013083;70013301;70013578;70014379;70014543;70014703;70014858;70015195;70015428	-;-;-;-;-;-;-;-;-;-;-;-;-;-;-;-;-;-;-;-	2188	1550	390	900	673	670	895	878	794	666	1568	904	1551	1738	1679	1848	1869	2080	1736	2241	3269	2745	4724	2087	4681	3968	5508	3008	11388	3530	4429	4581	2691	3930	4272	3992	4832
Acan	chr7;chr7;chr7;chr7;chr7;chr7;chr7;chr7;chr7;chr7;chr7;chr7;chr7;chr7;chr7;chr7;chr7;chr7;chr7;chr7;chr7;chr7;chr7;chr7;chr7;chr7;chr7;chr7;chr7;chr7;chr7;chr7;chr7;chr7;chr7	79053202;79053483;79082188;79082188;79084467;79084467;79086262;79086262;79088178;79088178;79089603;79089603;79090939;79090939;79092313;79092313;79092679;79092679;79093982;79093982;79096667;79096667;79097752;79097752;79108115;79111294;79111294;79111955;79111955;79112674;79112674;79113655;79113655;79114200;79114200	79053608;79053608;79082264;79082264;79084850;79084850;79086436;79086436;79088305;79088305;79089896;79089896;79091343;79091343;79092487;79092487;79092806;79092806;79094275;79094275;79096882;79096882;79101234;79101234;79108228;79111452;79111452;79112037;79112037;79112818;79112818;79113837;79113837;79115099;79115099	+;+;+;+;+;+;+;+;+;+;+;+;+;+;+;+;+;+;+;+;+;+;+;+;+;+;+;+;+;+;+;+;+;+;+	7750	7	8	6	13	1	0	7	2	2	3	3	2	4	12	2	2	4	3	18	0	7	6	10	0	0	3	4	1	4	0	11	22	9	9	22	4
Acap1	chr11;chr11;chr11;chr11;chr11;chr11;chr11;chr11;chr11;chr11;chr11;chr11;chr11;chr11;chr11;chr11;chr11;chr11;chr11;chr11;chr11;chr11;chr11;chr11;chr11;chr11;chr11;chr11;chr11;chr11;chr11;chr11;chr11;chr11;chr11;chr11;chr11;chr11;chr11;chr11	69881567;69881982;69882382;69882585;69883584;69883763;69884322;69884322;69884586;69884586;69884796;69884796;69885393;69885393;69885693;69885693;69886968;69886968;69887156;69887156;69889237;69889237;69889436;69889436;69889618;69889618;69889820;69889820;69889999;69889999;69890434;69890434;69890589;69890589;69890864;69890864;69894600;69894600;69895286;69895286	69881725;69882031;69882492;69882694;69883756;69883887;69884491;69884491;69884680;69884680;69884865;69884865;69885604;69885604;69885816;69885816;69887068;69887068;69887207;69887207;69889346;69889346;69889510;69889510;69889713;69889713;69889864;69889864;69890182;69890182;69890492;69890492;69890642;69890642;69890983;69890983;69894657;69894657;69895570;69895539	-;-;-;-;-;-;-;-;-;-;-;-;-;-;-;-;-;-;-;-;-;-;-;-;-;-;-;-;-;-;-;-;-;-;-;-;-;-;-;-	2638	13	14	23	3	13	27	14	9	32	10	12	8	13	10	9	7	13	7	9	10	8	8	7	5	5	8	10	7	1	0	3	4	6	16	9	8
Acap2	chr16;chr16;chr16;chr16;chr16;chr16;chr16;chr16;chr16;chr16;chr16;chr16;chr16;chr16;chr16;chr16;chr16;chr16;chr16;chr16;chr16;chr16;chr16;chr16;chr16;chr16;chr16;chr16;chr16;chr16;chr16;chr16;chr16;chr16;chr16;chr16;chr16;chr16;chr16;chr16;chr16;chr16;chr16;chr16;chr16;chr16;chr16;chr16;chr16;chr16;chr16;chr16;chr16;chr16;chr16;chr16;chr16;chr16;chr16;chr16;chr16;chr16;chr16;chr16;chr16;chr16;chr…	31092412;31092412;31092412;31092412;31092412;31092412;31092412;31092412;31092412;31092412;31092412;31092413;31096642;31096642;31101825;31101825;31101825;31101825;31101825;31101825;31101825;31101825;31101825;31101825;31103499;31103499;31103499;31103499;31103499;31103499;31103499;31103499;31103499;31103499;31103499;31103499;31104845;31104845;31104845;31104845;31104845;31104845;31104845;31104845;311…	31096446;31096446;31096446;31096446;31096446;31096446;31096446;31096446;31096446;31096446;31096446;31096446;31101886;31101886;31101886;31101886;31101886;31101886;31101886;31101886;31101886;31101886;31101886;31101886;31103609;31103609;31103609;31103609;31103609;31103609;31103609;31103609;31103609;31103609;31103609;31103609;31104954;31104954;31104954;31104954;31104954;31104954;31104954;31104954;311…	-;-;-;-;-;-;-;-;-;-;-;-;-;-;-;-;-;-;-;-;-;-;-;-;-;-;-;-;-;-;-;-;-;-;-;-;-;-;-;-;-;-;-;-;-;-;-;-;-;-;-;-;-;-;-;-;-;-;-;-;-;-;-;-;-;-;-;-;-;-;-;-;-;-;-;-;-;-;-;-;-;-;-;-;-;-;-;-;-;-;-;-;-;-;-;-;-;-;-;-;-;-;-;-;-;-;-;-;-;-;-;-;-;-;-;-;-;-;-;-;-;-;-;-;-;-;-;-;-;-;-;-;-;-;-;-;-;-;-;-;-;-;-;-;-;-;-;-;-;-;-;-;-;-;-;-;-;-;-;-;-;-;-;-;-;-;-;-;-;-;-;-;-;-;-;-;-;-;-;-;-;-;-;-;-;-;-;-;-;-;-;-;-;-;-;-;-;-;-;-…	14565	4017	1097	1587	3243	3855	1839	3055	2783	2503	4544	2068	3190	3592	4183	3620	2178	4056	3386	2550	3150	3426	3864	2493	2272	1852	2060	6237	1405	2245	2013	3507	3352	3268	3813	4604	4228
Acap3	chr4;chr4;chr4;chr4;chr4;chr4;chr4;chr4;chr4;chr4;chr4;chr4;chr4;chr4;chr4;chr4;chr4;chr4;chr4;chr4;chr4;chr4;chr4;chr4;chr4;chr4;chr4;chr4;chr4;chr4;chr4;chr4;chr4;chr4;chr4;chr4;chr4;chr4;chr4;chr4;chr4;chr4;chr4;chr4;chr4;chr4;chr4;chr4;chr4;chr4;chr4;chr4;chr4;chr4;chr4;chr4;chr4;chr4;chr4;chr4;chr4;chr4;chr4;chr4;chr4;chr4;chr4;chr4;chr4;chr4;chr4;chr4;chr4	155891875;155892273;155892454;155895492;155896111;155896111;155896111;155896567;155896567;155896567;155896884;155896884;155896884;155898871;155898871;155898871;155899417;155899417;155899417;155899959;155899959;155899959;155900089;155900089;155900089;155900287;155900287;155900287;155901004;155901004;155901004;155901675;155901675;155901675;155901876;155901876;155901876;155902132;155902132;155902132…	155892441;155892441;155892679;155895576;155896168;155896168;155896168;155896686;155896686;155896686;155896937;155896937;155896937;155898929;155898929;155898929;155899600;155899600;155899600;155900003;155900003;155900003;155900184;155900184;155900184;155900361;155900361;155900361;155901015;155901015;155901015;155901787;155901787;155901787;155901927;155901927;155901927;155902232;155902232;155902232…	+;+;+;+;+;+;+;+;+;+;+;+;+;+;+;+;+;+;+;+;+;+;+;+;+;+;+;+;+;+;+;+;+;+;+;+;+;+;+;+;+;+;+;+;+;+;+;+;+;+;+;+;+;+;+;+;+;+;+;+;+;+;+;+;+;+;+;+;+;+;+;+;+	4624	496	446	285	790	1154	1125	2029	745	2030	882	1102	2338	1922	1937	561	1861	1459	1359	1132	1410	1350	1180	1409	930	855	1042	1678	593	809	912	1516	1843	1611	1030	1903	1250
Acat1	chr9;chr9;chr9;chr9;chr9;chr9;chr9;chr9;chr9;chr9;chr9;chr9	53580522;53583437;53584840;53587453;53589178;53591307;53591968;53594406;53594694;53595283;53598085;53610213	53582665;53583594;53584904;53587566;53589273;53591457;53592111;53594506;53594789;53595400;53598132;53610350	-;-;-;-;-;-;-;-;-;-;-;-	3373	2080	683	971	1525	2704	860	1766	3196	2054	3386	3282	2847	3131	3357	5794	3555	4035	3180	3191	3431	3888	4418	4835	4932	5615	5304	2446	6961	3636	4006	4150	2074	1928	1456	2773	1263
Acat2	chr17;chr17;chr17;chr17;chr17;chr17;chr17;chr17;chr17	12943042;12944400;12946261;12947357;12948514;12952252;12956219;12959995;12960609	12944032;12944510;12946415;12947479;12948657;12952369;12956400;12960129;12960725	-;-;-;-;-;-;-;-;-	2076	1186	5495	1720	2434	3215	2012	2198	2896	589	2443	1278	977	1371	1364	698	1089	864	733	616	683	692	399	688	387	397	414	502	566	294	416	572	389	517	253	331	449
Acat3	chr17;chr17;chr17;chr17;chr17;chr17;chr17;chr17;chr17	12923959;12925268;12926378;12927338;12928495;12929554;12934821;12939874;12940246	12924830;12925378;12926532;12927460;12928638;12929671;12935002;12940008;12940396	-;-;-;-;-;-;-;-;-	1991	19	29	20	31	21	22	20	43	22	17	8	15	22	29	12	21	34	17	10	17	24	7	78	16	8	19	8	20	4	7	11	13	5	11	8	8
Acbd3	chr1;chr1;chr1;chr1;chr1;chr1;chr1;chr1	180726043;180733166;180734377;180736692;180738463;180745071;180746794;180752159	180726378;180733307;180734517;180736850;180738637;180745257;180747078;180754204	+;+;+;+;+;+;+;+	3471	728	1975	1013	2100	1567	1271	2122	1730	2013	1170	782	2294	1675	1816	1618	2512	2046	1840	1866	2038	2075	3112	1477	1785	1704	1946	1555	2123	1831	1847	1006	3205	2316	984	1418	2474
Acbd4	chr11;chr11;chr11;chr11;chr11;chr11;chr11;chr11;chr11;chr11;chr11	103101688;103102682;103103526;103103900;103104093;103104108;103104433;103104803;103105245;103106095;103111542	103101788;103103096;103103644;103104020;103104106;103104172;103104553;103104889;103105478;103106234;103112199	+;+;+;+;+;+;+;+;+;+;+	2075	29	130	50	6	34	28	29	53	50	82	74	262	145	131	80	145	99	109	121	144	118	105	241	428	474	495	329	408	405	567	587	323	827	960	1024	768
Acbd5	chr2;chr2;chr2;chr2;chr2;chr2;chr2;chr2;chr2;chr2;chr2;chr2;chr2;chr2;chr2;chr2;chr2;chr2;chr2;chr2;chr2;chr2;chr2;chr2;chr2;chr2;chr2;chr2;chr2;chr2;chr2;chr2;chr2;chr2;chr2;chr2;chr2;chr2;chr2;chr2;chr2;chr2;chr2;chr2;chr2;chr2;chr2;chr2;chr2;chr2;chr2;chr2;chr2;chr2;chr2;chr2;chr2;chr2;chr2;chr2;chr2;chr2;chr2;chr2;chr2;chr2;chr2;chr2;chr2;chr2;chr2;chr2;chr2;chr2;chr2;chr2;chr2;chr2;chr2;chr2…	23067689;23067690;23068201;23068201;23068898;23069072;23069072;23069072;23069072;23069074;23069451;23069451;23069451;23069451;23069451;23069451;23069451;23069451;23069451;23069451;23075490;23075490;23075490;23075490;23075490;23075490;23075490;23075490;23078144;23078144;23078144;23078144;23078144;23078144;23078144;23078144;23078144;23078144;23080339;23080339;23080339;23080339;23080339;23080339;230…	23068286;23068286;23068286;23068286;23069284;23069284;23069284;23069284;23069284;23069284;23069619;23069619;23069619;23069619;23069619;23069619;23069619;23069619;23069619;23069619;23075610;23075610;23075610;23075610;23075610;23075610;23075610;23075610;23078216;23078216;23078216;23078216;23078216;23078216;23078216;23078216;23078216;23078216;23080453;23080453;23080453;23080453;23080453;23080453;230…	+;+;+;+;+;+;+;+;+;+;+;+;+;+;+;+;+;+;+;+;+;+;+;+;+;+;+;+;+;+;+;+;+;+;+;+;+;+;+;+;+;+;+;+;+;+;+;+;+;+;+;+;+;+;+;+;+;+;+;+;+;+;+;+;+;+;+;+;+;+;+;+;+;+;+;+;+;+;+;+;+;+;+;+;+;+;+;+;+;+;+;+;+;+;+;+;+;+;+;+;+;+;+;+;+;+;+;+;+;+;+;+;+;+;+;+;+;+;+;+;+;+;+;+;+;+;+;+;+;+;+;+;+	4529	2762	344	1069	1594	1881	1086	1936	2281	1016	3230	1237	1855	1680	1949	2484	2594	2546	2376	2265	2290	2527	2900	2716	2835	2888	2856	2883	3168	3371	3219	2350	3583	3049	2325	3351	3078
Acbd6	chr1;chr1;chr1;chr1;chr1;chr1;chr1;chr1;chr1;chr1;chr1;chr1;chr1;chr1;chr1;chr1;chr1;chr1;chr1;chr1;chr1;chr1;chr1;chr1;chr1;chr1;chr1;chr1;chr1	155558098;155558120;155558120;155558120;155564657;155564657;155564657;155564657;155567585;155567585;155567585;155567585;155572198;155587440;155595251;155601454;155601454;155601454;155615867;155615867;155624869;155624869;155624869;155677204;155677204;155677204;155686949;155686949;155686949	155558859;155558859;155558859;155558859;155564721;155564721;155564721;155564721;155567681;155567681;155567681;155567681;155572287;155587794;155596099;155601536;155601536;155601536;155615972;155615972;155624958;155624958;155624958;155677234;155677234;155677234;155687474;155687233;155687474	+;+;+;+;+;+;+;+;+;+;+;+;+;+;+;+;+;+;+;+;+;+;+;+;+;+;+;+;+	3054	163	1094	587	306	314	576	579	539	537	455	546	518	1027	812	615	371	527	543	477	579	416	270	818	303	266	299	362	452	244	341	546	667	491	423	464	498
Acbd7	chr2;chr2;chr2;chr2	3336168;3340333;3340555;3340698	3336221;3340450;3340617;3340997	+;+;+;+	535	7	7	0	0	4	3	6	6	7	8	11	16	30	40	57	95	59	59	25	29	58	99	67	20	21	32	12	32	26	28	12	41	52	65	59	111
Accs	chr2;chr2;chr2;chr2;chr2;chr2;chr2;chr2;chr2;chr2;chr2;chr2;chr2;chr2;chr2;chr2;chr2;chr2;chr2;chr2;chr2;chr2;chr2;chr2;chr2;chr2;chr2;chr2;chr2;chr2;chr2;chr2;chr2;chr2;chr2;chr2;chr2;chr2;chr2;chr2;chr2;chr2;chr2;chr2;chr2;chr2;chr2;chr2;chr2;chr2;chr2;chr2;chr2;chr2;chr2;chr2;chr2;chr2;chr2;chr2;chr2;chr2;chr2;chr2;chr2;chr2;chr2;chr2;chr2;chr2;chr2;chr2;chr2;chr2;chr2;chr2;chr2;chr2;chr2;chr2…	93833467;93833467;93834033;93834033;93834033;93834033;93834033;93834033;93834033;93834033;93834033;93834033;93835930;93835930;93835930;93835930;93835930;93835930;93835930;93835930;93835930;93835930;93835930;93835930;93836188;93836188;93836188;93836188;93836188;93836188;93836188;93836188;93836188;93836188;93836188;93836188;93838011;93838011;93838011;93838011;93838011;93838011;93838011;93838011;938…	93835828;93835828;93835828;93835828;93835828;93835828;93835828;93835828;93835828;93835828;93835828;93835828;93836083;93836083;93836083;93836083;93836083;93836083;93836083;93836083;93836083;93836083;93836083;93836083;93836330;93836330;93836330;93836330;93836330;93836330;93836330;93836330;93836330;93836330;93836330;93836330;93838152;93838152;93838152;93838152;93838152;93838152;93838152;93838152;938…	-;-;-;-;-;-;-;-;-;-;-;-;-;-;-;-;-;-;-;-;-;-;-;-;-;-;-;-;-;-;-;-;-;-;-;-;-;-;-;-;-;-;-;-;-;-;-;-;-;-;-;-;-;-;-;-;-;-;-;-;-;-;-;-;-;-;-;-;-;-;-;-;-;-;-;-;-;-;-;-;-;-;-;-;-;-;-;-;-;-;-;-;-;-;-;-;-;-;-;-;-;-;-;-;-;-;-;-;-;-;-;-;-;-;-;-;-;-;-;-;-;-;-;-;-;-;-;-;-;-;-;-;-;-;-;-;-;-;-;-;-;-;-;-;-;-;-;-;-;-;-;-;-;-;-;-;-;-;-;-;-;-;-;-;-;-;-;-;-;-;-;-;-;-	6998	726	286	351	801	561	513	767	342	1534	409	611	806	911	741	657	444	632	614	531	630	382	348	402	160	117	174	251	229	83	106	241	172	73	222	213	118
Accsl	chr2;chr2;chr2;chr2;chr2;chr2;chr2;chr2;chr2;chr2;chr2;chr2;chr2;chr2;chr2;chr2;chr2;chr2;chr2;chr2;chr2;chr2;chr2;chr2;chr2;chr2;chr2;chr2;chr2;chr2;chr2;chr2;chr2;chr2;chr2;chr2;chr2;chr2;chr2;chr2;chr2;chr2;chr2;chr2;chr2;chr2	93855360;93855362;93855362;93856697;93856697;93856697;93856945;93856945;93856945;93857895;93857895;93857895;93858137;93858137;93858137;93859356;93859356;93859356;93861017;93861017;93861017;93861469;93861469;93861469;93861774;93861774;93861774;93862791;93862791;93862791;93863100;93863100;93863100;93863919;93863919;93863919;93864392;93864392;93864392;93865682;93865682;93865682;93868439;93869022;938…	93855780;93855780;93855780;93856850;93856850;93856850;93857087;93857087;93857087;93858036;93858036;93858036;93858182;93858182;93858182;93859445;93859445;93859445;93861117;93861117;93861117;93861546;93861546;93861546;93861871;93861871;93861871;93862857;93862857;93862857;93863169;93863169;93863169;93863989;93863989;93863989;93864451;93864451;93864451;93866229;93866229;93866229;93868687;93869240;938…	-;-;-;-;-;-;-;-;-;-;-;-;-;-;-;-;-;-;-;-;-;-;-;-;-;-;-;-;-;-;-;-;-;-;-;-;-;-;-;-;-;-;-;-;-;-	3528	3	3	2	0	1	1	9	6	23	4	15	10	18	21	5	20	12	19	16	32	10	10	28	20	21	21	25	36	21	13	33	22	47	26	57	29
Acd	chr8;chr8;chr8;chr8;chr8;chr8;chr8;chr8;chr8;chr8;chr8;chr8;chr8;chr8;chr8;chr8;chr8;chr8;chr8;chr8;chr8;chr8;chr8;chr8;chr8;chr8;chr8;chr8;chr8;chr8;chr8;chr8;chr8;chr8;chr8;chr8;chr8;chr8;chr8;chr8;chr8;chr8;chr8;chr8;chr8;chr8;chr8;chr8;chr8;chr8;chr8;chr8;chr8;chr8;chr8;chr8;chr8;chr8;chr8;chr8;chr8;chr8;chr8;chr8;chr8;chr8;chr8;chr8;chr8;chr8;chr8;chr8;chr8;chr8;chr8;chr8;chr8;chr8;chr8;chr8…	105698157;105698157;105698157;105698157;105698157;105698157;105698157;105698157;105698159;105698408;105698408;105698408;105698408;105698408;105698408;105698408;105698408;105698408;105698614;105698614;105698614;105698614;105698614;105698614;105698614;105698614;105698614;105699395;105699395;105699395;105699395;105699395;105699395;105699395;105699395;105699395;105699579;105699579;105699861;105699861…	105698328;105698328;105698328;105698328;105698328;105698328;105698328;105698328;105698328;105698499;105698499;105698499;105698499;105698499;105698499;105698499;105698499;105698499;105698963;105698963;105698963;105698963;105698963;105698963;105698963;105698963;105698963;105699491;105699491;105699491;105699491;105699491;105699491;105699491;105699491;105699491;105699730;105699730;105699895;105699895…	-;-;-;-;-;-;-;-;-;-;-;-;-;-;-;-;-;-;-;-;-;-;-;-;-;-;-;-;-;-;-;-;-;-;-;-;-;-;-;-;-;-;-;-;-;-;-;-;-;-;-;-;-;-;-;-;-;-;-;-;-;-;-;-;-;-;-;-;-;-;-;-;-;-;-;-;-;-;-;-;-;-;-;-	1899	536	1721	489	1022	1545	750	1418	780	1923	473	922	1499	1090	947	748	804	766	665	713	804	744	834	1213	957	1289	1237	603	1232	721	878	633	689	787	1016	1086	665
Ace	chr11;chr11;chr11;chr11;chr11;chr11;chr11;chr11;chr11;chr11;chr11;chr11;chr11;chr11;chr11;chr11;chr11;chr11;chr11;chr11;chr11;chr11;chr11;chr11;chr11;chr11;chr11;chr11;chr11;chr11;chr11;chr11;chr11;chr11;chr11;chr11;chr11;chr11;chr11;chr11;chr11;chr11;chr11;chr11;chr11;chr11;chr11;chr11;chr11;chr11;chr11;chr11;chr11;chr11;chr11;chr11;chr11;chr11;chr11;chr11;chr11;chr11;chr11	105967945;105967945;105968907;105968907;105969701;105969701;105970553;105970553;105971292;105971292;105972017;105972017;105972361;105972361;105972861;105972861;105973392;105973392;105973779;105973779;105974104;105974104;105974667;105974667;105975208;105975536;105975536;105975536;105976545;105976545;105976545;105976952;105976952;105976952;105979170;105979170;105979170;105979481;105979481;105979481…	105968245;105968245;105969074;105969074;105969794;105969794;105970696;105970696;105971483;105971483;105972114;105972114;105972533;105972533;105973084;105973084;105973536;105973536;105973877;105973877;105974226;105974226;105974878;105974878;105975403;105975672;105975672;105975672;105976703;105976703;105976703;105977039;105977039;105977039;105979313;105979313;105979313;105979672;105979672;105979672…	+;+;+;+;+;+;+;+;+;+;+;+;+;+;+;+;+;+;+;+;+;+;+;+;+;+;+;+;+;+;+;+;+;+;+;+;+;+;+;+;+;+;+;+;+;+;+;+;+;+;+;+;+;+;+;+;+;+;+;+;+;+;+	5287	76	3	87	41	66	76	50	61	98	64	81	127	140	121	127	164	147	76	215	199	214	190	173	303	210	312	227	202	142	148	423	447	136	135	215	122
Ace2	chrX;chrX;chrX;chrX;chrX;chrX;chrX;chrX;chrX;chrX;chrX;chrX;chrX;chrX;chrX;chrX;chrX;chrX;chrX;chrX;chrX;chrX;chrX;chrX;chrX;chrX;chrX;chrX;chrX;chrX;chrX;chrX;chrX;chrX;chrX;chrX;chrX	164139342;164140480;164140559;164153051;164153051;164156507;164156507;164157858;164157858;164160764;164160764;164162281;164162281;164163925;164163925;164167805;164167805;164169584;164169584;164172369;164172369;164174075;164174075;164175262;164175262;164175813;164175813;164177478;164177478;164180424;164180424;164182590;164182590;164185632;164185632;164187492;164187492	164139568;164140847;164140847;164153209;164153209;164156600;164156600;164158001;164158001;164160876;164160876;164162386;164162386;164164022;164164022;164167974;164167974;164169810;164169810;164172513;164172513;164174173;164174173;164175384;164175384;164175985;164175985;164177536;164177536;164180524;164180524;164182706;164182706;164185826;164185826;164188418;164188418	+;+;+;+;+;+;+;+;+;+;+;+;+;+;+;+;+;+;+;+;+;+;+;+;+;+;+;+;+;+;+;+;+;+;+;+;+	3645	3	1	3	7	5	3	6	1	5	5	1	1	8	9	4	3	5	7	11	1	0	10	7	1	7	0	18	10	1	0	17	24	18	24	43	10
Ace3	chr11;chr11;chr11;chr11;chr11;chr11;chr11;chr11;chr11;chr11;chr11;chr11;chr11;chr11;chr11;chr11;chr11;chr11;chr11;chr11;chr11;chr11;chr11;chr11;chr11;chr11;chr11;chr11;chr11;chr11;chr11;chr11;chr11;chr11;chr11;chr11;chr11;chr11;chr11;chr11;chr11;chr11;chr11;chr11;chr11;chr11;chr11;chr11;chr11;chr11;chr11;chr11;chr11;chr11;chr11;chr11;chr11;chr11;chr11;chr11;chr11;chr11;chr11;chr11;chr11;chr11;chr…	105994419;105994420;105994420;105994420;105994420;105994420;105994421;105994675;105994858;105994858;105994858;105994858;105994858;105994858;105994858;105994858;105995380;105995380;105995380;105995380;105995380;105995380;105995380;105995467;105995800;105995800;105995800;105995800;105995800;105995800;105995800;105995800;105996006;105996006;105996006;105996006;105996006;105996006;105996006;105996006…	105994762;105994762;105994762;105994762;105994762;105994762;105994762;105994762;105994994;105994994;105994994;105994994;105994994;105994994;105994994;105994994;105995538;105995538;105995595;105995595;105995595;105995595;105995595;105995595;105995887;105995887;105995887;105995887;105995887;105995887;105995887;105995887;105996149;105996149;105996149;105996149;105996149;105996149;105996149;105996149…	+;+;+;+;+;+;+;+;+;+;+;+;+;+;+;+;+;+;+;+;+;+;+;+;+;+;+;+;+;+;+;+;+;+;+;+;+;+;+;+;+;+;+;+;+;+;+;+;+;+;+;+;+;+;+;+;+;+;+;+;+;+;+;+;+;+;+;+;+;+;+;+;+;+;+;+;+;+;+;+;+;+;+;+;+;+;+;+;+;+;+;+;+;+;+;+;+;+;+;+;+;+;+;+;+;+;+;+;+	6312	0	0	0	0	0	0	10	5	8	10	8	15	0	20	10	8	0	0	77	1	1	12	7	0	0	0	32	10	1	0	15	13	15	13	15	21
Acer1	chr17;chr17;chr17;chr17;chr17;chr17	56953490;56955496;56958313;56958897;56959125;56981989	56955247;56955633;56958450;56959038;56959239;56982126	-;-;-;-;-;-	2429	4	0	0	0	0	0	0	0	1	0	0	0	0	3	0	0	0	2	7	0	0	1	0	0	0	0	1	1	1	0	0	0	0	0	0	1
Acer2	chr4;chr4;chr4;chr4;chr4;chr4;chr4;chr4;chr4;chr4;chr4;chr4;chr4;chr4;chr4;chr4;chr4;chr4;chr4;chr4;chr4;chr4;chr4;chr4;chr4;chr4;chr4;chr4;chr4;chr4;chr4;chr4;chr4;chr4	86874340;86874342;86874345;86874414;86874414;86874414;86886158;86886158;86886158;86886158;86886158;86886158;86887024;86887024;86887024;86887024;86887024;86887024;86900482;86900482;86900482;86900482;86911616;86911616;86911616;86911616;86911616;86911616;86917394;86917394;86917394;86917394;86932032;86932032	86874596;86874596;86874596;86874596;86874596;86874596;86886272;86886272;86886272;86886272;86886272;86886272;86887165;86887165;86887165;86887165;86887165;86887165;86900619;86900619;86900619;86900619;86911753;86911753;86911753;86911707;86911707;86911707;86920883;86920883;86920884;86920884;86932490;86932077	+;+;+;+;+;+;+;+;+;+;+;+;+;+;+;+;+;+;+;+;+;+;+;+;+;+;+;+;+;+;+;+;+;+	4740	45	344	130	20	52	63	141	169	72	74	90	112	122	139	142	169	227	172	197	245	270	306	274	405	402	448	557	608	559	581	631	604	1393	660	1142	860
Acer3	chr7;chr7;chr7;chr7;chr7;chr7;chr7;chr7;chr7;chr7;chr7;chr7;chr7;chr7;chr7;chr7;chr7;chr7;chr7;chr7;chr7;chr7;chr7;chr7;chr7;chr7;chr7;chr7;chr7;chr7;chr7;chr7;chr7;chr7;chr7	98213660;98213808;98213808;98218056;98218056;98218056;98223912;98223912;98223912;98226399;98226399;98226399;98230450;98230450;98243949;98243949;98243949;98251890;98251890;98251890;98257696;98257696;98257696;98259405;98259405;98259405;98261587;98261587;98261587;98266137;98266137;98266137;98309348;98309348;98309348	98216890;98216890;98216890;98218101;98218101;98218101;98224016;98224016;98224016;98226500;98226500;98226500;98230515;98230613;98244007;98244007;98244007;98251925;98251925;98251925;98257777;98257777;98257777;98259457;98259457;98259457;98261639;98261639;98261639;98266247;98266247;98266247;98309548;98309548;98309527	-;-;-;-;-;-;-;-;-;-;-;-;-;-;-;-;-;-;-;-;-;-;-;-;-;-;-;-;-;-;-;-;-;-;-	4243	477	490	631	231	237	382	297	269	404	166	243	124	294	255	259	270	309	322	285	450	389	245	390	255	176	224	463	339	195	187	188	828	207	453	515	444
Ache	chr5;chr5;chr5;chr5;chr5;chr5;chr5;chr5;chr5;chr5;chr5;chr5;chr5;chr5;chr5;chr5;chr5;chr5;chr5;chr5;chr5;chr5;chr5;chr5;chr5;chr5	137288215;137288215;137288254;137288254;137288906;137288906;137290009;137290009;137290012;137290012;137291372;137291479;137291479;137291479;137291479;137293168;137293168;137293168;137293168;137293168;137293168;137293454;137293454;137294117;137294117;137294117	137288367;137288367;137288367;137288367;137291101;137291101;137291101;137291101;137291101;137291101;137291963;137291963;137291963;137291963;137291963;137293251;137293337;137293337;137293337;137293337;137293337;137293775;137293775;137294461;137294466;137294466	+;+;+;+;+;+;+;+;+;+;+;+;+;+;+;+;+;+;+;+;+;+;+;+;+;+	3783	12	79	21	33	101	95	329	105	251	115	222	340	472	386	126	441	293	278	349	390	322	308	415	375	324	364	499	328	404	439	1072	897	844	1179	1025	1043
Acin1	chr14;chr14;chr14;chr14;chr14;chr14;chr14;chr14;chr14;chr14;chr14;chr14;chr14;chr14;chr14;chr14;chr14;chr14;chr14;chr14;chr14;chr14;chr14;chr14;chr14;chr14;chr14;chr14;chr14;chr14;chr14;chr14;chr14;chr14;chr14;chr14;chr14;chr14;chr14;chr14;chr14;chr14;chr14;chr14;chr14;chr14;chr14;chr14;chr14;chr14;chr14;chr14;chr14;chr14;chr14;chr14;chr14;chr14;chr14;chr14;chr14;chr14;chr14;chr14;chr14;chr14;chr…	54642161;54642161;54642161;54642161;54642161;54642161;54642161;54642161;54642161;54642161;54642161;54642161;54643724;54643724;54643724;54643724;54643724;54643724;54643724;54643724;54643724;54643724;54643724;54643724;54643941;54643941;54643941;54643941;54643941;54643941;54643941;54643941;54643941;54643941;54643941;54643941;54644448;54644448;54644448;54644448;54644448;54644448;54644448;54644448;546…	54643048;54643048;54643048;54643048;54643048;54643048;54643048;54643048;54643048;54643048;54643048;54643048;54643824;54643824;54643824;54643824;54643824;54643824;54643824;54643824;54643824;54643824;54643824;54643824;54644265;54644265;54644265;54644265;54644265;54644265;54644265;54644265;54644265;54644265;54644265;54644265;54644555;54644555;54644555;54644555;54644555;54644555;54644555;54644555;546…	-;-;-;-;-;-;-;-;-;-;-;-;-;-;-;-;-;-;-;-;-;-;-;-;-;-;-;-;-;-;-;-;-;-;-;-;-;-;-;-;-;-;-;-;-;-;-;-;-;-;-;-;-;-;-;-;-;-;-;-;-;-;-;-;-;-;-;-;-;-;-;-;-;-;-;-;-;-;-;-;-;-;-;-;-;-;-;-;-;-;-;-;-;-;-;-;-;-;-;-;-;-;-;-;-;-;-;-;-;-;-;-;-;-;-;-;-;-;-;-;-;-;-;-;-;-;-;-;-;-;-;-;-;-;-;-;-;-;-;-;-;-;-;-;-;-;-;-;-;-;-;-;-;-;-;-;-;-;-;-;-;-;-;-;-;-;-;-;-;-;-;-;-;-;-;-;-;-;-;-;-;-;-;-;-;-;-;-;-;-;-;-;-;-;-;-;-;-;-;-…	6087	6971	7564	5856	7863	2922	16378	8575	5097	7054	5949	3566	11551	7635	7891	4185	7069	6521	5929	5306	6389	6217	6188	6242	4998	4374	5091	8538	3363	4709	4453	5879	4648	5519	6850	7116	8835
Ackr1	chr1;chr1	173331886;173333390	173332929;173333503	-;-	1158	42	9	13	92	395	173	1248	424	1198	1293	826	1858	2369	2102	1046	2233	2312	1845	1520	2076	1795	2155	1672	1277	806	1432	1869	2220	855	1166	2181	1993	1189	2216	2472	1893
Ackr2	chr9;chr9;chr9;chr9;chr9;chr9;chr9;chr9;chr9;chr9;chr9;chr9;chr9;chr9;chr9	121898355;121898355;121898364;121900511;121902037;121902037;121906169;121906354;121906354;121906354;121906354;121908550;121908550;121908550;121908550	121898503;121898503;121898503;121900630;121902148;121902148;121906185;121906582;121906582;121906582;121906582;121911075;121911075;121911071;121911071	+;+;+;+;+;+;+;+;+;+;+;+;+;+;+	3153	1	1	1	2	2	1	6	4	7	2	3	13	7	17	18	14	11	17	39	18	28	32	17	39	49	26	71	32	16	22	60	30	3	8	12	4
Ackr3	chr1;chr1;chr1;chr1;chr1	90203980;90203980;90209588;90213795;90213795	90204087;90204087;90209870;90215724;90215724	+;+;+;+;+	2321	635	2146	678	391	133	308	54	146	35	21	13	13	56	37	8	27	10	24	25	30	12	23	17	15	21	11	40	64	23	17	101	36	73	54	57	60
Ackr4	chr9;chr9;chr9;chr9;chr9;chr9;chr9;chr9	104097682;104097682;104098138;104102279;104102279;104102279;104102799;104126419	104099755;104099755;104099755;104102544;104105711;104102544;104105711;104126643	-;-;-;-;-;-;-;-	5732	3	6	12	4	1	5	3	3	4	19	9	22	13	26	28	10	17	29	36	15	24	22	24	12	1	14	13	11	9	0	21	18	5	16	7	7
Acly	chr11;chr11;chr11;chr11;chr11;chr11;chr11;chr11;chr11;chr11;chr11;chr11;chr11;chr11;chr11;chr11;chr11;chr11;chr11;chr11;chr11;chr11;chr11;chr11;chr11;chr11;chr11;chr11;chr11;chr11;chr11;chr11;chr11;chr11;chr11;chr11;chr11;chr11;chr11;chr11;chr11;chr11;chr11;chr11;chr11;chr11;chr11;chr11;chr11;chr11;chr11;chr11;chr11;chr11;chr11;chr11;chr11	100476352;100476352;100478015;100478015;100478328;100478328;100479184;100479184;100481377;100481377;100481697;100481697;100482145;100482145;100483709;100483709;100484600;100484600;100492505;100492505;100493537;100493537;100493884;100493884;100495860;100495860;100498185;100498185;100498621;100498621;100503160;100504203;100504203;100504855;100504855;100512876;100512876;100514276;100514276;100514962…	100477338;100477338;100478091;100478091;100478410;100478410;100479297;100479297;100481520;100481520;100481847;100481847;100482299;100482299;100483802;100483802;100484727;100484727;100492615;100492615;100493618;100493618;100494080;100494080;100495964;100495964;100498353;100498353;100498762;100498762;100503189;100504293;100504293;100505009;100505009;100512993;100512993;100514337;100514337;100515098…	-;-;-;-;-;-;-;-;-;-;-;-;-;-;-;-;-;-;-;-;-;-;-;-;-;-;-;-;-;-;-;-;-;-;-;-;-;-;-;-;-;-;-;-;-;-;-;-;-;-;-;-;-;-;-;-;-	4427	5754	22703	9168	10935	19184	11285	7773	18702	15234	8574	14326	9579	11454	12173	7304	15187	10404	9061	8490	9887	10234	6241	17610	9641	10383	10460	8290	9697	9763	10874	9178	9246	10126	7016	5329	11639
Acmsd	chr1;chr1;chr1;chr1;chr1;chr1;chr1;chr1;chr1;chr1	127729413;127738551;127739943;127745776;127748989;127753788;127758004;127759659;127765880;127766283	127729542;127738595;127740039;127745825;127749225;127753881;127758099;127759831;127765978;127767564	+;+;+;+;+;+;+;+;+;+	2303	7	15	14	2	4	8	8	6	1	3	0	1	3	2	1	0	0	3	1	1	0	0	1	0	1	0	3	3	0	5	0	1	1	4	3	3
Acnat1	chr4;chr4;chr4;chr4;chr4;chr4;chr4;chr4;chr4;chr4;chr4;chr4;chr4;chr4;chr4;chr4;chr4;chr4;chr4;chr4;chr4;chr4;chr4;chr4;chr4;chr4;chr4;chr4;chr4;chr4;chr4;chr4;chr4;chr4;chr4;chr4;chr4;chr4;chr4;chr4;chr4;chr4;chr4;chr4;chr4;chr4;chr4;chr4;chr4;chr4;chr4;chr4;chr4;chr4;chr4;chr4;chr4;chr4;chr4;chr4;chr4;chr4;chr4;chr4;chr4;chr4	49443532;49443539;49443539;49443539;49443539;49443539;49443539;49443539;49443539;49443539;49443539;49449096;49449096;49449096;49449096;49449096;49449096;49449096;49449096;49449096;49449096;49449096;49450644;49450644;49450644;49450644;49450644;49450644;49450644;49450644;49450644;49450644;49450644;49458720;49458720;49458720;49473418;49473418;49473418;49473418;49473783;49473783;49473783;49473804;494…	49447910;49447910;49447910;49447910;49447910;49447910;49447910;49447910;49447910;49447910;49447910;49449298;49449298;49449298;49449298;49449298;49449298;49449298;49449298;49449298;49449298;49449298;49451134;49451134;49451134;49451134;49451134;49451134;49451134;49451134;49451134;49451134;49451109;49458849;49458849;49458849;49473470;49473522;49473522;49473522;49474069;49474069;49474069;49474069;494…	-;-;-;-;-;-;-;-;-;-;-;-;-;-;-;-;-;-;-;-;-;-;-;-;-;-;-;-;-;-;-;-;-;-;-;-;-;-;-;-;-;-;-;-;-;-;-;-;-;-;-;-;-;-;-;-;-;-;-;-;-;-;-;-;-;-	6133	5	3	0	1	1	1	0	1	1	0	1	2	0	5	1	3	0	6	12	1	1	4	0	0	1	0	6	9	0	0	3	9	4	7	3	3
Acnat2	chr4;chr4;chr4;chr4;chr4;chr4;chr4;chr4;chr4;chr4;chr4;chr4;chr4;chr4;chr4;chr4	49375341;49379835;49379835;49379845;49380627;49381722;49381722;49381722;49381722;49383086;49383086;49383086;49383086;49405691;49407663;49408116	49375536;49380707;49380707;49380707;49380707;49381924;49381924;49381924;49381924;49383576;49383799;49383799;49383576;49405976;49407728;49408151	-;-;-;-;-;-;-;-;-;-;-;-;-;-;-;-	2374	0	5	9	0	0	1	4	0	4	1	4	0	9	4	0	0	4	7	7	4	2	6	0	0	1	0	1	1	0	2	6	0	4	1	9	0
Aco1	chr4;chr4;chr4;chr4;chr4;chr4;chr4;chr4;chr4;chr4;chr4;chr4;chr4;chr4;chr4;chr4;chr4;chr4;chr4;chr4;chr4	40143265;40163719;40164609;40167054;40175665;40175842;40176496;40177779;40178973;40180172;40181383;40182804;40183568;40184901;40186316;40188166;40189344;40190737;40193739;40196245;40197554	40143541;40163845;40164777;40167191;40175734;40176025;40176635;40177950;40179073;40180288;40181542;40182939;40183652;40185057;40186440;40188270;40189486;40190884;40193861;40196430;40199009	+;+;+;+;+;+;+;+;+;+;+;+;+;+;+;+;+;+;+;+;+	4319	2112	4363	2315	2587	3236	2418	1288	6131	4230	2343	4198	1348	2404	2517	1823	2411	2152	1914	1864	2084	2212	2188	2197	2278	2343	2293	2081	2447	1872	2241	1985	1696	2270	1330	1614	1734
Aco2	chr15;chr15;chr15;chr15;chr15;chr15;chr15;chr15;chr15;chr15;chr15;chr15;chr15;chr15;chr15;chr15;chr15;chr15	81872463;81889298;81895170;81899129;81903476;81903856;81904763;81905852;81907426;81909490;81909842;81910413;81911886;81912206;81913106;81913680;81914238;81914628	81872548;81889434;81895428;81899221;81903634;81904006;81904867;81905943;81907531;81909647;81909915;81910524;81912008;81912361;81913297;81913812;81914359;81915137	+;+;+;+;+;+;+;+;+;+;+;+;+;+;+;+;+;+	2768	9007	2860	5644	2412	5797	3792	4639	4112	8393	2666	7336	4977	5069	5434	4231	7743	5577	5198	6272	6288	6625	4935	11847	9865	12164	10861	8361	8410	7757	8602	7580	7592	9190	6306	11801	4175
Acod1	chr14;chr14;chr14;chr14;chr14	103047012;103049275;103049609;103051320;103054512	103047079;103049436;103049698;103051525;103056573	+;+;+;+;+	2588	0	0	12	8	0	0	0	0	0	1	0	0	0	0	0	0	0	19	2	1	2	0	0	0	0	0	0	1	0	0	0	1	0	0	0	0
Acot1	chr12;chr12;chr12	84009502;84014379;84016780	84009966;84014581;84017670	+;+;+	1559	135	245	156	93	77	92	81	73	195	32	69	95	146	89	107	78	95	107	98	95	66	55	90	44	46	45	41	76	19	18	47	77	14	34	14	36
Acot10	chr15	20665214	20666750	-	1537	1	2	1	0	3	1	10	4	4	6	6	2	10	8	10	2	8	4	0	5	8	3	3	0	4	0	3	3	1	0	4	4	4	4	8	2
Acot11	chr4;chr4;chr4;chr4;chr4;chr4;chr4;chr4;chr4;chr4;chr4;chr4;chr4;chr4;chr4;chr4;chr4;chr4;chr4;chr4;chr4;chr4;chr4;chr4;chr4;chr4;chr4;chr4;chr4;chr4;chr4;chr4;chr4;chr4;chr4;chr4;chr4;chr4;chr4;chr4;chr4;chr4;chr4;chr4;chr4;chr4;chr4;chr4	106744555;106744555;106744561;106749262;106749262;106749262;106749883;106749883;106749883;106752827;106752827;106752827;106753714;106753714;106753714;106754074;106754074;106754074;106755306;106755306;106755306;106755845;106755845;106755845;106758306;106758306;106758306;106760081;106760081;106760081;106761964;106761964;106761964;106762445;106762445;106762445;106763394;106763394;106763394;106770704…	106748484;106748484;106748484;106749388;106749388;106749388;106750014;106750014;106750014;106752957;106752957;106752957;106753797;106753797;106753797;106754140;106754140;106754140;106755361;106755361;106755361;106755989;106755989;106755989;106758425;106758425;106758425;106760234;106760234;106760234;106762099;106762099;106762099;106762543;106762543;106762543;106763454;106763454;106763454;106770773…	-;-;-;-;-;-;-;-;-;-;-;-;-;-;-;-;-;-;-;-;-;-;-;-;-;-;-;-;-;-;-;-;-;-;-;-;-;-;-;-;-;-;-;-;-;-;-;-	6934	32	168	62	56	68	70	133	82	58	75	125	89	106	114	36	137	96	116	124	102	94	81	90	168	112	111	251	123	174	178	457	250	315	565	576	327
Acot12	chr13;chr13;chr13;chr13;chr13;chr13;chr13;chr13;chr13;chr13;chr13;chr13;chr13;chr13;chr13;chr13;chr13;chr13;chr13;chr13;chr13;chr13;chr13;chr13;chr13;chr13;chr13;chr13;chr13;chr13	91741505;91741521;91750188;91750188;91757523;91757523;91759962;91759962;91762921;91762921;91770089;91770089;91770844;91770844;91771724;91771724;91772425;91772425;91772760;91772760;91774833;91774833;91781187;91781187;91782900;91782900;91784281;91784281;91784631;91784631	91741660;91741660;91750257;91750257;91757583;91757583;91760063;91760063;91763056;91763056;91770245;91770245;91770963;91770963;91771874;91771874;91772480;91772480;91772823;91772823;91774916;91774916;91781320;91781320;91783028;91783028;91784407;91784304;91786148;91784723	+;+;+;+;+;+;+;+;+;+;+;+;+;+;+;+;+;+;+;+;+;+;+;+;+;+;+;+;+;+	3065	2	0	0	0	3	1	2	1	5	2	2	6	4	3	7	3	8	20	6	0	3	3	9	4	0	15	7	17	6	6	12	5	31	30	23	45
Acot13	chr13;chr13;chr13	24817955;24820715;24831226	24818191;24820899;24831489	-;-;-	686	181	990	505	196	229	260	266	256	232	282	184	295	239	257	298	491	299	255	226	245	244	392	449	396	490	471	191	405	446	531	281	524	501	339	385	844
Acot2	chr12;chr12;chr12	83987861;83990494;83992502	83988481;83990696;83993877	+;+;+	2200	194	78	110	74	86	99	73	53	168	33	70	100	115	112	95	33	58	53	69	85	62	47	54	38	40	35	67	44	25	49	75	67	24	39	51	29
Acot3	chr12;chr12;chr12;chr12;chr12;chr12;chr12;chr12	84052001;84052151;84052726;84053473;84056909;84056909;84058421;84058421	84052180;84052180;84053941;84053941;84057111;84057111;84060400;84059565	+;+;+;+;+;+;+;+	3579	3	2	3	2	1	2	2	0	3	2	5	3	0	1	1	8	1	1	8	0	1	1	4	6	0	1	5	3	0	0	9	1	5	3	9	6
Acot4	chr12;chr12;chr12;chr12;chr12	84037428;84038379;84040639;84041837;84043191	84038967;84038967;84040958;84042039;84044723	+;+;+;+;+	3596	14	12	10	10	11	3	4	11	13	2	7	2	16	10	7	5	1	1	1	11	1	7	12	1	9	7	13	4	1	0	12	12	6	5	6	6
Acot5	chr12;chr12;chr12;chr12;chr12;chr12;chr12;chr12;chr12;chr12;chr12;chr12;chr12;chr12	84069135;84069263;84069325;84069466;84069466;84073330;84073330;84073330;84073330;84075304;84075304;84075304;84075611;84075611	84069151;84069923;84069923;84069923;84069923;84073532;84073532;84073532;84073532;84076019;84075492;84076024;84076024;84075841	+;+;+;+;+;+;+;+;+;+;+;+;+;+	1602	0	0	0	0	0	0	0	0	5	0	1	0	0	1	0	0	0	1	0	0	0	0	1	0	0	0	0	0	0	0	1	0	0	0	0	0
Acot6	chr12;chr12;chr12	84100654;84106443;84108940	84101428;84106645;84109783	+;+;+	1822	86	34	138	32	43	45	27	74	70	29	25	48	50	58	47	44	48	42	47	52	46	26	40	27	35	25	53	33	21	18	68	44	45	35	60	37
Acot7	chr4;chr4;chr4;chr4;chr4;chr4;chr4;chr4;chr4;chr4;chr4;chr4;chr4;chr4;chr4;chr4;chr4;chr4;chr4;chr4;chr4;chr4;chr4;chr4;chr4;chr4;chr4;chr4;chr4;chr4;chr4;chr4;chr4;chr4;chr4;chr4	152178100;152186134;152199844;152199868;152206764;152206764;152206764;152206764;152217736;152217736;152217736;152217736;152223071;152223071;152223071;152223071;152229775;152229775;152229775;152229775;152237680;152237680;152237680;152237680;152253149;152253149;152253149;152253149;152260846;152260846;152260846;152260846;152271474;152271474;152271474;152271474	152178340;152186385;152199957;152200089;152206881;152206881;152206881;152206881;152217892;152217892;152217892;152217892;152223162;152223162;152223162;152223162;152229889;152229889;152229889;152229889;152237766;152237766;152237766;152237766;152253265;152253265;152253265;152253265;152261030;152261030;152261030;152261030;152271853;152271855;152271855;152271855	+;+;+;+;+;+;+;+;+;+;+;+;+;+;+;+;+;+;+;+;+;+;+;+;+;+;+;+;+;+;+;+;+;+;+;+	1992	259	1695	651	244	1152	860	1745	1115	1049	967	1279	1664	1660	1563	887	1870	1406	1170	1504	1667	1524	899	2419	1841	1861	2045	1541	2096	1449	1746	2808	1705	2148	1715	1867	1954
Acot8	chr2;chr2;chr2;chr2;chr2;chr2;chr2;chr2;chr2;chr2;chr2;chr2;chr2;chr2;chr2;chr2;chr2;chr2;chr2;chr2;chr2;chr2;chr2;chr2;chr2;chr2;chr2;chr2;chr2;chr2;chr2;chr2	164792768;164792768;164792768;164792768;164792768;164792770;164794985;164794985;164794985;164794985;164794985;164794985;164795652;164795652;164795652;164795652;164795652;164795652;164799720;164799720;164799720;164799720;164799720;164799720;164801343;164802997;164802997;164804562;164804690;164804690;164804690;164820141	164793010;164793010;164793010;164793010;164793010;164793010;164795235;164795179;164795179;164795179;164795179;164795179;164795809;164795809;164795809;164795809;164795809;164795809;164799945;164799945;164799945;164799945;164799945;164799945;164803133;164803133;164803133;164804658;164804898;164804881;164804881;164820202	-;-;-;-;-;-;-;-;-;-;-;-;-;-;-;-;-;-;-;-;-;-;-;-;-;-;-;-;-;-;-;-	3037	106	121	111	78	59	238	104	128	245	91	153	296	216	198	159	92	134	122	135	180	138	122	210	278	325	346	216	390	243	259	173	331	539	193	307	318
Acot9	chrX;chrX;chrX;chrX;chrX;chrX;chrX;chrX;chrX;chrX;chrX;chrX;chrX;chrX;chrX;chrX;chrX;chrX;chrX;chrX;chrX;chrX;chrX;chrX;chrX;chrX;chrX;chrX;chrX;chrX;chrX	155262443;155262443;155264036;155269659;155269659;155271952;155271952;155272972;155272972;155273392;155273392;155281611;155281611;155282051;155282051;155286289;155286289;155293909;155293909;155295163;155295163;155295422;155295422;155295683;155295683;155296325;155296325;155296581;155296581;155297346;155297346	155262674;155262674;155264093;155269753;155269753;155271997;155271997;155273142;155273142;155273429;155273429;155281694;155281694;155282154;155282154;155286365;155286365;155293976;155293976;155295274;155295274;155295512;155295512;155295768;155295768;155296412;155296412;155296731;155296731;155297654;155297654	+;+;+;+;+;+;+;+;+;+;+;+;+;+;+;+;+;+;+;+;+;+;+;+;+;+;+;+;+;+;+	1810	145	147	125	137	492	95	255	502	234	313	154	239	320	386	623	245	410	366	253	328	231	254	352	190	180	165	178	283	110	174	143	302	124	93	113	264
Acox1	chr11;chr11;chr11;chr11;chr11;chr11;chr11;chr11;chr11;chr11;chr11;chr11;chr11;chr11;chr11;chr11;chr11;chr11;chr11;chr11;chr11;chr11;chr11;chr11;chr11;chr11;chr11;chr11;chr11;chr11;chr11;chr11;chr11;chr11;chr11;chr11;chr11;chr11;chr11;chr11;chr11;chr11;chr11	116171883;116171883;116172650;116174293;116174293;116174293;116174631;116174631;116174631;116174988;116174988;116174988;116175205;116175205;116175205;116178120;116178120;116178120;116178682;116178682;116178682;116179608;116179608;116179608;116180291;116180291;116180291;116180943;116180943;116180943;116181913;116181913;116181913;116183464;116183464;116189415;116189415;116198222;116198222;116198222…	116173598;116173598;116173598;116174499;116174499;116174499;116174774;116174774;116174774;116175093;116175093;116175093;116175384;116175384;116175384;116178310;116178310;116178310;116178844;116178844;116178844;116179777;116179777;116179777;116180406;116180406;116180406;116181062;116181062;116181062;116182020;116182020;116182020;116183624;116183624;116189575;116189575;116198381;116198381;116198381…	-;-;-;-;-;-;-;-;-;-;-;-;-;-;-;-;-;-;-;-;-;-;-;-;-;-;-;-;-;-;-;-;-;-;-;-;-;-;-;-;-;-;-	4153	4037	531	1477	2222	2692	2007	3317	2159	1870	4236	2431	3913	3229	3945	3670	5040	4603	4009	4419	4764	5598	5607	6616	7183	7660	7701	5583	8476	5687	6414	6275	5779	5665	3993	6835	3173
Acox2	chr14;chr14;chr14;chr14;chr14;chr14;chr14;chr14;chr14;chr14;chr14;chr14;chr14;chr14;chr14;chr14;chr14;chr14;chr14;chr14;chr14;chr14;chr14;chr14;chr14;chr14;chr14;chr14;chr14;chr14;chr14;chr14;chr14;chr14;chr14;chr14;chr14;chr14;chr14;chr14;chr14;chr14;chr14;chr14;chr14	8225511;8225511;8225511;8230159;8230159;8230159;8241261;8241261;8241261;8243723;8243723;8243723;8246264;8246264;8246264;8247935;8247935;8247935;8249904;8249904;8249904;8251504;8251504;8251504;8252883;8252883;8252883;8253443;8253443;8253443;8255194;8255194;8255194;8255655;8255655;8255655;8255995;8255995;8255995;8256702;8256702;8256702;8257839;8258767;8258822	8225828;8225828;8225828;8230291;8230291;8230291;8241478;8241478;8241478;8243828;8243828;8243828;8246443;8246443;8246443;8248125;8248125;8248125;8250066;8250066;8250066;8251676;8251676;8251676;8252998;8252998;8252998;8253562;8253562;8253562;8255301;8255301;8255301;8255806;8255806;8255806;8256157;8256157;8256157;8256935;8256935;8256935;8258103;8258839;8259019	-;-;-;-;-;-;-;-;-;-;-;-;-;-;-;-;-;-;-;-;-;-;-;-;-;-;-;-;-;-;-;-;-;-;-;-;-;-;-;-;-;-;-;-;-	2893	0	0	0	0	5	0	0	0	0	5	1	1	0	0	0	0	0	4	12	0	0	0	0	0	1	0	0	1	0	0	1	1	6	6	6	6
Acox3	chr5;chr5;chr5;chr5;chr5;chr5;chr5;chr5;chr5;chr5;chr5;chr5;chr5;chr5;chr5;chr5;chr5;chr5;chr5;chr5;chr5;chr5;chr5;chr5;chr5;chr5;chr5;chr5;chr5;chr5;chr5;chr5;chr5;chr5;chr5;chr5;chr5;chr5;chr5;chr5;chr5;chr5;chr5;chr5;chr5;chr5;chr5;chr5;chr5;chr5;chr5;chr5;chr5;chr5;chr5;chr5;chr5;chr5;chr5;chr5;chr5;chr5;chr5;chr5;chr5;chr5;chr5;chr5;chr5;chr5;chr5;chr5;chr5;chr5;chr5;chr5;chr5;chr5;chr5;chr5…	35582964;35582964;35582964;35582964;35582966;35582966;35582966;35582966;35583060;35583876;35583876;35583876;35583876;35583876;35583876;35583876;35583876;35583876;35588159;35588159;35588159;35588159;35588159;35588159;35588159;35588159;35588159;35588619;35588619;35588619;35588619;35588619;35588619;35588619;35588619;35588619;35589176;35589176;35589176;35589176;35589176;35589176;35589176;35589176;355…	35583596;35583319;35583134;35583134;35583134;35583319;35583134;35583134;35583134;35583975;35583975;35583975;35583971;35583975;35583975;35583975;35583975;35583971;35588313;35588313;35588313;35588313;35588313;35588313;35588313;35588313;35588313;35588852;35588852;35588852;35588852;35588852;35588852;35588852;35588852;35588852;35589250;35589250;35589250;35589250;35589250;35589250;35589250;35589250;355…	+;+;+;+;+;+;+;+;+;+;+;+;+;+;+;+;+;+;+;+;+;+;+;+;+;+;+;+;+;+;+;+;+;+;+;+;+;+;+;+;+;+;+;+;+;+;+;+;+;+;+;+;+;+;+;+;+;+;+;+;+;+;+;+;+;+;+;+;+;+;+;+;+;+;+;+;+;+;+;+;+;+;+;+;+;+;+;+;+;+;+;+;+;+;+;+;+;+;+;+;+;+;+;+;+;+;+;+;+;+;+;+;+;+;+;+;+;+;+;+;+;+;+;+;+;+;+;+;+;+;+;+;+;+;+;+;+;+;+;+;+;+;+;+;+;+;+;+;+;+;+;+;+;+;+;+;+;+;+;+;+;+;+;+;+;+;+;+;+;+;+;+;+;+;+;+;+	6899	1108	120	357	538	598	596	755	404	475	1201	834	679	820	902	812	678	898	775	659	803	768	710	852	782	676	730	804	802	707	768	886	816	993	796	1127	896
Acoxl	chr2;chr2;chr2;chr2;chr2;chr2;chr2;chr2;chr2;chr2;chr2;chr2;chr2;chr2;chr2;chr2;chr2;chr2;chr2;chr2;chr2;chr2;chr2;chr2;chr2;chr2;chr2;chr2;chr2;chr2;chr2;chr2;chr2;chr2;chr2;chr2;chr2;chr2;chr2;chr2;chr2;chr2;chr2;chr2;chr2;chr2;chr2;chr2	127838797;127849193;127854628;127867283;127867283;127871262;127871262;127872110;127872110;127877744;127877744;127878757;127878757;127880426;127880426;127884406;127884406;127909058;127911430;127911430;127911430;127972532;127972532;127972532;127978673;127978673;127978673;128010077;128010077;128010077;128034813;128034813;128034813;128044344;128044344;128044344;128075847;128075847;128075847;128086359…	127838982;127849289;127854986;127867366;127867366;127871348;127871348;127872208;127872208;127877858;127877858;127878843;127878843;127880498;127880498;127884538;127884538;127909190;127911464;127911464;127911464;127972648;127972648;127972648;127978826;127978826;127978826;128010166;128010166;128010166;128034922;128034922;128034922;128044455;128044455;128044455;128075934;128075934;128075934;128086429…	+;+;+;+;+;+;+;+;+;+;+;+;+;+;+;+;+;+;+;+;+;+;+;+;+;+;+;+;+;+;+;+;+;+;+;+;+;+;+;+;+;+;+;+;+;+;+;+	5637	18	38	24	10	8	24	13	25	30	14	9	24	17	16	11	21	14	7	13	14	18	14	27	41	35	49	24	44	57	73	68	21	88	74	71	164
Acp1	chr12;chr12;chr12;chr12;chr12;chr12;chr12;chr12;chr12;chr12;chr12;chr12;chr12;chr12;chr12;chr12;chr12;chr12	30893326;30893326;30893655;30896116;30896116;30896116;30897745;30897745;30897745;30904718;30904718;30904870;30905069;30905069;30905069;30911490;30911490;30911490	30895953;30895953;30895953;30896221;30896221;30896221;30897806;30897806;30897806;30904983;30904831;30904983;30905142;30905142;30905142;30911612;30911624;30911612	-;-;-;-;-;-;-;-;-;-;-;-;-;-;-;-;-;-	3271	1480	3299	2309	965	2201	892	854	2224	1459	1419	647	853	989	995	1674	1161	1051	958	851	942	873	636	1776	906	918	897	479	1157	894	805	507	1181	801	466	607	825
Acp2	chr2;chr2;chr2;chr2;chr2;chr2;chr2;chr2;chr2;chr2;chr2;chr2;chr2;chr2;chr2;chr2;chr2;chr2;chr2;chr2;chr2;chr2;chr2;chr2;chr2;chr2;chr2;chr2;chr2	91202812;91202912;91202925;91203601;91203601;91203601;91204240;91204240;91204240;91205756;91205756;91205756;91206010;91206010;91206010;91206188;91206188;91206188;91206630;91206717;91206717;91207817;91207817;91208040;91208040;91208261;91208261;91210607;91210607	91202886;91203048;91203048;91203696;91203696;91203696;91204326;91204326;91204326;91205908;91205908;91205908;91206108;91206108;91206108;91206277;91206277;91206277;91206812;91206849;91206849;91207899;91207899;91208146;91208146;91208436;91208436;91214098;91213788	+;+;+;+;+;+;+;+;+;+;+;+;+;+;+;+;+;+;+;+;+;+;+;+;+;+;+;+;+	4815	2749	533	955	1552	1601	1145	1655	1450	1018	2630	1172	2000	1959	2211	2306	1478	2170	1935	1587	2046	2100	1111	3031	1334	1195	1289	1797	1609	1348	1371	1191	2178	1827	1130	1753	1331
Acp5	chr9;chr9;chr9;chr9;chr9;chr9;chr9;chr9;chr9;chr9;chr9;chr9;chr9;chr9;chr9;chr9;chr9;chr9;chr9;chr9;chr9;chr9;chr9;chr9;chr9;chr9;chr9;chr9;chr9;chr9;chr9;chr9;chr9;chr9;chr9;chr9;chr9;chr9	22126727;22126727;22126727;22126727;22126727;22126727;22126727;22127675;22127675;22127675;22127675;22127675;22127675;22127675;22129531;22129531;22129531;22129531;22129531;22129531;22129531;22129863;22129863;22129863;22129863;22129863;22129863;22129863;22130523;22130523;22131501;22131590;22131737;22131737;22131737;22135613;22135613;22135613	22127262;22127262;22127262;22127262;22127262;22127262;22127262;22128020;22128020;22128020;22128020;22128020;22128020;22128020;22129658;22129658;22129658;22129658;22129658;22129658;22129658;22130129;22130129;22130129;22130129;22130129;22130129;22130129;22130608;22130598;22131630;22131682;22132939;22132939;22131865;22135746;22135686;22135686	-;-;-;-;-;-;-;-;-;-;-;-;-;-;-;-;-;-;-;-;-;-;-;-;-;-;-;-;-;-;-;-;-;-;-;-;-;-	2882	105	433	41	33	1	1	0	0	1	0	1	0	0	0	0	2	0	1	13	0	0	1	0	4	0	0	2	4	0	0	1	1	2	4	0	0
Acp6	chr3;chr3;chr3;chr3;chr3;chr3;chr3;chr3;chr3;chr3;chr3;chr3;chr3;chr3;chr3;chr3;chr3;chr3;chr3;chr3;chr3;chr3;chr3;chr3;chr3;chr3;chr3;chr3	97158751;97158752;97158777;97165843;97165843;97165843;97166074;97166074;97166074;97166540;97166540;97166540;97167987;97167987;97167987;97168441;97168441;97168441;97171642;97171642;97173084;97173803;97173803;97173803;97175628;97175628;97176331;97176331	97159365;97159365;97159365;97165971;97165971;97165971;97166204;97166204;97166204;97166616;97166616;97166616;97168074;97168074;97168074;97168573;97168573;97168573;97171742;97171742;97173237;97173898;97173898;97173891;97175793;97175793;97176576;97176539	+;+;+;+;+;+;+;+;+;+;+;+;+;+;+;+;+;+;+;+;+;+;+;+;+;+;+;+	1936	646	448	651	319	217	687	322	347	143	783	355	281	464	497	340	290	412	404	234	326	353	437	311	267	232	280	339	492	171	261	168	300	613	550	546	863
Acp7	chr7;chr7;chr7;chr7;chr7;chr7;chr7;chr7;chr7;chr7;chr7;chr7;chr7;chr7;chr7;chr7;chr7;chr7;chr7;chr7;chr7;chr7;chr7;chr7;chr7;chr7;chr7;chr7;chr7;chr7;chr7;chr7;chr7;chr7;chr7;chr7;chr7;chr7;chr7;chr7;chr7;chr7;chr7;chr7;chr7;chr7;chr7;chr7;chr7;chr7;chr7;chr7;chr7;chr7	28607634;28607634;28607634;28607637;28610986;28610986;28610986;28610986;28614219;28614219;28614219;28614219;28614393;28614393;28614393;28614393;28614536;28614536;28614536;28614536;28614680;28614680;28614680;28614680;28614861;28614861;28614861;28614861;28615073;28615073;28615073;28615073;28615364;28615364;28615364;28615364;28616481;28616481;28616481;28616481;28617053;28617053;28617053;28617053;286…	28608005;28608005;28608005;28608005;28611123;28611123;28611123;28611123;28614290;28614290;28614290;28614290;28614460;28614460;28614460;28614460;28614593;28614593;28614593;28614593;28614787;28614787;28614787;28614787;28614975;28614975;28614975;28614975;28615135;28615135;28615135;28615135;28615487;28615487;28615487;28615487;28616663;28616663;28616663;28616663;28617253;28617253;28617253;28617253;286…	-;-;-;-;-;-;-;-;-;-;-;-;-;-;-;-;-;-;-;-;-;-;-;-;-;-;-;-;-;-;-;-;-;-;-;-;-;-;-;-;-;-;-;-;-;-;-;-;-;-;-;-;-;-	2576	0	0	0	0	0	0	1	0	0	0	0	0	0	0	0	0	1	0	6	0	0	0	0	0	1	0	1	5	0	0	7	5	5	0	1	5
Acpp	chr9;chr9;chr9;chr9;chr9;chr9;chr9;chr9;chr9;chr9;chr9;chr9;chr9;chr9;chr9;chr9;chr9;chr9;chr9;chr9;chr9;chr9	104288240;104299000;104300816;104300816;104306885;104306885;104309410;104309410;104314308;104314308;104316226;104316226;104319974;104319974;104324052;104324052;104324643;104324643;104326881;104326881;104337543;104337543	104291529;104300468;104300985;104300985;104306988;104306988;104309492;104309492;104314440;104314440;104316318;104316318;104320072;104320072;104324204;104324204;104324729;104324729;104326976;104326976;104337722;104337722	-;-;-;-;-;-;-;-;-;-;-;-;-;-;-;-;-;-;-;-;-;-	5957	1	12	1	3	2	1	4	2	9	17	5	13	14	24	8	17	22	11	11	22	0	17	15	12	1	0	10	23	0	0	24	13	6	3	7	5
Acpt	chr7;chr7;chr7;chr7;chr7;chr7;chr7;chr7;chr7;chr7;chr7;chr7;chr7;chr7;chr7;chr7;chr7;chr7;chr7;chr7;chr7;chr7;chr7;chr7;chr7;chr7;chr7;chr7;chr7;chr7;chr7;chr7;chr7;chr7;chr7;chr7;chr7;chr7;chr7;chr7;chr7;chr7;chr7;chr7;chr7;chr7;chr7;chr7;chr7;chr7;chr7;chr7;chr7;chr7;chr7;chr7;chr7;chr7;chr7;chr7;chr7;chr7;chr7;chr7;chr7;chr7;chr7;chr7	44252010;44252010;44252010;44252010;44252824;44253087;44253278;44253278;44253278;44253278;44253278;44253278;44253544;44253544;44253544;44253544;44253544;44253544;44254031;44254031;44254031;44254031;44254031;44254031;44254202;44254202;44254202;44254202;44254202;44254202;44254996;44254996;44254996;44254996;44254996;44254996;44255171;44255171;44255171;44255171;44255171;44255171;44255849;44255849;442…	44252442;44252442;44252442;44252442;44253199;44253199;44253456;44253456;44253456;44253456;44253456;44253456;44253671;44253671;44253671;44253671;44253671;44253671;44254113;44254113;44254113;44254113;44254113;44254113;44254334;44254334;44254334;44254334;44254334;44254334;44255091;44255091;44255091;44255091;44255091;44255091;44255269;44255269;44255269;44255269;44255269;44255269;44255995;44255995;442…	-;-;-;-;-;-;-;-;-;-;-;-;-;-;-;-;-;-;-;-;-;-;-;-;-;-;-;-;-;-;-;-;-;-;-;-;-;-;-;-;-;-;-;-;-;-;-;-;-;-;-;-;-;-;-;-;-;-;-;-;-;-;-;-;-;-;-;-	2690	20	3	8	6	11	7	11	9	32	10	7	10	17	13	11	17	9	12	15	13	8	6	3	4	1	0	11	3	4	0	17	13	7	7	8	11
Acr	chr15;chr15;chr15;chr15;chr15;chr15;chr15;chr15;chr15;chr15;chr15;chr15;chr15;chr15;chr15;chr15;chr15;chr15;chr15;chr15;chr15;chr15;chr15;chr15;chr15;chr15;chr15;chr15;chr15;chr15;chr15;chr15;chr15;chr15;chr15;chr15;chr15;chr15;chr15	89567560;89568023;89568326;89568326;89568326;89568326;89568326;89569274;89569318;89569337;89569337;89569337;89569337;89569463;89569463;89569746;89569746;89569746;89569746;89569746;89569746;89569746;89569941;89572976;89573119;89573119;89573119;89573119;89573119;89573119;89573119;89573832;89573832;89573832;89573832;89573832;89573832;89573840;89573861	89568438;89568438;89568438;89568438;89568438;89568438;89568434;89569543;89569377;89569543;89569543;89569543;89569543;89569543;89569543;89570029;89570029;89570029;89570029;89570029;89570029;89570029;89570029;89573264;89573264;89573264;89573264;89573264;89573264;89573264;89573264;89574585;89578853;89574585;89574585;89578853;89574585;89574585;89574029	+;+;+;+;+;+;+;+;+;+;+;+;+;+;+;+;+;+;+;+;+;+;+;+;+;+;+;+;+;+;+;+;+;+;+;+;+;+;+	6744	43	3	43	54	72	61	74	56	138	65	49	73	89	88	33	58	38	50	84	58	27	44	57	38	0	42	36	40	26	0	54	52	10	20	31	10
Acrbp	chr6;chr6;chr6;chr6;chr6;chr6;chr6;chr6;chr6;chr6;chr6;chr6;chr6;chr6;chr6	125049927;125049927;125050434;125050434;125050847;125050847;125051243;125051243;125053490;125053490;125054673;125060810;125061086;125062436;125062936	125050052;125050052;125050649;125050649;125050941;125050941;125051360;125051360;125053952;125054193;125054805;125060989;125061253;125062519;125063265	+;+;+;+;+;+;+;+;+;+;+;+;+;+;+	2154	435	101	217	342	239	553	553	228	150	448	163	349	491	463	233	389	495	303	317	447	262	426	335	267	154	299	595	531	171	194	357	195	562	679	670	869
Acrv1	chr9;chr9;chr9;chr9	36693220;36694208;36696587;36698496	36693360;36694699;36696706;36698837	+;+;+;+	1095	0	0	6	6	1	1	0	1	0	0	0	0	0	0	0	0	0	0	1	0	0	0	0	0	0	0	0	1	0	0	1	0	0	0	0	0
Acsbg1	chr9;chr9;chr9;chr9;chr9;chr9;chr9;chr9;chr9;chr9;chr9;chr9;chr9;chr9;chr9;chr9;chr9;chr9;chr9;chr9;chr9;chr9;chr9;chr9;chr9;chr9;chr9;chr9;chr9;chr9	54604892;54604997;54609016;54609016;54609695;54609695;54614736;54614736;54615867;54615867;54618022;54618022;54621866;54621866;54622437;54622437;54622676;54622676;54627431;54627431;54627870;54627870;54628406;54628406;54642596;54642596;54643539;54646269;54647137;54661549	54605476;54605476;54609262;54609262;54609834;54609834;54614953;54614953;54616097;54616097;54618203;54618203;54622042;54622042;54622586;54622586;54622756;54622756;54627551;54627551;54627958;54627958;54628626;54628626;54642696;54642696;54643637;54646446;54647341;54661885	-;-;-;-;-;-;-;-;-;-;-;-;-;-;-;-;-;-;-;-;-;-;-;-;-;-;-;-;-;-	3362	18	12	6	5	12	10	5	5	5	4	4	6	3	1	1	2	4	1	7	5	8	6	2	1	5	4	3	7	3	0	5	2	1	2	4	5
Acsbg2	chr17;chr17;chr17;chr17;chr17;chr17;chr17;chr17;chr17;chr17;chr17;chr17;chr17;chr17;chr17;chr17;chr17;chr17;chr17;chr17;chr17;chr17;chr17;chr17;chr17;chr17;chr17;chr17;chr17;chr17;chr17;chr17;chr17;chr17;chr17;chr17;chr17;chr17;chr17;chr17;chr17;chr17;chr17;chr17;chr17;chr17;chr17;chr17;chr17;chr17;chr17;chr17;chr17;chr17;chr17;chr17;chr17;chr17;chr17;chr17;chr17;chr17;chr17;chr17;chr17;chr17;chr…	56843103;56843103;56843104;56845404;56845404;56845404;56845410;56846093;56846093;56846093;56846522;56846522;56846522;56846522;56846599;56846760;56847611;56847611;56847611;56847611;56847611;56847766;56849715;56849715;56849715;56849715;56849715;56849715;56850035;56850035;56850035;56850035;56850035;56850035;56853737;56853737;56853737;56853737;56853737;56853737;56856879;56856879;56856879;56856879;568…	56843377;56843377;56843377;56845513;56845513;56845513;56845513;56846339;56846339;56846339;56846661;56846661;56846661;56846661;56846661;56846899;56847828;56847828;56847828;56847828;56847828;56847828;56849948;56849948;56849948;56849948;56849948;56849948;56850241;56850216;56850216;56850216;56850216;56850216;56853913;56853913;56853913;56853913;56853913;56853913;56857028;56857028;56857028;56857028;568…	-;-;-;-;-;-;-;-;-;-;-;-;-;-;-;-;-;-;-;-;-;-;-;-;-;-;-;-;-;-;-;-;-;-;-;-;-;-;-;-;-;-;-;-;-;-;-;-;-;-;-;-;-;-;-;-;-;-;-;-;-;-;-;-;-;-;-;-;-;-;-;-;-;-	2908	0	0	0	0	1	0	0	1	0	0	5	0	0	4	0	0	0	0	11	0	1	1	0	0	0	0	1	0	1	0	1	0	0	1	5	0
Acsf2	chr11;chr11;chr11;chr11;chr11;chr11;chr11;chr11;chr11;chr11;chr11;chr11;chr11;chr11;chr11;chr11;chr11;chr11;chr11;chr11;chr11;chr11;chr11;chr11;chr11;chr11	94557102;94558640;94558865;94559463;94561240;94562811;94562826;94569310;94569310;94569941;94569941;94570303;94570614;94570614;94571271;94571271;94571562;94571562;94572226;94572226;94572522;94572522;94573033;94573033;94601643;94601643	94558357;94558708;94558975;94559604;94561391;94562918;94562918;94569386;94569386;94570032;94570032;94570460;94570709;94570709;94571436;94571436;94571680;94571680;94572279;94572279;94572650;94572650;94573228;94573228;94601890;94601786	-;-;-;-;-;-;-;-;-;-;-;-;-;-;-;-;-;-;-;-;-;-;-;-;-;-	3173	347	653	430	417	329	513	400	186	207	120	113	219	207	198	30	147	89	106	90	59	52	38	99	37	38	72	56	50	39	26	87	95	33	143	70	70
Acsf3	chr8;chr8;chr8;chr8;chr8;chr8;chr8;chr8;chr8;chr8;chr8;chr8;chr8;chr8;chr8;chr8;chr8;chr8;chr8;chr8;chr8;chr8;chr8;chr8;chr8;chr8;chr8;chr8;chr8;chr8;chr8;chr8;chr8;chr8;chr8;chr8;chr8;chr8;chr8;chr8;chr8	122775493;122775505;122775517;122778077;122778242;122779946;122779946;122779946;122779946;122781433;122781433;122781433;122781433;122783947;122783947;122783947;122783947;122785819;122785819;122785819;122785819;122790590;122790590;122790590;122790590;122802515;122802515;122802515;122802515;122812995;122812995;122812995;122812995;122813560;122813560;122813560;122813560;122817392;122817392;122817392…	122775628;122775590;122775590;122778223;122778301;122780635;122780635;122780635;122780635;122781588;122781588;122781588;122781588;122784101;122784101;122784101;122784101;122785964;122785964;122785964;122785964;122790699;122790699;122790699;122790699;122802641;122802641;122802641;122802641;122813129;122813129;122813129;122813129;122813671;122813671;122813671;122813671;122817882;122817882;122817881…	+;+;+;+;+;+;+;+;+;+;+;+;+;+;+;+;+;+;+;+;+;+;+;+;+;+;+;+;+;+;+;+;+;+;+;+;+;+;+;+;+	2465	311	407	490	167	208	678	653	198	486	315	571	277	468	447	273	442	373	340	335	402	376	335	504	435	508	550	540	347	469	555	617	642	843	460	791	599
Acsl1	chr8;chr8;chr8;chr8;chr8;chr8;chr8;chr8;chr8;chr8;chr8;chr8;chr8;chr8;chr8;chr8;chr8;chr8;chr8;chr8;chr8;chr8;chr8;chr8;chr8;chr8;chr8;chr8;chr8;chr8;chr8;chr8;chr8;chr8;chr8;chr8;chr8;chr8;chr8;chr8;chr8;chr8;chr8;chr8;chr8;chr8;chr8;chr8;chr8;chr8;chr8;chr8;chr8;chr8;chr8;chr8;chr8;chr8;chr8;chr8;chr8;chr8;chr8;chr8;chr8;chr8;chr8;chr8;chr8;chr8;chr8;chr8;chr8;chr8;chr8;chr8;chr8;chr8;chr8;chr8…	46471037;46471298;46488346;46488562;46488773;46490966;46492381;46492800;46492800;46492800;46492800;46492800;46492800;46492800;46505649;46505649;46505649;46505649;46505649;46505649;46505649;46508333;46508333;46508333;46508333;46508333;46508333;46508333;46511360;46511360;46511360;46511360;46511360;46511360;46511360;46513291;46513291;46513291;46513291;46513291;46513291;46513291;46513573;46513573;465…	46471230;46472049;46488352;46488585;46491050;46491161;46492471;46493026;46493026;46493026;46493026;46493026;46493026;46493026;46505766;46505766;46505766;46505766;46505766;46505766;46505766;46508397;46508397;46508397;46508397;46508397;46508397;46508397;46511461;46511461;46511461;46511461;46511461;46511461;46511461;46513390;46513390;46513390;46513390;46513390;46513390;46513390;46513751;46513751;465…	+;+;+;+;+;+;+;+;+;+;+;+;+;+;+;+;+;+;+;+;+;+;+;+;+;+;+;+;+;+;+;+;+;+;+;+;+;+;+;+;+;+;+;+;+;+;+;+;+;+;+;+;+;+;+;+;+;+;+;+;+;+;+;+;+;+;+;+;+;+;+;+;+;+;+;+;+;+;+;+;+;+;+;+;+;+;+;+;+;+;+;+;+;+;+;+;+;+;+;+;+;+;+;+;+;+;+;+;+;+;+;+;+;+;+;+;+;+;+;+;+;+;+;+;+;+;+;+;+;+;+;+;+;+;+;+;+;+;+;+;+;+;+;+;+;+;+	7160	470	309	122	823	535	159	843	529	963	1768	901	2572	2134	3013	2570	3111	3858	3169	2639	3422	4664	5822	3270	3676	3470	3644	5325	5491	3287	3191	3912	3704	3631	2423	4445	2788
Acsl3	chr1;chr1;chr1;chr1;chr1;chr1;chr1;chr1;chr1;chr1;chr1;chr1;chr1;chr1;chr1;chr1;chr1;chr1;chr1;chr1;chr1;chr1;chr1;chr1;chr1;chr1;chr1;chr1;chr1;chr1;chr1;chr1;chr1;chr1;chr1;chr1;chr1;chr1;chr1;chr1;chr1;chr1;chr1;chr1;chr1	78657825;78657825;78657825;78663141;78681593;78681593;78688237;78688237;78688237;78690269;78690269;78690269;78692082;78692082;78692082;78694196;78694196;78694196;78696081;78696081;78696081;78696429;78696429;78696429;78696890;78696890;78696890;78698996;78698996;78698996;78699756;78699756;78699756;78701269;78701269;78701269;78703486;78703486;78703486;78705234;78705234;78705234;78706258;78706258;787…	78658103;78658103;78658103;78663280;78682010;78682010;78688414;78688414;78688414;78690378;78690378;78690378;78692220;78692220;78692220;78694346;78694346;78694346;78696204;78696204;78696204;78696500;78696500;78696500;78697029;78697029;78697029;78699168;78699168;78699168;78699830;78699830;78699830;78701460;78701460;78701460;78703600;78703600;78703600;78705391;78705391;78705391;78707743;78707743;787…	+;+;+;+;+;+;+;+;+;+;+;+;+;+;+;+;+;+;+;+;+;+;+;+;+;+;+;+;+;+;+;+;+;+;+;+;+;+;+;+;+;+;+;+;+	3950	4451	2783	3769	4547	5613	3462	3923	9349	5216	20011	9410	8155	10931	13470	14368	8457	12881	12939	10632	10650	8833	8364	11241	6641	6207	7167	7451	9461	6261	6894	7909	16912	7228	7490	15547	3972
Acsl4	chrX;chrX;chrX;chrX;chrX;chrX;chrX;chrX;chrX;chrX;chrX;chrX;chrX;chrX;chrX;chrX;chrX;chrX;chrX;chrX;chrX;chrX;chrX;chrX;chrX;chrX;chrX;chrX;chrX;chrX;chrX;chrX;chrX;chrX;chrX;chrX;chrX;chrX;chrX;chrX;chrX;chrX;chrX;chrX;chrX;chrX;chrX;chrX;chrX;chrX;chrX;chrX;chrX;chrX;chrX;chrX;chrX;chrX;chrX;chrX;chrX;chrX;chrX;chrX;chrX;chrX;chrX;chrX;chrX;chrX;chrX;chrX;chrX;chrX;chrX;chrX;chrX;chrX;chrX;chrX	142317993;142317993;142317993;142317993;142317993;142327976;142327976;142327976;142327976;142327976;142328848;142328848;142328848;142328848;142328848;142332192;142332192;142332192;142332192;142332192;142333670;142333670;142333670;142333670;142333670;142338884;142338884;142338884;142338884;142338884;142339950;142339950;142339950;142339950;142339950;142341335;142341335;142341335;142341335;142341335…	142320834;142320834;142320834;142320834;142320834;142328133;142328133;142328133;142328133;142328133;142328962;142328962;142328962;142328962;142328962;142332383;142332383;142332383;142332383;142332383;142333744;142333744;142333744;142333744;142333744;142339056;142339056;142339056;142339056;142339056;142340089;142340089;142340089;142340089;142340089;142341406;142341406;142341406;142341406;142341406…	-;-;-;-;-;-;-;-;-;-;-;-;-;-;-;-;-;-;-;-;-;-;-;-;-;-;-;-;-;-;-;-;-;-;-;-;-;-;-;-;-;-;-;-;-;-;-;-;-;-;-;-;-;-;-;-;-;-;-;-;-;-;-;-;-;-;-;-;-;-;-;-;-;-;-;-;-;-;-;-	5549	473	3371	1306	1065	2443	754	1276	1770	817	1681	688	1221	1192	1387	1082	953	1280	1058	890	1009	1235	904	1110	1133	1051	1065	1335	1576	1116	1042	1645	1741	1299	840	1344	1237
Acsl5	chr19;chr19;chr19;chr19;chr19;chr19;chr19;chr19;chr19;chr19;chr19;chr19;chr19;chr19;chr19;chr19;chr19;chr19;chr19;chr19;chr19;chr19;chr19;chr19;chr19;chr19;chr19;chr19;chr19;chr19;chr19;chr19;chr19;chr19;chr19;chr19;chr19;chr19;chr19;chr19;chr19;chr19;chr19;chr19;chr19;chr19;chr19;chr19;chr19;chr19;chr19;chr19;chr19;chr19;chr19;chr19;chr19;chr19;chr19;chr19;chr19;chr19;chr19;chr19;chr19;chr19;chr…	55251884;55251887;55253369;55253427;55268644;55268644;55268644;55268644;55272769;55272769;55272769;55272769;55277907;55277907;55277907;55277907;55278081;55278081;55278081;55278081;55279464;55279464;55279464;55279464;55280441;55280441;55280441;55280441;55281336;55281336;55281336;55281336;55281450;55281450;55281450;55281450;55282473;55282473;55282473;55282473;55283308;55283308;55283308;55283308;552…	55252076;55252076;55254166;55254166;55268828;55268828;55268828;55268828;55272877;55272877;55272877;55272877;55277971;55277971;55277971;55277971;55278182;55278182;55278182;55278182;55279563;55279563;55279563;55279563;55280619;55280619;55280619;55280619;55281368;55281368;55281368;55281368;55281501;55281501;55281501;55281501;55282546;55282546;55282546;55282546;55283385;55283385;55283385;55283385;552…	+;+;+;+;+;+;+;+;+;+;+;+;+;+;+;+;+;+;+;+;+;+;+;+;+;+;+;+;+;+;+;+;+;+;+;+;+;+;+;+;+;+;+;+;+;+;+;+;+;+;+;+;+;+;+;+;+;+;+;+;+;+;+;+;+;+;+;+;+;+;+;+;+;+;+;+;+;+;+;+;+;+;+;+;+;+	3873	221	1392	807	323	489	285	339	504	386	270	251	237	447	387	255	291	361	353	242	198	208	338	169	208	179	126	211	291	183	188	307	489	273	283	296	316
Acsl6	chr11;chr11;chr11;chr11;chr11;chr11;chr11;chr11;chr11;chr11;chr11;chr11;chr11;chr11;chr11;chr11;chr11;chr11;chr11;chr11;chr11;chr11;chr11;chr11;chr11;chr11;chr11;chr11;chr11;chr11;chr11;chr11;chr11;chr11;chr11;chr11;chr11;chr11;chr11;chr11;chr11;chr11;chr11;chr11;chr11;chr11;chr11;chr11;chr11;chr11;chr11;chr11;chr11;chr11;chr11;chr11;chr11;chr11;chr11;chr11;chr11;chr11;chr11;chr11;chr11;chr11;chr…	54303824;54304204;54304204;54314901;54314901;54314901;54314903;54315297;54315594;54315594;54315594;54320152;54320152;54320152;54320152;54320152;54320152;54320152;54320152;54323241;54323241;54323241;54323241;54323241;54323241;54323241;54323241;54323990;54323990;54323990;54323990;54323990;54323990;54323990;54323990;54325066;54325066;54325066;54325066;54325066;54325066;54325066;54325066;54325561;543…	54303922;54304333;54304333;54315207;54315207;54315207;54315207;54315503;54315762;54315762;54315762;54320372;54320372;54320372;54320372;54320372;54320372;54320372;54320372;54323355;54323355;54323355;54323355;54323355;54323355;54323355;54323355;54324054;54324054;54324054;54324054;54324054;54324054;54324054;54324054;54325167;54325167;54325167;54325167;54325167;54325167;54325167;54325167;54325660;543…	+;+;+;+;+;+;+;+;+;+;+;+;+;+;+;+;+;+;+;+;+;+;+;+;+;+;+;+;+;+;+;+;+;+;+;+;+;+;+;+;+;+;+;+;+;+;+;+;+;+;+;+;+;+;+;+;+;+;+;+;+;+;+;+;+;+;+;+;+;+;+;+;+;+;+;+;+;+;+;+;+;+;+;+;+;+;+;+;+;+;+;+;+;+;+;+;+;+;+;+;+;+;+;+;+;+;+;+;+;+;+;+;+;+;+;+;+;+;+;+;+;+;+;+;+;+;+;+;+;+;+;+;+;+;+;+;+;+;+;+;+;+;+;+;+;+;+;+;+;+;+;+;+;+;+;+;+;+;+;+;+;+;+;+;+;+;+;+;+;+;+	6669	329	196	171	964	1217	1420	3788	1366	2040	4183	1717	5221	4661	4989	5367	5761	6540	5218	5661	7360	7258	12789	5284	7728	7932	7961	8675	11171	8234	8757	9230	7893	7921	7497	10586	9379
Acsm1	chr7;chr7;chr7;chr7;chr7;chr7;chr7;chr7;chr7;chr7;chr7;chr7;chr7;chr7;chr7;chr7;chr7;chr7;chr7;chr7;chr7;chr7;chr7;chr7;chr7;chr7;chr7	119617763;119617823;119622498;119622498;119633062;119633062;119636450;119636450;119638065;119638065;119640575;119640575;119652554;119652554;119654332;119654332;119655416;119655416;119655982;119655982;119658300;119659101;119659101;119660564;119660564;119662197;119662197	119617897;119617897;119622689;119622689;119633272;119633272;119636657;119636657;119638205;119638205;119640734;119640734;119652633;119652633;119654455;119654455;119655496;119655496;119656083;119656083;119658427;119659200;119659200;119660683;119660683;119662515;119662515	+;+;+;+;+;+;+;+;+;+;+;+;+;+;+;+;+;+;+;+;+;+;+;+;+;+;+	2101	0	0	0	0	0	0	0	0	0	0	0	0	0	0	0	0	1	0	7	0	1	0	0	0	0	0	0	0	1	0	0	0	0	0	0	0
Acsm2	chr7;chr7;chr7;chr7;chr7;chr7;chr7;chr7;chr7;chr7;chr7;chr7;chr7;chr7;chr7;chr7;chr7;chr7;chr7;chr7;chr7;chr7;chr7;chr7;chr7;chr7;chr7;chr7;chr7;chr7;chr7;chr7;chr7;chr7;chr7;chr7;chr7;chr7;chr7;chr7;chr7;chr7	119554340;119561708;119561708;119563497;119563497;119563497;119573113;119573113;119573113;119573552;119573552;119573552;119575610;119575610;119575610;119578082;119578082;119578082;119580356;119580356;119580356;119580613;119580613;119580613;119582706;119582706;119582706;119588821;119588821;119588821;119591027;119591027;119591027;119591248;119591263;119591263;119592223;119592223;119592223;119595914…	119554535;119561813;119561813;119563681;119563681;119563681;119573323;119573323;119573323;119573759;119573759;119573759;119575756;119575756;119575756;119578235;119578235;119578235;119580435;119580435;119580435;119580736;119580736;119580736;119582786;119582786;119582786;119588922;119588922;119588922;119591154;119591154;119591154;119591362;119591362;119591362;119592342;119592342;119592342;119600694…	+;+;+;+;+;+;+;+;+;+;+;+;+;+;+;+;+;+;+;+;+;+;+;+;+;+;+;+;+;+;+;+;+;+;+;+;+;+;+;+;+;+	6738	0	0	0	0	0	0	0	0	0	0	0	0	0	4	0	0	0	0	2	0	0	0	0	0	0	0	1	0	0	0	0	0	0	0	0	0
Acsm3	chr7;chr7;chr7;chr7;chr7;chr7;chr7;chr7;chr7;chr7;chr7;chr7;chr7;chr7;chr7;chr7;chr7;chr7;chr7;chr7;chr7;chr7;chr7;chr7;chr7;chr7;chr7;chr7;chr7;chr7;chr7;chr7;chr7;chr7;chr7;chr7;chr7;chr7;chr7;chr7;chr7;chr7;chr7;chr7;chr7;chr7;chr7;chr7;chr7;chr7;chr7;chr7;chr7;chr7;chr7;chr7;chr7;chr7;chr7;chr7;chr7;chr7;chr7;chr7;chr7;chr7;chr7;chr7;chr7;chr7;chr7;chr7;chr7;chr7;chr7;chr7;chr7;chr7;chr7;chr7…	119760883;119760883;119760883;119760899;119760923;119760923;119760923;119760932;119766373;119766514;119766891;119766891;119766891;119766891;119766891;119766891;119766891;119766891;119767873;119767873;119767873;119767873;119767873;119767873;119767873;119767873;119768764;119768764;119768764;119768764;119768764;119768764;119768764;119768764;119773688;119773688;119773688;119773688;119773688;119773688…	119760982;119760982;119760982;119761079;119760982;119760982;119761079;119760982;119766574;119766574;119767038;119767038;119767038;119767038;119767038;119767038;119767038;119767038;119768146;119768146;119768146;119768146;119768146;119768146;119768146;119768146;119768974;119768974;119768974;119768974;119768974;119768974;119768974;119768974;119773895;119773895;119773895;119773895;119773895;119773895…	+;+;+;+;+;+;+;+;+;+;+;+;+;+;+;+;+;+;+;+;+;+;+;+;+;+;+;+;+;+;+;+;+;+;+;+;+;+;+;+;+;+;+;+;+;+;+;+;+;+;+;+;+;+;+;+;+;+;+;+;+;+;+;+;+;+;+;+;+;+;+;+;+;+;+;+;+;+;+;+;+;+;+;+;+;+;+;+;+;+;+;+;+;+;+;+;+;+;+;+;+;+;+;+;+;+;+;+;+;+;+;+;+;+;+;+;+;+	3206	28	12	16	11	20	15	18	18	43	32	10	42	23	37	37	18	18	28	20	26	33	6	36	15	8	18	21	20	13	16	28	11	20	11	14	18
Acsm4	chr7;chr7;chr7;chr7;chr7;chr7;chr7;chr7;chr7;chr7;chr7;chr7;chr7;chr7	119690026;119693606;119694609;119698554;119703274;119704898;119707262;119708643;119710342;119710587;119711102;119711328;119712842;119714258	119690170;119693849;119694819;119698761;119703417;119705054;119707341;119708766;119710422;119710688;119711229;119711427;119712961;119714566	+;+;+;+;+;+;+;+;+;+;+;+;+;+	2153	4	5	3	3	3	1	3	3	0	0	0	1	2	1	1	1	0	1	0	5	2	3	4	0	0	0	0	0	1	0	3	0	0	0	0	0
Acsm5	chr7;chr7;chr7;chr7;chr7;chr7;chr7;chr7;chr7;chr7;chr7;chr7;chr7;chr7;chr7;chr7;chr7;chr7;chr7;chr7;chr7;chr7;chr7;chr7;chr7;chr7;chr7;chr7;chr7;chr7;chr7;chr7;chr7;chr7;chr7;chr7;chr7;chr7;chr7;chr7;chr7;chr7;chr7;chr7;chr7;chr7;chr7;chr7;chr7;chr7;chr7;chr7;chr7;chr7	119526131;119526135;119526265;119527304;119528419;119528419;119528419;119530268;119530268;119530268;119531773;119531773;119531773;119533122;119534234;119534234;119534234;119534234;119534762;119534762;119534762;119534762;119535739;119535739;119535739;119535739;119537206;119537206;119537206;119537206;119538085;119538085;119538085;119538085;119538288;119538288;119538288;119538288;119540605;119540605…	119526437;119526437;119526437;119527393;119528638;119528638;119528638;119530478;119530478;119530478;119531980;119531980;119531980;119533548;119534414;119534377;119534377;119534414;119534915;119534915;119534915;119534915;119535818;119535818;119535818;119535818;119537329;119537329;119537329;119537329;119538165;119538165;119538165;119538165;119538389;119538389;119538389;119538389;119540732;119540732…	+;+;+;+;+;+;+;+;+;+;+;+;+;+;+;+;+;+;+;+;+;+;+;+;+;+;+;+;+;+;+;+;+;+;+;+;+;+;+;+;+;+;+;+;+;+;+;+;+;+;+;+;+;+	3179	2	0	0	0	0	0	0	0	0	0	0	0	0	0	0	1	0	0	8	0	0	1	2	0	0	0	0	0	0	0	2	0	1	1	0	0
Acss1	chr2;chr2;chr2;chr2;chr2;chr2;chr2;chr2;chr2;chr2;chr2;chr2;chr2;chr2	150618111;150621514;150624799;150624990;150625766;150626213;150627277;150628494;150629746;150637847;150638364;150642712;150659836;150667885	150619792;150621632;150624862;150625117;150625892;150626325;150627369;150628631;150629893;150637999;150638539;150642911;150659932;150668240	-;-;-;-;-;-;-;-;-;-;-;-;-;-	3594	64	339	157	124	147	91	97	128	101	67	88	58	79	73	80	42	65	66	57	34	25	47	23	22	15	10	14	32	9	15	17	11	8	6	10	11
Acss2	chr2;chr2;chr2;chr2;chr2;chr2;chr2;chr2;chr2;chr2;chr2;chr2;chr2;chr2;chr2;chr2;chr2;chr2;chr2;chr2;chr2;chr2;chr2;chr2;chr2;chr2;chr2;chr2;chr2;chr2;chr2;chr2;chr2;chr2;chr2;chr2;chr2;chr2;chr2;chr2;chr2;chr2;chr2;chr2;chr2;chr2;chr2;chr2;chr2;chr2;chr2;chr2;chr2;chr2;chr2;chr2;chr2;chr2;chr2;chr2;chr2;chr2;chr2;chr2;chr2;chr2;chr2;chr2;chr2;chr2;chr2;chr2;chr2;chr2;chr2;chr2;chr2;chr2;chr2;chr2…	155517953;155517953;155518043;155518351;155521981;155521981;155521981;155521981;155535443;155540839;155549191;155549191;155549191;155549191;155549191;155549476;155549476;155549476;155549476;155549476;155549799;155549799;155549799;155549799;155549799;155550103;155550103;155550103;155550103;155550103;155550355;155550355;155550355;155550355;155550355;155551190;155551190;155551190;155551190;155555854…	155518284;155518284;155518284;155518559;155522176;155522176;155522176;155522176;155535449;155540841;155549282;155549282;155549282;155549282;155549282;155549579;155549579;155549579;155549579;155549579;155549871;155549871;155549871;155549871;155549871;155550178;155550178;155550178;155550178;155550178;155550469;155550469;155550469;155550469;155550469;155551228;155551228;155551228;155551228;155555991…	+;+;+;+;+;+;+;+;+;+;+;+;+;+;+;+;+;+;+;+;+;+;+;+;+;+;+;+;+;+;+;+;+;+;+;+;+;+;+;+;+;+;+;+;+;+;+;+;+;+;+;+;+;+;+;+;+;+;+;+;+;+;+;+;+;+;+;+;+;+;+;+;+;+;+;+;+;+;+;+;+;+;+;+;+;+;+;+;+;+;+;+;+	3184	488	583	140	1358	889	610	1043	758	886	1034	1281	695	1138	1181	1168	1419	1280	1135	875	1084	1131	903	1539	992	1033	1167	954	1125	1009	1221	1020	1155	1444	1082	1360	1393
Acss2os	chr2;chr2;chr2;chr2	155547040;155551137;155555503;155556799	155547196;155551358;155555620;155556930	-;-;-;-	629	2	0	2	0	0	1	5	0	0	0	0	0	0	6	0	0	0	0	4	4	0	0	1	0	0	0	6	2	0	0	0	1	8	10	5	8
Acss3	chr10;chr10;chr10;chr10;chr10;chr10;chr10;chr10;chr10;chr10;chr10;chr10;chr10;chr10;chr10;chr10;chr10;chr10;chr10;chr10;chr10;chr10;chr10;chr10;chr10;chr10;chr10	106936164;106937144;106937404;106948656;106951974;106962962;106965082;106966948;106966948;106988806;106988806;107004664;107004664;107023654;107023654;107023857;107023857;107045213;107045213;107049364;107049364;107053328;107053328;107084807;107084807;107123288;107123288	106936232;106937319;106937503;106948778;106952055;106963025;106966055;106967043;106967043;106988909;106988909;107004815;107004815;107023749;107023749;107023937;107023937;107045353;107045353;107049498;107049498;107053516;107053516;107084951;107084951;107123664;107123664	-;-;-;-;-;-;-;-;-;-;-;-;-;-;-;-;-;-;-;-;-;-;-;-;-;-;-	3104	301	35	164	176	144	162	84	114	76	98	71	79	45	80	52	41	74	77	49	47	44	20	40	11	17	10	20	29	13	13	28	52	56	41	61	68
Acta1	chr8;chr8;chr8;chr8;chr8;chr8;chr8;chr8;chr8;chr8;chr8;chr8;chr8;chr8;chr8	123891758;123891758;123892229;123892229;123892544;123892544;123892833;123892833;123893146;123893146;123893569;123893569;123894422;123894692;123894692	123892152;123892152;123892410;123892410;123892735;123892735;123892994;123892994;123893470;123893470;123893709;123893709;123894511;123894775;123894775	-;-;-;-;-;-;-;-;-;-;-;-;-;-;-	1571	6	1	2	3	3	3	9	4	25	8	9	8	24	34	5	30	18	11	17	10	10	14	22	24	18	21	36	25	19	19	40	39	33	15	48	25
Acta2	chr19;chr19;chr19;chr19;chr19;chr19;chr19;chr19;chr19;chr19;chr19;chr19;chr19;chr19;chr19;chr19;chr19	34240336;34243317;34244739;34244912;34244912;34246078;34246078;34246652;34246652;34248424;34248424;34251730;34251730;34252425;34252425;34255290;34255290	34241810;34243498;34244788;34245103;34245103;34246239;34246239;34246736;34246736;34248534;34248534;34251858;34251858;34252576;34252576;34255585;34255373	-;-;-;-;-;-;-;-;-;-;-;-;-;-;-;-;-	2834	27	4	14	7	4	5	11	22	2	1	7	2	1	10	14	27	20	1	37	32	19	17	35	27	17	31	23	54	50	0	45	27	58	33	45	25
Actb	chr5;chr5;chr5;chr5;chr5;chr5	142903115;142904067;142904344;142905237;142905564;142906652	142903941;142904248;142904782;142905476;142905692;142906754	-;-;-;-;-;-	1920	17700	118952	29156	24620	57949	37722	34364	34270	51186	17150	33862	31058	36567	34092	9884	25880	21519	16049	17604	20053	15634	11220	19318	12660	11054	12140	19157	16709	9239	8956	10871	12237	8409	9354	8267	9025
Actbl2	chr13	111255013	111257749	+	2737	0	0	0	0	0	0	0	5	0	0	0	0	0	1	0	0	0	0	10	8	0	0	1	0	0	0	16	22	1	47	30	20	46	57	29	60
Actc1	chr2;chr2;chr2;chr2;chr2;chr2;chr2	114047282;114048123;114049169;114049515;114050289;114051903;114052762	114047609;114048304;114049360;114049676;114050613;114052060;114052875	-;-;-;-;-;-;-	1461	19	7	11	23	12	4	5	5	8	8	6	83	117	129	51	117	98	148	81	142	96	176	116	76	48	60	240	239	28	13	228	134	86	89	110	111
Actg1	chr11;chr11;chr11;chr11;chr11;chr11;chr11;chr11;chr11;chr11;chr11;chr11;chr11	120345687;120345687;120346637;120346637;120346911;120346911;120347492;120347636;120347636;120347969;120347969;120348425;120348425	120346533;120346533;120346818;120346818;120347349;120347349;120347536;120347875;120347875;120348097;120348097;120348495;120348495	-;-;-;-;-;-;-;-;-;-;-;-;-	1953	2442	18616	5685	4166	8621	7427	6887	8469	7602	2745	6490	6702	7031	6585	2536	5915	4911	3930	3998	5327	3954	3202	5142	3027	3564	3499	3411	4295	2696	3037	3506	3894	2429	2455	2752	2085
Actg2	chr6;chr6;chr6;chr6;chr6;chr6;chr6;chr6;chr6	83512909;83516268;83519768;83520656;83522816;83523168;83526806;83527316;83536180	83513128;83516449;83519959;83520817;83522900;83523278;83526934;83527477;83536251	-;-;-;-;-;-;-;-;-	1315	3	5	0	0	0	1	3	7	1	0	0	0	4	3	0	2	0	0	3	8	0	1	7	0	0	0	1	2	4	0	2	1	0	1	1	0
Actl10	chr2	154551776	154553276	+	1501	8	4	20	6	20	25	21	12	7	14	13	19	14	20	5	2	8	5	19	6	13	7	8	6	4	4	5	14	0	0	11	3	2	7	3	16
Actl11	chr9	107928469	107932461	+	3993	0	0	0	0	0	0	0	1	0	0	0	0	0	1	0	0	0	0	5	0	0	0	0	0	0	0	0	0	1	5	6	1	0	0	10	0
Actl6a	chr3;chr3;chr3;chr3;chr3;chr3;chr3;chr3;chr3;chr3;chr3;chr3;chr3;chr3;chr3;chr3;chr3;chr3;chr3;chr3;chr3;chr3;chr3;chr3;chr3;chr3;chr3;chr3	32708546;32708918;32711868;32711868;32712101;32712101;32714517;32714517;32715416;32715416;32718031;32718031;32718368;32718368;32718567;32718567;32719901;32719901;32720186;32720186;32720435;32720435;32722620;32722620;32725247;32725247;32726522;32726522	32708880;32709342;32711944;32711944;32712275;32712275;32714617;32714617;32715513;32715513;32718125;32718125;32718474;32718474;32718656;32718656;32719962;32719962;32720300;32720300;32720515;32720515;32722715;32722715;32725333;32725333;32726973;32726971	+;+;+;+;+;+;+;+;+;+;+;+;+;+;+;+;+;+;+;+;+;+;+;+;+;+;+;+	2396	2436	9184	2909	4962	4403	3484	2590	5008	3916	4231	4040	2691	3183	3075	3299	2778	2610	2301	1958	2277	2211	2235	3032	1835	1905	2070	1227	2597	1703	1894	924	1558	2241	811	874	2436
Actl6b	chr5;chr5;chr5;chr5;chr5;chr5;chr5;chr5;chr5;chr5;chr5;chr5;chr5;chr5;chr5;chr5;chr5;chr5;chr5;chr5;chr5;chr5;chr5;chr5;chr5;chr5;chr5;chr5;chr5;chr5;chr5;chr5;chr5;chr5;chr5;chr5;chr5;chr5;chr5;chr5;chr5;chr5;chr5;chr5;chr5;chr5;chr5;chr5;chr5;chr5;chr5;chr5;chr5;chr5;chr5;chr5;chr5;chr5;chr5;chr5;chr5;chr5;chr5;chr5;chr5;chr5;chr5;chr5;chr5;chr5;chr5;chr5;chr5;chr5;chr5;chr5;chr5;chr5;chr5;chr5…	137553524;137553524;137553524;137553524;137553537;137553540;137553540;137553555;137554064;137554064;137554064;137554064;137554513;137554513;137554513;137554513;137554513;137554996;137554996;137554996;137554996;137554996;137563107;137563107;137563107;137563107;137563107;137563107;137563107;137563107;137564491;137564491;137564491;137564491;137564491;137564491;137564491;137564491;137564653;137564653…	137553783;137553783;137553659;137553659;137553659;137553783;137553659;137553659;137554140;137554140;137554140;137554140;137554678;137554678;137554678;137554678;137554678;137555096;137555096;137555096;137555096;137555096;137563204;137563204;137563204;137563204;137563204;137563204;137563204;137563204;137564585;137564585;137564585;137564580;137564585;137564580;137564585;137564585;137564759;137564759…	+;+;+;+;+;+;+;+;+;+;+;+;+;+;+;+;+;+;+;+;+;+;+;+;+;+;+;+;+;+;+;+;+;+;+;+;+;+;+;+;+;+;+;+;+;+;+;+;+;+;+;+;+;+;+;+;+;+;+;+;+;+;+;+;+;+;+;+;+;+;+;+;+;+;+;+;+;+;+;+;+;+;+;+;+;+;+;+;+;+;+;+;+;+;+;+;+;+;+;+;+;+	1736	11	0	12	61	475	319	1281	392	929	520	741	796	813	722	708	1061	592	581	679	696	644	901	962	1249	1367	1593	475	1416	751	828	1018	640	664	366	797	366
Actl7a	chr4	56743422	56744925	+	1504	4	1	1	6	5	1	1	3	4	3	1	5	4	2	4	0	2	2	5	6	0	0	1	1	0	0	0	3	0	0	0	3	3	0	1	3
Actl7b	chr4	56740005	56741425	-	1421	0	0	0	1	13	1	7	1	0	0	0	0	2	3	0	0	1	0	5	2	1	0	0	2	1	0	0	5	0	0	0	1	6	0	7	1
Actl9	chr17	33432899	33434268	+	1370	1	1	0	0	0	1	0	2	2	1	0	1	0	3	5	3	0	3	0	9	0	0	2	0	1	0	3	1	1	0	0	2	0	3	0	0
Actn1	chr12;chr12;chr12;chr12;chr12;chr12;chr12;chr12;chr12;chr12;chr12;chr12;chr12;chr12;chr12;chr12;chr12;chr12;chr12;chr12;chr12;chr12;chr12;chr12;chr12;chr12;chr12;chr12;chr12;chr12;chr12;chr12;chr12;chr12;chr12;chr12;chr12;chr12;chr12;chr12;chr12;chr12;chr12;chr12;chr12;chr12;chr12;chr12;chr12;chr12;chr12;chr12;chr12;chr12;chr12;chr12;chr12;chr12;chr12;chr12;chr12;chr12;chr12;chr12;chr12;chr12;chr…	80167542;80167542;80167542;80167542;80167542;80167542;80167542;80167542;80168858;80168858;80168858;80168858;80168858;80168858;80168858;80168858;80170183;80170183;80170183;80170183;80170183;80170183;80170686;80170686;80170686;80170686;80170686;80170686;80171729;80171729;80171729;80171729;80171729;80171729;80171729;80171729;80172963;80172963;80172963;80172963;80172963;80172963;80172963;80172963;801…	80168480;80168480;80168480;80168480;80168480;80168480;80168480;80168480;80169016;80169016;80169016;80169016;80169016;80169016;80169016;80169016;80170248;80170248;80170248;80170248;80170248;80170248;80170766;80170766;80170766;80170766;80170766;80170766;80171875;80171875;80171875;80171875;80171875;80171875;80171875;80171875;80173142;80173142;80173142;80173142;80173142;80173142;80173142;80173142;801…	-;-;-;-;-;-;-;-;-;-;-;-;-;-;-;-;-;-;-;-;-;-;-;-;-;-;-;-;-;-;-;-;-;-;-;-;-;-;-;-;-;-;-;-;-;-;-;-;-;-;-;-;-;-;-;-;-;-;-;-;-;-;-;-;-;-;-;-;-;-;-;-;-;-;-;-;-;-;-;-;-;-;-;-;-;-;-;-;-;-;-;-;-;-;-;-;-;-;-;-;-;-;-;-;-;-;-;-;-;-;-;-;-;-;-;-;-;-;-;-;-;-;-;-;-;-;-;-;-;-;-;-;-;-;-;-;-;-;-;-;-;-;-;-;-;-;-;-;-;-;-;-;-;-;-;-;-;-;-;-;-;-;-;-;-;-	4213	669	5823	2000	1352	1417	2113	1503	1246	1194	502	605	824	733	788	382	648	478	440	444	449	514	437	666	908	975	943	830	850	1051	1044	1068	1057	867	1155	1253	1196
Actn2	chr13;chr13;chr13;chr13;chr13;chr13;chr13;chr13;chr13;chr13;chr13;chr13;chr13;chr13;chr13;chr13;chr13;chr13;chr13;chr13;chr13;chr13;chr13;chr13;chr13;chr13;chr13;chr13;chr13;chr13;chr13;chr13;chr13;chr13;chr13	12269426;12269426;12270778;12270778;12272699;12272699;12275078;12275078;12276363;12276363;12277399;12277399;12278794;12278794;12280429;12280429;12282515;12282515;12288507;12288507;12290674;12290674;12291660;12291660;12294310;12294310;12296475;12300935;12300935;12304314;12306274;12308900;12309595;12310847;12340375	12269652;12269652;12270936;12270936;12272764;12272764;12275224;12275224;12276542;12276542;12277533;12277533;12278976;12278976;12280569;12280569;12282623;12282623;12288657;12288657;12290821;12290821;12291890;12291890;12294402;12294402;12296560;12301016;12301011;12304392;12306361;12308986;12309714;12310961;12340732	-;-;-;-;-;-;-;-;-;-;-;-;-;-;-;-;-;-;-;-;-;-;-;-;-;-;-;-;-;-;-;-;-;-;-	2985	7	29	15	7	10	12	16	4	4	9	15	7	0	19	11	7	0	11	9	0	9	8	13	14	18	11	15	12	21	0	23	9	12	12	6	16
Actn3	chr19;chr19;chr19;chr19;chr19;chr19;chr19;chr19;chr19;chr19;chr19;chr19;chr19;chr19;chr19;chr19;chr19;chr19;chr19;chr19;chr19	4861216;4861585;4862170;4862324;4863135;4863410;4863971;4864425;4864653;4865299;4867541;4867813;4868718;4869358;4870912;4871082;4871597;4871771;4872239;4872542;4877711	4861503;4861743;4862235;4862470;4863314;4863544;4864153;4864565;4864761;4865449;4867688;4868043;4868810;4869443;4870993;4871160;4871684;4871857;4872358;4872656;4877909	-;-;-;-;-;-;-;-;-;-;-;-;-;-;-;-;-;-;-;-;-	2887	216	67	116	28	32	62	31	14	27	28	15	21	22	23	16	13	16	16	26	16	16	11	15	24	9	11	16	28	9	7	18	14	13	31	32	25
Actn4	chr7;chr7;chr7;chr7;chr7;chr7;chr7;chr7;chr7;chr7;chr7;chr7;chr7;chr7;chr7;chr7;chr7;chr7;chr7;chr7;chr7;chr7;chr7;chr7;chr7;chr7;chr7;chr7;chr7;chr7;chr7;chr7;chr7;chr7;chr7;chr7;chr7;chr7;chr7;chr7;chr7;chr7;chr7;chr7;chr7;chr7;chr7;chr7;chr7;chr7;chr7;chr7;chr7;chr7;chr7;chr7;chr7;chr7;chr7;chr7;chr7;chr7;chr7;chr7;chr7;chr7;chr7;chr7;chr7;chr7;chr7;chr7;chr7;chr7;chr7;chr7;chr7;chr7;chr7;chr7…	28893248;28893248;28893254;28893628;28893640;28894501;28894501;28894501;28894501;28894501;28895121;28895121;28895121;28895432;28895432;28895432;28896089;28896089;28896089;28896089;28896089;28896876;28896876;28896876;28896876;28896876;28897849;28897849;28897849;28897849;28897849;28898069;28898069;28898069;28898069;28898069;28898339;28898339;28898339;28898339;28898339;28898620;28898620;28898620;288…	28894387;28894387;28894387;28894387;28894387;28894659;28894659;28894659;28894659;28894659;28895186;28895186;28895186;28895512;28895512;28895512;28896235;28896235;28896235;28896235;28896235;28897055;28897055;28897055;28897055;28897055;28897983;28897983;28897983;28897983;28897983;28898251;28898251;28898251;28898251;28898251;28898479;28898479;28898479;28898479;28898479;28898728;28898728;28898728;288…	-;-;-;-;-;-;-;-;-;-;-;-;-;-;-;-;-;-;-;-;-;-;-;-;-;-;-;-;-;-;-;-;-;-;-;-;-;-;-;-;-;-;-;-;-;-;-;-;-;-;-;-;-;-;-;-;-;-;-;-;-;-;-;-;-;-;-;-;-;-;-;-;-;-;-;-;-;-;-;-;-;-;-;-;-;-;-;-;-;-;-;-;-;-;-;-;-;-;-;-;-;-;-;-;-;-	4043	1558	10974	4368	2345	3050	5502	3254	3468	4990	2148	3646	3470	3414	3630	1599	2368	2564	2415	2131	2439	2556	2393	2822	2745	2832	3045	3312	2777	3094	3681	5187	3135	3417	4621	5492	3549
Actr10	chr12;chr12;chr12;chr12;chr12;chr12;chr12;chr12;chr12;chr12;chr12;chr12;chr12	70937857;70940798;70942259;70943409;70947452;70949704;70952950;70954619;70956273;70956600;70958032;70959841;70961867	70938031;70940870;70942341;70943517;70947559;70949771;70953029;70954654;70956352;70956673;70958113;70960042;70964718	+;+;+;+;+;+;+;+;+;+;+;+;+	4022	2112	1945	796	3034	3217	1141	1569	4351	1604	3760	1783	2130	2369	2477	4905	2611	3173	2720	2719	3124	3535	3945	4274	3960	4142	4663	2341	5297	4148	4458	3539	4145	3267	2438	3158	4524
Actr1a	chr19;chr19;chr19;chr19;chr19;chr19;chr19;chr19;chr19;chr19;chr19	46376814;46378608;46379413;46379582;46380249;46380917;46382294;46384220;46385013;46387452;46395630	46378469;46378648;46379474;46379756;46380341;46381133;46382418;46384345;46385088;46387516;46395735	-;-;-;-;-;-;-;-;-;-;-	2742	5682	2621	3983	2093	5804	3881	6366	4401	5474	6123	7057	5160	5777	5924	2497	9886	5600	4851	4913	5430	5935	3341	10181	6125	5997	6646	4649	7272	5526	6069	4894	5225	7238	2457	5295	3942
Actr1b	chr1;chr1;chr1;chr1;chr1;chr1;chr1;chr1;chr1;chr1;chr1;chr1;chr1;chr1;chr1;chr1;chr1;chr1;chr1;chr1;chr1;chr1;chr1;chr1;chr1;chr1;chr1;chr1;chr1;chr1;chr1;chr1;chr1;chr1;chr1;chr1;chr1;chr1;chr1;chr1	36699200;36699200;36699202;36700337;36700337;36700337;36700337;36700536;36700536;36700536;36700536;36701134;36701134;36701134;36701134;36701421;36701421;36701421;36701421;36701685;36701685;36701685;36701685;36702059;36702059;36702059;36702059;36702475;36702475;36702475;36702475;36706545;36706870;36706870;36706870;36708191;36708191;36709806;36709806;36709806	36700178;36700178;36700178;36700428;36700377;36700377;36700377;36700597;36700597;36700597;36700597;36701308;36701308;36701308;36701308;36701513;36701513;36701513;36701513;36701901;36701901;36701901;36701901;36702183;36702183;36702183;36702183;36702600;36702600;36702600;36702600;36706626;36706945;36706945;36706945;36708255;36708255;36710017;36709925;36709978	-;-;-;-;-;-;-;-;-;-;-;-;-;-;-;-;-;-;-;-;-;-;-;-;-;-;-;-;-;-;-;-;-;-;-;-;-;-;-;-	2304	809	5790	2538	2009	1701	3930	3539	1703	2571	2009	2096	2713	2716	2545	1621	3008	2063	1884	1903	2220	1945	2084	2833	2315	2557	2723	2232	2006	2082	2520	2530	2127	2495	2318	1958	3257
Actr2	chr11;chr11;chr11;chr11;chr11;chr11;chr11;chr11;chr11;chr11;chr11;chr11;chr11;chr11;chr11;chr11;chr11;chr11;chr11	20062304;20062304;20072456;20072456;20077188;20077188;20080023;20080023;20080662;20080662;20091295;20091295;20094230;20094230;20098737;20100823;20100823;20112805;20112805	20064859;20064859;20072588;20072588;20077333;20077333;20080172;20080172;20080798;20080798;20091367;20091367;20094445;20094445;20098751;20100933;20100933;20112951;20112943	-;-;-;-;-;-;-;-;-;-;-;-;-;-;-;-;-;-;-	3684	6415	5576	5374	5006	6078	5039	3963	9863	2321	10438	3723	4725	4983	5859	8830	3791	5900	4932	4780	4836	5599	3286	8838	4823	4792	5056	4602	5268	4873	4604	3176	7357	4173	2239	3906	3378
Actr3	chr1;chr1;chr1;chr1;chr1;chr1;chr1;chr1;chr1;chr1;chr1;chr1;chr1;chr1;chr1;chr1;chr1;chr1;chr1;chr1;chr1;chr1;chr1;chr1;chr1;chr1;chr1;chr1;chr1;chr1;chr1;chr1;chr1;chr1;chr1;chr1;chr1;chr1	125392905;125392905;125392905;125395068;125395068;125395068;125397107;125397107;125397107;125397452;125397452;125397452;125403393;125403393;125403393;125405845;125405845;125405845;125407292;125407292;125407292;125408520;125408520;125408520;125411264;125411264;125411264;125416256;125416256;125416256;125418249;125418249;125418249;125435285;125435285;125435285;125435650;125435653	125394090;125394090;125394090;125395151;125395151;125395151;125397232;125397232;125397232;125397544;125397544;125397544;125403566;125403566;125403566;125405988;125405988;125405988;125407399;125407399;125407399;125408615;125408615;125408615;125411374;125411374;125411374;125416380;125416380;125416380;125418304;125418304;125418304;125435457;125435457;125435727;125435727;125435727	-;-;-;-;-;-;-;-;-;-;-;-;-;-;-;-;-;-;-;-;-;-;-;-;-;-;-;-;-;-;-;-;-;-;-;-;-;-	2746	1662	8336	2962	4808	6625	2119	4139	6389	4482	3892	2443	4576	3670	4025	6404	3733	4510	3904	3480	3866	4009	4101	5258	3412	3409	3857	2544	4365	3737	3784	2448	3709	3291	1514	2419	3668
Actr3b	chr5;chr5;chr5;chr5;chr5;chr5;chr5;chr5;chr5;chr5;chr5;chr5;chr5;chr5;chr5;chr5;chr5;chr5;chr5;chr5;chr5;chr5;chr5;chr5;chr5;chr5;chr5;chr5;chr5;chr5;chr5;chr5;chr5;chr5;chr5;chr5;chr5;chr5;chr5;chr5;chr5;chr5;chr5;chr5;chr5;chr5;chr5;chr5;chr5;chr5;chr5;chr5;chr5	25759970;25759973;25759973;25798446;25798446;25809785;25809785;25809785;25811917;25811917;25811917;25812919;25814251;25814317;25822405;25822405;25822405;25822405;25822405;25825108;25825108;25825108;25825108;25825108;25829526;25829526;25829526;25829526;25831611;25831611;25831611;25831611;25831611;25832386;25832386;25832386;25832386;25832386;25848362;25848362;25848362;25848362;25848362;25849073;258…	25760128;25760128;25760128;25798501;25798501;25809909;25809909;25809909;25812027;25812027;25812027;25813275;25814384;25814384;25822500;25822500;25822500;25822500;25822500;25825215;25825215;25825215;25825215;25825215;25829669;25829669;25829669;25829669;25831784;25831784;25831784;25831784;25831784;25832478;25832478;25832478;25832478;25832478;25848487;25848487;25848487;25848487;25848487;25849156;258…	+;+;+;+;+;+;+;+;+;+;+;+;+;+;+;+;+;+;+;+;+;+;+;+;+;+;+;+;+;+;+;+;+;+;+;+;+;+;+;+;+;+;+;+;+;+;+;+;+;+;+;+;+	2608	22	92	27	101	82	66	119	77	102	113	110	141	101	112	192	242	135	118	147	142	153	146	404	464	424	526	204	445	564	737	254	595	502	440	797	343
Actr5	chr2;chr2;chr2;chr2;chr2;chr2;chr2;chr2;chr2;chr2;chr2;chr2;chr2;chr2;chr2;chr2;chr2;chr2;chr2;chr2;chr2;chr2;chr2;chr2;chr2;chr2;chr2;chr2;chr2;chr2;chr2;chr2;chr2;chr2;chr2;chr2;chr2;chr2;chr2;chr2;chr2;chr2;chr2;chr2;chr2;chr2;chr2;chr2;chr2;chr2;chr2;chr2;chr2;chr2;chr2;chr2;chr2;chr2;chr2;chr2;chr2;chr2;chr2;chr2	158624623;158624629;158624629;158624633;158624637;158624913;158625341;158626324;158626327;158626327;158626327;158626327;158626327;158626327;158628057;158628057;158628057;158628057;158628057;158628057;158628057;158628240;158631463;158631463;158631463;158631463;158631471;158631471;158631471;158631471;158632272;158632272;158632272;158632272;158632272;158632272;158632272;158632272;158635307;158635307…	158625516;158625516;158625516;158625516;158625516;158625516;158625516;158626556;158626556;158626556;158626556;158626556;158626556;158626556;158628226;158628226;158628226;158628226;158628226;158628226;158628226;158628349;158631680;158631680;158631680;158631684;158631680;158631680;158631680;158631684;158632454;158632454;158632454;158632454;158632454;158632454;158632454;158632360;158635426;158635426…	+;+;+;+;+;+;+;+;+;+;+;+;+;+;+;+;+;+;+;+;+;+;+;+;+;+;+;+;+;+;+;+;+;+;+;+;+;+;+;+;+;+;+;+;+;+;+;+;+;+;+;+;+;+;+;+;+;+;+;+;+;+;+;+	2784	298	471	202	445	326	412	384	263	835	141	379	442	517	394	284	214	321	286	255	364	251	233	304	247	226	296	392	277	177	227	430	157	379	254	373	341
Actr6	chr10;chr10;chr10;chr10;chr10;chr10;chr10;chr10;chr10;chr10;chr10;chr10;chr10;chr10;chr10;chr10;chr10;chr10;chr10;chr10;chr10;chr10;chr10;chr10;chr10;chr10;chr10;chr10;chr10;chr10;chr10;chr10;chr10;chr10;chr10;chr10;chr10;chr10;chr10;chr10;chr10;chr10;chr10;chr10;chr10;chr10;chr10;chr10;chr10;chr10;chr10;chr10;chr10;chr10;chr10;chr10;chr10;chr10;chr10;chr10;chr10;chr10;chr10;chr10;chr10;chr10;chr…	89711966;89711966;89711966;89711966;89711966;89711966;89711973;89714870;89714870;89714870;89714870;89714870;89714870;89714870;89717073;89717073;89717073;89717073;89717073;89717073;89717073;89725000;89725000;89725000;89725000;89725000;89725000;89725000;89725171;89725171;89725171;89725171;89725171;89725171;89725171;89725602;89725602;89725602;89725602;89725602;89725602;89725602;89725768;89725768;897…	89712560;89712560;89712560;89712560;89712560;89712560;89712560;89715008;89715008;89715008;89715008;89715008;89715008;89715008;89717244;89717244;89717244;89717244;89717244;89717244;89717244;89725078;89725078;89725078;89725078;89725078;89725078;89725078;89725269;89725269;89725269;89725269;89725269;89725269;89725269;89725658;89725658;89725658;89725658;89725658;89725658;89725658;89725903;89725903;897…	-;-;-;-;-;-;-;-;-;-;-;-;-;-;-;-;-;-;-;-;-;-;-;-;-;-;-;-;-;-;-;-;-;-;-;-;-;-;-;-;-;-;-;-;-;-;-;-;-;-;-;-;-;-;-;-;-;-;-;-;-;-;-;-;-;-;-;-;-;-;-;-;-;-;-	1928	1246	320	528	725	623	410	422	1019	270	804	196	519	439	526	861	592	673	708	425	626	651	674	921	606	710	781	760	713	670	768	564	731	597	414	416	1051
Actr8	chr14;chr14;chr14;chr14;chr14;chr14;chr14;chr14;chr14;chr14;chr14;chr14;chr14;chr14;chr14;chr14;chr14;chr14;chr14;chr14;chr14;chr14;chr14;chr14;chr14	29978331;29978337;29982599;29982599;29984030;29984030;29985926;29985926;29986277;29986277;29986922;29986922;29987219;29987219;29988189;29988189;29988953;29988953;29989660;29989660;29990704;29990704;29991592;29991592;29992961	29978588;29978588;29982769;29982769;29984140;29984140;29986030;29986030;29986450;29986450;29987015;29987015;29987351;29987351;29988342;29988342;29989048;29989048;29989800;29989800;29990968;29990968;29991755;29993219;29993221	+;+;+;+;+;+;+;+;+;+;+;+;+;+;+;+;+;+;+;+;+;+;+;+;+	3332	1237	1232	1003	1713	1434	1624	949	2337	457	2796	990	1233	1309	1289	902	1574	1275	1165	937	1132	1109	1301	1285	1123	1112	1227	666	1844	1021	1105	1114	815	1323	1097	1367	1294
Actrt1	chrX	46329007	46330345	+	1339	0	0	0	0	0	0	0	0	0	0	0	0	0	1	0	0	0	0	1	0	1	0	0	0	0	0	0	0	1	0	0	0	1	0	0	0
Actrt2	chr4	154666428	154667867	-	1440	0	0	0	0	0	0	0	0	0	0	0	0	0	1	0	0	0	0	1	0	0	0	0	0	0	0	0	0	0	0	0	0	0	0	0	0
Actrt3	chr3;chr3	30597073;30599656	30598749;30599870	-;-	1892	5	3	7	8	8	23	21	16	4	26	11	11	9	21	8	13	15	18	13	18	15	7	20	3	2	0	2	5	1	3	11	8	10	19	17	13
Acvr1	chr2;chr2;chr2;chr2;chr2;chr2;chr2;chr2;chr2;chr2;chr2;chr2;chr2;chr2;chr2;chr2;chr2;chr2;chr2;chr2;chr2;chr2;chr2;chr2;chr2;chr2;chr2;chr2;chr2;chr2;chr2;chr2;chr2;chr2;chr2;chr2;chr2;chr2;chr2;chr2;chr2;chr2;chr2;chr2;chr2;chr2;chr2;chr2;chr2;chr2;chr2;chr2;chr2;chr2;chr2;chr2;chr2;chr2;chr2;chr2;chr2;chr2;chr2;chr2;chr2;chr2;chr2;chr2;chr2;chr2	58446438;58446438;58446438;58446438;58446438;58446438;58448314;58448314;58448314;58448314;58448314;58448314;58458885;58458885;58458885;58458885;58458885;58458885;58462881;58462881;58462881;58462881;58462881;58462881;58468514;58468514;58468514;58468514;58468514;58468514;58474173;58474173;58474173;58474173;58474173;58474173;58477605;58477605;58477605;58477605;58477605;58477605;58479665;58479665;584…	58447673;58447673;58447673;58447673;58447673;58447673;58448444;58448444;58448444;58448444;58448444;58448444;58459082;58459082;58459082;58459082;58459082;58459082;58463156;58463156;58463156;58463156;58463156;58463156;58468660;58468660;58468660;58468660;58468660;58468660;58474272;58474272;58474272;58474272;58474272;58474272;58477816;58477816;58477816;58477816;58477816;58477816;58479928;58479928;584…	-;-;-;-;-;-;-;-;-;-;-;-;-;-;-;-;-;-;-;-;-;-;-;-;-;-;-;-;-;-;-;-;-;-;-;-;-;-;-;-;-;-;-;-;-;-;-;-;-;-;-;-;-;-;-;-;-;-;-;-;-;-;-;-;-;-;-;-;-;-	3908	186	624	392	437	431	444	481	395	554	195	280	300	516	489	330	389	431	372	353	408	393	373	408	220	176	185	239	309	191	217	164	828	253	284	444	225
Acvr1b	chr15;chr15;chr15;chr15;chr15;chr15;chr15;chr15;chr15	101174125;101193932;101194809;101198784;101201978;101202938;101204453;101209080;101210737	101174235;101194171;101195057;101199014;101202145;101203094;101204577;101209210;101212601	+;+;+;+;+;+;+;+;+	3277	447	1314	437	1581	1297	1453	1886	1486	953	1340	1248	1298	1564	1870	1163	1633	1599	1443	1395	1541	1750	1557	1717	1390	1312	1404	1970	1167	1548	1515	3089	1489	1873	2280	4211	1078
Acvr1c	chr2;chr2;chr2;chr2;chr2;chr2;chr2;chr2;chr2;chr2;chr2;chr2;chr2;chr2;chr2;chr2;chr2;chr2;chr2;chr2;chr2;chr2;chr2;chr2;chr2;chr2;chr2;chr2;chr2;chr2;chr2;chr2;chr2;chr2;chr2;chr2;chr2;chr2;chr2;chr2;chr2;chr2;chr2;chr2;chr2;chr2;chr2;chr2;chr2;chr2;chr2;chr2;chr2;chr2	58267453;58267453;58267453;58267453;58267453;58267453;58274860;58280239;58280239;58280239;58280239;58280239;58280239;58281597;58281597;58281597;58281597;58281597;58281597;58283389;58283389;58283389;58283389;58283389;58283389;58284832;58284832;58284832;58284832;58284832;58284832;58287681;58287681;58287681;58287681;58287681;58287681;58295926;58295926;58295926;58295926;58315793;58315793;58315793;583…	58275043;58272837;58275043;58275043;58275043;58275043;58275043;58280369;58280369;58280369;58280369;58280369;58280369;58281721;58281721;58281721;58281721;58281721;58281721;58283545;58283545;58283545;58283545;58283545;58283545;58284999;58284999;58284999;58284999;58284999;58284999;58287911;58287911;58287911;58287911;58287911;58287911;58296165;58296165;58296165;58296165;58316023;58316023;58316023;583…	-;-;-;-;-;-;-;-;-;-;-;-;-;-;-;-;-;-;-;-;-;-;-;-;-;-;-;-;-;-;-;-;-;-;-;-;-;-;-;-;-;-;-;-;-;-;-;-;-;-;-;-;-;-	10035	35	6	22	62	83	52	74	84	48	75	11	11	9	27	6	8	0	5	21	0	6	7	2	5	0	0	5	8	0	0	7	9	1	6	3	4
Acvr2a	chr2;chr2;chr2;chr2;chr2;chr2;chr2;chr2;chr2;chr2;chr2;chr2;chr2;chr2;chr2;chr2;chr2;chr2;chr2;chr2;chr2;chr2;chr2	48814109;48814758;48870289;48870289;48873057;48873057;48873319;48873319;48886674;48890298;48890298;48892129;48892129;48893507;48893507;48894666;48894666;48896972;48896972;48898478;48898478;48899594;48899594	48814826;48814826;48870496;48870496;48873166;48873166;48873473;48873473;48886697;48890441;48890441;48892272;48892272;48893652;48893652;48894780;48894780;48897110;48897110;48898608;48898608;48902511;48903264	+;+;+;+;+;+;+;+;+;+;+;+;+;+;+;+;+;+;+;+;+;+;+	5705	809	1563	1243	1116	2192	696	2292	2064	3097	1627	1132	2058	2338	2488	2613	2140	2852	2659	1934	2445	2383	2291	2619	1364	1421	1459	3497	1144	1598	1568	924	3707	1197	1787	2576	1403
Acvr2b	chr9;chr9;chr9;chr9;chr9;chr9;chr9;chr9;chr9;chr9;chr9;chr9;chr9;chr9;chr9;chr9;chr9;chr9;chr9;chr9;chr9;chr9;chr9;chr9;chr9;chr9;chr9;chr9;chr9;chr9;chr9;chr9;chr9;chr9;chr9;chr9;chr9;chr9;chr9;chr9;chr9;chr9;chr9	119401584;119401584;119402178;119402178;119427455;119427455;119427455;119427455;119427967;119427967;119427967;119427967;119428201;119428201;119428201;119428225;119428425;119428425;119429865;119429865;119429865;119429865;119430220;119430220;119430220;119430220;119431224;119431224;119431224;119431224;119432489;119432489;119432489;119432489;119432713;119432713;119432713;119432713;119433267;119433267…	119402597;119402597;119402597;119402597;119427662;119427662;119427662;119427662;119428076;119428076;119428076;119428076;119428568;119428352;119428568;119428352;119428568;119428568;119430008;119430008;119430008;119430008;119430368;119430368;119430368;119430368;119431338;119431338;119431338;119431338;119432627;119432627;119432627;119432627;119432843;119432843;119432843;119432843;119442148;119442148…	+;+;+;+;+;+;+;+;+;+;+;+;+;+;+;+;+;+;+;+;+;+;+;+;+;+;+;+;+;+;+;+;+;+;+;+;+;+;+;+;+;+;+	11260	5134	10989	4206	13047	8261	11322	11808	5332	7365	4109	4470	5668	5561	6051	3609	3843	4961	4148	2961	3711	4284	5446	2515	2944	2696	2811	3880	3449	2932	2825	5570	1496	3601	5988	5510	5817
Acvrl1	chr15;chr15;chr15;chr15;chr15;chr15;chr15;chr15;chr15;chr15;chr15;chr15;chr15;chr15;chr15;chr15;chr15;chr15;chr15;chr15;chr15;chr15;chr15;chr15;chr15;chr15;chr15;chr15;chr15;chr15;chr15;chr15;chr15;chr15;chr15;chr15;chr15;chr15;chr15;chr15;chr15;chr15;chr15;chr15;chr15;chr15;chr15;chr15;chr15;chr15;chr15;chr15;chr15;chr15;chr15;chr15;chr15	101128522;101128522;101128522;101128522;101128522;101128927;101128927;101128927;101128927;101128927;101129965;101134137;101134607;101134645;101134645;101134676;101134676;101135298;101135298;101135298;101135298;101135298;101135749;101135749;101135749;101135749;101135749;101136128;101136128;101136128;101136128;101136128;101136984;101136984;101136984;101136984;101136984;101137364;101137364;101137364…	101128583;101128583;101128583;101128583;101128583;101129063;101129063;101129063;101129063;101129063;101130051;101134197;101134743;101134743;101134743;101134743;101134743;101135543;101135543;101135543;101135543;101135543;101135960;101135960;101135960;101135960;101135960;101136227;101136227;101136227;101136227;101136227;101137130;101137130;101137130;101137130;101137130;101137639;101137639;101137639…	+;+;+;+;+;+;+;+;+;+;+;+;+;+;+;+;+;+;+;+;+;+;+;+;+;+;+;+;+;+;+;+;+;+;+;+;+;+;+;+;+;+;+;+;+;+;+;+;+;+;+;+;+;+;+;+;+	3788	17	115	51	18	6	10	59	98	27	18	27	24	60	47	82	75	64	41	121	101	74	92	128	150	124	214	142	192	118	166	297	177	187	165	369	129
Acy1	chr9;chr9;chr9;chr9;chr9;chr9;chr9;chr9;chr9;chr9;chr9;chr9;chr9;chr9;chr9;chr9;chr9;chr9;chr9;chr9;chr9;chr9;chr9;chr9;chr9;chr9;chr9;chr9;chr9;chr9	106432981;106432981;106433362;106433362;106433567;106433567;106434530;106434530;106434685;106434685;106434965;106434965;106435096;106435096;106435468;106435468;106435615;106435615;106435784;106435784;106436126;106436126;106436696;106436696;106436889;106436889;106437629;106437629;106438133;106438133	106433245;106433245;106433422;106433422;106433646;106433646;106434598;106434598;106434829;106434829;106435014;106435014;106435169;106435169;106435524;106435524;106435704;106435704;106435860;106435860;106436220;106436220;106436800;106436800;106436953;106436953;106437733;106437737;106438236;106438236	-;-;-;-;-;-;-;-;-;-;-;-;-;-;-;-;-;-;-;-;-;-;-;-;-;-;-;-;-;-	1446	678	756	828	123	632	352	410	273	322	307	313	393	430	381	255	453	364	297	287	415	347	342	400	263	261	255	176	448	186	217	203	166	228	426	459	189
Acy3	chr19;chr19;chr19;chr19;chr19;chr19;chr19;chr19;chr19;chr19;chr19;chr19;chr19;chr19;chr19;chr19;chr19;chr19;chr19;chr19;chr19;chr19;chr19;chr19;chr19;chr19;chr19;chr19;chr19	3986570;3986570;3986570;3986570;3986823;3986828;3987051;3987051;3987051;3987051;3987731;3987731;3987731;3988138;3988138;3988138;3988138;3988398;3988398;3988398;3988398;3988606;3988606;3988606;3988606;3989653;3989653;3989653;3989653	3986611;3986611;3986611;3986611;3986951;3986951;3987305;3987305;3987305;3987305;3987923;3987923;3987923;3988231;3988231;3988231;3988231;3988505;3988505;3988505;3988505;3988715;3988715;3988715;3988715;3990007;3990007;3990007;3990007	+;+;+;+;+;+;+;+;+;+;+;+;+;+;+;+;+;+;+;+;+;+;+;+;+;+;+;+;+	1286	31	52	17	26	34	27	34	27	48	21	46	19	35	32	8	21	19	14	19	26	20	16	15	21	16	11	20	21	9	13	34	9	6	16	8	25
Acyp1	chr12;chr12;chr12;chr12;chr12;chr12	85272398;85278890;85279991;85279991;85280310;85280310	85272827;85279139;85280082;85280082;85280447;85280435	-;-;-;-;-;-	910	554	150	215	159	254	426	199	685	329	229	305	302	251	254	308	271	202	195	229	207	179	237	237	396	425	432	296	316	379	368	510	153	331	277	316	417
Acyp2	chr11;chr11;chr11;chr11;chr11;chr11;chr11;chr11	30505992;30615311;30632208;30632208;30633686;30633686;30649301;30649301	30506439;30615359;30632317;30632317;30633702;30633702;30649782;30649396	-;-;-;-;-;-;-;-	1106	116	43	70	85	143	84	60	257	103	182	129	93	150	158	185	151	125	108	183	151	131	128	244	270	270	282	147	344	253	260	330	244	204	198	298	104
Ada	chr2;chr2;chr2;chr2;chr2;chr2;chr2;chr2;chr2;chr2;chr2;chr2;chr2;chr2;chr2;chr2;chr2;chr2;chr2;chr2;chr2;chr2;chr2;chr2	163726571;163726571;163727544;163727544;163728117;163728117;163730012;163730012;163730298;163730298;163730481;163730481;163731105;163731105;163732257;163732257;163732854;163732854;163735349;163735349;163738163;163738163;163750059;163750059	163727048;163727051;163727643;163727643;163728246;163728246;163730076;163730076;163730399;163730399;163730552;163730552;163731232;163731232;163732372;163732372;163732997;163732997;163735471;163735471;163738224;163738224;163750239;163750239	-;-;-;-;-;-;-;-;-;-;-;-;-;-;-;-;-;-;-;-;-;-;-;-	1704	91	351	138	97	89	106	44	83	72	105	76	87	88	96	33	43	56	38	25	19	21	36	4	12	7	9	16	7	7	0	15	13	18	12	20	26
Adad1	chr3;chr3;chr3;chr3;chr3;chr3;chr3;chr3;chr3;chr3;chr3;chr3;chr3;chr3;chr3;chr3;chr3;chr3;chr3;chr3;chr3;chr3;chr3;chr3;chr3;chr3;chr3;chr3;chr3;chr3;chr3;chr3;chr3;chr3;chr3;chr3;chr3;chr3;chr3;chr3;chr3;chr3;chr3;chr3;chr3;chr3;chr3;chr3;chr3;chr3;chr3;chr3;chr3;chr3;chr3;chr3;chr3;chr3;chr3;chr3;chr3;chr3;chr3;chr3;chr3;chr3;chr3;chr3;chr3;chr3;chr3;chr3;chr3;chr3;chr3;chr3;chr3;chr3;chr3;chr3…	37063093;37063186;37063186;37063644;37063656;37063679;37063705;37063976;37064181;37064181;37064181;37064181;37064181;37064181;37064181;37064181;37065070;37065070;37065070;37065070;37065070;37065070;37065070;37065070;37067175;37067175;37067175;37067175;37067175;37067175;37067175;37067175;37069957;37069957;37069957;37069957;37069957;37069957;37069957;37069957;37076614;37076614;37076614;37076614;370…	37063179;37063634;37063634;37063840;37063840;37063863;37063868;37063994;37064360;37064360;37064360;37064360;37064360;37064360;37064360;37064360;37065258;37065258;37065258;37065258;37065258;37065258;37065258;37065258;37067342;37067342;37067342;37067342;37067342;37067342;37067342;37067342;37070025;37070025;37070025;37070025;37070025;37070025;37070025;37070025;37076739;37076739;37076739;37076739;370…	+;+;+;+;+;+;+;+;+;+;+;+;+;+;+;+;+;+;+;+;+;+;+;+;+;+;+;+;+;+;+;+;+;+;+;+;+;+;+;+;+;+;+;+;+;+;+;+;+;+;+;+;+;+;+;+;+;+;+;+;+;+;+;+;+;+;+;+;+;+;+;+;+;+;+;+;+;+;+;+;+;+;+;+;+;+;+;+;+;+;+;+;+;+;+;+;+;+;+;+;+;+	2690	3	9	7	0	2	4	1	4	5	3	1	0	3	1	1	2	1	5	4	0	4	0	3	0	0	0	2	3	0	0	1	2	0	0	0	0
Adad2	chr8;chr8;chr8;chr8;chr8;chr8;chr8;chr8;chr8;chr8;chr8;chr8;chr8;chr8;chr8;chr8;chr8;chr8;chr8;chr8;chr8;chr8;chr8;chr8;chr8;chr8	119612710;119612716;119612747;119614095;119614095;119614095;119614744;119614744;119614744;119614903;119614903;119614903;119615112;119615112;119615112;119615340;119615340;119615356;119615611;119615611;119615933;119615933;119616372;119616409;119616614;119616614	119613132;119613132;119613132;119614235;119614235;119614235;119614791;119614791;119614791;119615028;119615028;119615028;119615262;119615262;119615262;119615507;119615507;119615489;119615840;119615840;119616176;119616176;119616529;119616529;119616926;119616926	+;+;+;+;+;+;+;+;+;+;+;+;+;+;+;+;+;+;+;+;+;+;+;+;+;+	2002	4	2	1	0	1	0	2	0	0	0	1	2	0	1	1	0	0	0	4	0	3	0	0	0	0	0	1	3	3	0	1	4	4	4	1	5
Adal	chr2;chr2;chr2;chr2;chr2;chr2;chr2;chr2;chr2;chr2;chr2;chr2;chr2;chr2;chr2;chr2;chr2;chr2;chr2;chr2;chr2;chr2;chr2;chr2;chr2;chr2;chr2;chr2;chr2;chr2;chr2;chr2;chr2;chr2;chr2;chr2;chr2;chr2;chr2;chr2;chr2;chr2;chr2;chr2;chr2;chr2;chr2;chr2;chr2;chr2;chr2;chr2;chr2;chr2;chr2;chr2;chr2;chr2;chr2;chr2;chr2;chr2;chr2;chr2;chr2;chr2;chr2;chr2;chr2;chr2;chr2;chr2;chr2;chr2;chr2;chr2;chr2;chr2;chr2;chr2…	121140428;121140428;121140521;121140580;121140580;121140580;121140580;121140580;121140833;121142093;121142093;121142093;121142093;121142093;121142093;121142093;121142093;121142093;121142093;121142524;121142524;121142524;121142524;121142524;121142524;121143149;121143149;121143149;121143149;121143149;121143149;121143149;121143149;121143149;121143149;121143156;121144689;121146033;121146033;121146033…	121140666;121140609;121140609;121140666;121140666;121140666;121140666;121140666;121141321;121142303;121142303;121142303;121142303;121142303;121142303;121142303;121142303;121142303;121142303;121142654;121142654;121142654;121142654;121142654;121142654;121143209;121143209;121143209;121143209;121143209;121143209;121143209;121143209;121143209;121143222;121143209;121144776;121146120;121146120;121146120…	+;+;+;+;+;+;+;+;+;+;+;+;+;+;+;+;+;+;+;+;+;+;+;+;+;+;+;+;+;+;+;+;+;+;+;+;+;+;+;+;+;+;+;+;+;+;+;+;+;+;+;+;+;+;+;+;+;+;+;+;+;+;+;+;+;+;+;+;+;+;+;+;+;+;+;+;+;+;+;+;+;+;+;+;+;+;+;+;+;+;+;+;+;+;+;+;+;+;+;+;+;+;+;+;+;+;+;+;+	3304	1314	463	647	896	951	504	853	984	292	1854	613	823	726	919	1333	1345	1234	1126	894	1054	1480	1479	1799	1817	1886	1938	1869	1612	1948	2316	1937	1269	2158	1845	1493	4004
Adam10	chr9;chr9;chr9;chr9;chr9;chr9;chr9;chr9;chr9;chr9;chr9;chr9;chr9;chr9;chr9;chr9;chr9;chr9;chr9;chr9;chr9;chr9;chr9;chr9;chr9;chr9;chr9;chr9;chr9;chr9;chr9;chr9;chr9	70678918;70678982;70698741;70703287;70703287;70718658;70718658;70722613;70722613;70740075;70740075;70743851;70743851;70746234;70746234;70748083;70748083;70754162;70754162;70761583;70761583;70765952;70765952;70766872;70766872;70767809;70767809;70768792;70768792;70776373;70776373;70778000;70778000	70679259;70679259;70698828;70703437;70703437;70718776;70718776;70722771;70722771;70740175;70740175;70744003;70744003;70746326;70746326;70748266;70748266;70754325;70754325;70761766;70761766;70766102;70766102;70767055;70767055;70767917;70767917;70769012;70769012;70776499;70776499;70780229;70780229	+;+;+;+;+;+;+;+;+;+;+;+;+;+;+;+;+;+;+;+;+;+;+;+;+;+;+;+;+;+;+;+;+	4760	4647	4735	5205	4316	8454	4560	4428	8505	1780	9710	2153	4956	3833	4747	4706	3774	4556	3916	3058	3341	3926	2862	4922	2324	2133	2467	3438	1875	2431	2361	1339	4018	1373	1496	1996	1786
Adam11	chr11;chr11;chr11;chr11;chr11;chr11;chr11;chr11;chr11;chr11;chr11;chr11;chr11;chr11;chr11;chr11;chr11;chr11;chr11;chr11;chr11;chr11;chr11;chr11;chr11;chr11;chr11;chr11;chr11;chr11;chr11;chr11;chr11;chr11;chr11;chr11;chr11;chr11;chr11;chr11;chr11;chr11;chr11;chr11;chr11;chr11;chr11;chr11;chr11;chr11;chr11;chr11;chr11;chr11;chr11;chr11;chr11;chr11;chr11;chr11;chr11;chr11;chr11;chr11;chr11;chr11;chr…	102761435;102761435;102761444;102761444;102761444;102761444;102761444;102761444;102761650;102762148;102762148;102762148;102762148;102762148;102762148;102762148;102762148;102762148;102762186;102762186;102769894;102769894;102769894;102769894;102769894;102769894;102769894;102769894;102769894;102769894;102769894;102770121;102770121;102770121;102770121;102770121;102770121;102770121;102770121;102770121…	102761684;102761684;102761684;102761684;102761684;102761684;102761684;102761684;102761684;102762332;102762332;102762332;102762332;102762332;102762332;102762332;102762332;102762332;102762332;102762332;102769970;102769970;102769970;102769970;102769970;102769970;102769970;102769970;102769970;102769970;102769970;102770187;102770187;102770187;102770187;102770187;102770187;102770187;102770187;102770187…	+;+;+;+;+;+;+;+;+;+;+;+;+;+;+;+;+;+;+;+;+;+;+;+;+;+;+;+;+;+;+;+;+;+;+;+;+;+;+;+;+;+;+;+;+;+;+;+;+;+;+;+;+;+;+;+;+;+;+;+;+;+;+;+;+;+;+;+;+;+;+;+;+;+;+;+;+;+;+;+;+;+;+;+;+;+;+;+;+;+;+;+;+;+;+;+;+;+;+;+;+;+;+;+;+;+;+;+;+;+;+;+;+;+;+;+;+;+;+;+;+;+;+;+;+;+;+;+;+;+;+;+;+;+;+;+;+;+;+;+;+;+;+;+;+;+;+;+;+;+;+;+;+;+;+;+;+;+;+;+;+;+;+;+;+;+;+;+;+;+;+;+;+;+;+;+;+;+;+;+;+;+;+;+;+;+;+;+;+;+;+;+;+;+;+;+;+;+;+;+…	5371	302	145	210	406	917	1253	2964	856	5769	1922	3121	3035	4998	3932	676	1767	1543	1672	1538	1489	832	737	1507	657	518	701	1368	936	371	467	1453	1875	1003	1967	1491	1764
Adam12	chr7;chr7;chr7;chr7;chr7;chr7;chr7;chr7;chr7;chr7;chr7;chr7;chr7;chr7;chr7;chr7;chr7;chr7;chr7;chr7;chr7;chr7;chr7	133883199;133890174;133907504;133909094;133909827;133912816;133916412;133919504;133919807;133929893;133931732;133937422;133961084;133964721;133967831;133974336;133975463;133981404;133998158;134012277;134134719;134172783;134224787	133887996;133890304;133907677;133909202;133909962;133912924;133916489;133919702;133919915;133930088;133931821;133937599;133961232;133964805;133968000;133974407;133975528;133981590;133998234;134012355;134134792;134172880;134225097	-;-;-;-;-;-;-;-;-;-;-;-;-;-;-;-;-;-;-;-;-;-;-	7675	180	32	73	342	339	228	461	485	776	625	625	824	828	1053	467	294	698	624	376	264	308	247	268	59	61	48	176	87	28	15	144	129	48	29	48	52
Adam15	chr3;chr3;chr3;chr3;chr3;chr3;chr3;chr3;chr3;chr3;chr3;chr3;chr3;chr3;chr3;chr3;chr3;chr3;chr3;chr3;chr3;chr3;chr3;chr3;chr3;chr3;chr3;chr3;chr3;chr3;chr3;chr3;chr3;chr3;chr3;chr3;chr3;chr3;chr3;chr3;chr3;chr3;chr3;chr3;chr3;chr3;chr3;chr3;chr3;chr3;chr3;chr3;chr3;chr3;chr3;chr3;chr3;chr3;chr3;chr3;chr3;chr3;chr3;chr3;chr3;chr3;chr3;chr3;chr3;chr3;chr3;chr3;chr3;chr3;chr3;chr3;chr3;chr3;chr3;chr3…	89339640;89339640;89339640;89339640;89339640;89339640;89339640;89340055;89340055;89340055;89340055;89340055;89340055;89340055;89340401;89340401;89340401;89340401;89340401;89340401;89340713;89340713;89340863;89340863;89340863;89340863;89341114;89341114;89341114;89341508;89341508;89341508;89341508;89341508;89341508;89341508;89341937;89341937;89341937;89341937;89341937;89341937;89341937;89342289;893…	89339953;89339953;89339953;89339953;89339953;89339953;89339953;89340179;89340179;89340179;89340179;89340179;89340179;89340179;89340472;89340472;89340472;89340472;89340472;89340472;89340776;89340776;89340937;89340937;89340937;89340937;89341250;89341250;89341250;89341577;89341577;89341577;89341577;89341577;89341577;89341577;89342075;89342075;89342075;89342075;89342075;89342075;89342075;89342361;893…	-;-;-;-;-;-;-;-;-;-;-;-;-;-;-;-;-;-;-;-;-;-;-;-;-;-;-;-;-;-;-;-;-;-;-;-;-;-;-;-;-;-;-;-;-;-;-;-;-;-;-;-;-;-;-;-;-;-;-;-;-;-;-;-;-;-;-;-;-;-;-;-;-;-;-;-;-;-;-;-;-;-;-;-;-;-;-;-;-;-;-;-;-;-;-;-;-;-;-;-;-;-;-;-;-;-;-;-;-;-;-;-;-;-;-;-;-;-;-;-;-;-;-;-;-;-;-;-;-;-;-;-;-;-;-;-;-;-;-;-;-;-;-;-;-;-;-;-;-;-;-;-;-;-;-;-;-;-;-;-;-;-	3208	183	408	282	135	127	416	272	159	286	179	325	272	382	372	103	294	242	265	263	237	181	130	344	274	249	303	373	313	263	254	889	361	817	617	704	622
Adam17	chr12;chr12;chr12;chr12;chr12;chr12;chr12;chr12;chr12;chr12;chr12;chr12;chr12;chr12;chr12;chr12;chr12;chr12;chr12;chr12;chr12;chr12;chr12;chr12;chr12;chr12;chr12;chr12;chr12;chr12;chr12;chr12;chr12;chr12;chr12;chr12;chr12;chr12;chr12;chr12;chr12;chr12;chr12;chr12;chr12;chr12;chr12;chr12;chr12;chr12;chr12;chr12;chr12;chr12;chr12;chr12;chr12;chr12;chr12;chr12;chr12;chr12;chr12;chr12;chr12;chr12;chr…	21323509;21323509;21323509;21323509;21323509;21326119;21326119;21326119;21326119;21326119;21328045;21328045;21328045;21328045;21328045;21329054;21329054;21329054;21329054;21329054;21330033;21330033;21330033;21330033;21330033;21332076;21332076;21332076;21332076;21332076;21332570;21332570;21332570;21332570;21332570;21333954;21333954;21333954;21333954;21333954;21336633;21336633;21336633;21336633;213…	21325626;21325626;21325626;21325626;21325626;21326169;21326169;21326169;21326169;21326169;21328133;21328133;21328133;21328133;21328133;21329132;21329132;21329155;21329132;21329132;21330163;21330163;21330163;21330163;21330163;21332210;21332210;21332210;21332210;21332210;21332673;21332673;21332673;21332673;21332673;21334153;21334153;21334153;21334153;21334153;21336785;21336785;21336785;21336785;213…	-;-;-;-;-;-;-;-;-;-;-;-;-;-;-;-;-;-;-;-;-;-;-;-;-;-;-;-;-;-;-;-;-;-;-;-;-;-;-;-;-;-;-;-;-;-;-;-;-;-;-;-;-;-;-;-;-;-;-;-;-;-;-;-;-;-;-;-;-;-;-;-;-;-;-;-;-;-;-;-;-;-;-;-;-;-;-;-;-;-;-;-;-	4550	2918	1561	1977	1641	1573	1815	1440	1705	374	2900	1238	800	1343	1482	923	1096	1261	1165	789	964	1013	1122	814	657	567	630	1214	628	573	543	495	948	741	841	738	855
Adam18	chr8;chr8;chr8;chr8;chr8;chr8;chr8;chr8;chr8;chr8;chr8;chr8;chr8;chr8;chr8;chr8;chr8;chr8;chr8;chr8;chr8;chr8;chr8;chr8;chr8;chr8;chr8;chr8;chr8;chr8;chr8;chr8;chr8;chr8;chr8;chr8;chr8;chr8;chr8;chr8	24602246;24602246;24610982;24610982;24614792;24614792;24625787;24625787;24628090;24628090;24629640;24629640;24637063;24637063;24641777;24641777;24646283;24646283;24647786;24647786;24650837;24650837;24651737;24651737;24652111;24652111;24653746;24653746;24665492;24665492;24667592;24667592;24668512;24668512;24672073;24672073;24674037;24674037;24674646;24674646	24602385;24602385;24611139;24611139;24614862;24614906;24625867;24625867;24628276;24628276;24629745;24629745;24637261;24637261;24641872;24641872;24646466;24646466;24647925;24647925;24650918;24650918;24651903;24651903;24652182;24652182;24653811;24653811;24665660;24665660;24667668;24667668;24668590;24668590;24672128;24672128;24674113;24674113;24674755;24674755	-;-;-;-;-;-;-;-;-;-;-;-;-;-;-;-;-;-;-;-;-;-;-;-;-;-;-;-;-;-;-;-;-;-;-;-;-;-;-;-	2361	1	0	0	0	0	1	2	0	0	0	0	0	0	0	0	0	0	0	0	0	0	3	0	0	0	0	0	0	0	0	0	0	0	1	2	2
Adam19	chr11;chr11;chr11;chr11;chr11;chr11;chr11;chr11;chr11;chr11;chr11;chr11;chr11;chr11;chr11;chr11;chr11;chr11;chr11;chr11;chr11;chr11;chr11;chr11;chr11;chr11;chr11;chr11;chr11;chr11;chr11;chr11;chr11;chr11;chr11;chr11;chr11;chr11;chr11;chr11;chr11;chr11;chr11;chr11;chr11;chr11;chr11;chr11;chr11;chr11;chr11;chr11;chr11;chr11;chr11;chr11;chr11;chr11;chr11;chr11;chr11;chr11;chr11;chr11;chr11;chr11;chr…	46054502;46055984;46055984;46060923;46060923;46060923;46065012;46065012;46065012;46093863;46093863;46093863;46099853;46099853;46099853;46099853;46112757;46112757;46112757;46113623;46113623;46113623;46113623;46118420;46118420;46118420;46118420;46121420;46121420;46121420;46121420;46123093;46123093;46123093;46123093;46125008;46125008;46125008;46125008;46127246;46127246;46127246;46127246;46127904;461…	46054543;46056210;46056210;46061008;46061008;46061008;46065082;46065082;46065082;46093941;46093941;46093941;46099929;46099929;46099929;46099929;46112949;46112949;46112949;46113688;46113688;46113688;46113688;46118491;46118501;46118491;46118491;46121586;46121586;46121586;46121586;46123177;46123177;46123177;46123177;46125147;46125147;46125147;46125147;46127423;46127423;46127423;46127423;46128187;461…	+;+;+;+;+;+;+;+;+;+;+;+;+;+;+;+;+;+;+;+;+;+;+;+;+;+;+;+;+;+;+;+;+;+;+;+;+;+;+;+;+;+;+;+;+;+;+;+;+;+;+;+;+;+;+;+;+;+;+;+;+;+;+;+;+;+;+;+;+;+;+;+;+;+;+;+;+;+;+;+;+;+;+;+;+;+;+;+;+;+;+;+;+;+;+;+;+;+;+	6731	261	325	491	137	717	527	1134	512	711	272	385	340	618	643	197	424	312	362	357	371	311	197	436	144	164	120	318	158	100	78	445	239	65	104	66	141
Adam1a	chr5	121518604	121521695	-	3092	110	81	132	83	179	198	406	86	174	238	100	275	328	321	244	199	334	286	198	271	287	395	173	268	175	242	694	354	205	253	557	270	521	687	553	1226
Adam1b	chr5	121500097	121502980	-	2884	2	1	1	1	4	4	2	7	5	1	1	0	4	1	2	2	6	4	5	1	0	1	6	6	0	0	5	7	8	0	3	10	4	7	6	7
Adam2	chr14;chr14;chr14;chr14;chr14;chr14;chr14;chr14;chr14;chr14;chr14;chr14;chr14;chr14;chr14;chr14;chr14;chr14;chr14;chr14;chr14;chr14;chr14;chr14;chr14;chr14;chr14;chr14;chr14;chr14;chr14;chr14;chr14;chr14;chr14;chr14;chr14;chr14;chr14;chr14;chr14	66027322;66027329;66027999;66027999;66029635;66029635;66034718;66034718;66035142;66035142;66037477;66037477;66040193;66040193;66043043;66043043;66046129;66046129;66050422;66050422;66053782;66053782;66056468;66056468;66057568;66057568;66058749;66059868;66059868;66068500;66068500;66069177;66069177;66072965;66072965;66074050;66074050;66077211;66077211;66077650;66077650	66027635;66027635;66028057;66028057;66029794;66029794;66034847;66034847;66035219;66035219;66037660;66037660;66040298;66040298;66043235;66043235;66046227;66046227;66050599;66050599;66053918;66053918;66056549;66056549;66057734;66057734;66058820;66059924;66059924;66068668;66068668;66069253;66069253;66073043;66073043;66074105;66074105;66077287;66077287;66077860;66077769	-;-;-;-;-;-;-;-;-;-;-;-;-;-;-;-;-;-;-;-;-;-;-;-;-;-;-;-;-;-;-;-;-;-;-;-;-;-;-;-;-	2685	6	3	13	7	13	9	11	3	18	19	3	6	8	5	1	1	3	4	0	0	1	2	1	1	0	0	3	3	0	3	1	2	1	4	3	1
Adam20	chr8;chr8;chr8;chr8	40793273;40794038;40794796;40794796	40793353;40794063;40797303;40797342	+;+;+;+	2654	0	0	0	0	0	0	0	0	0	0	0	0	0	1	0	0	0	0	0	0	0	0	0	0	0	0	0	0	0	0	0	0	0	0	0	0
Adam21	chr12;chr12	81558575;81568092	81561111;81568474	-;-	2920	10	16	11	18	21	6	17	23	19	25	25	35	31	28	38	20	23	12	36	39	34	25	8	12	10	14	43	11	15	19	16	30	15	42	31	20
Adam22	chr5;chr5;chr5;chr5;chr5;chr5;chr5;chr5;chr5;chr5;chr5;chr5;chr5;chr5;chr5;chr5;chr5;chr5;chr5;chr5;chr5;chr5;chr5;chr5;chr5;chr5;chr5;chr5;chr5;chr5;chr5;chr5;chr5;chr5;chr5;chr5;chr5;chr5;chr5;chr5;chr5;chr5;chr5;chr5;chr5;chr5;chr5;chr5;chr5;chr5;chr5;chr5;chr5;chr5;chr5;chr5;chr5;chr5;chr5;chr5;chr5;chr5;chr5;chr5;chr5;chr5;chr5;chr5;chr5;chr5;chr5;chr5;chr5;chr5;chr5;chr5;chr5;chr5;chr5;chr5…	8072347;8072347;8072347;8078522;8078522;8078522;8078522;8078522;8078522;8078522;8078522;8078522;8078522;8078522;8078522;8082146;8082146;8082146;8082146;8082146;8082146;8082146;8082146;8082146;8082146;8082146;8082146;8082146;8082146;8082146;8082184;8082200;8086594;8086594;8086594;8086594;8086594;8086594;8087982;8087982;8087982;8087982;8087982;8087982;8087982;8087982;8090142;8090142;8090142;8090142…	8078706;8078706;8078706;8078706;8078706;8078706;8078706;8078706;8078706;8078706;8078706;8078706;8078706;8078706;8078706;8082269;8082269;8082269;8082269;8082269;8082269;8082269;8082269;8082269;8082269;8082269;8082269;8082269;8082269;8082269;8082269;8082269;8087814;8086623;8086623;8086623;8086623;8086623;8088068;8088068;8088068;8088068;8088068;8088068;8088068;8088068;8090252;8090252;8090252;8090252…	-;-;-;-;-;-;-;-;-;-;-;-;-;-;-;-;-;-;-;-;-;-;-;-;-;-;-;-;-;-;-;-;-;-;-;-;-;-;-;-;-;-;-;-;-;-;-;-;-;-;-;-;-;-;-;-;-;-;-;-;-;-;-;-;-;-;-;-;-;-;-;-;-;-;-;-;-;-;-;-;-;-;-;-;-;-;-;-;-;-;-;-;-;-;-;-;-;-;-;-;-;-;-;-;-;-;-;-;-;-;-;-;-;-;-;-;-;-;-;-;-;-;-;-;-;-;-;-;-;-;-;-;-;-;-;-;-;-;-;-;-;-;-;-;-;-;-;-;-;-;-;-;-;-;-;-;-;-;-;-;-;-;-;-;-;-;-;-;-;-;-;-;-;-;-;-;-;-;-;-;-;-;-;-;-;-;-;-;-;-;-;-;-;-;-;-;-;-;-;-…	11779	1916	179	1021	1027	1764	1091	2918	2216	3681	3750	2483	2459	3796	4264	2440	2669	3455	2924	2592	2530	2474	2475	2207	1773	1374	1894	3773	2123	1476	1755	3424	4244	1777	2819	3015	2127
Adam23	chr1;chr1;chr1;chr1;chr1;chr1;chr1;chr1;chr1;chr1;chr1;chr1;chr1;chr1;chr1;chr1;chr1;chr1;chr1;chr1;chr1;chr1;chr1;chr1;chr1;chr1;chr1;chr1;chr1;chr1;chr1;chr1;chr1;chr1;chr1;chr1;chr1;chr1;chr1;chr1;chr1;chr1;chr1;chr1;chr1;chr1;chr1;chr1;chr1;chr1;chr1;chr1;chr1;chr1;chr1;chr1;chr1;chr1;chr1;chr1;chr1;chr1;chr1;chr1;chr1;chr1;chr1;chr1;chr1;chr1;chr1;chr1;chr1;chr1;chr1;chr1;chr1	63445882;63445884;63445891;63447728;63447728;63447728;63477679;63477679;63477679;63515577;63515577;63515577;63528758;63528758;63528758;63530235;63530235;63530235;63534286;63534286;63534286;63535135;63535135;63535135;63536919;63536919;63536919;63543119;63543119;63543119;63545431;63545431;63545431;63546416;63546416;63546416;63547727;63547727;63547727;63549747;63549747;63549747;63551761;63551761;635…	63446412;63446412;63446412;63447948;63447948;63447948;63477755;63477755;63477755;63515640;63515640;63515640;63528840;63528840;63528840;63530298;63530298;63530298;63534358;63534358;63534358;63535208;63535208;63535208;63536984;63536984;63536984;63543190;63543190;63543190;63545594;63545594;63545594;63546500;63546500;63546500;63547817;63547817;63547817;63549795;63549795;63549795;63551860;63551860;635…	+;+;+;+;+;+;+;+;+;+;+;+;+;+;+;+;+;+;+;+;+;+;+;+;+;+;+;+;+;+;+;+;+;+;+;+;+;+;+;+;+;+;+;+;+;+;+;+;+;+;+;+;+;+;+;+;+;+;+;+;+;+;+;+;+;+;+;+;+;+;+;+;+;+;+;+;+	6358	906	278	270	866	578	349	870	338	1480	841	752	1049	1394	1503	804	1211	1100	1281	1218	819	781	1080	973	878	652	968	1030	951	640	561	1613	2078	467	1311	1471	785
Adam24	chr8;chr8;chr8;chr8	40675077;40675890;40679359;40679359	40675122;40675950;40682127;40682199	+;+;+;+	2948	0	0	0	0	0	0	0	0	0	0	0	0	0	0	0	0	0	0	0	0	0	0	0	0	0	0	0	0	1	0	0	0	0	0	0	0
Adam25	chr8;chr8	40752208;40753640	40752291;40756187	+;+	2632	0	0	0	0	0	0	0	0	0	0	0	0	0	0	0	0	0	0	1	0	0	0	0	0	0	0	0	0	0	0	0	0	1	0	0	0
Adam26a	chr8;chr8	43568273;43576550	43570608;43576707	-;-	2494	0	0	0	0	0	0	0	0	0	0	0	0	0	0	0	0	0	0	0	0	0	0	1	0	0	0	0	1	0	0	0	0	0	0	0	0
Adam26b	chr8;chr8	43519864;43527990	43522120;43528137	-;-	2405	0	0	0	0	0	0	0	0	0	0	0	0	0	0	0	0	0	0	0	0	0	0	0	0	0	0	0	0	0	0	0	0	0	0	0	0
Adam28	chr14;chr14;chr14;chr14;chr14;chr14;chr14;chr14;chr14;chr14;chr14;chr14;chr14;chr14;chr14;chr14;chr14;chr14;chr14;chr14;chr14;chr14;chr14;chr14;chr14;chr14;chr14;chr14;chr14;chr14;chr14;chr14;chr14;chr14;chr14;chr14;chr14;chr14;chr14;chr14;chr14;chr14;chr14;chr14;chr14;chr14;chr14;chr14;chr14;chr14;chr14;chr14;chr14;chr14;chr14;chr14;chr14;chr14;chr14;chr14;chr14;chr14;chr14;chr14;chr14;chr14;chr…	68604998;68604998;68606412;68606879;68607376;68607732;68607917;68607917;68607917;68607917;68609107;68609107;68609107;68609107;68609107;68609107;68609107;68609858;68609858;68609858;68609858;68609858;68609858;68609882;68610898;68610898;68610898;68610898;68610898;68610898;68610898;68617688;68617688;68617692;68617692;68617692;68617692;68618095;68618095;68618095;68618095;68618095;68618095;68618095;686…	68606596;68606596;68606596;68607533;68607533;68607963;68607963;68607963;68607963;68607963;68609175;68609175;68609175;68609175;68609175;68609175;68609175;68609936;68609936;68609936;68609936;68609936;68609936;68609936;68611006;68611006;68611006;68611006;68611006;68611006;68611006;68617770;68617770;68617770;68617770;68617770;68617770;68618175;68618175;68618175;68618175;68618175;68618175;68618175;686…	-;-;-;-;-;-;-;-;-;-;-;-;-;-;-;-;-;-;-;-;-;-;-;-;-;-;-;-;-;-;-;-;-;-;-;-;-;-;-;-;-;-;-;-;-;-;-;-;-;-;-;-;-;-;-;-;-;-;-;-;-;-;-;-;-;-;-;-;-;-;-;-;-;-;-;-;-;-;-;-;-;-;-;-;-;-;-;-;-;-;-;-;-;-;-;-;-;-;-;-;-;-;-;-;-;-;-;-;-;-;-;-;-;-;-;-;-;-;-;-;-;-;-;-;-;-;-;-;-;-;-;-;-;-;-;-;-;-;-;-;-;-;-;-;-;-;-;-;-;-;-;-;-;-;-;-	4946	1	0	2	0	0	1	0	2	0	4	1	4	1	5	4	9	0	0	8	12	0	1	4	1	1	0	4	2	0	0	5	6	1	0	1	2
Adam29	chr8;chr8	55870912;55906852	55873540;55906964	-;-	2742	0	0	0	0	0	0	0	0	0	0	0	0	0	1	0	0	0	0	0	0	0	0	0	0	0	0	0	0	0	0	0	0	0	0	0	0
Adam3	chr8;chr8;chr8;chr8;chr8;chr8;chr8;chr8;chr8;chr8;chr8;chr8;chr8;chr8;chr8;chr8;chr8;chr8;chr8;chr8;chr8;chr8;chr8;chr8;chr8;chr8;chr8;chr8;chr8;chr8;chr8;chr8;chr8;chr8;chr8;chr8;chr8;chr8;chr8;chr8;chr8;chr8;chr8;chr8;chr8;chr8;chr8;chr8;chr8;chr8;chr8;chr8;chr8;chr8;chr8;chr8;chr8;chr8;chr8;chr8;chr8;chr8;chr8;chr8;chr8;chr8;chr8;chr8;chr8;chr8;chr8;chr8;chr8;chr8;chr8;chr8;chr8;chr8;chr8;chr8…	24677232;24677232;24677232;24677232;24680707;24680707;24680707;24680707;24681382;24681382;24681382;24681382;24684541;24684541;24684541;24684541;24687882;24687882;24687882;24687882;24689401;24689401;24689401;24689401;24694171;24694171;24694171;24694171;24694620;24694620;24694620;24694620;24695141;24695141;24695141;24695141;24696180;24697130;24697130;24697130;24697130;24697130;24703750;24703750;247…	24677391;24677391;24677391;24677391;24680754;24680754;24680754;24680754;24681606;24681606;24681606;24681606;24684733;24684733;24684733;24684733;24687996;24687996;24687996;24687996;24689487;24689487;24689487;24689487;24694354;24694354;24694354;24694354;24694707;24694707;24694707;24694707;24695336;24695336;24695336;24695336;24696334;24697228;24697228;24697228;24697228;24697228;24703939;24703939;247…	-;-;-;-;-;-;-;-;-;-;-;-;-;-;-;-;-;-;-;-;-;-;-;-;-;-;-;-;-;-;-;-;-;-;-;-;-;-;-;-;-;-;-;-;-;-;-;-;-;-;-;-;-;-;-;-;-;-;-;-;-;-;-;-;-;-;-;-;-;-;-;-;-;-;-;-;-;-;-;-;-;-;-;-;-;-;-;-;-;-;-;-;-;-;-;-;-	3078	1	2	1	4	2	0	0	2	1	1	2	1	1	3	0	4	0	0	6	3	0	1	1	0	0	0	3	2	3	0	1	0	3	2	2	1
Adam30	chr3	98160634	98164169	+	3536	0	0	0	0	0	0	0	0	6	0	1	0	1	1	6	0	7	0	11	0	0	6	6	0	0	0	0	0	0	0	0	0	0	1	1	0
Adam32	chr8;chr8;chr8;chr8;chr8;chr8;chr8;chr8;chr8;chr8;chr8;chr8;chr8;chr8;chr8;chr8;chr8;chr8;chr8;chr8;chr8;chr8;chr8;chr8;chr8;chr8;chr8;chr8;chr8;chr8;chr8;chr8;chr8;chr8;chr8;chr8;chr8;chr8;chr8;chr8;chr8;chr8;chr8;chr8;chr8;chr8;chr8;chr8;chr8;chr8;chr8;chr8;chr8;chr8;chr8;chr8;chr8;chr8;chr8;chr8;chr8;chr8;chr8;chr8;chr8;chr8;chr8;chr8;chr8;chr8;chr8;chr8;chr8;chr8;chr8;chr8;chr8;chr8;chr8;chr8…	24836143;24836143;24836143;24836143;24836143;24836143;24837783;24837783;24837783;24837783;24837783;24837783;24852177;24852177;24852177;24852240;24852240;24852240;24863389;24863389;24863433;24864347;24864347;24864347;24864347;24864376;24870686;24870686;24870686;24870686;24870686;24870686;24870686;24872572;24872572;24872572;24872572;24872572;24872572;24872572;24878721;24878721;24878721;24878721;248…	24836319;24836319;24836319;24836319;24836319;24836319;24837821;24837821;24837821;24837821;24837821;24837821;24852278;24852278;24852278;24852278;24852278;24852278;24863545;24863545;24863545;24864452;24864452;24864452;24864452;24864452;24870769;24870769;24870769;24870769;24870769;24870769;24870769;24872761;24872761;24872761;24872761;24872761;24872761;24872761;24878829;24878829;24878829;24878829;248…	-;-;-;-;-;-;-;-;-;-;-;-;-;-;-;-;-;-;-;-;-;-;-;-;-;-;-;-;-;-;-;-;-;-;-;-;-;-;-;-;-;-;-;-;-;-;-;-;-;-;-;-;-;-;-;-;-;-;-;-;-;-;-;-;-;-;-;-;-;-;-;-;-;-;-;-;-;-;-;-;-;-;-;-;-;-;-;-;-;-;-;-;-;-;-;-;-;-;-;-;-;-;-;-;-;-;-;-;-;-;-;-;-;-;-;-;-;-;-;-;-;-;-;-;-;-;-;-;-;-;-;-;-;-;-;-;-;-;-;-;-;-;-;-;-	2624	6	2	1	6	10	2	8	8	5	14	5	13	13	12	5	18	17	18	23	16	19	43	33	38	26	38	40	54	45	67	35	39	44	126	118	61
Adam33	chr2;chr2;chr2;chr2;chr2;chr2;chr2;chr2;chr2;chr2;chr2;chr2;chr2;chr2;chr2;chr2;chr2;chr2;chr2;chr2;chr2;chr2;chr2;chr2;chr2;chr2;chr2;chr2;chr2;chr2;chr2;chr2;chr2;chr2;chr2;chr2;chr2;chr2;chr2;chr2;chr2;chr2;chr2;chr2;chr2;chr2;chr2;chr2;chr2;chr2;chr2;chr2;chr2;chr2;chr2;chr2;chr2;chr2;chr2;chr2;chr2;chr2;chr2;chr2;chr2;chr2;chr2;chr2;chr2;chr2;chr2;chr2;chr2;chr2;chr2;chr2;chr2;chr2;chr2;chr2…	131050819;131050819;131050819;131050819;131050819;131050819;131050819;131050819;131050819;131050822;131050822;131050822;131051227;131051480;131051480;131051480;131051480;131051480;131051480;131051480;131051480;131051480;131051480;131051480;131051480;131052818;131052818;131052818;131052818;131052818;131052818;131052818;131052818;131052818;131052818;131052818;131052818;131053042;131053042;131053042…	131051370;131051370;131051370;131051370;131051370;131051370;131051370;131051370;131051370;131051370;131051153;131051370;131051370;131051550;131051550;131051550;131051550;131051550;131051550;131051799;131051550;131051550;131051550;131051550;131051550;131052962;131052962;131052962;131052962;131052962;131052962;131052962;131052962;131052962;131052962;131052962;131052962;131053150;131053150;131053150…	-;-;-;-;-;-;-;-;-;-;-;-;-;-;-;-;-;-;-;-;-;-;-;-;-;-;-;-;-;-;-;-;-;-;-;-;-;-;-;-;-;-;-;-;-;-;-;-;-;-;-;-;-;-;-;-;-;-;-;-;-;-;-;-;-;-;-;-;-;-;-;-;-;-;-;-;-;-;-;-;-;-;-;-;-;-;-;-;-;-;-;-;-;-;-;-;-;-;-;-;-;-;-;-;-;-;-;-;-;-;-;-;-;-;-;-;-;-;-;-;-;-;-;-;-;-;-;-;-;-;-;-;-;-;-;-;-;-;-;-;-;-;-;-;-;-;-;-;-;-;-;-;-;-;-;-;-;-;-;-;-;-;-;-;-;-;-;-;-;-;-;-;-;-;-;-;-;-;-;-;-;-;-;-;-;-;-;-;-;-;-;-;-;-;-;-;-;-;-;-…	5526	6	3	1	1	4	7	5	4	3	2	3	0	0	3	2	1	0	7	10	0	0	0	3	3	0	0	7	7	1	4	4	4	2	3	4	5
Adam34	chr8;chr8;chr8;chr8;chr8;chr8;chr8;chr8;chr8;chr8;chr8;chr8;chr8	43650309;43650309;43650325;43650325;43650325;43653902;43665472;43665472;43701464;43701464;43703271;43703271;43703271	43652726;43652726;43652726;43652726;43652726;43653960;43665560;43665563;43701598;43701598;43703335;43703335;43703321	-;-;-;-;-;-;-;-;-;-;-;-;-	2769	0	0	0	0	0	0	0	0	0	0	4	0	0	0	0	0	0	0	1	0	0	5	0	0	0	0	0	0	0	0	4	0	1	0	0	0
Adam39	chr8;chr8	40823009;40824515	40823102;40826861	+;+	2441	0	0	0	0	0	1	0	0	0	0	0	0	0	0	0	0	0	0	0	0	0	0	0	0	0	0	0	0	0	0	0	0	0	0	0	0
Adam4	chr12	81419443	81422039	-	2597	28	10	29	26	18	9	31	9	10	18	16	6	26	19	20	17	24	31	26	25	24	44	10	17	11	0	14	28	10	0	14	23	23	14	20	21
Adam5	chr8;chr8;chr8;chr8;chr8;chr8;chr8;chr8;chr8;chr8;chr8;chr8;chr8;chr8;chr8;chr8;chr8;chr8;chr8;chr8;chr8;chr8;chr8;chr8;chr8;chr8;chr8;chr8;chr8;chr8;chr8;chr8;chr8;chr8;chr8;chr8;chr8;chr8;chr8;chr8;chr8;chr8;chr8;chr8;chr8;chr8;chr8;chr8;chr8;chr8;chr8;chr8;chr8;chr8;chr8;chr8;chr8;chr8;chr8;chr8;chr8;chr8;chr8;chr8;chr8;chr8;chr8;chr8;chr8;chr8;chr8;chr8;chr8;chr8;chr8;chr8;chr8;chr8;chr8;chr8…	24727093;24727093;24727356;24732984;24732984;24732984;24742098;24742098;24742098;24742098;24744115;24744115;24746657;24746657;24746657;24746657;24746657;24746657;24747482;24747482;24747482;24747482;24747482;24747482;24781566;24781566;24781566;24781566;24781566;24781566;24782531;24782531;24782531;24782531;24782531;24782531;24786134;24786134;24786134;24786134;24786134;24786134;24791935;24791935;247…	24727430;24727430;24727430;24733157;24733157;24733157;24742151;24742151;24742151;24742151;24744277;24744277;24746771;24746771;24746771;24746771;24746771;24746771;24747568;24747568;24747568;24747568;24747568;24747568;24781782;24781782;24781782;24781782;24781782;24781782;24782621;24782621;24782621;24782621;24782621;24782621;24786329;24786329;24786329;24786329;24786329;24786329;24792030;24792030;247…	-;-;-;-;-;-;-;-;-;-;-;-;-;-;-;-;-;-;-;-;-;-;-;-;-;-;-;-;-;-;-;-;-;-;-;-;-;-;-;-;-;-;-;-;-;-;-;-;-;-;-;-;-;-;-;-;-;-;-;-;-;-;-;-;-;-;-;-;-;-;-;-;-;-;-;-;-;-;-;-;-;-;-;-;-;-;-;-;-;-;-;-;-;-;-;-;-;-;-;-;-;-;-;-;-;-;-;-;-;-;-;-;-;-;-;-;-;-;-;-	3130	13	3	22	4	19	14	17	25	30	23	12	13	23	28	30	13	10	11	20	14	7	6	9	9	5	0	12	4	1	0	12	7	11	10	6	18
Adam6a	chr12	113543908	113546414	+	2507	0	0	0	0	0	0	0	0	0	0	0	0	0	0	0	0	0	0	0	0	0	0	0	0	0	0	0	0	0	0	0	0	0	0	0	0
Adam6b	chr12	113489565	113491835	+	2271	0	0	0	0	0	0	0	0	0	0	0	0	0	1	0	0	0	0	1	0	0	0	0	0	0	0	0	0	0	0	0	0	0	0	0	0
Adam7	chr14;chr14;chr14;chr14;chr14;chr14;chr14;chr14;chr14;chr14;chr14;chr14;chr14;chr14;chr14;chr14;chr14;chr14;chr14;chr14;chr14;chr14;chr14	68497336;68499847;68501484;68504601;68505058;68506156;68507854;68509670;68510747;68511248;68512617;68514771;68516561;68518445;68520397;68521930;68524051;68525196;68526311;68527635;68529767;68532547;68533624	68498465;68499903;68501546;68504700;68505163;68506234;68507934;68509856;68510849;68511443;68512706;68514945;68516688;68518529;68520566;68522001;68524104;68525385;68526387;68527713;68529843;68532650;68533689	-;-;-;-;-;-;-;-;-;-;-;-;-;-;-;-;-;-;-;-;-;-;-	3469	2	0	0	2	12	12	21	15	11	22	9	5	1	8	13	13	0	0	14	0	28	9	16	0	0	39	13	9	0	0	11	6	1	2	2	1
Adam8	chr7;chr7;chr7;chr7;chr7;chr7;chr7;chr7;chr7;chr7;chr7;chr7;chr7;chr7;chr7;chr7;chr7;chr7;chr7;chr7;chr7;chr7;chr7;chr7;chr7;chr7;chr7;chr7;chr7;chr7;chr7;chr7;chr7;chr7;chr7;chr7;chr7;chr7;chr7;chr7;chr7;chr7;chr7;chr7;chr7;chr7;chr7;chr7;chr7;chr7;chr7;chr7;chr7;chr7;chr7;chr7;chr7;chr7;chr7;chr7;chr7;chr7;chr7;chr7;chr7;chr7;chr7;chr7;chr7;chr7;chr7;chr7;chr7;chr7;chr7;chr7;chr7;chr7;chr7;chr7…	139978932;139978932;139978932;139978932;139978932;139979960;139979960;139979960;139979960;139979960;139982782;139982782;139982782;139982782;139982782;139983308;139983308;139983308;139983308;139983308;139983380;139983835;139983835;139983835;139983835;139983835;139983835;139984729;139984729;139984729;139984729;139984729;139984729;139985016;139985016;139985016;139985016;139985337;139985337;139985337…	139979527;139979527;139979527;139979527;139979527;139980034;139980034;139980034;139980034;139980034;139982832;139982832;139982832;139982832;139982832;139983373;139983373;139983373;139983373;139983373;139983761;139983994;139983994;139983994;139983994;139983994;139983994;139984843;139984843;139984843;139984843;139984843;139984843;139985165;139985165;139985150;139985165;139985430;139985430;139985430…	-;-;-;-;-;-;-;-;-;-;-;-;-;-;-;-;-;-;-;-;-;-;-;-;-;-;-;-;-;-;-;-;-;-;-;-;-;-;-;-;-;-;-;-;-;-;-;-;-;-;-;-;-;-;-;-;-;-;-;-;-;-;-;-;-;-;-;-;-;-;-;-;-;-;-;-;-;-;-;-;-;-;-;-;-;-;-;-;-;-;-;-;-;-;-;-;-;-;-;-;-;-;-;-;-;-;-;-;-;-;-;-;-;-;-;-;-;-;-;-;-;-;-;-;-;-;-;-;-;-;-;-;-;-;-;-;-;-;-;-;-;-;-;-;-	4208	186	139	128	251	243	383	235	180	43	177	87	55	121	129	59	73	76	94	77	89	69	99	99	59	32	63	79	129	49	52	98	20	222	234	154	376
Adam9	chr8;chr8;chr8;chr8;chr8;chr8;chr8;chr8;chr8;chr8;chr8;chr8;chr8;chr8;chr8;chr8;chr8;chr8;chr8;chr8;chr8;chr8;chr8;chr8;chr8;chr8;chr8;chr8;chr8;chr8;chr8;chr8;chr8;chr8;chr8;chr8;chr8;chr8;chr8;chr8;chr8;chr8;chr8;chr8;chr8;chr8;chr8;chr8;chr8;chr8;chr8;chr8;chr8;chr8;chr8;chr8;chr8;chr8;chr8;chr8;chr8;chr8;chr8;chr8;chr8;chr8;chr8	24949611;24949611;24949611;24955932;24955932;24955932;24962860;24962860;24962887;24962931;24964903;24964903;24964903;24966649;24966649;24966649;24967149;24967149;24967149;24970586;24970586;24970586;24973029;24973029;24973029;24978428;24978428;24978428;24979423;24979423;24979423;24981951;24981951;24981951;24990267;24990267;24990267;24991251;24991251;24991251;24992074;24992074;24992074;24993044;249…	24951010;24951010;24951010;24955999;24955999;24955999;24962876;24963088;24963088;24963088;24965035;24965035;24965035;24966754;24966754;24966754;24967229;24967229;24967229;24970769;24970769;24970769;24973134;24973134;24973134;24978623;24978623;24978623;24979515;24979515;24979515;24982122;24982122;24982122;24990400;24990400;24990400;24991332;24991332;24991332;24992243;24992243;24992243;24993115;249…	-;-;-;-;-;-;-;-;-;-;-;-;-;-;-;-;-;-;-;-;-;-;-;-;-;-;-;-;-;-;-;-;-;-;-;-;-;-;-;-;-;-;-;-;-;-;-;-;-;-;-;-;-;-;-;-;-;-;-;-;-;-;-;-;-;-;-	4051	2072	1642	1729	1814	1392	1767	1511	2193	1881	2816	1010	3856	2270	2626	3801	3387	3272	2689	3250	3368	3802	6531	3561	5944	6124	6208	3741	7681	7399	7544	3164	8589	5768	2411	2558	7767
Adamdec1	chr14;chr14;chr14;chr14;chr14;chr14;chr14;chr14;chr14;chr14;chr14;chr14;chr14;chr14	68563387;68565518;68568711;68570071;68570892;68571332;68571753;68572826;68573079;68577087;68577851;68579154;68580537;68581959	68564375;68565600;68568885;68570201;68570973;68571498;68571824;68572885;68573265;68577163;68577929;68579230;68580655;68582072	-;-;-;-;-;-;-;-;-;-;-;-;-;-	2412	2	0	0	0	0	2	0	1	0	3	2	1	1	1	3	4	0	0	13	1	0	1	3	0	1	0	5	4	0	0	8	2	1	4	3	2
Adamts1	chr16;chr16;chr16;chr16;chr16;chr16;chr16;chr16;chr16	85793827;85796639;85797718;85798004;85798410;85799046;85799536;85800090;85801978	85796100;85796814;85797893;85798190;85798696;85799213;85799668;85800436;85803113	-;-;-;-;-;-;-;-;-	4884	425	1034	556	737	1817	1286	1539	2014	834	1991	1748	902	1609	2180	691	1079	1063	1462	1069	1148	697	726	870	272	210	264	753	412	179	183	473	1589	685	742	1561	476
Adamts10	chr17;chr17;chr17;chr17;chr17;chr17;chr17;chr17;chr17;chr17;chr17;chr17;chr17;chr17;chr17;chr17;chr17;chr17;chr17;chr17;chr17;chr17;chr17;chr17;chr17;chr17;chr17;chr17;chr17;chr17;chr17;chr17;chr17;chr17;chr17;chr17;chr17;chr17;chr17;chr17;chr17;chr17;chr17;chr17;chr17;chr17;chr17;chr17;chr17;chr17;chr17;chr17;chr17;chr17;chr17;chr17;chr17;chr17;chr17;chr17;chr17;chr17;chr17;chr17;chr17;chr17;chr…	33524121;33524121;33524122;33524122;33524127;33524136;33524140;33524143;33524147;33524147;33524147;33524170;33524170;33524170;33524176;33524196;33524196;33524196;33528284;33528284;33528284;33528284;33528284;33528284;33528284;33528284;33528284;33528284;33528284;33528284;33528284;33528284;33528284;33528284;33528284;33528375;33528448;33528680;33528680;33528680;33528680;33528680;33528680;33528680;335…	33524258;33524258;33524258;33524258;33524258;33524258;33524258;33524258;33524258;33524258;33524258;33524258;33524258;33524258;33524258;33524258;33524258;33524258;33528470;33528470;33528470;33528470;33528470;33528470;33528470;33528470;33528470;33528470;33528470;33528470;33528470;33528470;33528470;33528470;33528470;33528470;33528470;33529026;33529026;33529026;33529026;33529026;33528828;33529026;335…	+;+;+;+;+;+;+;+;+;+;+;+;+;+;+;+;+;+;+;+;+;+;+;+;+;+;+;+;+;+;+;+;+;+;+;+;+;+;+;+;+;+;+;+;+;+;+;+;+;+;+;+;+;+;+;+;+;+;+;+;+;+;+;+;+;+;+;+;+;+;+;+;+;+;+;+;+;+;+;+;+;+;+;+;+;+;+;+;+;+;+;+;+;+;+;+;+;+;+;+;+;+;+;+;+;+;+;+;+;+;+;+;+;+;+;+;+;+;+;+;+;+;+;+;+;+;+;+;+;+;+;+;+;+;+;+;+;+;+;+;+;+;+;+;+;+;+;+;+;+;+;+;+;+;+;+;+;+;+;+;+;+;+;+;+;+;+;+;+;+;+;+;+;+;+;+;+;+;+;+;+;+;+;+;+;+;+;+;+;+;+;+;+;+;+;+;+;+;+;+…	5025	913	375	545	596	415	1147	899	398	962	537	751	380	950	788	132	373	338	340	291	340	195	314	226	291	249	334	714	268	172	169	576	656	422	513	568	675
Adamts12	chr15;chr15;chr15;chr15;chr15;chr15;chr15;chr15;chr15;chr15;chr15;chr15;chr15;chr15;chr15;chr15;chr15;chr15;chr15;chr15;chr15;chr15;chr15;chr15	11064790;11071499;11151921;11215541;11217802;11237534;11241396;11255549;11256909;11258096;11258956;11263284;11270561;11277336;11285862;11286711;11292010;11299895;11310536;11317203;11327679;11331718;11336295;11345499	11065157;11071866;11152071;11215737;11217885;11237658;11241545;11255692;11257053;11258188;11259101;11263453;11270694;11277456;11286106;11286849;11292136;11300105;11311645;11317355;11327858;11331861;11336454;11346867	+;+;+;+;+;+;+;+;+;+;+;+;+;+;+;+;+;+;+;+;+;+;+;+	6234	366	84	288	59	75	86	28	49	53	47	50	43	54	79	74	73	145	103	178	99	76	114	111	40	34	73	99	45	24	0	86	101	16	17	26	9
Adamts13	chr2;chr2;chr2;chr2;chr2;chr2;chr2;chr2;chr2;chr2;chr2;chr2;chr2;chr2;chr2;chr2;chr2;chr2;chr2;chr2;chr2;chr2;chr2;chr2;chr2;chr2;chr2;chr2;chr2;chr2;chr2;chr2;chr2;chr2;chr2;chr2;chr2;chr2;chr2;chr2;chr2;chr2;chr2;chr2;chr2;chr2;chr2;chr2;chr2;chr2;chr2;chr2;chr2;chr2;chr2;chr2;chr2;chr2;chr2;chr2;chr2;chr2;chr2;chr2;chr2;chr2;chr2;chr2;chr2;chr2;chr2;chr2;chr2;chr2;chr2;chr2;chr2;chr2;chr2;chr2…	26973416;26973416;26973416;26973416;26973484;26973484;26973484;26973486;26973487;26973488;26973929;26973929;26973929;26973929;26973929;26973929;26973929;26973929;26973929;26973929;26975622;26975622;26975622;26975622;26975622;26975622;26975622;26975622;26975622;26975622;26977966;26977966;26977966;26977966;26977966;26977966;26977966;26977966;26977966;26977966;26978299;26978299;26978299;26978299;269…	26973653;26973653;26973653;26973653;26973653;26973653;26973653;26973653;26973653;26973653;26973998;26973998;26973998;26973998;26973998;26973998;26973998;26973998;26973998;26973998;26975770;26975770;26975770;26975770;26975770;26975770;26975770;26975770;26975770;26975770;26978049;26978049;26978049;26978049;26978049;26978049;26978049;26978049;26978049;26978049;26978423;26978423;26978423;26978423;269…	+;+;+;+;+;+;+;+;+;+;+;+;+;+;+;+;+;+;+;+;+;+;+;+;+;+;+;+;+;+;+;+;+;+;+;+;+;+;+;+;+;+;+;+;+;+;+;+;+;+;+;+;+;+;+;+;+;+;+;+;+;+;+;+;+;+;+;+;+;+;+;+;+;+;+;+;+;+;+;+;+;+;+;+;+;+;+;+;+;+;+;+;+;+;+;+;+;+;+;+;+;+;+;+;+;+;+;+;+;+;+;+;+;+;+;+;+;+;+;+;+;+;+;+;+;+;+;+;+;+;+;+;+;+;+;+;+;+;+;+;+;+;+;+;+;+;+;+;+;+;+;+;+;+;+;+;+;+;+;+;+;+;+;+;+;+;+;+;+;+;+;+;+;+;+;+;+;+;+;+;+;+;+;+;+;+;+;+;+;+;+;+;+;+;+;+;+;+;+;+…	5239	1	0	0	1	3	0	7	1	1	1	1	0	3	1	0	3	1	10	8	4	2	3	4	0	1	0	6	7	2	3	3	3	8	4	10	5
Adamts14	chr10;chr10;chr10;chr10;chr10;chr10;chr10;chr10;chr10;chr10;chr10;chr10;chr10;chr10;chr10;chr10;chr10;chr10;chr10;chr10;chr10;chr10	61197112;61200363;61201176;61202823;61204847;61205364;61207300;61211588;61213124;61213530;61218358;61221858;61222784;61224273;61225337;61227107;61229656;61230418;61245926;61249604;61270857;61273156	61198959;61200473;61201305;61203030;61204979;61205532;61207463;61211668;61213247;61213663;61218533;61222006;61222897;61224405;61225480;61227212;61229803;61230501;61246116;61249760;61271257;61273438	-;-;-;-;-;-;-;-;-;-;-;-;-;-;-;-;-;-;-;-;-;-	5188	20	26	1	16	27	21	70	62	36	32	23	20	11	15	3	1	0	16	5	3	4	1	5	8	3	1	2	6	2	0	11	2	5	8	13	2
Adamts15	chr9;chr9;chr9;chr9;chr9;chr9;chr9;chr9;chr9;chr9;chr9;chr9;chr9;chr9;chr9;chr9;chr9;chr9;chr9;chr9;chr9;chr9;chr9;chr9	30899155;30899155;30899155;30904481;30904481;30904481;30904760;30904760;30904760;30906061;30906061;30906061;30910598;30910598;30910598;30911110;30911110;30911110;30911681;30911681;30911681;30918648;30920801;30921281	30902789;30902789;30902789;30904656;30904656;30904656;30904941;30904941;30904941;30906238;30906238;30906238;30910881;30910881;30910881;30911277;30911277;30911277;30911813;30911813;30911813;30918784;30921162;30922452	-;-;-;-;-;-;-;-;-;-;-;-;-;-;-;-;-;-;-;-;-;-;-;-	6427	92	212	80	57	53	129	280	97	632	201	195	171	439	309	22	17	28	32	21	16	22	13	25	13	20	0	51	32	29	22	95	43	41	69	61	37
Adamts16	chr13;chr13;chr13;chr13;chr13;chr13;chr13;chr13;chr13;chr13;chr13;chr13;chr13;chr13;chr13;chr13;chr13;chr13;chr13;chr13;chr13;chr13;chr13;chr13;chr13;chr13;chr13;chr13;chr13;chr13;chr13;chr13;chr13;chr13;chr13;chr13;chr13;chr13;chr13;chr13;chr13;chr13;chr13;chr13;chr13;chr13;chr13;chr13;chr13;chr13;chr13;chr13;chr13;chr13;chr13;chr13;chr13;chr13;chr13;chr13;chr13;chr13;chr13;chr13;chr13;chr13;chr…	70727798;70727798;70727798;70727798;70727798;70727798;70727798;70727808;70730092;70730092;70730092;70730092;70730092;70730092;70730092;70730092;70735650;70735650;70735650;70735650;70735650;70735650;70735650;70735650;70738490;70738490;70738490;70738490;70738490;70738490;70738490;70738490;70738779;70738779;70738779;70738779;70738779;70738779;70738779;70738779;70747354;70753174;70753174;70753174;707…	70728967;70728967;70728967;70728967;70728967;70728967;70728967;70728967;70730239;70730239;70730239;70730239;70730239;70730239;70730239;70730239;70735874;70735874;70735874;70735874;70735874;70735874;70735874;70735874;70738684;70738684;70738684;70738684;70738684;70738684;70738684;70738684;70738980;70738980;70738980;70738980;70738980;70738980;70738980;70738980;70748438;70753300;70753300;70753300;707…	-;-;-;-;-;-;-;-;-;-;-;-;-;-;-;-;-;-;-;-;-;-;-;-;-;-;-;-;-;-;-;-;-;-;-;-;-;-;-;-;-;-;-;-;-;-;-;-;-;-;-;-;-;-;-;-;-;-;-;-;-;-;-;-;-;-;-;-;-;-;-;-;-;-;-;-;-;-;-;-;-;-;-;-;-;-;-;-;-;-;-;-;-;-;-;-;-;-;-;-;-;-;-;-;-;-;-;-;-;-;-;-;-;-;-;-;-;-;-;-;-;-;-;-;-;-;-;-;-;-;-;-;-;-;-;-;-;-;-;-;-;-;-;-;-;-;-;-;-;-;-;-;-;-;-;-;-;-;-;-;-;-;-;-;-;-;-;-;-;-;-;-;-;-;-;-;-;-;-;-;-;-;-;-;-;-;-;-;-;-;-;-;-;-;-;-;-;-;-;-…	8866	140	6	25	46	9	13	49	41	157	160	195	292	335	182	336	386	427	380	663	431	331	318	329	194	196	173	234	177	82	38	255	240	61	55	60	54
Adamts17	chr7;chr7;chr7;chr7;chr7;chr7;chr7;chr7;chr7;chr7;chr7;chr7;chr7;chr7;chr7;chr7;chr7;chr7;chr7;chr7;chr7;chr7;chr7;chr7;chr7;chr7;chr7;chr7;chr7;chr7;chr7;chr7;chr7;chr7;chr7;chr7;chr7;chr7;chr7;chr7;chr7;chr7;chr7;chr7;chr7;chr7;chr7;chr7;chr7;chr7;chr7;chr7;chr7;chr7;chr7;chr7;chr7;chr7;chr7;chr7;chr7;chr7;chr7;chr7;chr7;chr7;chr7;chr7;chr7;chr7;chr7;chr7;chr7;chr7;chr7;chr7;chr7;chr7;chr7;chr7…	66839735;66839740;66839740;66839740;66840248;66840248;66840248;66840248;66849707;66849707;66849707;66849707;66879239;66888301;66888301;66888301;66888301;66888301;66908593;66908593;66908593;66908593;66908593;66909331;66909331;66909331;66909331;66909331;66915851;66915851;66915851;66915851;66915851;66968809;66968809;66968809;66968809;66968809;67002458;67002458;67002458;67002458;67002458;67004340;670…	66839911;66839911;66839911;66839911;66840618;66840618;66840618;66840618;66849872;66849872;66849872;66849872;66879590;66888470;66888470;66888470;66888470;66888470;66908676;66908676;66908676;66908676;66908676;66909488;66909488;66909488;66909488;66909488;66915894;66915894;66915894;66915894;66915894;66968914;66968914;66968914;66968914;66968914;67002598;67002598;67002598;67002598;67002598;67004490;670…	+;+;+;+;+;+;+;+;+;+;+;+;+;+;+;+;+;+;+;+;+;+;+;+;+;+;+;+;+;+;+;+;+;+;+;+;+;+;+;+;+;+;+;+;+;+;+;+;+;+;+;+;+;+;+;+;+;+;+;+;+;+;+;+;+;+;+;+;+;+;+;+;+;+;+;+;+;+;+;+;+;+;+;+;+;+;+;+;+;+;+;+;+;+;+;+;+;+;+;+;+;+;+;+;+	8590	120	55	148	77	19	95	19	28	35	28	38	81	42	74	36	105	95	123	108	87	77	107	83	101	72	62	125	62	76	63	165	166	19	23	38	22
Adamts18	chr8;chr8;chr8;chr8;chr8;chr8;chr8;chr8;chr8;chr8;chr8;chr8;chr8;chr8;chr8;chr8;chr8;chr8;chr8;chr8;chr8;chr8;chr8;chr8;chr8;chr8;chr8;chr8;chr8;chr8;chr8;chr8;chr8;chr8;chr8;chr8;chr8;chr8;chr8;chr8;chr8;chr8;chr8;chr8;chr8;chr8;chr8;chr8;chr8;chr8;chr8;chr8;chr8;chr8;chr8;chr8;chr8;chr8;chr8;chr8;chr8;chr8;chr8;chr8;chr8;chr8;chr8;chr8;chr8;chr8;chr8;chr8;chr8;chr8;chr8;chr8;chr8;chr8;chr8;chr8…	113697123;113697123;113697123;113697123;113697123;113697123;113697123;113698137;113703258;113703258;113703258;113703258;113703258;113703258;113703258;113703258;113703359;113705179;113705179;113705179;113705179;113705179;113705179;113705179;113705179;113705179;113706912;113706912;113706912;113706912;113706912;113706912;113706912;113706912;113706912;113709580;113709580;113709580;113709580;113709580…	113699084;113699084;113699084;113699084;113699084;113699084;113699084;113699084;113703405;113703405;113703405;113703405;113703405;113703405;113703405;113703405;113703405;113705555;113705385;113705385;113705385;113705385;113705385;113705385;113705385;113705555;113707094;113707094;113707094;113707094;113707094;113707094;113707094;113707094;113707094;113709784;113709784;113709784;113709784;113709784…	-;-;-;-;-;-;-;-;-;-;-;-;-;-;-;-;-;-;-;-;-;-;-;-;-;-;-;-;-;-;-;-;-;-;-;-;-;-;-;-;-;-;-;-;-;-;-;-;-;-;-;-;-;-;-;-;-;-;-;-;-;-;-;-;-;-;-;-;-;-;-;-;-;-;-;-;-;-;-;-;-;-;-;-;-;-;-;-;-;-;-;-;-;-;-;-;-;-;-;-;-;-;-;-;-;-;-;-;-;-;-;-;-;-;-;-;-;-;-;-;-;-;-;-;-;-;-;-;-;-;-;-;-;-;-;-;-;-;-;-;-;-;-;-;-;-;-;-;-;-;-;-;-;-;-;-;-;-;-;-;-;-;-;-;-;-;-;-;-;-;-;-;-;-;-;-;-;-;-;-;-;-;-;-;-;-;-;-;-;-;-;-;-;-;-;-;-;-;-;-…	9981	480	70	705	108	195	392	234	162	267	212	197	232	217	238	285	344	360	364	608	316	291	393	380	553	483	558	508	410	242	206	548	809	133	173	171	200
Adamts19	chr18;chr18;chr18;chr18;chr18;chr18;chr18;chr18;chr18;chr18;chr18;chr18;chr18;chr18;chr18;chr18;chr18;chr18;chr18;chr18;chr18;chr18;chr18;chr18;chr18;chr18;chr18;chr18;chr18;chr18;chr18;chr18;chr18;chr18;chr18;chr18;chr18;chr18;chr18;chr18;chr18;chr18;chr18;chr18;chr18;chr18;chr18;chr18;chr18;chr18;chr18;chr18;chr18;chr18;chr18;chr18;chr18;chr18;chr18;chr18;chr18;chr18;chr18;chr18;chr18;chr18;chr…	58836144;58836155;58836156;58836465;58836465;58836465;58836465;58836764;58837434;58837434;58837434;58837434;58837434;58837434;58837434;58837434;58890273;58890273;58890273;58890273;58890273;58890273;58890273;58890273;58900859;58900859;58900859;58900859;58900859;58900859;58900859;58900859;58902102;58902102;58902102;58902102;58902102;58902102;58902102;58902102;58902906;58902906;58902906;58902906;589…	58836894;58836894;58836894;58836894;58836894;58836894;58836894;58836894;58838083;58838083;58838083;58838083;58838083;58838083;58838083;58838083;58890438;58890438;58890438;58890438;58890438;58890438;58890438;58890438;58901031;58901031;58901031;58901031;58901031;58901031;58901031;58901031;58902185;58902185;58902185;58902185;58902185;58902185;58902185;58902185;58903063;58903063;58903063;58903063;589…	+;+;+;+;+;+;+;+;+;+;+;+;+;+;+;+;+;+;+;+;+;+;+;+;+;+;+;+;+;+;+;+;+;+;+;+;+;+;+;+;+;+;+;+;+;+;+;+;+;+;+;+;+;+;+;+;+;+;+;+;+;+;+;+;+;+;+;+;+;+;+;+;+;+;+;+;+;+;+;+;+;+;+;+;+;+;+;+;+;+;+;+;+;+;+;+;+;+;+;+;+;+;+;+;+;+;+;+;+;+;+;+;+;+;+;+;+;+;+;+;+;+;+;+;+;+;+;+;+;+;+;+;+;+;+;+;+;+;+;+;+;+;+;+;+;+;+;+;+;+;+;+;+;+;+;+;+;+;+;+;+;+;+	10913	273	678	259	392	176	147	345	258	683	316	335	270	342	299	403	128	239	300	173	135	89	78	108	68	48	104	107	73	79	59	372	298	12	45	111	27
Adamts2	chr11;chr11;chr11;chr11;chr11;chr11;chr11;chr11;chr11;chr11;chr11;chr11;chr11;chr11;chr11;chr11;chr11;chr11;chr11;chr11;chr11;chr11;chr11;chr11;chr11;chr11;chr11;chr11;chr11;chr11;chr11;chr11;chr11;chr11;chr11;chr11;chr11;chr11;chr11;chr11;chr11;chr11;chr11	50602085;50603237;50638612;50667991;50667991;50737166;50737166;50756696;50756696;50773217;50773217;50775314;50775314;50776119;50776119;50776622;50776622;50777131;50777131;50779693;50779693;50781705;50781705;50784603;50784603;50785548;50785548;50786586;50786586;50787189;50787189;50788655;50788655;50791803;50791803;50792646;50792646;50795318;50795318;50796439;50796439;50803569;50803569	50602299;50603631;50638653;50668150;50668150;50737368;50737368;50756779;50756779;50773373;50773373;50775419;50775419;50776262;50776262;50776754;50776754;50777244;50777244;50779838;50779838;50781880;50781880;50784736;50784736;50785671;50785671;50786666;50786666;50787355;50787355;50788814;50788814;50791935;50791935;50792853;50792853;50795447;50795447;50796528;50796528;50807573;50807573	+;+;+;+;+;+;+;+;+;+;+;+;+;+;+;+;+;+;+;+;+;+;+;+;+;+;+;+;+;+;+;+;+;+;+;+;+;+;+;+;+;+;+	7307	6	6	3	14	4	10	7	6	6	3	6	2	0	5	3	3	0	14	24	0	0	1	10	8	6	5	11	14	11	18	71	44	15	31	23	31
Adamts20	chr15;chr15;chr15;chr15;chr15;chr15;chr15;chr15;chr15;chr15;chr15;chr15;chr15;chr15;chr15;chr15;chr15;chr15;chr15;chr15;chr15;chr15;chr15;chr15;chr15;chr15;chr15;chr15;chr15;chr15;chr15;chr15;chr15;chr15;chr15;chr15;chr15;chr15;chr15;chr15;chr15;chr15;chr15;chr15;chr15;chr15;chr15;chr15;chr15;chr15;chr15;chr15;chr15;chr15;chr15;chr15;chr15;chr15;chr15;chr15;chr15;chr15;chr15;chr15;chr15;chr15;chr…	94268314;94268314;94268314;94268314;94270163;94273210;94273210;94273210;94273210;94273210;94279995;94279995;94279995;94279995;94279995;94281886;94281886;94281886;94281886;94281886;94282473;94282473;94282473;94282473;94282473;94282651;94282651;94282651;94282651;94282651;94282946;94282946;94282946;94282946;94283828;94283828;94283828;94283828;94283828;94285638;94285638;94285638;94285638;94285638;942…	94270389;94270389;94270389;94270389;94270389;94273314;94273314;94273314;94273314;94273314;94280086;94280086;94280063;94280063;94280086;94282019;94282019;94282019;94282019;94282019;94282564;94282564;94282564;94282564;94282564;94282745;94282745;94282745;94282745;94283075;94283075;94283075;94283075;94283075;94284028;94284028;94284028;94284028;94284028;94285808;94285808;94285808;94285808;94285808;942…	-;-;-;-;-;-;-;-;-;-;-;-;-;-;-;-;-;-;-;-;-;-;-;-;-;-;-;-;-;-;-;-;-;-;-;-;-;-;-;-;-;-;-;-;-;-;-;-;-;-;-;-;-;-;-;-;-;-;-;-;-;-;-;-;-;-;-;-;-;-;-;-;-;-;-;-;-;-;-;-;-;-;-;-;-;-;-;-;-;-;-;-;-;-;-;-;-;-;-;-;-;-;-;-;-;-;-;-;-;-;-;-;-;-;-;-;-;-;-;-;-;-;-;-;-;-;-;-;-;-;-;-;-;-;-;-;-;-;-;-;-;-;-;-;-;-;-;-;-;-;-;-;-;-;-;-;-;-;-;-;-;-;-;-;-;-;-;-;-;-;-;-;-;-;-;-;-;-;-;-;-;-;-;-;-;-;-;-;-;-;-;-;-;-;-;-;-;-;-;-…	12259	62	318	81	39	181	110	209	92	586	195	183	225	295	242	95	91	107	124	87	86	73	48	45	46	27	0	66	84	13	21	74	61	46	33	24	65
Adamts3	chr5;chr5;chr5;chr5;chr5;chr5;chr5;chr5;chr5;chr5;chr5;chr5;chr5;chr5;chr5;chr5;chr5;chr5;chr5;chr5;chr5;chr5;chr5;chr5;chr5;chr5;chr5;chr5;chr5;chr5;chr5;chr5;chr5;chr5;chr5;chr5;chr5;chr5;chr5;chr5;chr5;chr5;chr5;chr5;chr5;chr5;chr5;chr5;chr5;chr5;chr5;chr5;chr5;chr5;chr5;chr5;chr5;chr5;chr5;chr5	89673841;89673841;89683142;89683142;89684312;89684312;89686776;89686776;89691300;89691300;89693039;89693039;89694750;89696003;89696004;89698204;89698204;89698204;89700407;89700407;89700407;89701639;89701639;89701639;89702934;89702934;89702934;89705191;89705191;89705191;89706650;89706650;89706650;89707305;89707305;89707305;89707802;89707802;89707802;89708611;89708611;89708611;89710657;89710657;897…	89677926;89677926;89683259;89683259;89684519;89684519;89686908;89686908;89691465;89691465;89693202;89693202;89694830;89696086;89696393;89698327;89698327;89698327;89700540;89700540;89700540;89701814;89701814;89701814;89703079;89703079;89703079;89705304;89705304;89705304;89706782;89706782;89706782;89707448;89707448;89707448;89707907;89707907;89707907;89708767;89708767;89708767;89710740;89710740;897…	-;-;-;-;-;-;-;-;-;-;-;-;-;-;-;-;-;-;-;-;-;-;-;-;-;-;-;-;-;-;-;-;-;-;-;-;-;-;-;-;-;-;-;-;-;-;-;-;-;-;-;-;-;-;-;-;-;-;-;-	8310	41	352	83	170	60	159	124	169	305	153	165	260	361	342	394	507	617	468	737	901	952	1188	926	1752	1459	1799	2834	2643	2146	2099	2646	2145	2772	3042	2801	4473
Adamts4	chr1;chr1;chr1;chr1;chr1;chr1;chr1;chr1;chr1	171250422;171252537;171253087;171253893;171256148;171256528;171256955;171257719;171258752	171251469;171252860;171253219;171254063;171256434;171256714;171257130;171257894;171259922	+;+;+;+;+;+;+;+;+	3673	423	372	561	134	387	644	734	940	813	351	415	380	513	544	127	286	214	227	215	162	133	103	146	76	63	56	135	71	48	35	219	92	32	25	23	68
Adamts5	chr16;chr16;chr16;chr16;chr16;chr16;chr16;chr16	85858157;85866620;85868026;85868539;85869914;85877870;85887817;85899164	85863177;85866795;85868201;85868722;85870197;85878037;85887949;85901125	-;-;-;-;-;-;-;-	8104	309	30	201	308	480	323	583	368	158	178	159	97	126	136	76	115	119	159	101	111	81	106	53	175	159	167	260	209	305	288	712	740	770	765	975	766
Adamts6	chr13;chr13;chr13;chr13;chr13;chr13;chr13;chr13;chr13;chr13;chr13;chr13;chr13;chr13;chr13;chr13;chr13;chr13;chr13;chr13;chr13;chr13;chr13;chr13;chr13;chr13;chr13;chr13;chr13;chr13;chr13;chr13;chr13;chr13;chr13;chr13;chr13;chr13;chr13;chr13;chr13;chr13;chr13;chr13;chr13;chr13;chr13;chr13;chr13;chr13;chr13;chr13;chr13;chr13;chr13;chr13;chr13;chr13;chr13;chr13;chr13;chr13;chr13;chr13;chr13;chr13;chr…	104287348;104287835;104287835;104294447;104294447;104294447;104297162;104297162;104297162;104307221;104307221;104307221;104307347;104307347;104312715;104312715;104312715;104312715;104312715;104313631;104313631;104313631;104313636;104313636;104314238;104314238;104314238;104347348;104347348;104347348;104347348;104347348;104352758;104352758;104352758;104352758;104352758;104366794;104366794;104366794…	104288113;104288000;104288000;104294824;104294824;104294824;104297526;104297526;104297526;104307389;104307389;104307389;104307389;104307389;104312926;104312926;104312926;104312926;104312926;104313719;104313719;104313719;104313719;104313719;104314383;104314383;104314383;104347391;104347391;104347391;104347391;104347391;104352863;104352863;104352863;104352863;104352863;104366940;104366940;104366940…	+;+;+;+;+;+;+;+;+;+;+;+;+;+;+;+;+;+;+;+;+;+;+;+;+;+;+;+;+;+;+;+;+;+;+;+;+;+;+;+;+;+;+;+;+;+;+;+;+;+;+;+;+;+;+;+;+;+;+;+;+;+;+;+;+;+;+;+;+;+;+;+;+;+;+;+;+;+;+;+;+;+;+;+;+;+;+;+;+;+;+;+;+;+;+;+;+;+;+;+;+;+;+;+;+;+;+;+;+;+;+;+;+;+;+;+;+;+;+;+;+;+;+;+;+;+;+;+;+;+;+;+;+;+	7691	779	237	753	212	215	215	169	93	117	60	39	73	63	92	36	94	101	102	187	133	138	141	91	53	42	46	159	139	28	42	156	76	109	181	173	116
Adamts7	chr9;chr9;chr9;chr9;chr9;chr9;chr9;chr9;chr9;chr9;chr9;chr9;chr9;chr9;chr9;chr9;chr9;chr9;chr9;chr9;chr9;chr9;chr9;chr9;chr9;chr9;chr9;chr9;chr9;chr9;chr9;chr9;chr9;chr9;chr9;chr9;chr9;chr9;chr9;chr9;chr9;chr9;chr9;chr9;chr9;chr9;chr9;chr9;chr9;chr9;chr9;chr9;chr9;chr9;chr9;chr9;chr9;chr9;chr9;chr9;chr9;chr9;chr9;chr9;chr9;chr9;chr9;chr9;chr9;chr9;chr9;chr9;chr9;chr9;chr9;chr9;chr9;chr9;chr9;chr9…	90162978;90162978;90162978;90162978;90162983;90162983;90163929;90171474;90171474;90171474;90171474;90171474;90171474;90171474;90173622;90173622;90173622;90173622;90173622;90173622;90173622;90174472;90174472;90174472;90174472;90174472;90174472;90174472;90174635;90177783;90177783;90177783;90177783;90177783;90177783;90177783;90177783;90178153;90178153;90178153;90178153;90178153;90178153;90178153;901…	90163314;90163314;90163314;90163314;90163314;90163314;90164064;90171829;90171829;90171829;90171829;90171829;90171829;90171829;90173787;90173787;90173787;90173787;90173787;90173787;90173787;90174650;90174650;90174650;90174650;90174650;90174650;90174650;90174650;90177866;90177866;90177866;90177866;90177866;90177866;90177866;90177866;90178277;90178277;90178277;90178277;90178277;90178277;90178277;901…	+;+;+;+;+;+;+;+;+;+;+;+;+;+;+;+;+;+;+;+;+;+;+;+;+;+;+;+;+;+;+;+;+;+;+;+;+;+;+;+;+;+;+;+;+;+;+;+;+;+;+;+;+;+;+;+;+;+;+;+;+;+;+;+;+;+;+;+;+;+;+;+;+;+;+;+;+;+;+;+;+;+;+;+;+;+;+;+;+;+;+;+;+;+;+;+;+;+;+;+;+;+;+;+;+;+;+;+;+;+;+;+;+;+;+;+;+;+;+;+;+;+;+;+;+;+;+;+;+;+;+;+;+;+;+;+;+;+;+;+;+;+;+;+;+;+;+;+;+;+;+;+;+;+;+;+;+;+;+;+;+;+;+;+;+;+;+;+;+;+;+;+;+;+;+;+;+;+;+;+;+;+	5833	224	490	214	331	180	396	173	168	332	61	259	340	253	263	112	116	152	172	133	91	97	71	83	25	28	28	48	29	28	23	84	67	10	31	20	28
Adamts8	chr9;chr9;chr9;chr9;chr9;chr9;chr9;chr9;chr9;chr9;chr9;chr9;chr9;chr9;chr9;chr9;chr9	30942562;30942562;30951266;30951266;30952595;30953356;30953356;30954467;30954467;30956496;30956496;30958914;30958914;30959202;30959202;30961648;30961648	30943601;30943601;30951505;30951505;30952730;30953523;30953523;30954771;30954771;30956679;30956679;30959086;30959086;30959377;30959377;30963838;30963838	+;+;+;+;+;+;+;+;+;+;+;+;+;+;+;+;+	4613	7	65	9	16	38	23	41	42	65	32	40	21	83	39	19	24	25	10	21	30	28	17	12	5	9	0	15	16	6	11	22	27	15	6	11	7
Adamts9	chr6;chr6;chr6;chr6;chr6;chr6;chr6;chr6;chr6;chr6;chr6;chr6;chr6;chr6;chr6;chr6;chr6;chr6;chr6;chr6;chr6;chr6;chr6;chr6;chr6;chr6;chr6;chr6;chr6;chr6;chr6;chr6;chr6;chr6;chr6;chr6;chr6;chr6;chr6;chr6;chr6;chr6;chr6;chr6;chr6;chr6;chr6;chr6;chr6;chr6;chr6;chr6;chr6;chr6;chr6;chr6;chr6;chr6;chr6;chr6;chr6;chr6;chr6;chr6;chr6;chr6;chr6;chr6;chr6;chr6;chr6;chr6;chr6;chr6;chr6;chr6;chr6;chr6;chr6;chr6…	92772699;92772699;92772699;92772699;92772699;92777393;92777393;92777393;92777393;92777393;92786846;92786846;92786846;92786846;92786846;92793483;92793483;92793483;92793483;92793483;92795924;92795924;92795924;92795924;92795924;92796150;92796150;92796150;92796150;92796150;92796351;92796351;92796351;92796351;92796351;92796989;92796989;92796989;92796989;92796989;92797979;92797979;92797979;92797979;927…	92774576;92774576;92774576;92774576;92774576;92777487;92777487;92777487;92777487;92777487;92786950;92786950;92786950;92786950;92786950;92793574;92793574;92793574;92793574;92793574;92796057;92796057;92796057;92796057;92796057;92796244;92796244;92796244;92796244;92796244;92796445;92796445;92796445;92796445;92796445;92797121;92797121;92797121;92797121;92797121;92798173;92798173;92798173;92798173;927…	-;-;-;-;-;-;-;-;-;-;-;-;-;-;-;-;-;-;-;-;-;-;-;-;-;-;-;-;-;-;-;-;-;-;-;-;-;-;-;-;-;-;-;-;-;-;-;-;-;-;-;-;-;-;-;-;-;-;-;-;-;-;-;-;-;-;-;-;-;-;-;-;-;-;-;-;-;-;-;-;-;-;-;-;-;-;-;-;-;-;-;-;-;-;-;-;-;-;-;-;-;-;-;-;-;-;-;-;-;-;-;-;-;-;-;-;-;-;-;-;-;-;-;-;-;-;-;-;-;-;-;-;-;-;-;-;-;-;-;-;-;-;-;-;-;-;-;-;-;-;-;-;-;-;-;-;-;-;-;-;-;-;-;-;-;-;-;-;-;-;-;-;-;-;-;-;-;-;-;-;-;-;-;-;-;-	8571	1518	1134	1220	670	173	462	46	161	26	28	36	22	23	58	29	44	46	66	53	37	24	40	45	33	58	0	51	56	49	49	162	57	17	36	34	17
Adamtsl1	chr4;chr4;chr4;chr4;chr4;chr4;chr4;chr4;chr4;chr4;chr4;chr4;chr4;chr4;chr4;chr4;chr4;chr4;chr4;chr4;chr4;chr4;chr4;chr4;chr4;chr4;chr4;chr4;chr4;chr4;chr4;chr4;chr4;chr4;chr4;chr4;chr4;chr4;chr4;chr4;chr4;chr4;chr4;chr4;chr4;chr4;chr4;chr4;chr4;chr4;chr4;chr4;chr4;chr4;chr4;chr4;chr4;chr4;chr4;chr4;chr4;chr4;chr4;chr4;chr4;chr4;chr4;chr4;chr4;chr4;chr4;chr4;chr4;chr4;chr4;chr4;chr4;chr4;chr4;chr4…	85513234;85513234;85513234;85513234;85630399;85630399;85630399;85764781;85764781;85764781;85764781;86053515;86053915;86053921;86087709;86087709;86087709;86087709;86087709;86087709;86110817;86110817;86110817;86110817;86110817;86110817;86156635;86156635;86156635;86156635;86156635;86156635;86199276;86199276;86199276;86199276;86199276;86199276;86212625;86212625;86212625;86212625;86212625;86212625;862…	85514523;85514523;85514523;85514523;85630524;85630524;85630524;85764900;85764900;85764900;85764900;86053642;86054120;86054120;86087836;86087836;86087836;86087836;86087836;86087836;86110862;86110862;86110862;86110862;86110862;86110862;86156871;86156871;86156871;86156871;86156871;86156871;86199402;86199402;86199402;86199402;86199402;86199402;86212699;86212699;86212699;86212699;86212699;86212699;862…	+;+;+;+;+;+;+;+;+;+;+;+;+;+;+;+;+;+;+;+;+;+;+;+;+;+;+;+;+;+;+;+;+;+;+;+;+;+;+;+;+;+;+;+;+;+;+;+;+;+;+;+;+;+;+;+;+;+;+;+;+;+;+;+;+;+;+;+;+;+;+;+;+;+;+;+;+;+;+;+;+;+;+;+;+;+;+;+;+;+;+;+;+;+;+;+;+;+;+;+;+;+;+;+;+;+;+;+;+;+;+;+;+;+;+;+;+;+;+;+;+;+;+;+;+;+;+;+;+;+;+;+;+;+;+;+;+;+;+;+;+;+;+;+;+;+;+;+;+;+;+;+;+;+;+;+;+;+;+;+;+;+;+;+;+;+;+;+;+;+;+;+;+;+;+;+;+;+;+;+;+;+;+;+;+;+;+;+;+;+;+;+;+;+;+;+;+;+;+;+…	11342	8	17	22	7	27	17	84	88	96	34	27	36	32	76	33	54	17	26	61	39	20	52	34	166	156	175	173	89	180	183	381	373	192	428	623	166
Adamtsl2	chr2;chr2;chr2;chr2;chr2;chr2;chr2;chr2;chr2;chr2;chr2;chr2;chr2;chr2;chr2;chr2;chr2;chr2;chr2;chr2;chr2;chr2;chr2;chr2;chr2;chr2;chr2;chr2;chr2;chr2;chr2;chr2;chr2;chr2;chr2;chr2;chr2;chr2;chr2;chr2;chr2;chr2;chr2;chr2;chr2;chr2;chr2	27079340;27079340;27079381;27081704;27081704;27081704;27082382;27082382;27082382;27083200;27083200;27083200;27083996;27083996;27083996;27084777;27084777;27084777;27085051;27085051;27085051;27087211;27087211;27087211;27089584;27089584;27089584;27093533;27093533;27093533;27095403;27095403;27095403;27098606;27098606;27098606;27101607;27101607;27101607;27102712;27102765;27102769;27103066;27103868;271…	27079573;27079573;27079573;27081794;27081794;27081794;27082524;27082524;27082524;27083275;27083275;27083275;27084098;27084098;27084098;27084922;27084922;27084922;27085174;27085174;27085174;27087291;27087291;27087291;27089759;27089759;27089759;27093890;27093890;27093890;27095772;27095772;27095772;27098703;27098703;27098703;27101733;27101733;27101733;27102796;27102879;27102982;27103221;27104038;271…	+;+;+;+;+;+;+;+;+;+;+;+;+;+;+;+;+;+;+;+;+;+;+;+;+;+;+;+;+;+;+;+;+;+;+;+;+;+;+;+;+;+;+;+;+;+;+	3340	3	25	11	6	6	19	33	14	10	28	15	15	24	23	8	30	23	32	36	44	17	26	31	58	42	51	126	65	48	79	186	95	161	163	164	179
Adamtsl3	chr7;chr7;chr7;chr7;chr7;chr7;chr7;chr7;chr7;chr7;chr7;chr7;chr7;chr7;chr7;chr7;chr7;chr7;chr7;chr7;chr7;chr7;chr7;chr7;chr7;chr7;chr7;chr7;chr7;chr7;chr7;chr7;chr7;chr7;chr7;chr7;chr7;chr7;chr7;chr7;chr7;chr7;chr7;chr7;chr7;chr7;chr7;chr7;chr7;chr7;chr7;chr7;chr7;chr7;chr7;chr7;chr7;chr7;chr7;chr7;chr7;chr7;chr7;chr7;chr7;chr7;chr7;chr7;chr7;chr7;chr7;chr7;chr7;chr7;chr7;chr7;chr7;chr7;chr7;chr7…	82335393;82335393;82335398;82335694;82337185;82337185;82337185;82337185;82379493;82379493;82379493;82379493;82428334;82428334;82428334;82428334;82442434;82442434;82442434;82442434;82450039;82450039;82450039;82450039;82465564;82465564;82465564;82465564;82493337;82493337;82493337;82493337;82499598;82499598;82499598;82499598;82514975;82514975;82514975;82514975;82520718;82520718;82520718;82520718;825…	82335910;82335910;82335910;82335910;82337286;82337286;82337286;82337286;82379612;82379612;82379612;82379612;82428461;82428461;82428461;82428461;82442479;82442479;82442479;82442479;82450275;82450275;82450275;82450275;82465690;82465690;82465690;82465690;82493411;82493411;82493411;82493411;82499755;82499755;82499755;82499755;82515086;82515086;82515086;82515086;82520856;82520856;82520856;82520856;825…	+;+;+;+;+;+;+;+;+;+;+;+;+;+;+;+;+;+;+;+;+;+;+;+;+;+;+;+;+;+;+;+;+;+;+;+;+;+;+;+;+;+;+;+;+;+;+;+;+;+;+;+;+;+;+;+;+;+;+;+;+;+;+;+;+;+;+;+;+;+;+;+;+;+;+;+;+;+;+;+;+;+;+;+;+;+;+;+;+;+;+;+;+;+;+;+;+;+;+;+;+;+;+;+;+;+;+;+;+	7640	1	0	0	4	5	4	5	3	4	6	3	5	0	12	8	4	13	9	21	19	13	8	8	0	8	8	22	32	0	0	30	39	11	39	16	44
Adamtsl4	chr3;chr3;chr3;chr3;chr3;chr3;chr3;chr3;chr3;chr3;chr3;chr3;chr3;chr3;chr3;chr3;chr3;chr3;chr3;chr3;chr3;chr3;chr3;chr3;chr3;chr3;chr3;chr3;chr3;chr3;chr3;chr3;chr3;chr3;chr3;chr3;chr3;chr3;chr3;chr3;chr3;chr3;chr3;chr3;chr3;chr3;chr3;chr3;chr3;chr3;chr3;chr3;chr3;chr3;chr3;chr3;chr3;chr3;chr3;chr3;chr3;chr3;chr3;chr3;chr3;chr3;chr3;chr3;chr3;chr3;chr3;chr3;chr3;chr3;chr3	95676201;95676201;95676201;95676201;95677111;95677111;95677111;95677111;95677528;95677528;95677528;95677528;95677808;95677808;95677808;95677808;95679290;95679588;95679588;95679588;95679588;95679588;95679991;95679991;95679991;95679991;95679991;95680445;95680445;95680445;95680445;95680445;95680737;95680737;95680737;95680737;95680737;95681024;95681024;95681024;95681024;95681024;95681260;95681260;956…	95676969;95676969;95676969;95676969;95677255;95677255;95677255;95677255;95677707;95677707;95677707;95677707;95678005;95678005;95678005;95678005;95679329;95679764;95679764;95679764;95679764;95679764;95680195;95680195;95680195;95680195;95680195;95680574;95680574;95680574;95680574;95680574;95680922;95680922;95680922;95680922;95680922;95681135;95681135;95681135;95681135;95681135;95681432;95681432;956…	-;-;-;-;-;-;-;-;-;-;-;-;-;-;-;-;-;-;-;-;-;-;-;-;-;-;-;-;-;-;-;-;-;-;-;-;-;-;-;-;-;-;-;-;-;-;-;-;-;-;-;-;-;-;-;-;-;-;-;-;-;-;-;-;-;-;-;-;-;-;-;-;-;-;-	4611	145	12	101	19	45	41	43	38	52	40	56	58	59	60	30	46	62	66	123	160	127	135	101	215	197	209	367	310	203	244	385	366	331	292	408	353
Adamtsl5	chr10;chr10;chr10;chr10;chr10;chr10;chr10;chr10;chr10;chr10;chr10;chr10;chr10;chr10;chr10;chr10;chr10;chr10;chr10;chr10;chr10;chr10;chr10;chr10;chr10;chr10;chr10;chr10;chr10;chr10;chr10;chr10;chr10;chr10;chr10;chr10;chr10;chr10;chr10;chr10;chr10;chr10;chr10;chr10;chr10;chr10;chr10;chr10;chr10;chr10;chr10;chr10;chr10;chr10;chr10;chr10;chr10;chr10;chr10;chr10;chr10;chr10;chr10;chr10;chr10;chr10;chr…	80339793;80339793;80339793;80339810;80339810;80339810;80339810;80341589;80341589;80341589;80341589;80341589;80341589;80341589;80341743;80341743;80341743;80341743;80341743;80341743;80341743;80341874;80342059;80342059;80342059;80342059;80342059;80342059;80342059;80342059;80342307;80342307;80342307;80342307;80342307;80342307;80342307;80342307;80342909;80342909;80342909;80342909;80342909;80342909;803…	80341456;80341456;80341456;80341456;80341456;80341456;80341456;80341660;80341660;80341660;80341660;80341660;80341660;80341660;80341941;80341941;80341941;80341941;80341941;80341941;80341941;80341941;80342222;80342222;80342222;80342222;80342222;80342222;80342222;80342222;80342699;80342393;80342393;80342393;80342393;80342393;80343020;80343020;80343020;80343020;80343020;80343020;80343020;80343020;803…	-;-;-;-;-;-;-;-;-;-;-;-;-;-;-;-;-;-;-;-;-;-;-;-;-;-;-;-;-;-;-;-;-;-;-;-;-;-;-;-;-;-;-;-;-;-;-;-;-;-;-;-;-;-;-;-;-;-;-;-;-;-;-;-;-;-;-;-;-;-;-;-;-;-;-;-;-;-;-;-;-;-;-;-;-;-;-;-;-;-;-;-;-;-;-;-;-;-;-;-;-	4284	10	1	3	7	14	16	15	5	6	9	5	4	6	5	1	2	3	3	11	3	5	6	4	22	19	15	20	18	36	50	62	52	520	237	394	232
Adap1	chr5;chr5;chr5;chr5;chr5;chr5;chr5;chr5;chr5;chr5;chr5;chr5;chr5;chr5;chr5;chr5;chr5;chr5;chr5;chr5;chr5	139271876;139271882;139273335;139273335;139273735;139273735;139274447;139274447;139274729;139274729;139279509;139279509;139280705;139280705;139293136;139293136;139302304;139302304;139307742;139325281;139325281	139273076;139273076;139273563;139273563;139273806;139273806;139274509;139274509;139274812;139274812;139279655;139279655;139280817;139280817;139293218;139293218;139302395;139302395;139307872;139325364;139325464	-;-;-;-;-;-;-;-;-;-;-;-;-;-;-;-;-;-;-;-;-	2399	11	10	6	16	17	19	269	69	272	90	239	239	179	187	169	227	135	214	222	257	187	187	289	296	323	411	389	118	230	327	505	363	214	313	266	328
Adap2	chr11;chr11;chr11;chr11;chr11;chr11;chr11;chr11;chr11;chr11;chr11;chr11;chr11;chr11;chr11;chr11;chr11;chr11;chr11;chr11;chr11;chr11;chr11;chr11;chr11;chr11;chr11;chr11;chr11;chr11	80153894;80153897;80154162;80154990;80154990;80154990;80156945;80156945;80156945;80160163;80160163;80160163;80162148;80162148;80162148;80165673;80165673;80165673;80170678;80170678;80170678;80171082;80171082;80174088;80174088;80176056;80176056;80176056;80177046;80178396	80154309;80154309;80154309;80155120;80155120;80155120;80157036;80157036;80157036;80160242;80160242;80160242;80162260;80162260;80162260;80165819;80165819;80165819;80170761;80170761;80170761;80171139;80174150;80174150;80174150;80176133;80176134;80176092;80177274;80178827	+;+;+;+;+;+;+;+;+;+;+;+;+;+;+;+;+;+;+;+;+;+;+;+;+;+;+;+;+;+	4872	12	6	6	31	11	16	17	15	5	6	4	7	6	16	19	14	13	14	32	20	12	20	13	28	21	31	43	24	21	0	37	48	15	38	43	33
Adar	chr3;chr3;chr3;chr3;chr3;chr3;chr3;chr3;chr3;chr3;chr3;chr3;chr3;chr3;chr3;chr3;chr3;chr3;chr3;chr3;chr3;chr3;chr3;chr3;chr3;chr3;chr3;chr3;chr3;chr3;chr3;chr3;chr3;chr3;chr3;chr3;chr3;chr3;chr3;chr3;chr3;chr3;chr3;chr3;chr3;chr3;chr3;chr3;chr3;chr3;chr3;chr3;chr3;chr3;chr3;chr3;chr3;chr3;chr3;chr3;chr3;chr3;chr3;chr3;chr3;chr3;chr3;chr3;chr3;chr3;chr3;chr3;chr3;chr3;chr3;chr3;chr3;chr3;chr3;chr3…	89715022;89715237;89715238;89715332;89730718;89730718;89734842;89734842;89734842;89734842;89734842;89734842;89737990;89737990;89737990;89737990;89737990;89737990;89739170;89739170;89739170;89739170;89739170;89739170;89739833;89739833;89739833;89739833;89739833;89739833;89740094;89740094;89740094;89740094;89740094;89740094;89745376;89745376;89745376;89745376;89745376;89745376;89745820;89745820;897…	89715150;89715404;89715404;89715538;89730838;89730838;89736273;89736273;89736273;89736273;89736273;89736273;89738173;89738173;89738173;89738173;89738173;89738173;89739318;89739318;89739318;89739318;89739318;89739318;89739971;89739971;89739971;89739971;89739971;89739971;89740278;89740278;89740278;89740278;89740278;89740278;89745601;89745523;89745601;89745601;89745523;89745601;89745991;89745991;897…	+;+;+;+;+;+;+;+;+;+;+;+;+;+;+;+;+;+;+;+;+;+;+;+;+;+;+;+;+;+;+;+;+;+;+;+;+;+;+;+;+;+;+;+;+;+;+;+;+;+;+;+;+;+;+;+;+;+;+;+;+;+;+;+;+;+;+;+;+;+;+;+;+;+;+;+;+;+;+;+;+;+;+;+;+;+;+;+;+;+	6341	1265	1515	1055	1779	1532	2149	3133	863	2694	721	1462	1622	1844	1623	845	1715	1358	1341	1289	1470	1406	1459	1358	1540	1403	1402	2159	1024	1780	1985	3484	1679	1774	3146	3232	2786
Adarb1	chr10;chr10;chr10;chr10;chr10;chr10;chr10;chr10;chr10;chr10;chr10;chr10;chr10;chr10;chr10;chr10;chr10;chr10;chr10;chr10;chr10;chr10;chr10;chr10;chr10;chr10;chr10;chr10;chr10;chr10;chr10;chr10;chr10;chr10;chr10;chr10;chr10;chr10;chr10;chr10;chr10;chr10;chr10;chr10;chr10;chr10;chr10;chr10;chr10;chr10;chr10;chr10;chr10;chr10;chr10;chr10;chr10;chr10;chr10;chr10;chr10;chr10;chr10;chr10;chr10;chr10;chr…	77290727;77290727;77290727;77290727;77290727;77290727;77290727;77290727;77295698;77295698;77295698;77295698;77295698;77295698;77295698;77295698;77303173;77303173;77303173;77303173;77303173;77303173;77303173;77303173;77311106;77311106;77311106;77311106;77311106;77311106;77311106;77311106;77312348;77312348;77312348;77312348;77312378;77312378;77312378;77312378;77313405;77313405;77313405;77313405;773…	77294961;77294961;77294961;77294961;77294961;77294961;77294961;77294961;77295876;77295876;77295876;77295876;77295876;77295876;77295876;77295876;77303354;77303354;77303354;77303354;77303354;77303354;77303354;77303354;77311274;77311274;77311274;77311274;77311274;77311274;77311274;77311274;77312526;77312526;77312526;77312526;77312526;77312526;77312526;77312526;77313573;77313573;77313573;77313573;773…	-;-;-;-;-;-;-;-;-;-;-;-;-;-;-;-;-;-;-;-;-;-;-;-;-;-;-;-;-;-;-;-;-;-;-;-;-;-;-;-;-;-;-;-;-;-;-;-;-;-;-;-;-;-;-;-;-;-;-;-;-;-;-;-;-;-;-;-;-;-;-;-;-;-;-;-;-;-;-;-;-;-;-;-;-;-;-;-	10792	754	228	504	386	326	688	912	359	1675	599	732	1382	1512	1433	798	1636	1245	1052	1305	1273	1374	1318	1594	1938	1704	1740	2561	1033	2235	2532	4767	4002	3590	6043	6749	4627
Adarb2	chr13;chr13;chr13;chr13;chr13;chr13;chr13;chr13;chr13;chr13;chr13;chr13;chr13;chr13;chr13;chr13;chr13;chr13;chr13;chr13;chr13;chr13;chr13;chr13;chr13;chr13;chr13;chr13;chr13;chr13;chr13;chr13;chr13;chr13;chr13;chr13;chr13;chr13;chr13;chr13;chr13;chr13;chr13;chr13;chr13;chr13;chr13;chr13;chr13;chr13;chr13;chr13;chr13	8202430;8202436;8202866;8202866;8202866;8559104;8559104;8559104;8559104;8559104;8569667;8569667;8569667;8569667;8569667;8672405;8672405;8672405;8672405;8672405;8697620;8697620;8697620;8697620;8697620;8701580;8701580;8701580;8701580;8701580;8713600;8713600;8713600;8713600;8713600;8731790;8731790;8731790;8731790;8731790;8752573;8752573;8752573;8752573;8752573;8757226;8757226;8757226;8757226;8757226…	8203320;8203320;8203320;8203320;8203320;8559190;8559190;8559190;8559190;8559190;8570574;8570574;8570574;8570574;8570574;8672519;8672519;8672519;8672519;8672519;8697788;8697788;8697788;8697788;8697788;8701731;8701731;8701731;8701731;8701731;8713768;8713768;8713768;8713768;8713768;8731971;8731971;8731971;8731971;8731971;8752746;8752751;8752746;8752751;8752751;8757471;8760442;8760442;8757471;8757357…	+;+;+;+;+;+;+;+;+;+;+;+;+;+;+;+;+;+;+;+;+;+;+;+;+;+;+;+;+;+;+;+;+;+;+;+;+;+;+;+;+;+;+;+;+;+;+;+;+;+;+;+;+	7787	93	5	49	70	231	132	171	157	241	185	209	225	420	401	251	288	175	180	280	138	167	208	220	164	186	240	214	134	162	85	357	379	182	234	334	194
Adat1	chr8;chr8;chr8;chr8;chr8;chr8;chr8;chr8;chr8;chr8;chr8;chr8;chr8;chr8;chr8;chr8;chr8;chr8;chr8;chr8;chr8;chr8;chr8;chr8;chr8;chr8;chr8	111966897;111966897;111966908;111972105;111972105;111972105;111978039;111979299;111979299;111982162;111982162;111982162;111987122;111987122;111987122;111987823;111987823;111987823;111989851;111989851;111989851;111990205;111990205;111990205;111992181;111992181;111992181	111968544;111968544;111968544;111972191;111972191;111972191;111978138;111979444;111979444;111982765;111982765;111982765;111987252;111987252;111987252;111987877;111987877;111987877;111989919;111989919;111989919;111990412;111990412;111990412;111992302;111992311;111992311	-;-;-;-;-;-;-;-;-;-;-;-;-;-;-;-;-;-;-;-;-;-;-;-;-;-;-	3179	655	597	793	325	573	375	426	310	93	453	124	346	223	316	155	178	307	237	175	147	162	297	110	127	108	123	161	180	95	99	236	73	201	180	236	270
Adat2	chr10;chr10;chr10;chr10;chr10;chr10;chr10;chr10;chr10;chr10	13552907;13553178;13556852;13556852;13560114;13560114;13561704;13561706;13562637;13562815	13553361;13553361;13556956;13556956;13560264;13560264;13561810;13561789;13562709;13563376	+;+;+;+;+;+;+;+;+;+	1453	171	240	206	300	204	301	199	272	406	65	198	147	209	195	202	111	152	157	155	160	141	200	122	112	136	102	139	106	124	131	153	125	132	112	87	212
Adat3	chr10;chr10	80602880;80606314	80602949;80607654	+;+	1411	60	149	44	29	95	139	119	71	61	68	69	91	63	58	5	17	41	32	29	34	31	18	36	25	26	31	65	41	20	20	98	28	130	78	63	222
Adck1	chr12;chr12;chr12;chr12;chr12;chr12;chr12;chr12;chr12;chr12;chr12;chr12;chr12;chr12;chr12;chr12;chr12;chr12;chr12;chr12;chr12;chr12;chr12;chr12;chr12;chr12;chr12;chr12;chr12;chr12;chr12;chr12;chr12;chr12;chr12;chr12;chr12;chr12;chr12;chr12;chr12;chr12;chr12;chr12;chr12;chr12;chr12;chr12;chr12;chr12;chr12;chr12;chr12;chr12;chr12;chr12;chr12;chr12;chr12;chr12;chr12;chr12;chr12;chr12;chr12;chr12;chr…	88360491;88360514;88360514;88360552;88360782;88360790;88360791;88368335;88368335;88368335;88368335;88368335;88368487;88371695;88371695;88371695;88371695;88371695;88371695;88371695;88371695;88401973;88401973;88401973;88401973;88401973;88401973;88402351;88410299;88431021;88431021;88431021;88431021;88431021;88431021;88431021;88431021;88431021;88441083;88441083;88441083;88441083;88441083;88441083;884…	88360595;88360783;88360595;88360595;88360972;88360972;88360972;88369370;88368480;88368480;88368480;88368480;88369121;88371778;88371778;88371778;88371778;88371778;88371778;88371778;88371778;88402176;88402176;88402176;88402176;88402176;88402176;88402506;88410446;88431179;88431179;88431179;88431179;88431179;88431179;88431179;88431179;88431179;88441241;88441241;88441241;88441241;88441241;88441241;884…	+;+;+;+;+;+;+;+;+;+;+;+;+;+;+;+;+;+;+;+;+;+;+;+;+;+;+;+;+;+;+;+;+;+;+;+;+;+;+;+;+;+;+;+;+;+;+;+;+;+;+;+;+;+;+;+;+;+;+;+;+;+;+;+;+;+;+;+;+;+;+;+;+;+;+;+;+;+;+;+;+;+;+;+;+;+;+;+;+;+;+;+	3799	405	388	547	96	319	286	341	282	434	260	261	486	421	360	191	536	357	352	308	357	404	303	430	391	402	370	180	723	303	349	311	429	402	369	344	364
Adck2	chr6;chr6;chr6;chr6;chr6;chr6;chr6;chr6;chr6;chr6;chr6;chr6;chr6	39573835;39573876;39576363;39576363;39579663;39579663;39580996;39580996;39583801;39583811;39585727;39586841;39587369	39575206;39575206;39576509;39576509;39579791;39579791;39581091;39581091;39583889;39584062;39585855;39586894;39588769	+;+;+;+;+;+;+;+;+;+;+;+;+	3590	351	571	235	795	567	468	906	371	287	824	357	756	566	582	356	577	514	538	397	499	577	713	453	618	620	695	518	814	582	667	1035	350	608	768	750	656
Adck3	chr1;chr1;chr1;chr1;chr1;chr1;chr1;chr1;chr1;chr1;chr1;chr1;chr1;chr1;chr1;chr1;chr1;chr1;chr1;chr1;chr1;chr1;chr1;chr1;chr1;chr1;chr1;chr1;chr1;chr1;chr1;chr1;chr1;chr1;chr1;chr1;chr1;chr1;chr1;chr1;chr1;chr1;chr1;chr1;chr1;chr1;chr1;chr1;chr1;chr1;chr1;chr1;chr1;chr1;chr1;chr1;chr1;chr1;chr1;chr1;chr1;chr1;chr1;chr1;chr1;chr1;chr1;chr1;chr1;chr1;chr1;chr1;chr1;chr1;chr1;chr1;chr1;chr1;chr1;chr1…	180165238;180165238;180166614;180166614;180166614;180166614;180168322;180168322;180168322;180168322;180168322;180168322;180168571;180168571;180168571;180168571;180168571;180168571;180168773;180168773;180168773;180168773;180168773;180168773;180169080;180169080;180169080;180169080;180169080;180169080;180169416;180169416;180169416;180169416;180169416;180169416;180169633;180169633;180169633;180169633…	180167456;180167456;180167456;180167456;180167456;180167456;180168408;180168408;180168408;180168408;180168408;180168408;180168636;180168636;180168636;180168636;180168636;180168636;180168880;180168880;180168880;180168880;180168880;180168880;180169221;180169221;180169221;180169221;180169221;180169221;180169509;180169509;180169509;180169509;180169509;180169509;180169714;180169714;180169714;180169714…	-;-;-;-;-;-;-;-;-;-;-;-;-;-;-;-;-;-;-;-;-;-;-;-;-;-;-;-;-;-;-;-;-;-;-;-;-;-;-;-;-;-;-;-;-;-;-;-;-;-;-;-;-;-;-;-;-;-;-;-;-;-;-;-;-;-;-;-;-;-;-;-;-;-;-;-;-;-;-;-;-;-;-;-;-;-;-;-;-;-	4557	125	27	105	27	22	68	111	45	318	271	310	468	438	441	450	588	441	428	400	522	437	473	548	496	487	521	408	476	480	513	343	758	1023	536	1155	449
Adck4	chr7;chr7;chr7;chr7;chr7;chr7;chr7;chr7;chr7;chr7;chr7;chr7;chr7;chr7;chr7;chr7;chr7;chr7;chr7;chr7;chr7;chr7;chr7;chr7;chr7;chr7;chr7;chr7;chr7;chr7;chr7;chr7;chr7;chr7;chr7;chr7;chr7;chr7;chr7;chr7;chr7;chr7;chr7;chr7;chr7;chr7;chr7;chr7;chr7;chr7;chr7;chr7;chr7;chr7;chr7;chr7;chr7;chr7;chr7;chr7;chr7;chr7;chr7;chr7;chr7;chr7;chr7;chr7;chr7;chr7;chr7;chr7;chr7;chr7;chr7;chr7;chr7;chr7;chr7;chr7…	27228607;27232993;27232993;27232994;27233001;27233013;27233265;27233465;27233465;27233465;27233465;27233465;27233465;27233465;27233465;27233702;27233702;27233702;27233702;27233702;27233702;27233702;27233702;27233941;27233941;27233941;27233941;27233941;27233941;27233941;27237378;27237378;27237378;27237378;27237378;27237378;27237378;27237378;27239797;27239797;27239797;27239797;27239797;27239797;272…	27228894;27233173;27233173;27233173;27233173;27233173;27233282;27233568;27233572;27233572;27233568;27233572;27233572;27233572;27233572;27233821;27233821;27233821;27233821;27233821;27233821;27233821;27233821;27234007;27234007;27234007;27234007;27234007;27234007;27234007;27237455;27237455;27237455;27237455;27237455;27237455;27237455;27237455;27239919;27239919;27239919;27239919;27239919;27239919;272…	+;+;+;+;+;+;+;+;+;+;+;+;+;+;+;+;+;+;+;+;+;+;+;+;+;+;+;+;+;+;+;+;+;+;+;+;+;+;+;+;+;+;+;+;+;+;+;+;+;+;+;+;+;+;+;+;+;+;+;+;+;+;+;+;+;+;+;+;+;+;+;+;+;+;+;+;+;+;+;+;+;+;+;+;+;+;+;+;+;+;+;+;+;+;+;+;+;+;+;+;+;+;+;+;+;+;+;+;+;+;+	6326	836	751	1191	276	514	1098	1637	334	764	869	965	1234	1602	1448	892	1390	1312	1149	1097	1548	1260	1378	1720	979	1025	1105	807	1643	592	657	616	808	643	491	699	528
Adck5	chr15;chr15;chr15;chr15;chr15;chr15;chr15;chr15;chr15;chr15;chr15;chr15;chr15;chr15;chr15;chr15;chr15;chr15;chr15;chr15;chr15;chr15;chr15;chr15;chr15;chr15;chr15;chr15;chr15;chr15	76576359;76576359;76587758;76587758;76589069;76589069;76593234;76593234;76593431;76593436;76593719;76593719;76593938;76593938;76594153;76594153;76594364;76594364;76594529;76594529;76594674;76594674;76594847;76594847;76595014;76595014;76595337;76595337;76595539;76595539	76576494;76576494;76587861;76587861;76589218;76589218;76593309;76593309;76593631;76593631;76593859;76593859;76594051;76594051;76594284;76594284;76594447;76594447;76594610;76594610;76594752;76594752;76594938;76594938;76595266;76595266;76595453;76595453;76595812;76595812	+;+;+;+;+;+;+;+;+;+;+;+;+;+;+;+;+;+;+;+;+;+;+;+;+;+;+;+;+;+	2035	368	685	402	264	307	652	702	193	795	296	439	857	722	642	153	513	412	434	348	604	395	504	336	321	309	385	546	411	195	267	354	383	596	394	388	623
Adcy1	chr11;chr11;chr11;chr11;chr11;chr11;chr11;chr11;chr11;chr11;chr11;chr11;chr11;chr11;chr11;chr11;chr11;chr11;chr11;chr11	7063489;7078888;7100570;7109001;7130276;7137273;7138287;7139034;7144678;7145041;7146509;7149502;7149962;7150777;7160206;7161279;7161852;7165412;7167064;7169413	7064235;7079037;7100688;7109112;7130403;7137431;7138428;7139189;7144872;7145138;7146593;7149591;7150215;7150903;7160322;7161425;7161950;7165526;7167188;7178506	+;+;+;+;+;+;+;+;+;+;+;+;+;+;+;+;+;+;+;+	12259	246	529	725	191	980	835	5689	1873	6539	3080	4550	4876	1762	2035	3564	7102	2705	2543	3676	3271	5516	6640	6712	17992	18328	16419	14090	5324	22976	20925	18193	12238	12040	14759	10881	25082
Adcy10	chr1;chr1;chr1;chr1;chr1;chr1;chr1;chr1;chr1;chr1;chr1;chr1;chr1;chr1;chr1;chr1;chr1;chr1;chr1;chr1;chr1;chr1;chr1;chr1;chr1;chr1;chr1;chr1;chr1;chr1;chr1;chr1;chr1;chr1;chr1;chr1;chr1;chr1;chr1;chr1;chr1;chr1;chr1;chr1;chr1;chr1;chr1;chr1;chr1;chr1;chr1;chr1;chr1;chr1;chr1;chr1;chr1;chr1;chr1;chr1;chr1;chr1;chr1;chr1;chr1;chr1;chr1;chr1;chr1;chr1;chr1;chr1;chr1;chr1;chr1;chr1;chr1;chr1;chr1;chr1…	165483856;165483865;165485183;165487205;165487295;165487295;165503110;165503110;165503110;165503110;165503113;165503948;165503948;165503948;165503948;165503948;165506334;165506334;165506334;165506334;165506334;165506572;165506572;165506572;165506572;165506572;165510255;165510255;165510255;165510255;165510255;165513070;165513070;165513070;165513070;165513070;165515306;165515306;165515306;165515306…	165485335;165485335;165485335;165487326;165487326;165487326;165503317;165503317;165503317;165503317;165503317;165504052;165504052;165504052;165504052;165504052;165506372;165506372;165506372;165506372;165506372;165506715;165506715;165506715;165506715;165506715;165510460;165510460;165510460;165510460;165510460;165513166;165513166;165513166;165513166;165513166;165515394;165515394;165515394;165515394…	+;+;+;+;+;+;+;+;+;+;+;+;+;+;+;+;+;+;+;+;+;+;+;+;+;+;+;+;+;+;+;+;+;+;+;+;+;+;+;+;+;+;+;+;+;+;+;+;+;+;+;+;+;+;+;+;+;+;+;+;+;+;+;+;+;+;+;+;+;+;+;+;+;+;+;+;+;+;+;+;+;+;+;+;+;+;+;+;+;+;+;+;+;+;+;+;+;+;+;+;+;+;+;+;+;+;+;+;+;+;+;+;+;+;+;+;+;+;+;+;+;+;+;+;+;+;+;+;+;+;+;+;+;+;+;+;+;+;+;+;+;+;+;+;+;+;+;+;+;+;+;+;+;+;+;+;+;+;+;+;+;+;+;+;+;+;+;+;+;+;+;+;+;+;+;+;+;+;+;+;+;+;+;+;+;+;+;+;+;+	6766	7	2	8	1	7	5	6	5	29	11	9	14	0	21	10	6	1	19	29	8	8	13	7	1	0	1	19	5	1	0	9	4	9	9	21	12
Adcy2	chr13;chr13;chr13;chr13;chr13;chr13;chr13;chr13;chr13;chr13;chr13;chr13;chr13;chr13;chr13;chr13;chr13;chr13;chr13;chr13;chr13;chr13;chr13;chr13;chr13;chr13;chr13;chr13;chr13;chr13;chr13;chr13;chr13;chr13;chr13;chr13;chr13;chr13;chr13;chr13;chr13;chr13;chr13;chr13;chr13;chr13;chr13;chr13;chr13;chr13	68620043;68620399;68625788;68625788;68630910;68630910;68640710;68640710;68642457;68642457;68651868;68651868;68657367;68657367;68668470;68668470;68671893;68671893;68678478;68678478;68689261;68689261;68709993;68709993;68713058;68713058;68720704;68720704;68724264;68724264;68727792;68727792;68729207;68729207;68730238;68730238;68732078;68732078;68734624;68734624;68738548;68738548;68796530;68796530;688…	68620872;68620872;68625912;68625912;68631024;68631024;68640817;68640817;68642603;68642603;68652009;68652026;68657451;68657451;68668639;68668639;68672012;68672012;68678615;68678615;68689345;68689345;68710090;68710090;68713127;68713127;68720784;68720784;68724307;68724307;68727968;68727968;68729339;68729339;68730396;68730396;68732205;68732205;68734735;68734735;68738696;68738696;68796679;68796679;688…	-;-;-;-;-;-;-;-;-;-;-;-;-;-;-;-;-;-;-;-;-;-;-;-;-;-;-;-;-;-;-;-;-;-;-;-;-;-;-;-;-;-;-;-;-;-;-;-;-;-	4211	63	8	42	77	250	139	738	692	1346	1540	1195	4381	4135	4174	5792	1744	4560	3655	2639	3884	3450	2060	3890	1036	1003	1091	2544	1780	749	842	2347	3767	2045	2538	2910	1511
Adcy3	chr12;chr12;chr12;chr12;chr12;chr12;chr12;chr12;chr12;chr12;chr12;chr12;chr12;chr12;chr12;chr12;chr12;chr12;chr12;chr12;chr12;chr12;chr12;chr12;chr12;chr12;chr12;chr12;chr12;chr12;chr12;chr12;chr12;chr12;chr12;chr12;chr12;chr12;chr12;chr12;chr12;chr12;chr12;chr12;chr12;chr12;chr12;chr12;chr12;chr12;chr12;chr12;chr12;chr12;chr12;chr12;chr12;chr12;chr12;chr12;chr12;chr12;chr12;chr12;chr12;chr12;chr…	4132996;4132996;4132996;4132996;4133397;4133397;4134147;4134147;4134153;4134153;4134153;4134153;4134153;4173455;4173455;4173455;4173455;4173455;4173455;4173455;4194317;4194317;4194317;4194317;4194317;4194317;4194317;4194866;4194866;4194866;4194866;4194866;4194866;4194866;4195132;4195132;4195132;4195132;4195132;4195132;4195132;4196764;4196764;4196764;4196764;4196764;4196764;4196764;4198295;4198295…	4133778;4133778;4133719;4133719;4133778;4133719;4135000;4135000;4135000;4135000;4135000;4135000;4135000;4173604;4173604;4173604;4173604;4173604;4173604;4173604;4194447;4194447;4194447;4194447;4194447;4194447;4194447;4194977;4194977;4194977;4194977;4194977;4194977;4194977;4195259;4195259;4195259;4195259;4195259;4195259;4195259;4196922;4196922;4196922;4196922;4196922;4196922;4196922;4198469;4198469…	+;+;+;+;+;+;+;+;+;+;+;+;+;+;+;+;+;+;+;+;+;+;+;+;+;+;+;+;+;+;+;+;+;+;+;+;+;+;+;+;+;+;+;+;+;+;+;+;+;+;+;+;+;+;+;+;+;+;+;+;+;+;+;+;+;+;+;+;+;+;+;+;+;+;+;+;+;+;+;+;+;+;+;+;+;+;+;+;+;+;+;+;+;+;+;+;+;+;+;+;+;+;+;+;+;+;+;+;+;+;+;+;+;+;+;+;+;+;+;+;+;+;+;+;+;+;+;+;+;+;+;+;+;+;+;+;+;+;+;+;+;+;+;+;+;+;+;+;+;+;+;+;+	5138	178	202	189	167	210	227	225	118	209	105	193	144	262	280	69	179	202	132	147	139	138	67	224	96	108	63	269	84	93	126	367	193	121	309	184	271
Adcy4	chr14;chr14;chr14;chr14;chr14;chr14;chr14;chr14;chr14;chr14;chr14;chr14;chr14;chr14;chr14;chr14;chr14;chr14;chr14;chr14;chr14;chr14;chr14;chr14;chr14;chr14;chr14;chr14;chr14;chr14;chr14;chr14;chr14;chr14;chr14;chr14;chr14;chr14;chr14;chr14;chr14;chr14;chr14;chr14;chr14;chr14;chr14;chr14;chr14;chr14;chr14;chr14;chr14;chr14;chr14;chr14;chr14;chr14;chr14;chr14;chr14;chr14;chr14;chr14;chr14;chr14;chr…	55769056;55769056;55769056;55769092;55769373;55769373;55769373;55769373;55769403;55769792;55769792;55769792;55769792;55770025;55770025;55770025;55770025;55770025;55770372;55770372;55770372;55770372;55770372;55771377;55771377;55771377;55771377;55771377;55771955;55771955;55771955;55771955;55771955;55772246;55772246;55772246;55772246;55772246;55772661;55772661;55772661;55772661;55772661;55773422;557…	55769287;55769287;55769287;55769287;55769497;55769497;55769497;55769497;55769497;55769906;55769906;55769906;55769906;55770132;55770132;55770132;55770132;55770132;55770518;55770518;55770518;55770518;55770518;55771535;55771535;55771535;55771535;55771535;55772039;55772039;55772039;55772039;55772039;55772430;55772430;55772430;55772430;55772430;55772786;55772786;55772786;55772786;55772786;55773559;557…	-;-;-;-;-;-;-;-;-;-;-;-;-;-;-;-;-;-;-;-;-;-;-;-;-;-;-;-;-;-;-;-;-;-;-;-;-;-;-;-;-;-;-;-;-;-;-;-;-;-;-;-;-;-;-;-;-;-;-;-;-;-;-;-;-;-;-;-;-;-;-;-;-;-;-;-;-;-;-;-;-;-;-;-;-;-;-;-;-;-;-;-;-;-;-;-;-;-;-;-;-;-;-;-;-;-;-;-;-;-;-;-;-;-;-;-;-;-;-;-;-;-	3587	15	49	22	3	2	11	16	15	4	1	1	4	1	11	8	14	0	1	38	1	11	13	14	12	25	12	37	21	22	18	25	28	25	24	36	22
Adcy5	chr16;chr16;chr16;chr16;chr16;chr16;chr16;chr16;chr16;chr16;chr16;chr16;chr16;chr16;chr16;chr16;chr16;chr16;chr16;chr16;chr16	35155636;35248801;35253141;35267180;35268956;35270838;35272079;35274425;35278495;35279196;35280339;35283522;35289505;35290027;35291502;35293018;35293962;35298347;35299453;35302267;35303613	35157235;35248950;35253262;35267291;35269083;35270996;35272220;35274565;35278517;35279340;35280436;35283609;35289621;35290191;35291677;35293047;35294094;35298610;35299657;35302391;35304549	+;+;+;+;+;+;+;+;+;+;+;+;+;+;+;+;+;+;+;+;+	5060	23	40	29	37	131	85	830	290	882	344	713	780	991	971	420	550	544	630	589	475	462	417	623	605	475	604	1004	338	467	550	1348	1021	620	828	1304	399
Adcy6	chr15;chr15;chr15;chr15;chr15;chr15;chr15;chr15;chr15;chr15;chr15;chr15;chr15;chr15;chr15;chr15;chr15;chr15;chr15;chr15;chr15;chr15;chr15;chr15;chr15;chr15;chr15;chr15;chr15;chr15;chr15;chr15;chr15;chr15;chr15;chr15;chr15;chr15;chr15;chr15;chr15;chr15;chr15;chr15;chr15;chr15;chr15;chr15;chr15;chr15;chr15;chr15;chr15;chr15;chr15;chr15;chr15;chr15;chr15;chr15;chr15;chr15;chr15;chr15;chr15;chr15;chr…	98589978;98589978;98589978;98589978;98589978;98589978;98589978;98589978;98592312;98592673;98592673;98592673;98592673;98592673;98592673;98592673;98592673;98593461;98593461;98593461;98593461;98593461;98593461;98593461;98593461;98594331;98594331;98594331;98594331;98594331;98594331;98594331;98594331;98594461;98594913;98594913;98594913;98594913;98594913;98594913;98594913;98594913;98594913;98595127;985…	98592475;98592475;98592475;98592475;98592475;98592475;98592232;98592475;98592475;98592797;98592797;98592797;98592797;98592797;98592797;98592797;98592797;98593665;98593665;98593665;98593665;98593665;98593665;98593665;98593665;98594594;98594594;98594594;98594594;98594594;98594594;98594594;98594594;98594594;98595042;98595042;98595042;98595042;98595042;98595042;98595042;98595042;98595042;98595162;985…	-;-;-;-;-;-;-;-;-;-;-;-;-;-;-;-;-;-;-;-;-;-;-;-;-;-;-;-;-;-;-;-;-;-;-;-;-;-;-;-;-;-;-;-;-;-;-;-;-;-;-;-;-;-;-;-;-;-;-;-;-;-;-;-;-;-;-;-;-;-;-;-;-;-;-;-;-;-;-;-;-;-;-;-;-;-;-;-;-;-;-;-;-;-;-;-;-;-;-;-;-;-;-;-;-;-;-;-;-;-;-;-;-;-;-;-;-;-;-;-;-;-;-;-;-;-;-;-;-;-;-;-;-;-;-;-;-;-;-;-;-;-;-;-;-;-;-;-;-;-;-;-;-;-;-;-;-;-;-;-;-;-;-;-;-;-;-;-;-;-;-;-;-;-;-;-;-;-;-;-;-;-;-;-;-;-;-;-;-;-;-;-;-;-;-;-;-;-;-;-…	7644	2597	1471	1905	2599	1337	4418	5084	1447	4057	2611	2817	4279	5802	5483	1745	5899	4853	4078	3666	5886	5140	7521	3985	4672	3278	4637	7268	6863	4021	3746	6471	4228	7513	7579	9344	8323
Adcy7	chr8;chr8;chr8;chr8;chr8;chr8;chr8;chr8;chr8;chr8;chr8;chr8;chr8;chr8;chr8;chr8;chr8;chr8;chr8;chr8;chr8;chr8;chr8;chr8;chr8;chr8;chr8;chr8;chr8;chr8;chr8;chr8;chr8;chr8;chr8;chr8;chr8;chr8;chr8;chr8;chr8;chr8;chr8;chr8;chr8;chr8;chr8;chr8;chr8;chr8;chr8;chr8;chr8;chr8;chr8;chr8;chr8;chr8;chr8;chr8;chr8;chr8;chr8;chr8;chr8;chr8;chr8;chr8;chr8;chr8;chr8;chr8;chr8;chr8;chr8;chr8;chr8;chr8;chr8;chr8…	88272366;88272403;88282992;88287894;88289066;88294168;88294168;88294168;88294168;88294168;88294204;88295027;88295027;88295027;88295027;88295027;88295027;88295027;88295027;88295027;88295027;88295027;88295572;88295572;88295572;88295572;88295572;88295572;88295572;88295572;88295572;88295572;88295572;88299366;88300381;88305593;88306350;88306350;88306350;88306350;88306350;88306350;88306350;88306350;883…	88272613;88272613;88283018;88289188;88289188;88294262;88294262;88294262;88294262;88294262;88294262;88295134;88295134;88295134;88295134;88295134;88295134;88295134;88295134;88295134;88295134;88295134;88295679;88295679;88295679;88295679;88295679;88295679;88295679;88295679;88295679;88295679;88295679;88299535;88300510;88305810;88306770;88306770;88306770;88306770;88306770;88306770;88306770;88306770;883…	+;+;+;+;+;+;+;+;+;+;+;+;+;+;+;+;+;+;+;+;+;+;+;+;+;+;+;+;+;+;+;+;+;+;+;+;+;+;+;+;+;+;+;+;+;+;+;+;+;+;+;+;+;+;+;+;+;+;+;+;+;+;+;+;+;+;+;+;+;+;+;+;+;+;+;+;+;+;+;+;+;+;+;+;+;+;+;+;+;+;+;+;+;+;+;+;+;+;+;+;+;+;+;+;+;+;+;+;+;+;+;+;+;+;+;+;+;+;+;+;+;+;+;+;+;+;+;+;+;+;+;+;+;+;+;+;+;+;+;+;+;+;+;+;+;+;+;+;+;+;+;+;+;+;+;+;+;+;+;+;+;+;+;+;+;+;+;+;+;+;+;+;+;+;+;+;+;+;+;+;+;+;+;+;+;+;+;+;+;+;+;+;+;+;+;+;+;+;+;+…	8413	158	531	222	294	292	344	341	137	240	169	156	205	279	275	118	319	331	206	279	312	175	216	184	115	63	100	245	222	61	63	146	187	245	185	93	428
Adcy8	chr15;chr15;chr15;chr15;chr15;chr15;chr15;chr15;chr15;chr15;chr15;chr15;chr15;chr15;chr15;chr15;chr15;chr15;chr15;chr15;chr15;chr15;chr15;chr15;chr15;chr15;chr15;chr15;chr15;chr15;chr15;chr15;chr15;chr15;chr15;chr15;chr15;chr15;chr15;chr15;chr15;chr15;chr15;chr15;chr15;chr15;chr15;chr15;chr15;chr15;chr15;chr15	64699035;64699035;64699035;64701991;64701991;64701991;64704151;64704151;64704151;64704658;64704658;64704658;64716030;64716030;64716030;64725453;64725453;64725453;64737390;64737390;64737390;64744841;64744841;64746897;64746897;64746897;64754784;64754784;64754784;64767807;64767807;64783724;64783724;64783724;64787306;64787306;64787306;64806628;64806628;64806628;64815307;64815307;64815307;64822192;648…	64699620;64699620;64699620;64702105;64702105;64702105;64704243;64704243;64704243;64704804;64704804;64704804;64716188;64716188;64716188;64725531;64725531;64725531;64737562;64737562;64737562;64744930;64744930;64747098;64747098;64747098;64754884;64754884;64754884;64768004;64768004;64783994;64783994;64783994;64787464;64787464;64787464;64806755;64806755;64806755;64815418;64815418;64815418;64822322;648…	-;-;-;-;-;-;-;-;-;-;-;-;-;-;-;-;-;-;-;-;-;-;-;-;-;-;-;-;-;-;-;-;-;-;-;-;-;-;-;-;-;-;-;-;-;-;-;-;-;-;-;-	5039	80	8	33	26	9	6	23	8	70	44	104	152	146	134	120	84	121	61	157	89	127	117	101	182	240	240	187	240	163	251	444	297	209	372	364	200
Adcy9	chr16;chr16;chr16;chr16;chr16;chr16;chr16;chr16;chr16;chr16;chr16;chr16;chr16;chr16;chr16;chr16;chr16;chr16;chr16;chr16;chr16;chr16;chr16;chr16;chr16;chr16;chr16;chr16;chr16;chr16;chr16;chr16;chr16;chr16;chr16;chr16;chr16;chr16;chr16;chr16;chr16;chr16;chr16;chr16;chr16	4284886;4284886;4284886;4284886;4294663;4294663;4294663;4294663;4297409;4297409;4297409;4297409;4298687;4298687;4298687;4298687;4304377;4304377;4304377;4304377;4307156;4307156;4307156;4307156;4311525;4311525;4311525;4311525;4312628;4312628;4312685;4312685;4323767;4323767;4323767;4323767;4417853;4417853;4417853;4417853;4419196;4419776;4419776;4419776;4437158	4289089;4289089;4289089;4289089;4294704;4294704;4294704;4294704;4297557;4297557;4297557;4297557;4298846;4298846;4298846;4298846;4304585;4304585;4304585;4304585;4307258;4307258;4307258;4307258;4311742;4311742;4311742;4311742;4312789;4312789;4312789;4312789;4323957;4323957;4323957;4323957;4419588;4419588;4418972;4419588;4419588;4420513;4420498;4420498;4437236	-;-;-;-;-;-;-;-;-;-;-;-;-;-;-;-;-;-;-;-;-;-;-;-;-;-;-;-;-;-;-;-;-;-;-;-;-;-;-;-;-;-;-;-;-	7991	226	34	153	226	256	312	543	258	661	177	234	465	526	498	350	303	443	408	408	467	497	383	518	362	335	378	631	487	469	437	1096	668	608	748	920	619
Adcyap1	chr17;chr17;chr17;chr17;chr17;chr17;chr17;chr17;chr17;chr17;chr17;chr17;chr17;chr17;chr17;chr17;chr17;chr17;chr17;chr17;chr17;chr17;chr17;chr17;chr17;chr17;chr17;chr17;chr17;chr17	93198908;93199017;93199168;93199168;93199515;93200013;93200013;93200013;93200013;93200144;93200156;93202230;93202230;93202230;93202230;93202230;93202230;93202785;93202785;93202785;93202785;93202785;93202785;93203938;93203938;93203938;93203938;93203938;93203938;93205935	93199198;93199198;93199622;93199622;93199622;93200120;93200120;93200120;93200120;93201933;93201933;93202418;93202361;93202361;93202361;93202418;93202361;93202883;93202883;93202883;93202883;93202883;93202883;93206541;93206541;93206537;93206537;93204078;93206541;93206537	+;+;+;+;+;+;+;+;+;+;+;+;+;+;+;+;+;+;+;+;+;+;+;+;+;+;+;+;+;+	5505	15	0	15	45	214	139	186	204	33	50	32	39	40	33	68	67	0	48	76	1	38	66	93	58	75	179	52	46	42	58	69	47	31	41	35	56
[truncated: 33,121 more rows]
