# Supplementary material for: A computational pipeline for functional gene discovery
Source: Sci Rep. 2021 Dec 7;11:23522. doi: 10.1038/s41598-021-03041-0 (PMC8651667; doi:10.1038/s41598-021-03041-0)
Supplement: Supplementary file 6 — Supplementary Information 6. [file 41598_2021_3041_MOESM6_ESM.txt]

Geneid	baseMean	log2FoldChange	lfcSE	stat	pvalue	padj
Nr2e3	21489.7208610343	12.503036548024	0.47618720128444	26.2565573251423	6.01574643848053e-152	1.4288600940679e-147
Samd7	6126.24746159922	10.8184243886156	0.502086274885445	21.5469430847994	5.65600992365027e-103	6.71707738532706e-99
Sag	60882.6008772611	10.8085473543119	0.588601306574961	18.363104589771	2.5934736958619e-75	2.05333957413706e-71
Cngb1	27838.4215817482	13.0833599015253	0.723205293004364	18.0907966632462	3.76603461964399e-73	1.78901708571568e-69
Pde6b	25880.7117887005	12.390986000035	0.684764093191561	18.0952624754065	3.4728556584985e-73	1.78901708571568e-69
BB114814	979.554798035705	27.2529648381159	1.55148277357774	17.5657540658799	4.50665791568898e-69	1.78403564689074e-65
Omg	323.754328154302	6.42807039838565	0.367735051178229	17.4801677941497	2.02901119906396e-68	6.88472485716675e-65
Pitpnm3	9854.77848058031	8.17061210732506	0.474410326722333	17.2226691686398	1.7951494680579e-66	4.73759890725682e-63
Prph2	51005.8661818395	11.5125115902179	0.668207067844547	17.2289581242446	1.61025611111394e-66	4.73759890725682e-63
Fam19a3	1232.66002419222	7.66605339617875	0.455638525404887	16.824857795698	1.60446474002927e-63	3.81092465051752e-60
Rlbp1	4878.92037867402	5.70677714678186	0.348201400798332	16.3892997951696	2.28056408227523e-60	4.92435982565466e-57
Padi2	1071.092991416	6.26638256825669	0.383690464631947	16.3318694257041	5.85620495842347e-60	1.15913816810395e-56
Rp1	43854.1661276933	10.9562310795155	0.689245915599621	15.8959680885218	6.75763907579437e-57	1.23467264098668e-53
Nt5e	4007.62982277903	5.78694457305188	0.367387354216775	15.75161612568	6.69482613286863e-56	1.13582507362783e-52
Rom1	22198.6563580291	7.57885686532208	0.482133963506426	15.7194004964993	1.11372508085446e-55	1.76354654136368e-52
Rs1	32208.72652624	13.7330550785131	0.880917530921472	15.5894900447126	8.58158538633071e-55	1.27393635060079e-51
Cnga1	28775.2645384148	14.4450711970132	0.943623706211955	15.3080842521443	6.75236635318685e-53	9.43424738946436e-50
Gm3764	425.719826604411	6.20464195836611	0.405590197561504	15.2978104393788	7.90723668931733e-53	1.04340381024814e-49
Necab1	653.817653553168	5.31703556381659	0.349204757314684	15.2261257970926	2.37239376519197e-52	2.96574193214945e-49
Ano2	3095.09569548189	7.16213677591364	0.470980041870183	15.2068795685566	3.18360400732712e-52	3.78084811910168e-49
Pde6g	24354.1627998625	10.5841588181158	0.701035458317826	15.0978936835992	1.67189282807672e-51	1.89099040249896e-48
Gm11419	244.582550763114	6.65653065120657	0.443078476971414	15.0233671847618	5.16176312147459e-51	5.57282716642112e-48
Neurod2	446.464046710018	7.05933652625489	0.470871517515631	14.9920652739854	8.27398293085399e-51	8.54450619885409e-48
Samd11	10095.6587434044	6.11121381435426	0.411497728081199	14.8511483717071	6.83870522775009e-50	6.76803860706333e-47
Nfix	934.569701812504	5.23290773858963	0.354407536945968	14.7652270143099	2.45494280414449e-49	2.3323920593616e-46
Gfap	222.830749649485	4.26278890036373	0.289717934875402	14.7135830655324	5.27393524248458e-49	4.81794268767283e-46
Impg1	7557.21278338745	15.347351682761	1.0491629165397	14.6281873299324	1.85668131536886e-48	1.63332942972745e-45
Nxnl1	4072.05808841101	10.8365334636712	0.741235255496948	14.6195602317999	2.10757245387406e-48	1.78782360444345e-45
Pde6h	805.677030330348	8.11247165828882	0.558616622537858	14.5224315406744	8.7355691651755e-48	7.15473237280167e-45
E130310I04Rik	1559.05985756721	7.56679661337794	0.524958715399341	14.4140794150294	4.22028782896987e-47	3.34134255045641e-44
Mirc35hg	649.273198547196	5.8766556545157	0.410251802600944	14.3245090387378	1.53811222766968e-46	1.17849166553581e-43
Nrl	66413.2926073388	9.4578992734835	0.661728742081826	14.292713421709	2.42955447811759e-46	1.80333681138278e-43
Aldh1a1	8336.82041636724	-4.80707008690373	0.336431206150048	-14.2884191449225	2.58408936489046e-46	1.85991789681449e-43
Htra1	2463.22462601807	5.12138689720976	0.358663785995467	14.2790744345583	2.95499986262821e-46	2.0643281393278e-43
Gja8	1042.85970067595	-8.10704456731434	0.570536053275898	-14.2095219412785	7.99695554455832e-46	5.42696251698141e-43
Cacna1f	4803.41849376744	8.19336876442483	0.577118436070245	14.1970317569747	9.55756832727093e-46	6.30587119192609e-43
Gucy2e	7601.0482907678	8.2911600564076	0.587854924407134	14.1040922039897	3.58371171321122e-45	2.30054920573494e-42
Fabp12	4488.47979548407	9.97319443543006	0.711172462130927	14.0235947909833	1.11804792799466e-44	6.98838799624451e-42
Gm33590	522.166685333119	11.8528564480526	0.852551288196608	13.9028075051354	6.09047040651585e-44	3.70925264347601e-41
Mrc2	299.226430326789	-4.4227252634669	0.319209602797106	-13.8552387669805	1.18262972183368e-43	7.02245528824837e-41
Plch2	6997.48366357905	7.5631766619649	0.546408862476874	13.8416068650149	1.4297437552814e-43	8.28274967693754e-41
Gm7616	311.19032530015	11.1060371769246	0.803966454148659	13.8140554492227	2.09686570367189e-43	1.18582748080035e-40
Rdh8	3581.98039129944	14.6309331691523	1.06439932442535	13.7457182031296	5.4034169794886e-43	2.98469674643752e-40
Slc4a1	186.762858064926	-8.07684524064279	0.593952960044461	-13.5984594470885	4.0895699113227e-42	2.20762419394856e-39
Kcnj6	332.198100932291	7.66586820989319	0.56545557412531	13.5569769946142	7.20445631475385e-42	3.8026721419563e-39
Rd3l	5010.87706251436	7.82398936182632	0.578801036826627	13.517580073323	1.23160857455627e-41	6.35938410062187e-39
Hcn1	5678.91622583435	4.97395902920299	0.368674812393263	13.4914533404503	1.75604480298707e-41	8.87437790649978e-39
Slc17a7	16782.1139360155	9.83972380701877	0.729802046753549	13.4827298043213	1.97656209989671e-41	9.78068812432223e-39
Gngt1	29700.7539890947	10.9328481280726	0.811099733262422	13.4790429335962	2.07784617882255e-41	1.00720413141619e-38
Nxnl2	1641.75416643454	6.28456407283522	0.467164370979745	13.4525757168834	2.97331879553593e-41	1.41244536063139e-38
Mpp4	7819.36787326609	7.86103933168889	0.588021171062077	13.3686331692622	9.22198913644044e-41	4.29491541115163e-38
Glp2r	2257.51998239193	10.1739741595833	0.766143036914158	13.2794708943145	3.04538386378814e-40	1.39103764485954e-37
Tfap2e	267.18134045875	7.36500706941495	0.55529974200955	13.2631199192747	3.78802215278567e-40	1.6976057013767e-37
Crxos	434.902661121713	5.1982787717636	0.392350969631177	13.2490529503474	4.56932916141057e-40	2.00982789336711e-37
Plekhb1	17948.8819325608	6.86742365596692	0.519214887773171	13.2265538174766	6.16498834368925e-40	2.66237823889649e-37
Lactbl1	2121.58072583665	7.02229350054036	0.531322882149843	13.216621637161	7.03535597623059e-40	2.98399598477552e-37
Rho	298175.099730538	12.0068567851771	0.90956761692339	13.2006203406738	8.70155089767155e-40	3.6259515249385e-37
Pde4b	836.065549623525	4.0632172630021	0.310615033509585	13.0811996350998	4.21731368335588e-39	1.72706266563912e-36
Capn3	279.922711842088	-6.02188797157556	0.463381592939177	-12.9955269336	1.29711268793123e-38	5.22186789215977e-36
Lamp5	581.054559295688	6.4706760165086	0.499475444993066	12.9549431936507	2.20299112359769e-38	8.72090752794871e-36
Grk1	19151.426684107	9.74120584415421	0.752097403970409	12.9520535408436	2.28751859568796e-38	8.90707240734106e-36
Rd3	2918.78720838771	6.43944712737651	0.497975706782796	12.9312475280751	2.99912573297721e-38	1.14895539370443e-35
Zfp385b	1908.99003576275	4.46759617244263	0.346192390942966	12.904951955396	4.22078664717327e-38	1.59130356259777e-35
Rcvrn	13752.7831770553	11.7260065985752	0.908864088943683	12.9018262919857	4.39554962843778e-38	1.63129835585397e-35
Lpcat2	846.092769272482	3.37547061704173	0.262164965157147	12.8753688160369	6.19424800660095e-38	2.26347351773517e-35
Slc38a8	172.982246163857	-7.23897117391649	0.564543916498149	-12.8226891874411	1.22381101716222e-37	4.40423625449045e-35
Kcnv2	9489.46589768895	8.62602066890391	0.675155047202204	12.7763551567148	2.22242804375491e-37	7.87867326795026e-35
A830019P07Rik	184.144256776051	6.46800832564538	0.508847287108687	12.7110991637533	5.13081402106549e-37	1.79216315629923e-34
Scg2	2106.89733999106	6.11978418023159	0.48157911025828	12.7077442726895	5.3557130328232e-37	1.82364332310411e-34
Tulp1	11191.3574002246	6.38155792573526	0.502189476127815	12.7074704451016	5.37449615263083e-37	1.82364332310411e-34
BC027072	4216.32761205662	8.46570339200576	0.671188407695302	12.6130059681378	1.7903188485546e-36	5.98924694237589e-34
Nwd1	328.624094256941	4.41018344995568	0.351500823445545	12.546722954232	4.14303856932155e-36	1.3667423902573e-33
Gucy2f	5121.70888164396	10.9190732354294	0.873222803625514	12.5043381713061	7.06860690393884e-36	2.29991166003227e-33
LOC108168936	4103.70004886762	4.76493889285582	0.382106591214814	12.4701824108997	1.08577219780762e-35	3.48503530301712e-33
Vwc2l	763.189845997824	7.12173207478181	0.572870360561546	12.4316644132206	1.75932635429702e-35	5.57166927563503e-33
Fign	519.8300147435	-4.1832286141137	0.336590427303193	-12.428245947546	1.83619211769691e-35	5.73858357625488e-33
Platr17	2716.97282716517	6.75256666129723	0.545393546359199	12.3810901437582	3.3081846747337e-35	1.02046756356201e-32
Cplx3	4363.441722537	4.25040442191771	0.343410135546342	12.3770500109311	3.47896533088166e-35	1.05938954537309e-32
Plekha2	1464.29956083823	4.09333869953622	0.331024498880295	12.3656669321519	4.00870219082213e-35	1.20524929666338e-32
Inpp4b	567.421555317388	3.58501528262829	0.289989858216269	12.3625540033702	4.16703487341749e-35	1.23719265391765e-32
Lbhd1	6066.53733575758	8.47542235654863	0.688026765509123	12.3184486148254	7.20673422609237e-35	2.11326359676723e-32
Cacna2d4	7482.81167876736	6.61643783736009	0.539454106850058	12.2650615749212	1.39506201997554e-34	4.04091623151938e-32
D030047H15Rik	196.049049151304	3.67701409293322	0.300216094896022	12.2478912871301	1.72420996977636e-34	4.93414881953351e-32
Cyp4f13	319.768252440936	3.21010152508768	0.262290733825721	12.2387149491169	1.93065140482541e-34	5.45914668659682e-32
Npy	1010.07502822293	6.8909430041749	0.563677464907266	12.2249751554439	2.28651593321093e-34	6.38933252301483e-32
Ppm1n	705.203725793182	7.45041844697913	0.61244445945076	12.165051592859	4.77143787494243e-34	1.31780456285619e-31
Zfp385c	164.478113503281	4.36014192839924	0.358876567650938	12.1494193865567	5.77744250074939e-34	1.57730821008965e-31
Kcna1	267.542600434798	4.92993202702512	0.405810924759525	12.1483472381787	5.85369806808823e-34	1.579966324014e-31
Ccdc113	228.661583242058	6.41504986788638	0.528765668118217	12.1321225160408	7.13751331665101e-34	1.90483389097859e-31
AI847159	4077.14810352383	10.5378792754319	0.868993009431054	12.1265409054685	7.64093339822774e-34	2.01652722305228e-31
Egfem1	202.896064622542	-3.6352296995752	0.30028697767297	-12.1058519678272	9.8342976572338e-34	2.56685975774305e-31
Peli3	2289.52217694058	4.2118229710732	0.347942693337809	12.1049329436099	9.9450615531804e-34	2.56755545664284e-31
Entpd2	141.037968787641	6.19642156415139	0.511997499740813	12.1024449675793	1.0251178041297e-33	2.61812882620308e-31
Rbp3	74085.631268592	6.42104502418848	0.530962330083961	12.0932214215142	1.14699421233495e-33	2.89823473738082e-31
Gm11744	2421.50096477467	6.6950946400877	0.557045519985502	12.0189363344345	2.82585592747263e-33	7.06523473571893e-31
Pde6a	24270.8627708426	12.9280025425745	1.07684932799421	12.005395932832	3.32867048555491e-33	8.2356855596771e-31
C1ql2	187.643213391533	8.63529321639208	0.720025886818738	11.9930316041067	3.86496173725405e-33	9.46397641064516e-31
Pla2r1	2573.76072766766	7.42506542710976	0.621486882175291	11.9472600952107	6.71011190221141e-33	1.62631201940128e-30
Lpar1	381.180285572478	-3.90274551408423	0.327587569419961	-11.9135946488891	1.00547210495123e-32	2.41232054917188e-30
Gm39529	117.13857769835	-6.61700218252352	0.555544694739833	-11.9108367790684	1.03929010630499e-32	2.46852186049561e-30
S100b	74.9468513956652	5.0970257708779	0.428372005622582	11.8985967896526	1.20353810289659e-32	2.83034029900988e-30
Adck3	397.519593578898	2.92889623984197	0.246223211937581	11.8952888998315	1.25218955424582e-32	2.91588296984772e-30
Prelp	570.742994386938	4.02573735876583	0.338564035121699	11.8906231647397	1.32414900758118e-32	3.05351332311341e-30
Pnpla3	1436.36696236418	4.28641888464614	0.36090844549825	11.8767486272829	1.56330503134626e-32	3.57034818312849e-30
Frmd4b	5169.1997921948	2.8075104480471	0.23696898920475	11.8475858696485	2.21479623164514e-32	4.96281510321089e-30
Gm30628	97.4767860271299	24.024012183091	2.02770752389237	11.847868541206	2.20733931142192e-32	4.96281510321089e-30
Gm34353	46.3544128318548	3.63743359865074	0.307383155252804	11.8335488997736	2.61832618274224e-32	5.81219471892464e-30
Crx	28984.8136388408	4.39618991330667	0.371732784899866	11.8262098256706	2.85755805417486e-32	6.28451100951492e-30
Arr3	1500.28346052328	8.66266827417347	0.733806868070184	11.8051065629232	3.67325319827991e-32	8.00432201518757e-30
Aipl1	8624.26779736668	7.7823108620614	0.661110881523892	11.7715667364645	5.4699095951118e-32	1.18110266093723e-29
Atp1b2	26370.8767414995	4.04788412442401	0.344859072742586	11.7377921718344	8.15885954911269e-32	1.74584893703175e-29
Cabp5	849.908186732536	6.4576644045294	0.550530000628497	11.7299046321857	8.95595226557414e-32	1.89930159117783e-29
Pdc	44043.0734484205	7.79760474148511	0.667996194980598	11.6731274819785	1.74874034045114e-31	3.67575934215889e-29
Pdlim3	194.565289275725	4.65741221505291	0.399246833216965	11.6654956972994	1.91285737247258e-31	3.98545511499726e-29
Sec14l2	1728.93061143347	3.69027741093549	0.317020503471423	11.6405007579206	2.56505152103121e-31	5.29783510674203e-29
Arid3c	235.282889376153	7.52135415750046	0.647037766722712	11.624289252228	3.10163991816963e-31	6.35087511520389e-29
Ubxn11	1126.1093791022	3.83395608746255	0.329899787478967	11.6215779244992	3.20167625166177e-31	6.49967643841628e-29
Cplx4	4947.192652522	8.79189908432013	0.756839983459352	11.616589076246	3.39418466695161e-31	6.83209103469786e-29
Lingo3	941.11295979743	3.60854545825714	0.311036998635826	11.6016598478117	4.04162332720201e-31	8.06694430821026e-29
Gm10419	225.121071711891	5.23811419106747	0.453540614333474	11.5493828458239	7.43524200727253e-31	1.47168223463948e-28
Gm33676	347.96137302926	5.05033308163195	0.441366873069381	11.4424833166808	2.56438619821712e-30	5.03382652727711e-28
Gsg1l2	377.850480764615	7.88282234049637	0.688989917629245	11.4411287288796	2.60474486010484e-30	5.07113933747624e-28
Otx1	169.169594657303	-6.62228624860921	0.581239490825494	-11.3933866386195	4.5110873690063e-30	8.71116643810062e-28
Sv2b	11395.4569620541	4.25945351427577	0.374396848255548	11.3768412691563	5.45395364394004e-30	1.04469602379729e-27
Gabrd	81.677256727347	6.1945067665969	0.544755838542371	11.3711617725325	5.82076264122637e-30	1.10603803403527e-27
Slc4a10	1060.27482774744	7.02363513681271	0.618297688578155	11.35963350108	6.64227072319581e-30	1.25212074775672e-27
Mlc1	548.239668548901	6.0718740329908	0.534572181543136	11.3583801077401	6.73824753046804e-30	1.26021145939903e-27
A730049H05Rik	292.03786875328	-5.72162749481911	0.5044034160338	-11.3433559586276	8.00159451041728e-30	1.48479588133931e-27
Col6a4	65.4910844292096	5.34144623531413	0.473116479027517	11.2899179633172	1.47173973950879e-29	2.70982653432657e-27
Hs3st3b1	1837.98721602158	4.19913909411172	0.372044006504185	11.2866731373201	1.52707914979719e-29	2.79009107430637e-27
Park2	210.893240399868	3.27512699526262	0.290433560993691	11.276682295452	1.71076818212314e-29	3.10184472227396e-27
Pcp4	1184.14995795147	5.64255859555996	0.500914510200151	11.2645141649128	1.96432343593736e-29	3.53459168563516e-27
Clec18a	204.182823618256	-4.09142566502712	0.363647332957213	-11.2510811828462	2.28770415357511e-29	4.08553000418918e-27
Sfrp2	6306.69408947932	-6.83536401914177	0.607910403082905	-11.2440319897101	2.47800091759201e-29	4.39234908915265e-27
Mak	4397.28335976481	4.39823879076855	0.392219526976764	11.2137170341066	3.49213571555588e-29	6.14408944562098e-27
Klc3	1073.5577545072	4.41409573349442	0.393722676151521	11.2111798503465	3.59370736663849e-29	6.27630421855863e-27
Etl4	553.996249262506	-2.99902583549519	0.268212229281566	-11.1815402434422	5.02108821044422e-29	8.70517424631176e-27
Mmd2	1206.86076369222	5.24501667722642	0.469288295152963	11.1765341931591	5.31243563771413e-29	9.14354864253521e-27
Elfn2	708.720131388779	5.35828472968727	0.479716240889945	11.1696963182794	5.73767079502699e-29	9.80439976427921e-27
Cxcl16	158.435775761955	2.41272116675433	0.216984019344843	11.119349590994	1.01005638383672e-28	1.71363280206355e-26
Krt24	157.389873091418	6.57343512260399	0.591430988427005	11.1144584088956	1.06696064254904e-28	1.79733682140602e-26
Nrip3	198.852521829072	4.13369296317938	0.373271553981988	11.0742244328076	1.67322586759277e-28	2.79876484556785e-26
Slc22a30	146.205492808441	10.0165243501629	0.904786142571674	11.0705987623693	1.74232538726917e-28	2.89396591597324e-26
Cemip	147.914022220704	4.51472170534288	0.408090368740973	11.0630439999639	1.89553247452379e-28	3.12657550936729e-26
Frem2	383.748082735179	-3.52044150132055	0.318255664155879	-11.0616774430643	1.92463959090877e-28	3.15269238367346e-26
Foxp1	1515.98065453535	-2.83361502385481	0.256339585047444	-11.0541453179397	2.09320992768731e-28	3.40533713715267e-26
Dkk1	65.8031505295289	-7.59234067327491	0.686991777965277	-11.051574293599	2.15403937943967e-28	3.48045873064292e-26
Gm31221	91.6959679365083	8.62109458856328	0.780264703389574	11.0489357664291	2.21828921334189e-28	3.56005441860112e-26
Ttyh1	6211.08144694447	3.72170708538721	0.336966380494434	11.0447430391314	2.32431697199162e-28	3.70517964555335e-26
Slc25a21	28.6338831983001	-4.27462750172972	0.387170859254581	-11.040674677737	2.43200145560348e-28	3.85099323823293e-26
Ush2a	5511.30336181299	5.74406326577035	0.520335456999536	11.0391540466854	2.47350893964014e-28	3.89078041949222e-26
LOC105243282	123.20084394686	4.78817055520327	0.43477424775702	11.013004058785	3.30786758581602e-28	5.1689783485725e-26
Gem	381.14450098966	3.38545191145499	0.307500493985001	11.0095820256475	3.43594021924235e-28	5.32782453293201e-26
Gm26670	64.1374081992308	8.82753531226665	0.801839891555975	11.0090997033545	3.45438269649516e-28	5.32782453293201e-26
Ubap1l	2412.93131665654	4.05358335660562	0.368383833654915	11.0036950220862	3.6678772874952e-28	5.62060782790877e-26
Mcoln3	60.4190337120678	-6.38383533285675	0.580258715646434	-11.0017052061767	3.7497321969942e-28	5.7092076373722e-26
Pcdh15	7579.23898267677	5.19726192981908	0.472875632003657	10.99075862251	4.23352617809297e-28	6.40475883962192e-26
Ryr2	1428.20429060379	3.68350932892913	0.335657951570973	10.9739969266013	5.09683853027516e-28	7.66203220070225e-26
Slc38a4	170.54283193542	-6.4215870556189	0.585343200640031	-10.9706357716248	5.28991166941527e-28	7.90226301710387e-26
Pla2g4e	46.4364648813804	4.55379135582309	0.416495914563871	10.933579890193	7.9643139760995e-28	1.18230240975197e-25
Unc5b	956.220416699275	-4.19452830870597	0.38380278402861	-10.9288636853486	8.38923383961977e-28	1.23764647303509e-25
Pcdh10	999.580213252153	2.97705968984739	0.272530677791429	10.9237599009891	8.87443197410911e-28	1.30114511264839e-25
Bmpr1b	503.674011042231	-2.54353467973442	0.233257640476337	-10.9044002783371	1.09814997844852e-27	1.60019989497603e-25
Impg2	17626.8951577943	5.37238449708013	0.492854835520324	10.9005413153922	1.1457361893159e-27	1.65936133955069e-25
Rpgrip1	16491.8103609814	5.52230149451419	0.506733063040318	10.8978511514154	1.18011376766642e-27	1.69879164906744e-25
Proser2	510.108748700673	3.35835177137044	0.308486775992448	10.886533986963	1.33629622787041e-27	1.91203060267337e-25
Gm40387	117.440766369731	21.8179941465157	2.0061020752422	10.8758145538938	1.50307191051606e-27	2.13778227656153e-25
Hist1h1c	318.480710126093	3.07910567108275	0.283279418655173	10.869500105939	1.61080992745605e-27	2.27737841648429e-25
BC029214	803.855535696732	2.6193695413344	0.241015645029868	10.8680477610065	1.63665377299557e-27	2.30022487669768e-25
Wdr86	229.737441800664	-3.48216611439586	0.321008975734511	-10.8475661978865	2.0480625650758e-27	2.8615048262165e-25
Gm38609	152.848645250077	3.67719021462338	0.339829347266524	10.8206964589771	2.74682053860415e-27	3.79316752517011e-25
Sntg1	110.829267247346	3.39754979264419	0.31398535828558	10.8207268364215	2.74591020944006e-27	3.79316752517011e-25
Catsper4	77.819884947285	5.23032568317991	0.485682328237612	10.7690261289908	4.82073237374616e-27	6.61861475960803e-25
Adora1	199.108480425083	5.67917847664924	0.527563876378069	10.7649115698349	5.04099262820243e-27	6.86214461331349e-25
Ankrd33	2565.89018581483	8.18157634690895	0.760041817796464	10.7646397281524	5.05589132422474e-27	6.86214461331349e-25
LOC108167738	285.44151306998	3.71876509389144	0.345920893640881	10.7503338545144	5.90475059703829e-27	7.96872932845758e-25
Notch3	676.030289503497	-3.5018481284976	0.325834841469868	-10.7473102406743	6.10149684841991e-27	8.18772616630902e-25
Kcne2	442.447202684851	6.99863496741598	0.651259368848126	10.7463098454835	6.16801287995174e-27	8.2304855013828e-25
Ccnd2	993.261010573975	-4.22248678836013	0.393237147753305	-10.7377617106741	6.76649771651732e-27	8.92876965348441e-25
Lin28b	293.273684676034	-4.27089573534221	0.397727905423657	-10.7382350524107	6.73190078683872e-27	8.92876965348441e-25
Gabrg1	82.8642008355792	4.64406438545908	0.43272544082818	10.7321269962102	7.19213546153537e-27	9.4116538343812e-25
Plppr4	728.03675104131	3.9116094317934	0.364485145829522	10.7318761177251	7.21169163799839e-27	9.4116538343812e-25
Cirbp	5075.15069999613	2.18787272167757	0.20390751653726	10.7297306094049	7.38110372674294e-27	9.58010796271029e-25
Cd9	612.393756382682	2.61166156649575	0.243580195871335	10.7219782673764	8.02678758376646e-27	1.0361535798349e-24
St6galnac2	826.422407619695	3.8851713922656	0.362467823299241	10.7186656098247	8.31949038614389e-27	1.06813262514427e-24
A730046J19Rik	449.090847040658	8.3080278243304	0.776641765001375	10.6973745151546	1.04702881164819e-26	1.33704453410042e-24
Popdc3	70.4503578392744	3.20132924837822	0.299445927099245	10.6908425150068	1.12345743871746e-26	1.42697118098488e-24
Lnp1	135.636756594642	5.10528139532782	0.477776336359493	10.6855049252302	1.18999728398829e-26	1.50344763240903e-24
Slc6a9	2664.61097828154	3.39153277131047	0.317695038762806	10.6754351107215	1.32634674245099e-26	1.6668459167564e-24
A930006I01Rik	1229.41511557943	13.0881493010124	1.22757171912443	10.6618204843849	1.53561718083296e-26	1.91968311995497e-24
Gm33224	19.3753863869662	-5.58333777223366	0.524356666217426	-10.6479770964111	1.78195233365433e-26	2.21596501722291e-24
Slc24a1	15467.2067034797	11.9558439530639	1.12326028599177	10.6438766705864	1.86216737022388e-26	2.30365621758113e-24
Fstl5	1019.20140888907	3.83287309912515	0.360596763535979	10.6292498622016	2.17857693015118e-26	2.68111705932388e-24
Cpne6	225.906536183225	6.01836624086078	0.566352326008371	10.6265410495936	2.24276932663601e-26	2.74588953846694e-24
Hmga2	1007.52416210725	-5.68959397292336	0.535861995495999	-10.6176478659529	2.46698968672578e-26	3.00491995072363e-24
Gja1	711.433875465245	-4.15980459914767	0.391950315843322	-10.6130915858491	2.59033489372966e-26	3.13906297938096e-24
Ttyh2	3725.62931695873	3.94580598763134	0.372024728082873	10.6063003068774	2.78561807213789e-26	3.35857870301621e-24
Kcnip1	433.293253391482	2.9609572095918	0.279232501422385	10.6039132067684	2.8576696451574e-26	3.42804896019084e-24
Gabrr3	856.903347578097	7.40461763613372	0.699011412325532	10.5929853298094	3.21182247264712e-26	3.83352800855851e-24
Crabp2	840.852477094719	-5.61363760753564	0.530101032511531	-10.5897503744506	3.32477280451521e-26	3.94850018264226e-24
A430035B10Rik	601.782288942292	3.80703471008245	0.359723785185034	10.5832165313289	3.56505114143149e-26	4.21279078165576e-24
Ccdc126	3312.41184877345	4.72567758659195	0.446748321223303	10.5779414540427	3.77153394224564e-26	4.43472644535735e-24
Ckmt1	2432.4216614813	5.86554133607756	0.554707249705695	10.5741205639364	3.92845705407693e-26	4.59648827332194e-24
Fxyd1	169.05900044017	2.91209297436409	0.275723116467678	10.5616569683067	4.48671040857507e-26	5.22393851100368e-24
Pcdhb12	139.222131347827	3.60958031911953	0.342138046313238	10.5500699440332	5.07592941722061e-26	5.88114514721092e-24
Baiap2l1	78.8200323136369	-3.06348672569461	0.290465838555703	-10.5468055759236	5.25535609536436e-26	6.05947660082982e-24
Acsl1	2612.2265132245	2.80011252380269	0.265547577676357	10.5446735696283	5.37592167441264e-26	6.16854548843715e-24
Pou2f2	213.600156582184	-2.76856215338523	0.262600215131794	-10.5428784664009	5.47955842756006e-26	6.25723421977916e-24
Ebpl	2902.14170678175	3.24277582293457	0.307622745228086	10.5414046042994	5.56612754959855e-26	6.32567758651027e-24
Pcdhgc4	340.996226847611	3.08383703134495	0.293151283221999	10.5196095253303	7.01637548392026e-26	7.9358547854321e-24
Eno2	4860.48587965069	4.40803199471585	0.419402458471511	10.5102674189862	7.74735516622217e-26	8.69292422483135e-24
Hr	1269.00677236276	5.80122264182386	0.551965053941254	10.5101266835659	7.75892529329844e-26	8.69292422483135e-24
Enpp2	797.260431431463	3.23473400703097	0.307860939405606	10.5071270596274	8.00964350727653e-26	8.93169260961653e-24
Fn3k	552.531430615945	3.65067892143408	0.347718499709551	10.4989493641652	8.73468594284724e-26	9.69468507077138e-24
Ablim2	190.506534624877	4.97242247730389	0.474489454409501	10.4795215807104	1.07285081943778e-25	1.18522570526913e-23
Vsnl1	587.810902261153	4.81162765966175	0.45939585274211	10.4738160585068	1.13954536829487e-25	1.25307785128425e-23
Akain1	160.827595031781	6.23056774429247	0.594913394013287	10.4730668480349	1.14860306848605e-25	1.25721751533091e-23
Shroom4	260.496320218458	-2.90063624026902	0.27766565908836	-10.4465069601782	1.52021543499536e-25	1.65633747761512e-23
Dlgap1	572.826143762353	3.92940303311721	0.376195834581556	10.4450997908786	1.54293033074425e-25	1.67341010117979e-23
LOC102634887	110.289928219235	3.6726380916688	0.351800079678585	10.4395601474117	1.63566817808382e-25	1.76592684390214e-23
Bsnd	202.536030985109	10.4863329275329	1.00511530216263	10.432965158296	1.7532991761469e-25	1.88436027293399e-23
Bcan	73.5949811325964	4.56184565518155	0.437405147495785	10.4293369232138	1.82154972080307e-25	1.94889409768084e-23
Tdrd9	538.191633405854	3.52266741566021	0.337924367726045	10.4244255581948	1.91814887081831e-25	2.04304358653258e-23
Gm32392	139.815537471193	3.80031168966953	0.364670314849525	10.4212257892109	1.98379725527411e-25	2.1035335896103e-23
Il9r	64.6655513960904	5.4300366701809	0.521308444238729	10.4161686429431	2.09212129260716e-25	2.20853621964468e-23
Dse	173.806027385809	-2.71714125575778	0.261235709720737	-10.4011096287809	2.45062622858622e-25	2.5755431053708e-23
Gm30706	189.156589087306	4.90877499561118	0.472166977613769	10.3962691766779	2.57831272808483e-25	2.69780105363308e-23
Rtbdn	4050.75383241271	6.39828942737442	0.615477790580063	10.39564631787	2.59521475487173e-25	2.70357635340848e-23
Sema7a	1130.23539788908	2.87707889347723	0.276965927535348	10.3878441622031	2.81647128944797e-25	2.92125878021695e-23
Stra6	474.025925357582	-3.31279696934667	0.318948560785248	-10.3866183349146	2.85289325759055e-25	2.94617046323003e-23
Polr3g	245.995429667291	-2.53266032284023	0.244320432141449	-10.3661421218097	3.53509763358465e-25	3.6348761468789e-23
Llgl2	1724.78860368672	4.46171230379557	0.430550234311783	10.362814715285	3.66029254336757e-25	3.74738226250287e-23
Cygb	674.704159507914	3.51980440190337	0.340013998323361	10.3519396826596	4.10091921607452e-25	4.18047352876403e-23
Brinp3	233.240947879468	4.62370532519949	0.446828208397962	10.3478366815227	4.28048406318127e-25	4.3113954725417e-23
Kcnc3	1021.2051669529	3.30244386225084	0.319145698215207	10.3477624192319	4.28380486493702e-25	4.3113954725417e-23
Rasef	139.340660568078	-2.8713544677604	0.277469213561292	-10.3483713775191	4.25664914136573e-25	4.3113954725417e-23
Strip2	952.616357274184	5.24945351877742	0.507817776409126	10.3372779816754	4.77919779292014e-25	4.78968379651642e-23
Ephb4	373.125253790039	-3.62027462249776	0.350550633321877	-10.3273943287206	5.29802109017659e-25	5.28286010502168e-23
Tcp11l2	1253.47052103002	2.68005231100939	0.25951711933819	10.3270732884364	5.31577789280979e-25	5.28286010502168e-23
C130026L21Rik	19.7579742099032	-5.12827644003583	0.496853124579948	-10.3215139169577	5.63278931551137e-25	5.57458382591776e-23
Trank1	1330.38943156438	4.4645974509005	0.432609674193536	10.3201516684141	5.71328358852357e-25	5.63078472176813e-23
Tbc1d8	3746.88752488274	3.5859284750488	0.347561500169823	10.3173926723664	5.87981879486225e-25	5.77096925684165e-23
Atp1b1	2283.21648179377	4.10694562948537	0.398202263873254	10.3137174297748	6.10915210164133e-25	5.97138192255905e-23
Ralyl	291.409182432236	2.8767098493195	0.27911483541776	10.3065458524046	6.58247603975252e-25	6.40766274164761e-23
Amy1	877.456251269584	4.40256975539363	0.427678807694668	10.2941031357737	7.4914413599604e-25	7.26272306864406e-23
Mecom	198.015675852538	-4.77012347184334	0.463506616882272	-10.2913816072985	7.70625895148545e-25	7.4406123014505e-23
Gm32355	208.348612314652	6.17810950193079	0.600352486177063	10.2908035598751	7.75266569506393e-25	7.45511399146391e-23
Isyna1	513.564745491264	-2.88507661361503	0.281966490923231	-10.2319839643659	1.42568269322818e-24	1.36543610199822e-22
Gm31985	69.4483854423484	5.06582608027651	0.495124635891233	10.2314159164347	1.43407118685262e-24	1.36795416988448e-22
Gm9548	155.980107958533	4.13890054033347	0.404884713131335	10.2224174094489	1.5736663875493e-24	1.49510896148284e-22
Klf9	1819.02991719101	4.62030968194791	0.452402445688251	10.2128309119084	1.73721015462863e-24	1.64391297182228e-22
Guca1a	1869.37441444737	8.45644029003479	0.828215889434819	10.2104299107392	1.7807407338517e-24	1.67841880597007e-22
Cerkl	767.559152421881	4.20369704953632	0.412162367526644	10.1991287432727	2.00059065632592e-24	1.87818297506139e-22
Syp	15905.0493458348	4.15302442053203	0.407388199399401	10.1942678424527	2.10323273702885e-24	1.96677102243738e-22
Ppp3cc	2793.06628085822	3.8418253467422	0.376989558872415	10.1908003983802	2.17962216184388e-24	2.03021119953395e-22
Gria3	513.131271676597	3.1916708863788	0.313210285291061	10.1901854321701	2.19345425683955e-24	2.03511427767394e-22
Ntn1	73.5874887362834	-4.67441462657891	0.458831237399976	-10.1876556031081	2.25127683788529e-24	2.08063530947282e-22
Gm31560	55.8525130097824	5.71380213716595	0.560990121460677	10.1852098969027	2.30861144031001e-24	2.12535422210245e-22
Gm38717	1545.32966870607	7.27968359607906	0.715384002899119	10.1759105132039	2.54013133048155e-24	2.32946715681845e-22
Gm3137	77.3127107739059	6.1092278391541	0.600860794645563	10.1674595739897	2.77039960442734e-24	2.53086659247532e-22
Mthfd2	357.373410380833	-2.42844411084803	0.238975308590196	-10.16190386017	2.93292466013289e-24	2.66907381331327e-22
Egflam	6652.30849732474	3.86550158497827	0.38044004794922	10.1606063972903	2.97222039094753e-24	2.69451063838877e-22
Chrna6	672.803022979501	5.51008942876202	0.542385100648533	10.1589985089442	3.0216421443342e-24	2.72889901947627e-22
Gm5478	35.0821227064567	22.6090571687929	2.23272420287901	10.1262203095391	4.2267301131702e-24	3.80277627454615e-22
Dync1i1	218.48964326314	5.58748259887106	0.552006086304998	10.1221394790633	4.40675814229612e-24	3.93493681939163e-22
Gad1	1756.25072601078	5.84192887281322	0.577126717990638	10.1224370501384	4.39337776539896e-24	3.93493681939163e-22
Trim25	605.739634640926	2.2972633730713	0.22707932142391	10.1165678964787	4.66487221848253e-24	4.14981441698116e-22
Cbx7	183.218454953137	3.05890557673176	0.302553354856062	10.1103012993758	4.97310965802351e-24	4.40751121631994e-22
Kcna5	518.769113544069	2.92357720116942	0.28924499338205	10.1076155787001	5.11131078009472e-24	4.51315441073642e-22
Lgmn	4725.87894928971	2.2916021208628	0.226883036369738	10.1003678262147	5.50353724429474e-24	4.84148209727736e-22
Nefh	926.510115398108	5.664615878581	0.560876211026126	10.0995830581182	5.54775535641582e-24	4.84449578035252e-22
Rgs9	31364.2140143566	4.72738229250119	0.468063327603178	10.0998775458629	5.53112121546853e-24	4.84449578035252e-22
Gm39447	47.9396468683382	3.24036953932021	0.32094049477607	10.0964807871351	5.72602574444589e-24	4.98185214220069e-22
Dgke	5301.82336628348	3.18305750136847	0.315368394478564	10.093140457627	5.92432286143234e-24	5.1355662994431e-22
Ackr3	154.441964259438	-4.2230592296746	0.418616676426555	-10.0881294690025	6.23462069981287e-24	5.38489857679838e-22
Ncald	1828.81122297019	2.37447092322806	0.235490845325738	10.0830710422888	6.56417710038935e-24	5.64899762639304e-22
Zic3	465.065892041265	-3.80552530849322	0.377533692681544	-10.0799620862005	6.77522609281931e-24	5.80957292984275e-22
Rasgrf2	3385.47041799608	5.45682405933942	0.541527279871495	10.0767297644439	7.00177640635681e-24	5.98223716560384e-22
Gabrb2	694.031134847051	2.901704651538	0.288030707143876	10.0742892322538	7.1777873415961e-24	6.11063816980612e-22
Mest	5968.15139100214	-3.02922626188172	0.300836537918675	-10.0693429157219	7.54806639486184e-24	6.40291689324137e-22
Crybb1	264.203558149262	-5.93608430702596	0.58982548375653	-10.0641367158634	7.95824354158169e-24	6.72683987899104e-22
Six4	83.3264316574865	-3.94076722656316	0.391743395889781	-10.0595626318406	8.33678867137246e-24	7.02182285540562e-22
Gm14268	784.864900512742	9.5459762921757	0.950428288239779	10.0438680227575	9.7763650159704e-24	8.20523752153106e-22
Gm35215	63.9082536439264	6.24127911531077	0.622469366623662	10.0266446028728	1.16405298108372e-23	9.73541774883822e-22
Fzd1	270.293422223693	-2.88294958712042	0.287660501715933	-10.0220557564325	1.21939782412298e-23	1.01625042521294e-21
Gria2	2355.72872095	3.41592044868349	0.340920361603344	10.0197020577429	1.2487882714507e-23	1.03710556026214e-21
Madd	10016.6615989314	2.73015296064638	0.273170071699051	9.99433409255084	1.61368136515273e-23	1.33547595070061e-21
Erich6	104.632941836576	2.84126642796244	0.284402609957774	9.99029660235641	1.68078063634001e-23	1.38617714147041e-21
Ppef2	4392.20666704659	5.10395638298665	0.511023818534559	9.98770741767586	1.72525690823356e-23	1.41793432817867e-21
Gm30266	183.871727017758	6.23126014793841	0.624384827288589	9.97983915624255	1.86769292838988e-23	1.52970491155574e-21
Pianp	222.378109583261	3.33233188877289	0.334634139623567	9.95813485295153	2.32381279103676e-23	1.8967423165878e-21
Slc1a7	2832.58819987782	6.08352046196075	0.611034297115109	9.95610310367686	2.37177774538434e-23	1.92926250028661e-21
Faim2	599.77776456578	6.21676736710134	0.624665821765491	9.9521490539228	2.46795154746735e-23	2.00064113158513e-21
Sall4	124.982450603909	-8.42605160085381	0.846754495095803	-9.95099718945156	2.49668750793843e-23	2.01705175811407e-21
Rdh12	5584.0322963935	6.76647659490258	0.680083465469115	9.94947964252465	2.53505260403403e-23	2.041104049187e-21
Gm17021	199.5647203184	4.47494887095733	0.450316762861434	9.93733576010429	2.86384097195401e-23	2.29803887722472e-21
Fbxo2	124.027678682739	4.46249568803952	0.449573181175788	9.92607182743543	3.20639095941249e-23	2.56424909319749e-21
LOC102640344	66.4213342843154	3.75177058597051	0.378052952741414	9.923928800886	3.27601346921707e-23	2.61113664163905e-21
Gnat1	97813.8239338306	10.969205982273	1.10679368586748	9.91079559120865	3.73658721548117e-23	2.96827490107387e-21
Dnaja4	851.180687820008	2.89484919054636	0.292934802295033	9.88223033885462	4.97138927551193e-23	3.93601460239864e-21
Fam53b	2662.41130170341	2.47841281292056	0.250888666512798	9.87853635386966	5.15807731818659e-23	4.07025423460358e-21
Ptgds	263.774047998111	5.00461216252177	0.506658376605393	9.87768562330428	5.20204568930462e-23	4.09135725868753e-21
Tfec	12.8561365411395	-7.06440036639425	0.715435508350134	-9.87426579187475	5.38256829318575e-23	4.21936508580026e-21
Ltbp1	598.056494151906	-3.31583948301455	0.335863176595766	-9.87259013215784	5.47327163147124e-23	4.27635354574687e-21
Ajuba	656.155267111579	-3.28416089546249	0.332908236560528	-9.86506350636771	5.89971038318153e-23	4.59442364004353e-21
Gm35420	149.133088790223	8.96209412973946	0.909178377632613	9.8573551133889	6.37053669441672e-23	4.94486887469888e-21
Rasgrp1	203.903399416361	3.91524496745225	0.397747860494793	9.84353495347966	7.30963917287654e-23	5.65532734964702e-21
Fgfr2	160.698760291377	-3.920051388979	0.398268296506928	-9.84274024159193	7.36762587973224e-23	5.68168343816235e-21
Lrrc48	520.983556524229	3.2668264688446	0.332344664329708	9.82963417039754	8.39230744452113e-23	6.45094130816394e-21
Tcf7l1	324.741706645238	-3.00482510534372	0.305714799861555	-9.82885063694813	8.45785157025529e-23	6.48035130634528e-21
Prdm8	663.504892853658	3.41393823550175	0.347487367203754	9.82463985086382	8.81886844111497e-23	6.73523354383803e-21
Ier3	409.236348029126	3.91708183019846	0.399043291347265	9.81618264267383	9.59067256258089e-23	7.30120688161607e-21
LOC108167909	87.18182611165	7.5119274491702	0.765325165413089	9.81534096701967	9.67104876544898e-23	7.33887381076499e-21
Ccdc102a	45.0436233501482	-2.89285479581715	0.294835478648914	-9.81175945674408	1.00205885608725e-22	7.57990507954916e-21
Eya2	242.712405234912	-3.58797903226085	0.365750110567189	-9.80991920056229	1.02050240687775e-22	7.6949121168763e-21
Plk5	983.887859247036	8.28752913486577	0.845119767312674	9.80633687130358	1.0573745756275e-22	7.94770915199509e-21
Frmd7	61.1160236604994	5.23796476590809	0.534321513069462	9.80302053686383	1.09268301922152e-22	8.18719466011024e-21
Col5a3	324.233937427096	5.00911640960128	0.512195331063651	9.7796994736346	1.37618558836219e-22	1.02789811618801e-20
Pias3	5257.70591738142	2.46281965676962	0.251912902389616	9.77647287378935	1.420755813003e-22	1.0578618203902e-20
Cckbr	131.668440427696	3.94719786679415	0.403867954950764	9.77348615657155	1.46328448308659e-22	1.08612290757102e-20
Slc27a1	1466.82026188441	2.01134607860006	0.205803595463936	9.77313381754069	1.46838389753705e-22	1.08651259608411e-20
Crygn	41.3479704950789	-6.8117761423222	0.697156673414933	-9.77079672630196	1.50265685584445e-22	1.1084194298142e-20
Bche	289.63121918972	-2.58150845923709	0.264423381851737	-9.76278436936618	1.62627771934979e-22	1.19589313900917e-20
Sv2a	4339.2963391701	3.51197305080715	0.360169930296195	9.75087800338853	1.82879654123809e-22	1.34066590887306e-20
Pde11a	62.7352957991455	4.54042821721417	0.466294160391744	9.73726158912145	2.09113467184903e-22	1.52826556079256e-20
Gria1	580.226506906364	2.82194061574427	0.289848842563304	9.73590437963524	2.11924099376127e-22	1.54405558539318e-20
Dock5	210.565319290265	-2.9720491147174	0.30542370368476	-9.73090522726739	2.22603076433213e-22	1.61690161206167e-20
Galnt15	240.476039299488	3.8826556024503	0.399084835424507	9.72889786283238	2.27039470610726e-22	1.64409802010548e-20
Ptprt	959.129023822387	2.77622228895153	0.285490853307801	9.72438260905808	2.37340783674839e-22	1.71347060603185e-20
Tpbgl	162.814200218806	3.57211284083109	0.367713510712607	9.71439105924759	2.61809217087842e-22	1.88439167402134e-20
Adamts9	186.924019154118	-4.06321512277964	0.418647310250326	-9.7055803854325	2.85447081799956e-22	2.04831996583461e-20
Lrit1	16077.388875044	7.70001357597801	0.793680301749443	9.70165639616545	2.96643111648816e-22	2.12224915297671e-20
Dusp9	448.417181724195	-7.87680205508987	0.81230685736269	-9.69683067881935	3.11009376041546e-22	2.21834675667832e-20
Mfap3l	1474.58618864266	2.88783345916798	0.29784663760039	9.69570609369268	3.14454997849749e-22	2.23620811644528e-20
Gm40818	9.55650584497731	-6.41637583378255	0.662349257705173	-9.68729980314801	3.41436048561751e-22	2.42083254490708e-20
Wdr27	100.282880371575	5.23640703609655	0.5408167970514	9.68240458625931	3.58190530801259e-22	2.53206591892604e-20
Gm626	4189.57275914282	5.67612884290205	0.586856984434229	9.67208194407746	3.9623394780135e-22	2.78442270064428e-20
Sardh	132.862809736201	2.77637354717084	0.287046397428056	9.67221178195311	3.95731460807276e-22	2.78442270064428e-20
Gm41608	77.5825284286112	5.31325736897455	0.549412210383597	9.67080321215443	4.01216638448572e-22	2.81112023493525e-20
Cldn1	124.858589078816	-3.10240547751616	0.321025978553706	-9.66403246084069	4.2865111380069e-22	2.99450625146882e-20
Susd3	1111.97901327731	7.50807181813386	0.777245407765765	9.65984712565396	4.46529804045975e-22	3.11025686384164e-20
Ntf3	16.8915121186249	-4.10079411341287	0.424587953033321	-9.65829125418226	4.5336258612263e-22	3.14861641683764e-20
Rasgef1a	192.039477529514	4.650479787545	0.481682429794837	9.65465937697951	4.69717660187619e-22	3.25269208885607e-20
Ppargc1b	1919.73968315485	4.88710525820827	0.506258176083913	9.65338534581657	4.7559211922019e-22	3.28379767898778e-20
Cabp4	1538.77253638526	7.81523941468726	0.80974341967228	9.65150098762179	4.84414281320253e-22	3.33501681446918e-20
Gm36677	182.138243985889	4.24165467821556	0.439611911181161	9.64863455773747	4.98145753570102e-22	3.41964102277372e-20
Aldoc	2729.34852237891	5.34180434552711	0.553844650664648	9.64495068990305	5.16360052376515e-22	3.53446223747752e-20
Lman1l	165.752750099114	3.47619111000302	0.360580084968635	9.64055214060252	5.38972874668282e-22	3.67864474687386e-20
Plxna2	6649.8496393094	2.67264015819034	0.277313616199271	9.63760883731667	5.54648781820637e-22	3.77479021942802e-20
Opn1mw	2906.00064868581	14.8617117551676	1.54606252378276	9.61262014087592	7.07259122522191e-22	4.7996624794706e-20
Tcf7	192.981042830556	-2.9121731749173	0.303090233885826	-9.60827123190751	7.37772324796618e-22	4.99246958933597e-20
Kcnt1	150.534449447985	4.12994452737612	0.429848219689841	9.60791353365637	7.40339255604623e-22	4.99560738611392e-20
A730036I17Rik	30.8289685182038	4.23079951652592	0.440845416016639	9.59701374407903	8.22941476692203e-22	5.53725381144283e-20
Ttr	279.412214999554	5.92834584237149	0.618130517732775	9.59076711519749	8.74325061955686e-22	5.86637538744956e-20
Gm41263	937.617577303053	5.79328709717367	0.604755512932962	9.57955235344148	9.74664532033645e-22	6.52119210277835e-20
Grin1	243.479615473506	4.59259431226608	0.479711194164615	9.5736650887703	1.03181575490613e-21	6.88418196925009e-20
Rp1l1	23702.8200922329	7.58759084067308	0.79308892526084	9.56713755418737	1.09906427565528e-21	7.31231783623649e-20
Pcdhb9	226.114335575754	3.40763734636562	0.356366831847221	9.56216191249392	1.15322093903919e-21	7.64308308698508e-20
Pde8b	1866.53675532899	3.65994555181457	0.382760092341547	9.56198314569511	1.15521506745859e-21	7.64308308698508e-20
Gm40087	105.588537437635	6.03958922636944	0.631659338866117	9.56146589585934	1.16100418241603e-21	7.66004759465155e-20
L3mbtl1	78.9537313510424	2.58097242494461	0.270029306126821	9.55811967954484	1.19915506714487e-21	7.88984242515923e-20
Agpat9	68.7098076218301	3.1398868119128	0.328677388434437	9.55309650861221	1.25876539916821e-21	8.25917009973575e-20
Msx2	10.7475262568941	-6.68615397061193	0.700698692983557	-9.54212422195688	1.39936113705467e-21	9.15637072378033e-20
Lef1	99.041997778237	-2.92553141093538	0.306635478237906	-9.54074664727994	1.41807626383768e-21	9.25333720293205e-20
Nme5	241.372035021696	3.86670607835613	0.405432585923689	9.53723556666442	1.46690358484917e-21	9.54572436913354e-20
Chat	390.388123666659	7.86599259486377	0.825100908253542	9.53337042315636	1.52257956304e-21	9.88095895664648e-20
Dlc1	4437.69676671391	2.90886593244555	0.305227126740374	9.53016844705231	1.57028225611937e-21	1.01627640728467e-19
C1ql3	748.669699761778	3.53134576125757	0.370557900900153	9.52980830439532	1.57573927041739e-21	1.01703693344983e-19
Fat4	1706.45314931581	-2.55489918871762	0.268130221193023	-9.52857599322379	1.59455402133913e-21	1.02639152072756e-19
Cntn2	868.127225232173	-3.72068664743652	0.390949804993204	-9.51704438758118	1.78174457182521e-21	1.14378370459439e-19
Tusc5	187.637164626129	5.90184045149002	0.620922217615622	9.50495937180897	2.0012611739534e-21	1.28123869012779e-19
Sfrp1	670.125120986499	-3.53137927616535	0.371642758260909	-9.50208015000842	2.05738736559557e-21	1.31363077171037e-19
Pnp	617.539706698892	-2.21217977020094	0.232830690242157	-9.50123786473402	2.0740989102424e-21	1.32065406791166e-19
Rorc	213.387197314309	3.18746489675949	0.335488482048382	9.50096670174154	2.07950749999563e-21	1.32065406791166e-19
Itm2a	1717.36886836049	-2.48134644210502	0.261186778667601	-9.50027583617817	2.09335057488272e-21	1.32590034278971e-19
Ppara	562.105646784147	5.06489925871177	0.533199847481559	9.49906359244962	2.11786132220884e-21	1.33785750332725e-19
Dnaic2	273.321870513513	3.68666543974138	0.388212408893922	9.49651622482976	2.17029628856912e-21	1.36734422933935e-19
Negr1	2904.49991467547	3.02764828273469	0.31888528978037	9.49447459561389	2.21324654709199e-21	1.39071513191875e-19
Ankrd35	79.7396349122377	4.40145491805916	0.463795245629383	9.49008201256194	2.30852569492249e-21	1.4467573167757e-19
Ahcy	832.798199813626	-2.36439798378697	0.249254070877045	-9.48589515696738	2.40311523752813e-21	1.50207350320443e-19
Lurap1l	681.423855237605	2.88551087870384	0.304272558910293	9.48330959925495	2.46343262898386e-21	1.53573364313975e-19
Scd1	401.767874759484	-3.27255510267191	0.345123917118908	-9.48226112519579	2.48831666291928e-21	1.54718579522667e-19
Gyltl1b	33.1097697720738	-4.24532162508019	0.44773129409375	-9.48185146109368	2.49810687119402e-21	1.5492176084752e-19
Abca8a	6334.36139706208	13.2819871413721	1.40097241583503	9.48054864695931	2.52949567611819e-21	1.56459847133227e-19
Gpr152	773.374153009971	9.40509791124202	0.992578645989621	9.47541834517802	2.65693902276307e-21	1.63915884853684e-19
Grm1	906.249811040785	5.25609893834649	0.554867507644248	9.47270990990596	2.72676096090178e-21	1.67787633013832e-19
Slc6a2	205.738952396507	5.28392238611622	0.558109469004912	9.46753760608515	2.86518070044656e-21	1.75849540043945e-19
Gm11342	241.047798834048	8.72504959950393	0.922311040419355	9.45998607534486	3.07984216910173e-21	1.88537142269341e-19
Calr4	40.2055404045901	4.68114975952874	0.495058505761603	9.45575059320959	3.20712634176592e-21	1.95322217614421e-19
Gabra2	272.324910647748	3.38770333653676	0.358264498931587	9.45587225817668	3.2033985105829e-21	1.95322217614421e-19
Kif9	324.980735635211	3.56721585798319	0.377299802755122	9.45459242738701	3.24282824369124e-21	1.96991448706277e-19
Unc13c	799.14841618072	3.74944982856684	0.39682752201639	9.44856296638612	3.43514168343381e-21	2.08141544043163e-19
Dmxl2	12484.2869045683	2.49115873141965	0.263664834311276	9.44820244203916	3.44699173747193e-21	2.08328111319169e-19
Tmcc3	794.16283898717	2.62672482611568	0.278154918349334	9.44338802888535	3.60916595044315e-21	2.1757591282976e-19
Gabrb1	172.071623977345	3.16941353951067	0.335673684350458	9.44194819931626	3.65911669500066e-21	2.2002870820166e-19
Rapgef4	245.278959692442	3.20320608943694	0.339301260342863	9.44059590642285	3.70665305629235e-21	2.22324301497616e-19
Gm32406	104.346335542428	7.26033922652455	0.769295541502968	9.43764630734772	3.81246814819439e-21	2.28095071677363e-19
Nkd2	86.0275712132026	-2.59417739843532	0.27491859801994	-9.43616553088624	3.86671112739355e-21	2.30759102255908e-19
Prss33	41.147186435206	3.73797675434782	0.396371985582689	9.4304766489811	4.0822959801529e-21	2.43014270978927e-19
Cpne9	123.602949964775	4.09232111213405	0.434453751630307	9.41946316904258	4.53400153153406e-21	2.69229010942493e-19
Mip	87.2493726705099	-7.35671144784493	0.781487868131971	-9.41372444517922	4.78861161733348e-21	2.83638661184301e-19
Rftn1	109.916656692855	-2.61288545473967	0.277581896094549	-9.41302545843866	4.82057400691675e-21	2.84821576647479e-19
Gm32705	95.3522005566017	7.70563602499879	0.819057589718921	9.40792945663707	5.06006208133907e-21	2.98229763166168e-19
Slc5a1	90.406034935107	7.16474339776349	0.761818136501788	9.40479499564483	5.21317313112225e-21	3.06493287649544e-19
Gm32631	30.4747034908327	4.23707761514736	0.450755567337262	9.39994516357711	5.45915154422358e-21	3.20162388835552e-19
Gm40841	512.860108116823	3.3479455802133	0.35664412566621	9.38735658118395	6.15249360301352e-21	3.59936029701421e-19
Mef2d	7418.80044969175	2.69685620701013	0.28739641851592	9.38375022533812	6.36669876413269e-21	3.7155240551764e-19
Cdhr1	27357.8944074697	5.36247070469001	0.571552983983979	9.38228100448571	6.45606515245388e-21	3.7584426348305e-19
Atp1a3	33106.0145115622	4.71816042263538	0.503065872141563	9.37881236616202	6.67199924983383e-21	3.87465345188394e-19
LOC102636393	37.7687460614356	4.15042150657143	0.442546591911339	9.37849614578647	6.69203668372167e-21	3.87681110516481e-19
Naaa	688.429113648447	2.39395157956858	0.255317182564988	9.37638256665013	6.82750125313798e-21	3.94566447115653e-19
Stx3	16810.1910810774	3.83575288247322	0.409197988127842	9.37383123514981	6.9946392576377e-21	4.03244348658764e-19
Cadm2	7250.15498725522	3.42978264893743	0.365995955655254	9.3710943958301	7.1784298107835e-21	4.12837929456972e-19
Gm9918	1142.31856200966	3.88191891840139	0.414321914941217	9.36933041292818	7.29941170105631e-21	4.18781707061569e-19
Sebox	977.341479372624	10.9518163119186	1.16900178222488	9.36851977340424	7.35568316043801e-21	4.20993220305358e-19
Crybb3	260.673147569773	-5.09048165932413	0.543536111303296	-9.36548934553423	7.56986929040191e-21	4.32210421600063e-19
Caly	149.723405093197	4.42047554634197	0.472134178066485	9.36275269129	7.76858545991313e-21	4.42492666292222e-19
Cxcl14	361.011278652058	3.16321516604338	0.337862896897439	9.36242243552302	7.79291241940651e-21	4.428164014013e-19
Gm33195	159.952386503994	3.67742428800298	0.392981594426242	9.35775196640459	8.14511891335905e-21	4.61725213437003e-19
Glis3	119.571574883452	-4.4839679002245	0.479212683972357	-9.35694744774985	8.20735842537909e-21	4.64145660284772e-19
Slc6a12	43.5493650808125	4.5664874122349	0.488421590105889	9.34947902537414	8.80804989426695e-21	4.96933019212895e-19
Nedd9	707.020524150497	-2.72425358931377	0.291548556315162	-9.34408190438395	9.26901094387201e-21	5.21700350565991e-19
Agap2	718.702064557626	2.69920947962681	0.289600982844077	9.32044309076147	1.15855453337026e-20	6.50543434435233e-19
Upk2	9.60391353947997	-7.59206171818404	0.814806254001754	-9.31762818571554	1.18969956596039e-20	6.66456228554035e-19
Filip1	368.839193723117	-2.89272700056809	0.310624107762295	-9.31262876344982	1.24706907382051e-20	6.9695022685611e-19
Spock3	741.714952515186	2.99289532181344	0.321530217936972	9.30828629737103	1.29911416725847e-20	7.24332387340919e-19
Nfic	2413.65922744609	2.58067031703959	0.277279748282994	9.30709989827939	1.31370309509943e-20	7.30751192384114e-19
Trnp1	968.040093905716	5.33170861278112	0.573330587303365	9.29953630741834	1.41059506276656e-20	7.82814344178303e-19
Cdh7	158.53362133799	2.96108629654169	0.318478576984608	9.29759962060116	1.4365203662373e-20	7.95343397176418e-19
Gabra1	919.051582292213	5.37343658376341	0.578137741434702	9.29438816851627	1.48055247736605e-20	8.17815870753452e-19
Irs4	158.295630859403	-4.64014237618568	0.499437550380019	-9.29073589411735	1.5322522554176e-20	8.44409642011108e-19
Gm30068	407.922488288196	6.73928368263881	0.72574844457871	9.28597743885059	1.60229665126598e-20	8.80966436594201e-19
LOC102639040	128.63804019166	3.78761304230806	0.408111811906629	9.28082190175524	1.68176202881367e-20	9.2252221035525e-19
Fbn2	2011.26356085453	-4.47261763159853	0.481996578012192	-9.27935557145261	1.7050667866851e-20	9.33150836805173e-19
Camk2b	2057.19138989599	4.00163748437278	0.431261680729759	9.27890805786735	1.71224262229987e-20	9.3492383367509e-19
Thbs3	350.722741091408	-2.7184270660716	0.293071820149716	-9.27563443214324	1.76565090122455e-20	9.61874775364348e-19
Galnt12	53.4733325192212	-3.96276780552471	0.428106897243778	-9.25649138343171	2.11260227178193e-20	1.14825009517997e-18
Pex5l	6703.34009274122	4.67438404001684	0.505022071472766	9.25580148682456	2.12629103420155e-20	1.15305170420903e-18
Crhbp	274.133821431028	-3.57587645204732	0.386421651528572	-9.25382011567464	2.16609441986982e-20	1.1719606984225e-18
Yap1	1443.49606144873	-3.06673563260812	0.33151787998822	-9.25058893570715	2.2325909923149e-20	1.20519321021508e-18
Mgll	766.363644277261	3.15735997716182	0.341341265904358	9.24986309169691	2.24780401112882e-20	1.21065398803473e-18
Ptp4a3	5448.04071476527	3.43736319168122	0.371640064468326	9.24917284308075	2.26236604086844e-20	1.21574023083048e-18
Tmem86a	1242.68884706167	3.45091797038368	0.373273908157175	9.24500184709024	2.35236646973184e-20	1.26125075370363e-18
Plin3	257.59859287022	-2.86843395858161	0.310474751028138	-9.23886386600773	2.49128357994126e-20	1.33272449528749e-18
Bin1	6564.07875646108	2.0779843008002	0.224998205550944	9.23555943796051	2.56939784742171e-20	1.37142331847102e-18
Abcg1	2185.94715419147	2.6568027391735	0.287771792881685	9.23232507456287	2.64819954687797e-20	1.41031470039115e-18
Ankrd55	81.3119051254363	3.67627638255859	0.398325598207972	9.22932495199354	2.72342803713814e-20	1.44713339458848e-18
Gm34666	130.00331791058	9.48562401325913	1.02789821383793	9.22817442968601	2.7528346842548e-20	1.45949396027723e-18
Asic4	414.956945980943	3.87084319837817	0.419656513125062	9.22383682205504	2.8665512976801e-20	1.51639925217144e-18
Dhh	211.228201545361	5.2452072676686	0.568757305852206	9.22222398499016	2.91000819091771e-20	1.53596699001505e-18
Gm38523	20.359904624096	-3.73642475094258	0.4051701849472	-9.2218650082298	2.91976886030464e-20	1.53770177316975e-18
Grina	8674.71855601038	2.47414478923204	0.268514229286247	9.21420364130686	3.1359740435012e-20	1.64791273188585e-18
Rims1	446.85680218808	2.86752483116579	0.311419630376691	9.20791289777479	3.32527361644091e-20	1.74352977787427e-18
Alas2	126.502340709858	-3.42499977743392	0.372283499620003	-9.19997738532566	3.58025103701971e-20	1.87308640157031e-18
Fos	707.287029661274	4.76247575984929	0.518073522439471	9.19266388566637	3.83230974925703e-20	2.00054991570007e-18
Itga5	201.464764757437	-2.61829198336154	0.285085489696291	-9.18423447700154	4.14464743724367e-20	2.15885232301342e-18
Gm34254	67.1023724608214	8.89279035661985	0.968455700342576	9.18244412570876	4.21415761112318e-20	2.18564897644687e-18
Gucy1a3	1855.36182531671	3.29973265641225	0.35935266504278	9.18243546633897	4.2144965948664e-20	2.18564897644687e-18
Tmem266	489.77993424876	3.32370270447368	0.362016987435059	9.18106834715845	4.26835393460524e-20	2.20875692058265e-18
Fhod3	2110.86999066087	2.41440146231357	0.263091348242956	9.17704621774163	4.43078144243915e-20	2.28782436566988e-18
Gm34204	306.984724527761	9.6112499826819	1.04827224906725	9.16865822903734	4.78943110490479e-20	2.46764788728196e-18
Cdkl2	634.236763519782	4.32878123544798	0.472437811132996	9.16264772514023	5.0639298787179e-20	2.60342992379454e-18
Scube1	297.140979591503	-4.13807012414547	0.452045264655097	-9.1541056785602	5.48099032977715e-20	2.81175987716775e-18
Obox6	36.0535512309784	5.12389158665218	0.559834671972068	9.15250848719821	5.56265738810053e-20	2.84750513539146e-18
Wfdc2	63.2693706861497	-3.99177273031492	0.436352768420655	-9.1480403453445	5.79756469690576e-20	2.96137111141732e-18
Meg3	10046.6733073365	3.13395278044692	0.342621688305918	9.14697722710621	5.85488542055417e-20	2.9842325860301e-18
Arid3a	615.133520940861	-1.93310925765839	0.211446165531654	-9.14232354508691	6.11246493335369e-20	3.10884940250571e-18
Colec12	82.0723129163264	-3.69159213884755	0.403807271983139	-9.14196547456355	6.13274183746374e-20	3.1124975240051e-18
Gm20687	115.156989601529	2.93472473623418	0.321392779197198	9.13127153498838	6.76994071547964e-20	3.42856357940453e-18
Scn1a	468.521654133253	3.24457655775472	0.355555193366388	9.12538086431855	7.14844590659473e-20	3.61255079092421e-18
Syngr1	4319.43407322782	3.67083397030291	0.4023622182103	9.1232074090622	7.2933211723119e-20	3.67793979797775e-18
Cbln4	48.5294633049605	5.29046823535746	0.580381840398759	9.11549581172728	7.83115655443572e-20	3.94079725595248e-18
Abcb9	172.392253788079	3.57309740412653	0.392077986622705	9.11323136222108	7.99640464605501e-20	4.01544615545663e-18
Bmp3	233.211348696388	3.88277794755023	0.426255674686839	9.10903520616548	8.31178036787727e-20	4.16500859278103e-18
Gm31815	33.2175405371463	7.51761628059847	0.825339757537011	9.10851102463867	8.35203078561103e-20	4.17605898863094e-18
Pcdhb13	122.395990363335	3.35163294892632	0.367976057525	9.10829082595574	8.36899662591919e-20	4.17605898863094e-18
Gm35721	75.2628527333564	5.42811227921969	0.597442075044309	9.08558755058741	1.03140088812873e-19	5.13581423371775e-18
Grik1	853.429186167892	5.05274790356926	0.556423685143524	9.08075633456536	1.07822960433583e-19	5.3577635067332e-18
Gm5460	227.150578886794	10.2911457386986	1.13350282238696	9.07906494403535	1.09511581755333e-19	5.43031125230202e-18
Pprc1	885.460371293984	-2.34848066989185	0.25883028075643	-9.07343863719667	1.15318950702014e-19	5.70636607723801e-18
Unc119	20022.4180091257	3.94262894462882	0.434767081399893	9.06837042936661	1.20810223441722e-19	5.9656640897875e-18
LOC108167440	395.102221328744	-3.9825007425286	0.43941430529937	-9.06320230019673	1.2667579675192e-19	6.24233096359254e-18
Flrt2	1522.77664908685	-2.56076387163233	0.282615700845506	-9.06093986983473	1.29331291715333e-19	6.35999345926001e-18
Dock9	1597.84853127367	2.35769235806826	0.260323895793044	9.05676503836058	1.34376653128764e-19	6.59445096098019e-18
Mir182	30.0992643902215	7.73628839068129	0.85448832943189	9.05370866308355	1.38193193307422e-19	6.76776232461421e-18
Abhd14b	1075.52042813684	2.49240038511569	0.275577368664835	9.04428544764509	1.5064719611582e-19	7.36249424309253e-18
Prss56	108.79091884598	5.11733961365003	0.565982688452558	9.04151260817048	1.54518636614426e-19	7.536194367281e-18
Cep290	6066.18537715768	2.46530624857086	0.272675537428547	9.04117131965634	1.55001887843294e-19	7.54427221322526e-18
Gm35549	42.1001531794793	3.10134844589099	0.343130123294205	9.0384033209228	1.58976842225304e-19	7.7219181115244e-18
Mc1r	150.651837744368	4.24316704752642	0.469556103554246	9.03654965915317	1.61694918111669e-19	7.83791366324155e-18
Gm31313	52.9202866021568	4.20129387379452	0.465126036118987	9.0325923460448	1.67652243470501e-19	8.11013459656077e-18
Gm39693	5.89105142159557	-5.67665114512946	0.628643793576652	-9.02999632404276	1.71677563970776e-19	8.28797865738594e-18
Col17a1	454.709520008591	3.13062442761111	0.346937456022851	9.02359884544987	1.82009546576086e-19	8.76894675512208e-18
Unc80	4842.55485060824	3.80077155324823	0.421592098322341	9.0152817578242	1.96365035469629e-19	9.44142170541422e-18
Ncam2	237.910731721923	3.32873190533321	0.369435747792232	9.01031349896671	2.05468287708524e-19	9.85915711040982e-18
Gm30198	111.270451391598	9.62228792607265	1.06879894572959	9.00289803289826	2.19836495888896e-19	1.05273315531312e-17
Gm30140	50.6828486608336	2.73264825233529	0.303632071660842	8.99986696855812	2.25991351607819e-19	1.08002949363962e-17
Gm32517	17.6557055197005	-6.18859620314937	0.68796242550729	-8.9955439042852	2.35065372625324e-19	1.12113910252946e-17
Igf2bp3	1861.75973487339	-3.24610110553896	0.360961363023107	-8.9929323137312	2.40720501444332e-19	1.14581029064244e-17
Grm6	1674.17552011188	10.8869959236579	1.21090114658955	8.99082138481796	2.45389565359054e-19	1.16569859128165e-17
Gm12992	276.129502909051	2.58713236566252	0.287936927947461	8.98506622302574	2.58578532659271e-19	1.22589966222016e-17
Zdhhc22	267.386651619867	4.65695324676358	0.518794742146393	8.97648504974534	2.79554761518868e-19	1.32270611466059e-17
Aloxe3	29.4781411286691	2.90455312594296	0.323708102006189	8.97275387283148	2.89191791179839e-19	1.36558318570647e-17
Far2	103.636661141074	2.53834514059442	0.282988518875328	8.96978135608638	2.97103606573509e-19	1.40015969510595e-17
Kifc2	619.738315692356	2.74282960398385	0.305852620155408	8.96781463761919	3.02455501933673e-19	1.42255902612447e-17
Ppp1r1b	54.927334821561	4.58264399600747	0.511569155175012	8.95801466849523	3.30576525358827e-19	1.55174972931282e-17
Mtfp1	1004.63544650458	2.49920653611124	0.279016722500091	8.95719265038111	3.33049490876372e-19	1.55980247057839e-17
Pcdhb15	129.290354397149	3.010571244229	0.336113467306051	8.95700868030886	3.33605445879851e-19	1.55980247057839e-17
Lrrc2	308.271859587858	6.88761109783358	0.768995670906475	8.95663182305645	3.3474716768179e-19	1.56206576164595e-17
Mapkapk3	50.3857974120399	-2.67289399322291	0.298702166419512	-8.94835824347177	3.60808420538854e-19	1.6803767852233e-17
Gm34166	527.911215460912	11.5078053519558	1.28637645531257	8.9459079450888	3.68904456867227e-19	1.71471989422904e-17
Rgs7	395.982576704774	3.25383248302781	0.363779280635931	8.94452393588694	3.73556409361222e-19	1.73295153030229e-17
Doc2b	4500.84908580635	3.53897830433048	0.395739437706533	8.94269806628388	3.79782314230682e-19	1.75839951805208e-17
Galnt4	1476.56925040511	2.66437613352938	0.298109260777763	8.93758257149763	3.97776452313082e-19	1.83812962944364e-17
Agpat3	19455.5079577173	3.42549461922767	0.38338706302038	8.93482057595035	4.07839494727708e-19	1.88097158811117e-17
Gm39143	62.5536507857522	8.4306108931574	0.94414343282155	8.92937513526173	4.28421770255021e-19	1.97206858277079e-17
Lrit2	8000.99042054837	6.72221856485463	0.753218039690361	8.92466485218285	4.47050743875577e-19	2.05383931693089e-17
Gm32576	81.2077829277181	4.18937376814331	0.46944809242496	8.9240404546174	4.49579527656877e-19	2.06146967971161e-17
Pcdhb14	219.476476431004	3.18149789472195	0.356824026829654	8.91615377750552	4.82763020474227e-19	2.20936170757299e-17
Enpp5	2447.67588939413	2.86112670058241	0.320987110360357	8.91352521093561	4.94351598689522e-19	2.25804599462952e-17
A930003A15Rik	1250.504616801	6.63725974913342	0.745232523670383	8.90629372486846	5.2767008234086e-19	2.40560840609599e-17
Igfbp5	1763.02951672874	-2.06963027062945	0.232426273334371	-8.90445921168325	5.36469323035418e-19	2.43670290337102e-17
Myc	175.037359226467	-3.97726138649883	0.446660268251012	-8.90444409141785	5.36542446304751e-19	2.43670290337102e-17
LOC108167653	22.8592355794659	3.80657820453948	0.42761894833022	8.90179964990685	5.49483872488482e-19	2.4907139197226e-17
Rimbp2	364.245589322279	2.08189963423051	0.233912174712591	8.90034747780249	5.56721202380675e-19	2.51871276170396e-17
Foxg1	99.0766285266291	-3.29633961592777	0.37047861713538	-8.89751651907948	5.71101894771007e-19	2.5788616358557e-17
Abcg4	2240.89626397296	2.83393400972801	0.318979761774341	8.8843693216275	6.42844011097073e-19	2.89731137601095e-17
Pou3f3	47.9638139061296	3.69018970799337	0.415397379043202	8.88351707103475	6.47790334972557e-19	2.91407500686897e-17
Calb1	397.039506101972	5.23804033893959	0.589965335978024	8.87855611085377	6.77338274634691e-19	3.03549786775909e-17
Sncb	1843.37707904501	6.26001299483613	0.705060313599107	8.878691473756	6.76514646204097e-19	3.03549786775909e-17
B3galt5	77.1901702604815	4.49173456247436	0.506062489590182	8.87584963294125	6.94015545723535e-19	3.09854459436568e-17
Slc12a7	662.185173580231	-2.62782450626723	0.296059118475823	-8.87601273622594	6.92999120711875e-19	3.09854459436568e-17
Pald1	231.170106266233	-2.20837489500908	0.248819680560869	-8.87540282195983	6.96807525298648e-19	3.10517304707195e-17
Fam57b	12178.8419784685	5.35751401747662	0.604462463822393	8.86326999297478	7.7701104495681e-19	3.45609856550827e-17
Kcnma1	2773.76047474805	3.73168505082887	0.42117452201288	8.86018706210998	7.988028830563e-19	3.54638618286976e-17
Gpr179	1433.52837959001	5.03093136171578	0.568373333143959	8.85145566891248	8.63850864265826e-19	3.82801972538095e-17
E130218I03Rik	545.746660780521	4.44859099695051	0.502612890978589	8.85092896899061	8.67937876430008e-19	3.83896842476081e-17
Cutal	90.431888692559	7.276664582823	0.822608452445054	8.845842224444	9.08405323131209e-19	4.01049130762314e-17
Mdfi	27.9515349832592	-4.23883062986732	0.479207698539848	-8.84549777222506	9.11212002172034e-19	4.0154188266401e-17
Igf2bp2	2224.90321582374	-3.73339113398632	0.42209686503888	-8.84486818835395	9.16364153801718e-19	4.03064470020341e-17
Pabpc4	1353.19717025646	-2.09010795764132	0.23636095540635	-8.84286473647063	9.32951462499417e-19	4.09601906419337e-17
Trak2	11864.7287255193	2.4567091657161	0.277864025575737	8.84140780954199	9.45199792318518e-19	4.14213754006447e-17
Gm41285	119.002983472765	2.67239120343171	0.302406813366322	8.83707339025624	9.82585973530966e-19	4.29804457519475e-17
Ankrd33b	11551.40108098	3.95169153689374	0.447737485318358	8.82591175961946	1.0857160915681e-18	4.74042805274366e-17
Atp1a2	365.683538374233	3.37560724876833	0.382660248585061	8.82142125096635	1.13015989638493e-18	4.92542346035501e-17
Tpm2	94.390240022289	-2.44279021787121	0.27728767462172	-8.80958816941181	1.25606460296413e-18	5.46411107135603e-17
Cdkn1c	1058.00562594073	-2.15761184068969	0.245065251006028	-8.8042341043146	1.3174913883054e-18	5.72085108867089e-17
Asic3	484.753002264511	3.67780264518391	0.417942786232182	8.79977539112438	1.37090256793406e-18	5.94191200612588e-17
Prob1	1202.74791532133	3.18857160037729	0.362617187225704	8.79321695910853	1.45337435634471e-18	6.28789575808736e-17
Jchain	266.234340799585	4.23017210864283	0.481215456297868	8.79059899943113	1.48764655247144e-18	6.41280960332154e-17
Slc6a7	59.355106699829	5.93476640403893	0.67512115699485	8.79066867117038	1.48672421286129e-18	6.41280960332154e-17
Gm8493	55.8226493576656	4.32286561133121	0.491876435442183	8.78851943261944	1.51543827051923e-18	6.52077713792984e-17
Gm40860	191.250049889032	8.21109871652031	0.934680055235707	8.78492984901624	1.56462148939951e-18	6.72023320365591e-17
BC051142	149.31128810037	1.95916520337569	0.223151431092825	8.77953232825443	1.64155803602854e-18	7.03795784688628e-17
Gm16432	102.39346765994	4.65492576226852	0.53030938907084	8.77775475637807	1.66770432932624e-18	7.13717355498321e-17
LOC108168108	99.9194633195253	4.14258595611658	0.472761936290821	8.76252007219182	1.90933101292658e-18	8.15655219766764e-17
Copz2	66.774383805304	-1.81823155605377	0.207519709560665	-8.76172947573558	1.92277268055544e-18	8.19922741625722e-17
Elfn1	1269.76292364738	4.14437024326532	0.473071052877379	8.76056613072782	1.94272187295001e-18	8.26944980758218e-17
Clca1	80.438276212927	7.38149754676769	0.842655473099132	8.75980490534275	1.95588594361877e-18	8.31059086454976e-17
LOC102639645	373.495696493422	5.37840119189752	0.614061963561335	8.75872714978918	1.9746746131363e-18	8.37544132343096e-17
Ptpre	104.801582744329	2.37527420979483	0.271195683300452	8.75852513907203	1.97821607625893e-18	8.37550592572232e-17
Gm26666	323.420057239137	2.20138314813517	0.251476988308118	8.75381546019615	2.06258261175733e-18	8.71716409154094e-17
Pitx2	28.9428652072971	-6.69510340970734	0.764959485749133	-8.75223267955263	2.09172565502783e-18	8.82463015243713e-17
Lhfpl3	1078.78630881206	3.91452842947857	0.447373792064364	8.75001732089701	2.13320002743165e-18	8.98364664034692e-17
Gypa	24.1189993042787	-6.44940904059675	0.737115423610198	-8.74952393345568	2.14254686020417e-18	9.00703947319811e-17
Hadh	1026.88939268332	-2.18463859764742	0.249781838192432	-8.74618672621174	2.20683809048672e-18	9.26092196559021e-17
Slc18a3	45.7606680264385	4.77274386707928	0.546643226518812	8.73100339589599	2.52423098722589e-18	1.05741683260299e-16
Pcdhb11	230.018847681337	3.09003607142861	0.354007441395557	8.72873197028619	2.5754376299161e-18	1.07696821453815e-16
Slc26a7	74.3123774404249	3.48422324424165	0.399296495671445	8.72590489025628	2.64060547986522e-18	1.10227875848434e-16
A530058N18Rik	1244.35269250842	6.86763251753051	0.787219295080373	8.72391284162991	2.68749991209945e-18	1.11988592828397e-16
Cdh12	281.186778498166	2.86139563329782	0.328043088038182	8.72262131907738	2.71834177827995e-18	1.13075400906664e-16
Pcdhb10	136.80506589957	3.035626379292	0.348046868117619	8.7218896573037	2.73596882848514e-18	1.13609670654159e-16
Wfdc1	190.864014438985	-4.757356909382	0.545548092088808	-8.72032544585924	2.77403291923756e-18	1.14989231933212e-16
Gm30223	262.408562237859	6.31423485920311	0.724272732976427	8.71803475640249	2.83072070399992e-18	1.17134630943216e-16
Atxn1	1535.95233812093	3.90569999922773	0.448064255176711	8.71683012894516	2.86098900564035e-18	1.18181236281686e-16
Gm32442	36.4486095726779	5.80130772503313	0.666174689169812	8.7083880840065	3.08226452175627e-18	1.27100602292977e-16
Neurod6	63.7335266497983	5.38739240856088	0.618669930529584	8.70802368550424	3.09218705886849e-18	1.27288781667668e-16
Prkca	4580.36750689594	3.9741534755977	0.456667938560808	8.70250162102964	3.24646999915137e-18	1.33408573390732e-16
A230050P20Rik	140.597161672449	4.6144644885972	0.530486212814786	8.69855686562073	3.36131359301105e-18	1.37889327221414e-16
Ndrg2	1470.39347512921	2.35743982717966	0.271350457030588	8.6878048888413	3.69509697860478e-18	1.51320592130726e-16
Gm15327	25.782321295836	3.73209115577859	0.430038929703589	8.67849605697556	4.01036447349145e-18	1.63948669491168e-16
Magt1	856.112549054557	-2.27088339002694	0.261682375082524	-8.67801428854654	4.02738453777429e-18	1.64361576531297e-16
Eif4e3	233.170686722478	-1.7268342067893	0.199248379901274	-8.66674151952924	4.44662890145694e-18	1.81160085192805e-16
Adcy2	1972.38676740247	3.43413818385667	0.396647455604472	8.6579105332296	4.80490413386218e-18	1.95421374978586e-16
Car13	34.3574141526767	-4.23076827681782	0.488888024755183	-8.65385949867852	4.97864943802527e-18	2.02141677695686e-16
Grb10	13329.0801396469	-3.1890082351621	0.368531417385429	-8.65328730393392	5.00368504624649e-18	2.0281147989496e-16
Sphkap	5002.40870311075	3.50506258709293	0.405072220914095	8.65293250468603	5.01927118616117e-18	2.03096642612777e-16
Ttc39b	1150.75304319753	2.72252583828633	0.314661372880219	8.65224038580263	5.04981365567358e-18	2.03984989710134e-16
Gm3898	84.6502583937686	9.227869540089	1.06656490631036	8.65195309304862	5.0625453951457e-18	2.04152085272497e-16
Grm5	211.141887377076	4.35516323056425	0.503505574627447	8.64968224788119	5.16430213738009e-18	2.07902549774664e-16
Lum	36.44029936518	-7.54089453386547	0.87188746215468	-8.64893103890931	5.19840624868893e-18	2.08921396309407e-16
Flnc	112.724332813526	-3.43402159286638	0.39706130126989	-8.64859300537125	5.21382505959518e-18	2.09187116242407e-16
Gm39464	37.1513407264479	4.6596652357767	0.539432344734108	8.63809017250069	5.71604953341855e-18	2.28950435949001e-16
Snrk	4147.60071590739	2.19268821442431	0.254060014435155	8.63059155254815	6.10354748815125e-18	2.44059696866277e-16
Car2	6469.82206364161	3.2645199321117	0.378452986679719	8.62595896191046	6.35578099788169e-18	2.53718504641489e-16
Fam135b	612.75305559956	5.34730401263094	0.619946356538472	8.62543017832721	6.38521827297849e-18	2.54465947013062e-16
Gm42007	25.5491077083005	3.51533246916644	0.407829249143322	8.61961832445975	6.71776517809319e-18	2.67270282261423e-16
Mthfd1l	383.434499811454	-2.13489843148044	0.24786100799094	-8.61328874914636	7.09939838304575e-18	2.81510701826549e-16
Ttc23	259.519160916354	-2.30659331879111	0.267792277112761	-8.61336758348655	7.0945160523767e-18	2.81510701826549e-16
C2cd2l	5760.86415157699	3.70793231675707	0.430993131826514	8.60322831837983	7.7504579096379e-18	3.06814793782866e-16
Apobec2	251.185195303677	3.63603778997784	0.42272349512422	8.60145658312503	7.87106782350722e-18	3.11070886761969e-16
Bcl2	623.880834703214	-2.57894432699777	0.299907097880173	-8.59914401901943	8.03128509760836e-18	3.16875554216601e-16
Psd	2448.5485783312	4.26426627766703	0.495916838662497	8.59875274485111	8.05870961426942e-18	3.17430299764722e-16
Nap1l5	1059.02115161994	4.04012295965876	0.470095155870126	8.59426630802155	8.37984803520629e-18	3.29533361808311e-16
LOC105246710	101.071814769713	2.68088747135721	0.31204178108716	8.59143753768148	8.58878960247743e-18	3.37191620889329e-16
Gm38405	34.7809996632297	4.24328234204836	0.493920150082845	8.5910290182262	8.6193859447967e-18	3.37834414126751e-16
Gas6	1978.91680834801	4.18455138367804	0.487414735373481	8.5851967123473	9.06811290019857e-18	3.54836602315513e-16
Hyal3	57.284488957959	2.09651465922736	0.244279978088295	8.58242527952732	9.28934722319452e-18	3.6289568296927e-16
Rassf8	1973.01626114698	1.59049484934375	0.185462219568822	8.57584284843279	9.83637790352206e-18	3.83634889925215e-16
Rims4	354.570978111514	2.89882142906737	0.338362749815587	8.56720023302588	1.06031428875058e-17	4.12862048957438e-16
Slc6a5	202.3818194223	4.22430607494871	0.493276710805002	8.56376549392503	1.09239912181575e-17	4.24658984310436e-16
AW047730	71.2794270332048	5.71398699959828	0.667280544308077	8.56309546013107	1.09876886202151e-17	4.2643722239763e-16
Nup50	2036.78504683764	-1.94493812501312	0.227549100955984	-8.5473338142933	1.25964474362049e-17	4.88076377658629e-16
Egr1	1113.9479727229	3.78379435548476	0.442849055408319	8.54420780461187	1.29420977514348e-17	5.00652615296546e-16
LOC108168785	389.262880873498	2.64062365426704	0.309155710206279	8.54140346463318	1.32601348574295e-17	5.1212150103035e-16
Ypel2	3579.69515014443	2.29153684852274	0.268546126513506	8.53312195663895	1.42450382075893e-17	5.49266473225098e-16
Kcnb1	16880.9359165569	5.13281126598769	0.60155802727414	8.53252892201634	1.43182739721344e-17	5.51195532230365e-16
Esrrg	2385.89696710642	2.79816384466733	0.32810159219072	8.52834582723027	1.48455177918006e-17	5.70567538172891e-16
Lifr	3555.03252076217	2.12061914584073	0.248667673661391	8.52792449704724	1.48996731928036e-17	5.71723808845671e-16
Agt	74.1008569447844	6.82034340647592	0.800055522767391	8.52483760487568	1.53024355446318e-17	5.86231369445313e-16
Fibcd1	112.803711651044	2.54212812485077	0.298230428413576	8.52404007992581	1.54082271605772e-17	5.88386192151172e-16
Impdh1	10787.6668802533	3.3057899536234	0.387819558531662	8.52404135093026	1.54080579891167e-17	5.88386192151172e-16
Fam161a	4514.39417626729	4.04786189711595	0.474905071101656	8.52351794796794	1.54778784954653e-17	5.90097223152957e-16
Rit2	753.014102279355	4.00831844507232	0.470302136456112	8.52285825294432	1.55663248572138e-17	5.92518185911124e-16
Unc5d	534.279114867111	3.77624632391221	0.443163690386534	8.5211094812811	1.58032060139599e-17	6.00572398789719e-16
Hsbp1l1	663.515517837532	4.81596407002155	0.565254439417034	8.51999335907634	1.59562470578504e-17	6.0445419476565e-16
Luzp2	616.617821544833	2.54267139381545	0.298429505036791	8.52017428203686	1.59313402221128e-17	6.0445419476565e-16
LOC675947	299.165765657487	10.6884442878043	1.25491045463379	8.51729639221422	1.6332113739098e-17	6.17707588425246e-16
LOC108168036	53.3535592849363	3.19315040612215	0.374939682675442	8.51643758627233	1.6453626412996e-17	6.2131404540776e-16
Gm32151	50.5846934470367	2.78969526472331	0.327642202435746	8.51445645275318	1.67373504912564e-17	6.31024680743368e-16
Pdzph1	2195.49473176021	10.3795874611263	1.21937753627235	8.51220163761324	1.7066146570573e-17	6.42401130498021e-16
Dnm3	3825.32170304343	3.56918166394288	0.419513470133397	8.50790717830336	1.77100880482948e-17	6.65585460954269e-16
Klhl33	215.445134667515	3.56231376873925	0.418960896796056	8.50273568722414	1.85174196878459e-17	6.9482741299481e-16
Cbx4	840.930584212657	2.02745972832175	0.238744719006949	8.49216576079632	2.0282144794455e-17	7.59844642204882e-16
Gm32309	68.0028864346557	8.1894468968452	0.965282997947634	8.48398543666204	2.1760900834756e-17	8.13960498625392e-16
Slc7a4	250.250635644277	2.29289521824225	0.270348487473491	8.48125780051601	2.22772395157059e-17	8.31963825435607e-16
Hs6st3	54.2289198400689	3.7566270126926	0.443077543568474	8.47848659274705	2.28142029597641e-17	8.50679668289351e-16
Sparcl1	1356.34279132442	4.0588290475805	0.47903589045258	8.47291221487774	2.39332945573513e-17	8.91008796749544e-16
Cartpt	1057.00311362908	5.84251353273286	0.689604265978029	8.47226999741182	2.40656529330377e-17	8.94534254249626e-16
Gm34375	29.2624470850027	5.08663505174818	0.600439884408814	8.47151427449963	2.42223294589665e-17	8.98951202045893e-16
Tef	3667.67669799522	2.16220041691512	0.255319107747264	8.46861966576916	2.48318043348942e-17	9.20132631142602e-16
Cryba1	806.657092158677	-6.28621176481803	0.742467325467175	-8.46665105546916	2.52549241119512e-17	9.33024602317595e-16
Kcna4	131.235356857201	3.26341449728451	0.385444074079374	8.46663554259879	2.52582864302043e-17	9.33024602317595e-16
BB283400	4746.85437376385	5.15359914052009	0.609280210896331	8.45850406488414	2.70829185846598e-17	9.98871866805651e-16
Cnksr1	177.254750137318	2.82437584927329	0.333940647089733	8.45771808220267	2.72660309806798e-17	1.004066306749e-15
Exosc6	128.734934677577	-2.06875774476477	0.244621871347715	-8.45696148658824	2.74434505766518e-17	1.00903535309076e-15
Gm32133	102.00478401886	3.29703330997158	0.390145612380296	8.4507763392653	2.89372135055281e-17	1.0623132846728e-15
Shisa6	180.152724252298	2.53622629666476	0.300141644349422	8.45009796012215	2.91058505469987e-17	1.06685518856839e-15
Lgi3	103.492933651659	4.86593425915312	0.575949598570103	8.44854180163276	2.94963648033601e-17	1.07784254893755e-15
Pabpc4l	88.8615992827869	-3.37027681449868	0.398912899875249	-8.44865336656863	2.94681966700208e-17	1.07784254893755e-15
Slc25a33	1565.50905125632	2.43686384786584	0.288507790435979	8.44644036884886	3.00319285049595e-17	1.09572713648203e-15
Gm12339	66.8130680891708	3.23328977354235	0.382830533897575	8.44574684423527	3.02107744114671e-17	1.10056183101406e-15
Kcnd2	150.455883151801	3.01250983716952	0.356721237101972	8.44499716821841	3.0405282483366e-17	1.10595140818516e-15
Gm16582	249.91560705235	8.60318885049479	1.01933674954732	8.43998693691306	3.17373131552046e-17	1.15263709795477e-15
Dnm1	4985.17094965802	3.5873929061787	0.42525493937155	8.43586417004402	3.28764438722781e-17	1.19218518298374e-15
Slc12a5	5529.91560876253	3.97473362099764	0.471366150721219	8.43236964494809	3.3873502415481e-17	1.22646864233613e-15
Abca1	1972.76203790506	2.88168358296631	0.342039699950625	8.42499740054238	3.60758257923795e-17	1.30240838633914e-15
Ifitm2	168.985507476378	-3.22038556068518	0.382242419993723	-8.42498213761325	3.60805287222615e-17	1.30240838633914e-15
Uckl1os	569.655079273681	5.09478975484322	0.604781273281381	8.42418570138632	3.63267736896433e-17	1.30930732727831e-15
Prkcb	1609.93385383551	2.23705277586471	0.265788831303024	8.4166545482653	3.8738784749558e-17	1.39412668995682e-15
Tnfrsf8	67.0176665864869	7.80692440476848	0.92995538368799	8.39494511425699	4.66111931959572e-17	1.67490024325322e-15
Gpc5	28.0303919013875	3.38238201919353	0.402926118964069	8.39454644412156	4.67696118915971e-17	1.67805411125259e-15
Camk2d	6414.5737989831	2.69168031502944	0.320682078837016	8.3936100351821	4.71438024251036e-17	1.68892849954911e-15
Gabrr1	2533.77089978074	7.9765080907985	0.950530296094068	8.39164003880326	4.79406837361948e-17	1.71489024111762e-15
Kcnip3	282.848958081594	3.0512375531299	0.363713040749934	8.38913432094324	4.8973490332932e-17	1.74920051486887e-15
Tmem215	601.522147644043	4.83501903728126	0.576421575691024	8.38799108358315	4.94519711026264e-17	1.76363846490928e-15
Chst14	62.5142747581423	-2.13194703835012	0.25418696799786	-8.38731841818133	4.97356543449289e-17	1.77109634482871e-15
Matn3	15.6518990433323	-6.30734315280828	0.752643836751909	-8.38024952151085	5.28156151831644e-17	1.87795882010557e-15
Zfp444	2984.24315472784	1.83180669262678	0.218649088567534	8.37783822758078	5.390867090332e-17	1.91395926950023e-15
Crtap	124.834283660383	-2.08368012652587	0.248759034231627	-8.37629930893564	5.46179056481314e-17	1.93624551485734e-15
Tmprss5	86.8962668041601	3.31338531886199	0.395661500179351	8.37429296850983	5.5556395076856e-17	1.96658047073843e-15
Smtnl2	49.6774302651811	-2.66103429117349	0.317862499686753	-8.37165218859063	5.68159324879534e-17	2.00817266138969e-15
BC067074	175.409447065468	-2.68845256243145	0.321447391774657	-8.36358493247978	6.08406930191803e-17	2.14723349270664e-15
Gckr	286.79056836748	6.01565996564167	0.719524597969486	8.36060362997733	6.23981595306549e-17	2.19567568173647e-15
Gm34029	87.7178386590521	5.94820867983584	0.711443764977561	8.36075733972233	6.23169069911249e-17	2.19567568173647e-15
Fut4	25.0971157340168	-2.39752948415402	0.286941448745549	-8.35546587861581	6.51749723490253e-17	2.28999399886694e-15
Slco1a4	440.2652753874	10.1842912289878	1.21919877586789	8.35326562868152	6.64010943042609e-17	2.32962893931286e-15
Wdr17	4480.3591310491	4.43236981632767	0.530934007981804	8.34824997022903	6.92818247420848e-17	2.42711194878171e-15
Tph1	67.0634201665127	4.66612236813574	0.558980261377809	8.34756196334088	6.96864730165134e-17	2.43769235211815e-15
Kcnh6	492.823428097162	3.47602727613585	0.416483024224929	8.34614395773922	7.05278335636619e-17	2.46349573941779e-15
Plcz1	37.9840787975687	7.71027481196611	0.924178323406506	8.34284316856314	7.2525323517912e-17	2.52954696651607e-15
Cmtm5	32.0408923369116	4.07131766814267	0.488291934714484	8.33787613248879	7.56367436926111e-17	2.63419931992214e-15
Fst	83.1566293158354	-3.66135081438113	0.439158991635855	-8.33718740618903	7.60784354880263e-17	2.64570278142255e-15
Otx2os1	156.886545338696	3.85228700312426	0.462169766505016	8.33522069661919	7.73537705842144e-17	2.68612099256763e-15
Epas1	1565.48306784528	3.79219244263278	0.455010570619453	8.33429526147068	7.79611515765349e-17	2.70326025145381e-15
Kcnk9	520.339656715926	5.13791640143579	0.616685343293159	8.33150399521225	7.98217431734283e-17	2.76374058871031e-15
Elovl4	9924.80263278268	2.62346709979594	0.314951971959762	8.32973701822419	8.10221314845482e-17	2.80121931152982e-15
Cfap70	132.166057185193	2.3139908325777	0.277806746707933	8.32949832932055	8.11856425970822e-17	2.80279270779927e-15
Gm35480	9.69681234560208	-5.56217367579586	0.668221478430355	-8.3238474896996	8.51531547111648e-17	2.93549743207487e-15
Gm35934	77.0912944065202	2.46745941431649	0.296480968644352	8.32248837285865	8.61355742805457e-17	2.96506110190076e-15
Gm34605	227.709097534157	6.21018394050304	0.746395963972218	8.32022711839609	8.77949176240071e-17	3.0178073565925e-15
Slco4a1	2307.9388929879	3.68972860845679	0.44349217219438	8.31971529553763	8.81748540467501e-17	3.02648718687631e-15
Bmp15	69.2077181739391	5.03239822600859	0.60497567960327	8.31834798600289	8.91978050605637e-17	3.05718075872801e-15
Ric3	2363.5117379841	1.87209962677605	0.225184855356759	8.31361249321185	9.28319390722813e-17	3.17715305020868e-15
Pla2g7	2761.56155406807	3.97891650836614	0.478650976456577	8.31277215356753	9.34919193102209e-17	3.195136787707e-15
Vopp1	15427.4637689187	2.38029428158081	0.286403714869569	8.31097558446411	9.49184556758074e-17	3.23922867702841e-15
Eef1g	7265.40129282794	-2.10660528752167	0.253569366870397	-8.30780670994215	9.74871542488767e-17	3.32211605124723e-15
Gm11266	70.0979581886143	3.13559560302205	0.377607420014136	8.30385060469591	1.00790363685202e-16	3.42976034133371e-15
Fyco1	6725.89557017201	2.34313067062428	0.282304502398748	8.30001169203693	1.04101149336934e-16	3.53735407589536e-15
Gm996	152.333115060758	3.61238456853645	0.435310770240745	8.29840384270449	1.05519457941762e-16	3.58042595004677e-15
Syde2	135.527359038744	-2.33825964426996	0.281865761155212	-8.29564979686334	1.07993245754334e-16	3.65913776484586e-15
Amigo2	739.287772266166	2.59604774281941	0.31319558538618	8.28890273028082	1.14297965903367e-16	3.86174293902811e-15
Tceal6	106.349803864697	2.86445356329234	0.345573383942528	8.28898779938655	1.14216258697603e-16	3.86174293902811e-15
Neurl1a	930.799983412857	2.42661141142087	0.292782227615259	8.2881103514577	1.1506180416232e-16	3.88202836997644e-15
Dbndd2	892.95024540431	2.77971558809025	0.335420835196238	8.28724782843016	1.15898982100709e-16	3.89919634965444e-15
LOC102632901	35.197565028658	2.73868446500413	0.330468364189232	8.28728181507839	1.15865880763486e-16	3.89919634965444e-15
Ctsf	4052.1539547659	1.78140939113749	0.214975077391943	8.28658564866855	1.16545776730622e-16	3.91282396783322e-15
Lair1	126.829046148667	2.24086295641886	0.270423461264153	8.2864960974298	1.16633520092031e-16	3.91282396783322e-15
Slc5a2	41.2868452472554	5.79102523818056	0.699954424606887	8.2734318615572	1.30157198216067e-16	4.36035792951766e-15
Msmo1	1439.76367595892	-1.77091641788145	0.214143920621918	-8.26974874065229	1.34241621580149e-16	4.49085283603492e-15
Tubg2	213.291776698767	2.51706336541764	0.304376167216478	8.26958098735588	1.34430631796094e-16	4.49085283603492e-15
Arhgap24	1473.6309074748	3.90309586961541	0.472051875057803	8.26836217764727	1.35811784482109e-16	4.53062009131889e-15
Gm27230	62.886832740512	8.07672166856694	0.977647805804991	8.26138167611045	1.43995845449165e-16	4.79689946859548e-15
Lrrtm3	90.6466854692487	2.91730570878584	0.353243116506184	8.25863427330159	1.47348647224338e-16	4.90171578273454e-15
Tfr2	48.0119288476654	2.23353235146776	0.270511977770284	8.25668559994208	1.49773257186611e-16	4.97540476181312e-15
Gm38673	18.0627901174081	6.63686413104358	0.804569339646502	8.2489647616445	1.5977253564066e-16	5.30016378007955e-15
Syt1	16512.4681168543	3.14769925592524	0.381624907968525	8.24814940062784	1.6086618007877e-16	5.32900071022445e-15
Slitrk3	212.521474572524	3.52756206335998	0.427799916321297	8.24582223786745	1.64028362530936e-16	5.42618616550807e-15
Bend6	331.053016447936	3.17643108800951	0.385688373302191	8.23574498970116	1.78443676100894e-16	5.89484588977531e-15
AI427809	39.1942777601274	5.27899640305808	0.641036206562595	8.23509865591751	1.79409726464299e-16	5.91852753191672e-15
BC065403	79.0162193364186	9.12845296576069	1.1087533752353	8.23307795011079	1.82463378234284e-16	6.01091561694967e-15
Tnfsf13	94.384004445926	5.49095105021	0.66716308947112	8.2302980138827	1.86748251651295e-16	6.14355190196892e-15
Atp6v1b1	21.0224331762449	-3.29168788057273	0.399977135697738	-8.22969011673769	1.87698373853784e-16	6.16626801628641e-15
Dnmt3b	455.466483409948	-3.19259000092825	0.388099843983373	-8.22620789578319	1.93233512484834e-16	6.33934031566267e-15
Prss38	89.9303811685373	3.73306697763171	0.453849806551875	8.22533561486716	1.94645054754362e-16	6.3768404696905e-15
Rgs7bp	377.562834974628	3.97233765350028	0.483172707888786	8.22136182082249	2.01205235313701e-16	6.58268147268738e-15
Dcaf12l2	29.0164759035076	-3.86190942026861	0.469856852401194	-8.21933191041569	2.04639960210609e-16	6.68584365188773e-15
Gm11734	48.9237347225658	3.82374344990984	0.465310218032692	8.21762192559714	2.07578157469747e-16	6.7725225222822e-15
Loxl2	366.300247492839	-2.41875709912246	0.294437289663859	-8.21484636638181	2.12436060478291e-16	6.92151071122134e-15
Acsl6	5588.85596764263	2.63976225801887	0.321362775465815	8.21427514183166	2.13449661001007e-16	6.94500869602181e-15
Trim27	979.483700264486	-2.05238071515204	0.249975470146243	-8.2103284532332	2.20584250062758e-16	7.16732846441945e-15
Gm12315	37.832937032588	2.21904200761895	0.270498115823562	8.2035396101109	2.33410706006191e-16	7.5737309959823e-15
Tcf24	88.0256128505583	2.69028121972553	0.32806023351112	8.20057094678114	2.39247990922443e-16	7.75254881362875e-15
Cttnbp2	844.620797605075	2.16272061095357	0.263769870203554	8.19927086169688	2.4184943837087e-16	7.82616874684591e-15
Chrm1	46.4365151198094	5.80385754846318	0.707964930455232	8.19794498116061	2.44531218395367e-16	7.90218435282553e-15
A930027H12Rik	58.2751024413663	5.56871688519253	0.680093892622868	8.18815893746092	2.65252389637863e-16	8.56015592211755e-15
Tmem255b	92.3464740555034	5.46925292638074	0.668240410445816	8.18455879184548	2.73303091348884e-16	8.80799867804435e-15
Bzrap1	2567.42818425382	1.87564731780685	0.229184485002497	8.18400651242345	2.74559231257899e-16	8.8364916813518e-15
A930016O22Rik	60.8754545687246	7.66793561019161	0.936982605206323	8.18364777273868	2.75378218953146e-16	8.83889656293934e-15
Nup43	363.998485661151	-2.30403124563339	0.281539136756409	-8.18369791204859	2.75263608411906e-16	8.83889656293934e-15
Fmnl1	141.7660509319	2.18776036975737	0.267406384576997	8.18140663775897	2.80549422922684e-16	8.99272590183481e-15
Nr4a1	452.255959917692	2.12478684866898	0.259717509164971	8.18114595161673	2.81157110858957e-16	9.00005889099994e-15
Eml6	860.075285717834	2.36723401306092	0.289410647714858	8.17949868725367	2.85027177861779e-16	9.11166289175367e-15
Tbr1	45.4851757903479	2.36933974812873	0.289692886183783	8.17879851777099	2.86688008069071e-16	9.15243759093626e-15
Gm15520	54.6689481763247	3.34111129121467	0.408748136621587	8.17400984094962	2.98305471640977e-16	9.510539009955e-15
Rab11fip5	613.266747366879	2.26687014696132	0.277354915228528	8.17317459506178	3.00378795318683e-16	9.56380314532085e-15
Pacrg	254.77335761772	2.90262777480813	0.35515967125576	8.17274034674355	3.01462331464828e-16	9.58545287409986e-15
Kirrel3	288.590521400391	2.85077470975257	0.348910273544326	8.17050951464863	3.07089724746877e-16	9.75133040399441e-15
Asic2	232.860558174655	3.12998635185334	0.383164005145966	8.16879015204199	3.11497444905972e-16	9.87808719813973e-15
Gm38830	143.455457176219	2.15177787309013	0.263477920806363	8.16682425041424	3.16613631571479e-16	1.00269426361144e-14
Hpcal4	598.902953732291	5.5762955907697	0.683122390622048	8.16295244793828	3.26933235034266e-16	1.03399709700851e-14
Arhgap20	310.313709543157	2.47349478258386	0.303029246557471	8.16256124015656	3.27994189947538e-16	1.03597313824919e-14
Ccnd3	848.679935777306	-2.47209513621492	0.303011166130621	-8.1584291687431	3.39409661048532e-16	1.07060534783861e-14
Gm31419	39.5011376703303	5.72435685352277	0.701883597354447	8.1557068367164	3.47143574133671e-16	1.09354829878288e-14
Ahnak2	109.136051615931	3.88147144536228	0.476146057855033	8.15185042767702	3.58397410471097e-16	1.12750401238537e-14
Cyba	69.9605443875491	-2.20364553484484	0.270388783766369	-8.14991474183676	3.64180936325396e-16	1.14418328037048e-14
Gm42089	22.6159985383995	7.32322105241193	0.898739134797949	8.14832777261703	3.68991091380356e-16	1.15776438605894e-14
Trpm2	137.313313964806	2.79874444412555	0.3436728135853	8.14363060879965	3.83598305438941e-16	1.20200883255748e-14
Cers4	3957.17289854684	2.64088901478922	0.324353847958775	8.14199995285667	3.88801403773352e-16	1.21670763404804e-14
Tac1	139.955751586628	2.58482997071914	0.317481607164705	8.14166840656746	3.89867779356251e-16	1.21843940727233e-14
Esrrb	3526.60511428795	6.82679952986125	0.838676301522014	8.13996951800368	3.95377425799985e-16	1.23403477235233e-14
Fam214a	2125.73769551523	1.91290950593553	0.235031220358651	8.13895916898398	3.98690391444395e-16	1.24274201805607e-14
Susd1	42.353630002168	-3.10039293436208	0.38115610933048	-8.13418139829392	4.14731153695535e-16	1.29104775394185e-14
Fndc1	333.316705503278	4.25436845756055	0.523077125695482	8.13334831245766	4.1759253066789e-16	1.29825363722824e-14
Grip2	131.0852660199	3.88293418924242	0.477585862116871	8.13033738484541	4.28097241355628e-16	1.32817127017719e-14
Tap2	52.5391805154983	3.52083833217294	0.433053045963765	8.13027033290406	4.28334116266306e-16	1.32817127017719e-14
Gm10549	46.8048668954463	3.00231609955721	0.369389703585903	8.1277741918949	4.37244759308952e-16	1.35403357537239e-14
Gm15411	125.066468783183	4.18836535850375	0.51536149416817	8.12704364974737	4.39887007792935e-16	1.36044221472628e-14
Slc24a4	366.40836411431	4.82585018714648	0.59386412382581	8.12618576124323	4.430099407623e-16	1.3683188703493e-14
Klhl18	5004.84121224169	3.18591712449903	0.392227555683382	8.12262442639495	4.56209398693941e-16	1.40725787503617e-14
Gm13269	388.648360935054	5.62270986757839	0.692346972070322	8.12123125311696	4.61477755213769e-16	1.4216627291618e-14
Arhgef33	85.959602514027	2.317641290608	0.285794648186945	8.10946357921991	5.08437168036106e-16	1.56430046828933e-14
Chil1	68.7535962131148	5.6775774571071	0.700133953720456	8.10927312828766	5.09234644386523e-16	1.56472720225986e-14
Gramd1b	7236.1497609079	3.75062382667029	0.462742150230218	8.1052132916881	5.26530656954734e-16	1.61369756954695e-14
Syt10	134.121125534666	3.52484490428434	0.434878591383245	8.10535394044727	5.25921887544125e-16	1.61369756954695e-14
Clip4	1239.29716690363	1.56596412678035	0.193304576328778	8.1010194198244	5.45005490755888e-16	1.66816629077756e-14
Grhl1	119.868824666093	2.85925401424756	0.353030805264147	8.0991629387928	5.53386250244774e-16	1.69163838041362e-14
Sema3a	430.86814818513	-2.21541356941363	0.273670441690222	-8.09518761226446	5.7176161185258e-16	1.74556321397461e-14
Dsp	46.0341345687735	-4.92621725058042	0.608783526924008	-8.09190300445717	5.87396791261128e-16	1.79099468370145e-14
Ppp1r42	233.001535956183	4.50020115605361	0.556373534937658	8.08845294296368	6.0427324260746e-16	1.84008949466826e-14
Slc1a2	8239.58683113968	3.2022303552052	0.396038245370393	8.08565938426056	6.18287617629981e-16	1.88035435261809e-14
Ldlrad4	482.636484187452	2.57429169756412	0.318420026355099	8.08457849536541	6.2379559677182e-16	1.89467941362203e-14
Pwwp2b	373.904827359758	2.92721229697123	0.362106153686388	8.08385128827836	6.27528466347828e-16	1.90358315870927e-14
Dscaml1	2643.18920525311	4.22230907916233	0.522362669281756	8.08309882665996	6.31414141560947e-16	1.91292712887189e-14
Gm16486	58.9069648927878	2.66759126040363	0.330056746504631	8.08222006868202	6.35982022835944e-16	1.92186323236633e-14
Ndrg1	17069.8981441529	3.61585155436558	0.447377696286491	8.08232413993671	6.35439353762472e-16	1.92186323236633e-14
Gm5088	82.2019464155555	-2.20440531534926	0.272761430154769	-8.08180729254298	6.381389035474e-16	1.92593077980405e-14
Fzd7	361.83522395442	-2.79614571000494	0.346019650205063	-8.08088704889404	6.42973436158243e-16	1.938059017212e-14
Fadd	160.401862366479	-1.88503983148772	0.233521395369452	-8.07223607286784	6.90222561933746e-16	2.07784110152729e-14
Osbp2	6333.8193814844	5.76402488264735	0.715295957564235	8.05823774298309	7.74021702758783e-16	2.32715993467426e-14
Zbtb4	2638.04640260093	3.34253044603491	0.414875862165066	8.0567002104958	7.83815674162826e-16	2.35362704079841e-14
Slc24a3	1321.75360165793	3.14388928464007	0.390325863706915	8.05452463432127	7.97882868306688e-16	2.39284266262885e-14
Spta1	55.2090796277712	-8.75887760560533	1.08751440899418	-8.05403361386839	8.01092031074111e-16	2.39943731678087e-14
Gdf6	84.5333496867814	-2.65685685140347	0.330063647073769	-8.04952885589871	8.31133617943721e-16	2.48628283292182e-14
Gm32918	69.5777889127566	7.27379512248977	0.904017359818454	8.04607903099394	8.54887975383413e-16	2.55412568444111e-14
Syn2	275.79510987536	3.34553823029681	0.415944750455903	8.04322743977386	8.75027030145158e-16	2.61101030402108e-14
Samd15	84.3567676455454	2.32064341969379	0.288752866130205	8.03678055492394	9.22296288652769e-16	2.74860494957096e-14
Wdr31	1649.87688077354	2.57097294977079	0.320097415624087	8.03184538293824	9.60173309386017e-16	2.85789930382665e-14
A330023F24Rik	790.622188681569	4.78299207776449	0.595682915602948	8.02942631470832	9.79295068208909e-16	2.91116601503104e-14
Slc9a7	1877.49002355602	3.18066387264405	0.396366289511618	8.02455697371011	1.01892992249911e-15	3.02520293989986e-14
Ppp2r2b	4450.49814694246	3.73547923929764	0.465585057454347	8.02319399965693	1.0303043786344e-15	3.05515475671963e-14
Gm14230	569.895672460549	-2.96746018478697	0.369921460062259	-8.02186546378665	1.04151179282072e-15	3.08453716995983e-14
Napb	3415.84132200357	3.12728903311112	0.389858583805286	8.02159850524938	1.04377828035389e-15	3.08739996450382e-14
Gm41262	17.7594724073435	6.61078073521798	0.82422602806393	8.0205920586449	1.05236682131554e-15	3.10893243033416e-14
Brinp1	265.45449699681	3.13875064449409	0.391822289301654	8.01064852662743	1.14105118186393e-15	3.36673884119653e-14
Spon1	2407.67530008474	1.95495978387738	0.244120957766907	8.00816038803202	1.1643698985724e-15	3.43127963162428e-14
Lmod1	137.90337213834	2.43956494933037	0.304692464337093	8.00664681562777	1.17878400778292e-15	3.46945201398512e-14
Tuba4a	640.136858777253	3.70224049535612	0.462581204299226	8.00343909555237	1.20991538281279e-15	3.55667205106058e-14
Thrsp	78.7250352544275	5.15419406025746	0.644238830731579	8.00043992133245	1.23975472433484e-15	3.63988309176775e-14
LOC102639958	3.65078694070026	-5.37635703463187	0.672060518664751	-7.99981085827451	1.24610475205678e-15	3.65400988529045e-14
Sall1	147.046678678689	-2.62162124243272	0.327939472972725	-7.99422289323117	1.30393677633088e-15	3.81887870670915e-14
Fam89a	277.980987580356	1.87912843035781	0.235127455743819	7.9919566365112	1.32813758270949e-15	3.88496599316698e-14
Adrb1	138.821355557034	4.20230676444736	0.525998181529397	7.98920397828884	1.35812821665765e-15	3.96780583051077e-14
Kcnk3	237.376794689406	3.7915315614955	0.475091960414123	7.98062665213392	1.45592222884052e-15	4.24828805643981e-14
Hnmt	82.7686364343142	3.31813401737205	0.416251847844026	7.97145774741495	1.56813509101999e-15	4.57010364195175e-14
Zmat4	533.403921850296	2.5071399925673	0.31452182283598	7.97127515655647	1.57045409134422e-15	4.57125313451076e-14
Reep6	8006.39864392624	5.5593073260542	0.697485466303171	7.97049916397509	1.58034734653919e-15	4.59441985006105e-14
Fgf11	1190.43004926475	2.13218207854349	0.267537829117494	7.96964707972983	1.59128142386181e-15	4.62055212464128e-14
Rasgrf1	254.997558396564	5.91297413343549	0.742522069875643	7.96336482554085	1.67422894043434e-15	4.85546835081764e-14
BC048546	71.9720185961983	8.99353979112225	1.13009133731429	7.95824151036836	1.74501495477677e-15	5.05458478120219e-14
Nrxn3	3194.58792372783	3.64485070380378	0.458364839516659	7.95185491899255	1.83739357203778e-15	5.31568478965181e-14
Cacnb2	2509.13343201499	4.29860556677229	0.540590005400441	7.95169263920835	1.83980254047876e-15	5.3161788249941e-14
Lin28a	402.436031194989	-4.17690367312691	0.525382704898186	-7.9502115965853	1.86193216645914e-15	5.37358600458536e-14
Serinc4	671.624539857637	2.92576184448398	0.368232520953602	7.94541947817975	1.93534738036789e-15	5.57868579836141e-14
Tcp11	444.994297238074	2.58172719738378	0.325039593969358	7.94280833868863	1.97654236447806e-15	5.69052536255549e-14
Eps8	885.584611103275	3.79871819659191	0.478313906147919	7.94189369735186	1.99117558156273e-15	5.7257145778787e-14
Zic4	101.461637447187	-3.01277856420847	0.379469102302014	-7.93945685151105	2.03068515483781e-15	5.83226527179054e-14
Paqr9	134.645065685259	3.98695486657869	0.502383717697284	7.936075008269	2.08679837908347e-15	5.98618781400853e-14
Gca	649.502668382781	2.02870650491747	0.255659660014448	7.93518423987115	2.10183077358116e-15	6.01478126916864e-14
Gm10421	9.79798697207613	-5.27890837317935	0.665241070040675	-7.93533143234314	2.09933945425487e-15	6.01478126916864e-14
Nynrin	1680.45677330986	-2.46629939294354	0.310816455884193	-7.93490610375681	2.10654634281673e-15	6.02102150837342e-14
Parp10	101.941412461551	3.29620429376707	0.415636870867722	7.93049059118747	2.18281848313392e-15	6.23152699656211e-14
Tecpr1	3159.28255650871	1.96424423971096	0.24769086392523	7.93022483180448	2.18749491105351e-15	6.23738044746014e-14
Scn1b	121.51234062882	5.19755174292879	0.655446397115385	7.92978917239179	2.19518233315973e-15	6.25179505721942e-14
Myrip	737.979709639606	4.03976216257631	0.509513352795751	7.92866789537454	2.21509037857007e-15	6.30093732596362e-14
Cand2	868.953308666103	-2.71183872558196	0.342065279531381	-7.9278397658397	2.22990769779892e-15	6.3354985213062e-14
Ppbp	9.77829573088043	-7.51198169596867	0.947837954386134	-7.92538604431999	2.27438639409748e-15	6.45414882109956e-14
Tbx5	180.78665843217	-2.59258480708056	0.327254380027221	-7.92223103893952	2.33286318667747e-15	6.61219169569966e-14
Dcdc2a	330.262205641188	3.14031082050336	0.39640288653193	7.92201804577527	2.33686385456945e-15	6.61563650461664e-14
Tex14	34.0858973863275	2.69185033289083	0.339944320120986	7.91850363004388	2.40385927264329e-15	6.79719826712183e-14
LOC108168070	25.1651168598315	7.47796219151829	0.944571743596093	7.91677523937867	2.43749794392003e-15	6.8759443187635e-14
Snta1	835.669618967107	3.37616636713605	0.426453704625149	7.91684145434657	2.43620074260045e-15	6.8759443187635e-14
D930028M14Rik	108.949145873633	-4.90804186125627	0.620005112292506	-7.91613127689945	2.45014918345136e-15	6.90343338141599e-14
U90926	19.4110168189439	7.10407419259668	0.897675881039959	7.91385214044805	2.49544651536147e-15	7.02273052522104e-14
Hspd1	4960.78711326409	-1.97015376371353	0.248976237910163	-7.91301925135686	2.51220491791242e-15	7.06152558701251e-14
Cdv3	2089.8264919446	-1.88751250264094	0.238639989199866	-7.90945603446246	2.58515977551113e-15	7.25800413569036e-14
Myl7	7.17642377671763	-3.80871930323349	0.481605073072903	-7.90838700874095	2.60745150754194e-15	7.31194665963828e-14
Gm32659	137.674559896983	3.69918975067339	0.467960027227355	7.9049267788767	2.68091136752541e-15	7.50908099073863e-14
Erbb2	303.556879320286	-2.68538455261212	0.339892678426268	-7.90068372477359	2.77377657266796e-15	7.75876072990884e-14
Lamc3	75.0178775760685	3.60760351315043	0.456626445116105	7.90055756020248	2.776585811899e-15	7.75876072990884e-14
Gm39178	20.4644329418192	-3.46934591913222	0.439267150259972	-7.89803179472663	2.83341882296195e-15	7.90826837637982e-14
Cad	2274.35847513794	-2.15785283866125	0.273296654606158	-7.89564307609577	2.88822133178274e-15	8.04232509642482e-14
Sox1	58.670261609032	-4.76004493317717	0.602862847018897	-7.89573442237347	2.88610658113936e-15	8.04232509642482e-14
Ankrd12	4836.74004622359	2.24187876176314	0.283992448675423	7.89414920086624	2.92302322524679e-15	8.12970112951543e-14
Pabpc1	13753.3885653798	-2.11283425894048	0.267711908329683	-7.89219378444143	2.96920198184199e-15	8.24847783306562e-14
Maob	71.7351739065164	-3.07922330482205	0.390523382966316	-7.88486282545504	3.14881220499703e-15	8.72702304470122e-14
Tenm3	3504.51874927599	-1.826051586048	0.231585968233838	-7.88498370593934	3.14576560969709e-15	8.72702304470122e-14
Lnx1	134.246760586654	3.45157703153308	0.437980757476706	7.88065907602494	3.25658732172534e-15	9.01520536895342e-14
Abcc8	166.923720132429	2.87603020537814	0.365315717505109	7.87272506373319	3.46998661588033e-15	9.59477556465536e-14
Mtap	719.94106957537	-3.11464629742714	0.395660214929433	-7.87202296289164	3.48952091316154e-15	9.6375698522573e-14
Gm36012	31.6379524421425	2.73688968461915	0.347921940670882	7.86639002800953	3.65021311632864e-15	1.00696703761949e-13
Scamp5	6534.84050027759	2.94063254730952	0.373998731737877	7.86268053275247	3.75999089852172e-15	1.03604760814023e-13
Zic1	977.760618213505	-3.15356670696013	0.401386065964735	-7.85669203384154	3.94410991900117e-15	1.08552142289821e-13
Rgs9bp	8021.40442681378	5.82192002919025	0.74123365229547	7.85436550426548	4.01800973353374e-15	1.10458063878349e-13
Grin2d	100.151961520919	2.90720923051994	0.370334522507417	7.8502247396115	4.15292399898364e-15	1.14034972050705e-13
Fcgbp	23.3720880065719	4.0881036586307	0.521510771988866	7.83896302475221	4.54282280979227e-15	1.24597144778506e-13
Eef1d	1927.73847306162	-2.01296596260469	0.256804157289288	-7.83852560586512	4.55867274341466e-15	1.24887652827664e-13
Fgf1	209.845342321893	6.14316027679591	0.783746496404681	7.83819807166824	4.57057662277095e-15	1.25069511456285e-13
Soat1	441.810698416843	-1.98211009775006	0.252941824961335	-7.83622913313387	4.64278317983668e-15	1.26899178466606e-13
Phf13	450.927186671367	-1.72901715375983	0.220658497751627	-7.8357152404165	4.66181314583498e-15	1.2727285728721e-13
Pkp1	58.8963315542744	3.30756215981127	0.422407740261081	7.83025935501783	4.86864575432304e-15	1.32767019468061e-13
Ica1l	232.634528240195	2.53537841267871	0.323953605982944	7.82636268235333	5.02187260449805e-15	1.3678843819041e-13
Scg5	2644.82980096869	2.20791283117124	0.282311127582127	7.82084946520196	5.24680583915767e-15	1.42751583381069e-13
Trim71	96.1082050244853	-4.24903047514952	0.543320955407743	-7.82047964993504	5.26224391086662e-15	1.43007800195542e-13
Gm19466	67.9803016908488	3.19050938618592	0.408086841993795	7.81821185558938	5.35789639193108e-15	1.4544086297274e-13
Igfn1	257.536037757173	4.93525729777933	0.631378758412115	7.81663499448611	5.42541295823412e-15	1.46937752091194e-13
Rora	6013.15009233888	2.64211452654462	0.338010009334252	7.81667540481586	5.42367229544953e-15	1.46937752091194e-13
Rhog	106.841478557023	-1.83198857356422	0.234448319474387	-7.81404011626687	5.53834553019098e-15	1.49825493203982e-13
Gm19426	33.4723672489941	-2.73356472030835	0.349930298575591	-7.81174059930068	5.64035539124065e-15	1.52411514508246e-13
BB218582	147.934529698301	3.24342914343337	0.415298974367661	7.80986552729115	5.72490332612181e-15	1.54520345229597e-13
Gm26562	16.7494814428661	-3.99456191191567	0.511518958087885	-7.80921576562437	5.75449147464369e-15	1.55142657781767e-13
Cfap58	21.0544515679105	4.20833244353618	0.539025485560889	7.8072977183206	5.84271425406002e-15	1.57342572519766e-13
C130021I20Rik	42.0321594768927	-9.10842662511382	1.16682336544338	-7.80617434897933	5.89500173406985e-15	1.58570873372171e-13
Gsn	77.2934388028957	-2.06438491369178	0.264555927053332	-7.80320795185064	6.03529754951174e-15	1.62161071714935e-13
LOC108168112	163.32175986578	5.15601041516994	0.661188552770092	7.79809389253414	6.28492418231575e-15	1.68677422800411e-13
Gjd2	5223.90593638605	5.22707481451136	0.670490579701152	7.79589597939042	6.39530544541024e-15	1.71446156816461e-13
Nxph1	131.867237821118	4.36543262686116	0.560095893736122	7.79408075596041	6.48790459733369e-15	1.73732480265919e-13
Abca4	18121.006673117	5.46362549939676	0.701024749987925	7.79376976275213	6.50390102783167e-15	1.7376901823741e-13
Glrb	746.977454618598	2.55931330867224	0.32837340695221	7.79391160942796	6.4966001089102e-15	1.7376901823741e-13
Tbc1d24	4375.16429703476	2.12787733823234	0.27313142651385	7.79067193179413	6.665377303234e-15	1.77883192928555e-13
C920006O11Rik	255.773724086131	1.7835810595233	0.228956761053553	7.79003446465647	6.69909193851182e-15	1.78382098344768e-13
Kcnab3	355.124378759812	2.61159270756815	0.335247023052492	7.79005487890411	6.69800966401627e-15	1.78382098344768e-13
Gm20139	445.485584365315	9.59682549634161	1.23200854326634	7.78957706810879	6.72338629495906e-15	1.78828523267489e-13
Pde1a	56.3895579326739	4.7140707230764	0.605203289188469	7.78923513353275	6.7416045801929e-15	1.79112519003067e-13
Atp6v1g2	919.308035207741	2.58274696135926	0.331610472219039	7.78849637671658	6.78113162197397e-15	1.799613835588e-13
Nr1d1	1225.55515173424	3.15663552017235	0.405391551983243	7.78663369951734	6.88180927520811e-15	1.82429390518686e-13
Gpr176	82.8792950523291	3.26666777796753	0.419577703235164	7.785608607845	6.93784157956546e-15	1.83709713709965e-13
LOC102638515	45.4253201728313	3.13947484702169	0.403313789951495	7.78419911553053	7.01561933630767e-15	1.85562350195968e-13
Adcy8	141.4980425151	2.86107409387776	0.367655444765044	7.78194403106468	7.14184654640765e-15	1.88690922325111e-13
Kpnb1	11481.0520167873	-1.96681735183318	0.252852884477228	-7.77850470600547	7.33867725652582e-15	1.93675846885557e-13
Ston2	3109.35750586524	-2.24573811278162	0.288833671727897	-7.77519497414163	7.5331287324794e-15	1.98586985187404e-13
Grwd1	473.669408896675	-2.00141703314613	0.257438190022696	-7.77435948011319	7.5830114313848e-15	1.99680363102275e-13
Nipal3	1777.20464812814	2.03300706264147	0.261578977887567	7.77205828640904	7.72208985494442e-15	2.03117473128062e-13
Dnah9	418.27020686745	3.96777526886405	0.510612624522598	7.77061725133366	7.81045755156634e-15	2.05214588235402e-13
Bcorl1	464.404070326599	-1.76816198324966	0.22756387338981	-7.76995907527404	7.85114884821353e-15	2.05828352585836e-13
Ppp1r13b	1455.58125449128	2.36820875958483	0.304788849318442	7.76999803267256	7.84873453441376e-15	2.05828352585836e-13
Gemin4	706.67721955962	-1.81539011243713	0.233653475527865	-7.76958317583695	7.87448211483108e-15	2.06188224953997e-13
Nptx2	377.866046668742	2.54520877699775	0.327591528359561	7.76945847697308	7.88223763296688e-15	2.06188224953997e-13
Cdsn	23.1321286497744	5.34969484348916	0.688567196817477	7.76931411809215	7.89122527496573e-15	2.06196240628147e-13
Plcb3	422.456711303572	-1.95448984256286	0.251674796918679	-7.76593392144225	8.10457990741461e-15	2.11538441715288e-13
Zranb1	7574.78438243368	1.75726125944954	0.226305157830749	7.76500755128073	8.16403598822432e-15	2.1285640262602e-13
Cachd1	274.720349901409	-2.0900585820615	0.269201282317674	-7.76392506033868	8.23405622122335e-15	2.14446604568527e-13
Gm38902	10.9568378528934	6.27652239370281	0.808494943737833	7.7632178683582	8.28011932275256e-15	2.15410070267272e-13
Gm39465	13.9190203158846	6.25654145161189	0.806552112067055	7.75714471266766	8.68627948605644e-15	2.25729223580758e-13
Tnfsf12	626.858475451796	5.32653576567759	0.687032133023841	7.75296454073241	8.97716924144113e-15	2.33033577948317e-13
Gm29868	65.9383588599522	3.59060340160944	0.463221666903718	7.75137187690264	9.09050370463848e-15	2.35717951956958e-13
Grin2b	73.7112603497686	3.68233049500718	0.475182453338869	7.7492981256637	9.2401850200668e-15	2.39337922133726e-13
Gdpd5	2016.57808851439	2.05474022925681	0.265230923059345	7.74698593043414	9.4099377992096e-15	2.43469327458417e-13
Gm36117	186.721803708678	1.96461736254186	0.253740148771697	7.74263502268823	9.73772722461991e-15	2.51676275341863e-13
Pbx2	1830.63789970742	-1.75846290662613	0.227151369732666	-7.7413704733353	9.83508586757034e-15	2.53916260354925e-13
Gm31134	77.613938391102	5.19036785699563	0.670588117374552	7.74002360393242	9.93983592555581e-15	2.56342000981326e-13
Csf1	157.756052065598	-2.13567565622847	0.27602448434842	-7.73726889217789	1.01575088513619e-14	2.61671529541809e-13
LOC108169056	29.3025347310837	4.43010698026517	0.572671261026878	7.73586397948691	1.02703222296277e-14	2.64291108990376e-13
Gpc6	984.109804485743	-2.12043078450123	0.274146948863015	-7.73465031544364	1.03687704770705e-14	2.66535753648678e-13
Mt3	67.8589326961464	3.83309737729094	0.4957276222547	7.73226506898485	1.05649671324819e-14	2.71285512789957e-13
Sptbn4	246.890160686966	3.52561622108056	0.456300452311386	7.72652361666876	1.10523302504508e-14	2.83493464480246e-13
Lrrc8b	4649.38472407105	1.96715585815527	0.254612322023028	7.72608270693733	1.10906586118458e-14	2.84169712350121e-13
Stxbp5	3580.57546329616	1.78538015083491	0.23109510000534	7.72573780575034	1.11207320813458e-14	2.84633220254446e-13
Stab2	35.00926485503	3.95286451498191	0.511709938088107	7.72481482331753	1.12016062909588e-14	2.86394566870672e-13
Hyal2	367.776094173971	-2.33695727357771	0.302558928200799	-7.72397392955708	1.12757913357441e-14	2.87981285813541e-13
Foxi3	65.1090329108101	-4.20259689352838	0.54421933733129	-7.72224837532753	1.14295397623313e-14	2.9159444515026e-13
Slc32a1	419.737082958153	3.96173226379257	0.513082103869663	7.72143918860783	1.15023477274169e-14	2.93137085001724e-13
Mzb1	123.224346575609	3.89952269195065	0.505221198445322	7.71844630421358	1.17756248854112e-14	2.99779895260758e-13
Fmn1	936.645910016763	3.61925584003978	0.469137578054416	7.71470035516954	1.21266796714435e-14	3.08386397811699e-13
BC037032	173.570960868153	2.18331447502287	0.28308840843732	7.71248277905484	1.23393332300104e-14	3.13458655485783e-13
Fscn2	790.861005210777	5.82344972293832	0.755092917442552	7.71222930107984	1.23638728514049e-14	3.13746482870267e-13
Ccdc17	107.5807817092	1.99225887916565	0.258358113435089	7.71123017069947	1.24610688667903e-14	3.15875461818573e-13
Rbms2	681.949207253027	-2.13902208402858	0.27745995536941	-7.70930018056367	1.26509530769539e-14	3.20346948276981e-13
Pcdhb6	93.5885155098948	2.31490129095668	0.300288027892967	7.70893634088466	1.26870674609628e-14	3.20919303868785e-13
Ttpa	14.2648920571211	-3.39118506024314	0.439953373327554	-7.7080555936966	1.27749101189943e-14	3.22797516113142e-13
Bbs5	1676.06440098234	2.56729858812963	0.333119221491505	7.70684614545756	1.28965121173554e-14	3.25523863774098e-13
Kcna6	447.17943830327	2.08057401143719	0.270002717947463	7.70575210225115	1.30074915683714e-14	3.2762878020356e-13
Prickle1	840.68983308814	3.01457119100186	0.391207129902537	7.70581863309315	1.30007159452416e-14	3.2762878020356e-13
Efna5	898.759131402072	-2.24187477909057	0.290967949134838	-7.70488566096901	1.30960494526588e-14	3.29509922245288e-13
Gramd2	562.445255642669	6.17294763130031	0.801211301043218	7.70451892436218	1.31337115901375e-14	3.30107849406293e-13
Kcnip4	385.110994421249	2.71419779118162	0.352362101694511	7.70286525744122	1.33048634057347e-14	3.34056147582463e-13
Nfkb2	64.8136951486727	-2.0942907732537	0.271931425708931	-7.70154007685519	1.34435997167581e-14	3.37183083920209e-13
Vmn2r89	37.8983217879396	7.70669745862723	1.00073277457842	7.70105432179318	1.3494810266969e-14	3.38110478334439e-13
Syt7	1075.91976220144	1.84614529577634	0.239826328169074	7.69784247572198	1.3838281424836e-14	3.46350748580300e-13
Tmem151a	504.837954984555	4.3123720292542	0.560430395107354	7.6947504398439	1.41770605649876e-14	3.54456360567986e-13
Gm29907	47.78239478253	3.71657436363144	0.483122342433418	7.69282237064755	1.43924264811662e-14	3.59462580210997e-13
Nipal2	120.379321603158	2.69091450399536	0.3498045851506	7.69262216170451	1.44149735137508e-14	3.59647532456522e-13
Nrg2	79.7529985312114	2.20400534946287	0.286547415930618	7.69159038585269	1.45317217284171e-14	3.62179910276352e-13
Lrp2bp	148.533435727702	3.65167245655254	0.474780528894978	7.6912852029791	1.45664319251847e-14	3.62664456066024e-13
Pf4	6.33173395235846	-5.4959114699275	0.714632770508512	-7.69053938852646	1.46516013057998e-14	3.64402967764771e-13
Gm19410	52.4472328270364	3.75084342931147	0.48777789538387	7.68965437919166	1.47533020694413e-14	3.6654856773365e-13
Gm34640	156.356467915137	10.1130928236799	1.31561393364011	7.6869760688065	1.50653301112418e-14	3.73909844098449e-13
Rgr	788.604115238397	4.48337843027125	0.583433909992305	7.684466661066	1.53635677440741e-14	3.80913842439717e-13
Myadml2	46.9144800118129	3.08377148339088	0.401535096757746	7.67995502333731	1.59144454057544e-14	3.9416048725493e-13
A930003O13Rik	65.6248419346372	4.50538187540121	0.586856029438827	7.67715018572683	1.62666684542646e-14	4.02464488672595e-13
Kdm4d	21.4862110342118	3.06877878624912	0.399802309882206	7.67574051073711	1.6446575880612e-14	4.06492268799476e-13
Wipf1	205.629893556036	-1.81099330999388	0.236065946490662	-7.67155677011428	1.69921241360788e-14	4.1953943085254e-13
Mogat2	22.6156500699771	-5.48349633985508	0.714939491238687	-7.66987473353095	1.72164404338121e-14	4.2463644152015e-13
Dctd	252.079435745707	-3.00055948137381	0.391364261716319	-7.66692254477946	1.76172089658384e-14	4.34070484809744e-13
Gm41572	136.62338895744	3.42624851502877	0.447032682169828	7.66442511182467	1.79633982948116e-14	4.42141592019031e-13
Snap25	22901.0551245403	3.73556580381724	0.487495953652666	7.66276268721357	1.81975415448054e-14	4.47441000799396e-13
Camkk1	1251.95998991286	2.30471167252598	0.300972848794398	7.65754014608932	1.89528111780032e-14	4.65529649534572e-13
Tert	191.159341827638	-2.29063761636467	0.299163097884551	-7.65681874723949	1.90595328925514e-14	4.67667381470952e-13
Gpr88	159.358733663265	4.78251864722034	0.625024396274789	7.65173115757506	1.98291466694003e-14	4.86049423830335e-13
Shroom2	2331.65938562521	1.60523784524574	0.209868272573406	7.64878762074086	2.02882995889592e-14	4.96791434883463e-13
Fbxl7	123.996099239056	-2.99916735925988	0.392162301387366	-7.64777070271573	2.04493434829071e-14	5.00219162107115e-13
Kcnip2	124.826125408365	3.78844696955632	0.495594774517003	7.64424316872279	2.10177875066833e-14	5.13595153146853e-13
Vcan	1221.47587778929	-3.1417204427681	0.41112613269766	-7.6417434770037	2.14299814338787e-14	5.23129413173163e-13
Rbfox1	622.226743512259	2.83971703144976	0.371877247133227	7.63616772292718	2.23782763767518e-14	5.4571747484662e-13
Gm29928	32.6032142389963	3.51403195668105	0.46020245851607	7.63583916524935	2.24354257328829e-14	5.46549981546088e-13
Chrna2	47.656106709558	7.31405046361924	0.957974927800112	7.63490802459224	2.25981695375625e-14	5.49950535713303e-13
Ypel3	2167.85324313835	1.70946920376683	0.223936204051226	7.63373305808014	2.28051869525789e-14	5.54420471338437e-13
Vamp1	593.886838060778	2.92379497462134	0.383151659576904	7.6309077660004	2.3310641641508e-14	5.66129202729138e-13
Kcnj11	84.5427587366583	2.3016327633869	0.301685169889781	7.62925391469455	2.36116179164914e-14	5.72853063077122e-13
Gm41836	39.8929344008041	7.05817603751886	0.925185468309718	7.62893093253389	2.36708404142505e-14	5.73703879101303e-13
Ttc30b	582.762878659689	1.90930914838129	0.250282973494234	7.62860182506692	2.37313363469713e-14	5.7458379297988e-13
Ptpn13	1325.03377495357	-2.27743346852826	0.298555357514717	-7.62817819611892	2.38094309587798e-14	5.7588758058344e-13
Rspo1	16.5766836280535	-5.67496858511678	0.744222628465082	-7.62536419622322	2.43346373893615e-14	5.87992174234095e-13
Pcdhb20	504.343165720893	2.73526572446912	0.358768799569964	7.62403455302614	2.45867509460625e-14	5.93480191535443e-13
Hspb6	1217.7991559851	3.39423685107236	0.445367293022438	7.62120816739311	2.51312273373179e-14	6.06007016970532e-13
Qprt	24.952552130162	-4.47245759991892	0.5869568988297	-7.61973768233459	2.54191749902867e-14	6.12328848244715e-13
Kcnn2	105.620963290318	2.38124596933828	0.312550285629962	7.61876113643202	2.56121909745592e-14	6.16353353624852e-13
Gm38660	122.412591312458	3.50354319534923	0.459914547492162	7.61781338392855	2.58008940791193e-14	6.19845253189731e-13
Gm41149	65.9402701260672	4.44678533537521	0.583738431439538	7.61777038460384	2.58094878496398e-14	6.19845253189731e-13
Map2k3	428.264137789324	-1.81737416059687	0.23869503050057	-7.61379135872931	2.6617034266919e-14	6.38593735260464e-13
Nrtn	43.6741531021026	5.71847709156837	0.751134279654047	7.61312224253984	2.67552514612338e-14	6.41262091531004e-13
Mlec	3658.10692535655	-1.84706262478393	0.242647971271019	-7.61210825340428	2.69660544966271e-14	6.4566303064908e-13
Vav2	588.695122591594	-1.95233299226713	0.256516986209468	-7.61093064875201	2.72129231863248e-14	6.50917775953259e-13
Slit3	26.5133845871598	-3.26599541696157	0.429242318181572	-7.60874517404885	2.767698274791e-14	6.6135180505871e-13
Gm34935	25.5251943271309	3.91709370570709	0.515226624113131	7.60266166844476	2.90101216856863e-14	6.92510965103941e-13
Nwd2	178.626444802784	3.90272419466935	0.513419039339321	7.6014403355424	2.92852786347619e-14	6.97842758094692e-13
Slc30a3	84.2898627498665	2.82328884465258	0.371416486652101	7.60140959304562	2.92922376987373e-14	6.97842758094692e-13
Gm16322	70.9426675794831	3.99789508657394	0.52612638509671	7.59873520853563	2.99038942739037e-14	7.1170069819014e-13
Nalcn	749.032417383094	2.27067951355853	0.298863994082252	7.59770182598045	3.01435881767043e-14	7.16687193566648e-13
Camkv	619.772986471193	3.72693269179438	0.490842923598935	7.59292334188695	3.12767597849848e-14	7.42885598412959e-13
Als2cr11	61.905933701849	6.72960198832889	0.886528878132604	7.59095631775043	3.17553002594206e-14	7.53498393368389e-13
Frrs1	122.69477532385	-2.81140990266423	0.370382753911079	-7.59055294280573	3.18543199506725e-14	7.54340785113034e-13
Zfp641	766.943400187006	2.14372179840664	0.282415114596894	7.59067658778281	3.18239355933908e-14	7.54340785113034e-13
Kiss1r	104.339419204484	2.16789992700023	0.285727102797446	7.58730937938732	3.26616594814909e-14	7.72688980084036e-13
Dgki	727.269369543645	2.36275323587502	0.311428177616319	7.5868319108425	3.27821906159278e-14	7.74768747770663e-13
Col18a1	1261.52871214841	-2.44084520390124	0.321744781105184	-7.58627753189036	3.29226857281092e-14	7.77315736992097e-13
Cbr3	23.2592389604758	4.74890272382169	0.626090926592824	7.58500486449331	3.32474591171956e-14	7.84204219415721e-13
Zswim5	1435.55320601715	-1.61446425975096	0.212970825765487	-7.58068272472553	3.43741268081245e-14	8.09974464232711e-13
Gng5	478.842264432539	-1.89944591148982	0.250578114649693	-7.58025462098009	3.44877449401559e-14	8.11846301108606e-13
Pcp4l1	774.092931191594	4.02155597292007	0.530677765338973	7.57815050033477	3.505156624226e-14	8.24301783550652e-13
Cdc25a	709.061887825384	-3.11156369077503	0.410646170936013	-7.57723780470821	3.52989423383446e-14	8.29298198239725e-13
Scamp1	5237.28868151254	2.01521583834651	0.265981128238671	7.5765369208383	3.54900739149559e-14	8.32964659711495e-13
Gm38732	44.6722847354422	3.75426817048842	0.495625424138057	7.57480949855927	3.5965499346541e-14	8.43289773424523e-13
LOC108168383	68.2661356703752	5.4810118982416	0.723697067571115	7.57362734194443	3.62944594231761e-14	8.50163708303035e-13
Prrx1	53.8924117895779	-3.76195882379642	0.497379165327439	-7.56356334572201	3.92174692920686e-14	9.17727419335185e-13
Myo15b	41.9712361145712	3.94182857403019	0.521218784279565	7.56271395605712	3.94745053495954e-14	9.2283312112558e-13
Vip	197.45349556259	10.44976958355	1.38218598769199	7.56032088054902	4.0207622106399e-14	9.39047630551807e-13
Rbm20	523.01200516092	2.33299663232435	0.308631539960013	7.55916466809134	4.05666077160734e-14	9.46501047615102e-13
LOC108168160	114.855486697028	6.15340486950217	0.814239608656975	7.5572408957748	4.11709054765658e-14	9.59657847771727e-13
Slc25a42	366.782607181485	2.21142572414893	0.292668967126991	7.55606494893382	4.15446454231586e-14	9.6742001773614e-13
Plppr5	608.675784558508	1.71715720281354	0.227281500245452	7.555200053498	4.18216541140958e-14	9.72916678274245e-13
Mdfic	136.995344731749	-2.14205808817036	0.283543448007223	-7.55460266574664	4.2014045106986e-14	9.76436007222243e-13
Gm30339	20.5847958727529	6.82365476421731	0.90366828066639	7.55106150144538	4.31724898614405e-14	1.00237827877706e-12
Bpifb6	30.4240459464998	6.28920828755241	0.832967875535596	7.55036115109297	4.34052924546419e-14	1.00679932263931e-12
Tppp	687.55350544173	3.3793822205712	0.447758157031751	7.54733815007096	4.44244084813886e-14	1.02943273195116e-12
Nrsn1	693.518688757259	3.6434174079434	0.48286300931445	7.54544733736424	4.50737627236104e-14	1.04346200020584e-12
Gm1968	6.32855210857173	-5.68532392220196	0.753514652588573	-7.54507414377542	4.52030255255231e-14	1.04543550368279e-12
Bend3	610.16240109764	-2.25047736227585	0.298473373280244	-7.53996022339594	4.70114829661378e-14	1.08620305779349e-12
Nfatc4	203.452675203597	-3.00530432652238	0.398663374222375	-7.538451036252	4.75586481661257e-14	1.09671166139982e-12
Slc23a2	3575.67081863578	1.82051316117891	0.241495170815305	7.53850751976831	4.75380573798595e-14	1.09671166139982e-12
A930015D03Rik	81.5676935700219	2.12068386157494	0.28139226996947	7.53639700836497	4.83134212070789e-14	1.11195773305285e-12
Cacna1g	989.666725454824	1.9826611681466	0.263077120335654	7.53642568999148	4.83028012127752e-14	1.11195773305285e-12
Gm15210	486.584747543904	-2.19407839509364	0.291164546998556	-7.53552730822178	4.86365390789997e-14	1.11831081917173e-12
Rnf152	741.431677242814	3.32586778765573	0.441456170471577	7.53385728894203	4.92629663484073e-14	1.13161893298585e-12
Amn	16.3392129638918	4.27312965471233	0.567785225273381	7.5259613397916	5.23338248755442e-14	1.20099807579123e-12
Smco4	52.1390202246944	-2.95540000243182	0.392750884063335	-7.52487167401318	5.2772128561622e-14	1.20988764246684e-12
Tle2	582.378688223268	2.36517130104487	0.314365075440802	7.52364523230969	5.32697665817995e-14	1.220119089538e-12
Phyhd1	841.015500131766	2.11078053266194	0.280623406641698	7.5217550735424	5.404576101904e-14	1.23670030416593e-12
Gm11549	25.4680405140004	3.5429941070856	0.471081631822077	7.52097697671166	5.43684241048073e-14	1.24288624575302e-12
Tpd52	5956.4216269827	1.69580492964174	0.225486657117366	7.52064424263949	5.45069805092706e-14	1.24485557793865e-12
Gm30104	6.78528094501925	-5.58635733727927	0.743471218142839	-7.51388513900211	5.7397948796342e-14	1.30962159443873e-12
Drd2	948.841584022815	4.40452901692893	0.586287190460588	7.51257931026726	5.79735975294419e-14	1.32148645731219e-12
Rnf112	132.146821657589	3.03985803262298	0.404644897342597	7.51240915821867	5.80490224295899e-14	1.32193708604757e-12
Tuba3b	11.3139576889488	21.0343179606722	2.80026506096433	7.51154533686486	5.84334273141026e-14	1.32941644211165e-12
Ap1s3	52.6010037722756	-1.93194106687048	0.257376449003706	-7.50628534331304	6.08287515886033e-14	1.38258804567704e-12
Aak1	5816.7617565511	2.6064343742179	0.3472713854525	7.50546829771672	6.12093834948962e-14	1.38990944241948e-12
Gfra4	115.009183837157	2.59769852205691	0.346116564587753	7.5052707319886	6.13017731861227e-14	1.39067785741813e-12
Zfp493	115.056544824782	-1.96074088465742	0.261321074528983	-7.50318698249478	6.22846055698996e-14	1.41162590791627e-12
Hcrtr1	45.8951111580019	3.81817473299423	0.508899044440547	7.50281372053214	6.24622889908324e-14	1.41430342050548e-12
Epb41l2	21924.3950562288	1.91038188085811	0.254628545804529	7.50262259410873	6.25534634755472e-14	1.415018918544e-12
Hk3	19.9065684440371	-3.02371875986247	0.403042977824315	-7.50222414538754	6.2743959386575e-14	1.4179776625594e-12
Fam189a1	112.552953239542	2.2639406997419	0.302120395624529	7.49350501498577	6.70582699879499e-14	1.51403805014618e-12
Csrp3	91.2881952095957	5.41218922906243	0.722371234267872	7.49225463628507	6.77004130132856e-14	1.52708471974507e-12
Gucy1b3	1299.85575561319	2.37409439569426	0.316934870365985	7.49079579963144	6.84572547689298e-14	1.54269138071311e-12
Ppp2r1b	1079.4372102067	-2.41464951315192	0.32235849243337	-7.49057204891546	6.85740695495285e-14	1.54385905207621e-12
Abca8b	357.88670699906	3.41449357261856	0.455860136224123	7.49022189327786	6.87572706367779e-14	1.54651770091359e-12
Rnf207	941.946382935189	5.79830818815251	0.774531261663399	7.48621582516882	7.08877904359582e-14	1.59292979984378e-12
Vamp2	10613.6869355225	2.6592155442821	0.355221055677858	7.48608648551982	7.09576468650966e-14	1.5929924653495e-12
Iqgap2	900.518118662127	-2.73408252901702	0.365318949918464	-7.48409719678447	7.20406263842e-14	1.61577805276442e-12
Tmem91	60.0291883145777	2.32713728274196	0.311516867813565	7.47034116988712	7.99871642151827e-14	1.79231615513115e-12
Atp6v0b	2048.1772829227	1.70798689032177	0.228659327676031	7.46957015784495	8.04572035126839e-14	1.80114938532824e-12
Gm42063	81.170002809604	3.99565973239416	0.534940914742509	7.46934777706703	8.05932793518674e-14	1.80249677134233e-12
Paqr4	1588.15153428985	2.45476611807699	0.328723343416894	7.46757468624249	8.16863650437321e-14	1.82522534573728e-12
Muc1	26.0799951423791	-2.77704544590213	0.371919127254044	-7.46679921090812	8.21690030237699e-14	1.83428398479378e-12
LOC108169049	20.096473854234	4.01707324236738	0.538004710467769	7.46661351510236	8.22849911433265e-14	1.83514845975239e-12
Rpl3l	42.6726921271167	4.02138448829962	0.53880867577045	7.46347389924519	8.42705768150218e-14	1.87766861211107e-12
Nr1d2	3548.01199613168	1.81161802077487	0.242742937104321	7.46311321097801	8.45016810342739e-14	1.8810533532578e-12
A630089N07Rik	157.807365048169	-1.72780815282409	0.231517619047757	-7.46296614456666	8.45960897559238e-14	1.88139168902875e-12
Lacc1	73.6953860199169	-2.44640189650254	0.327955361213118	-7.45955756738727	8.68134933121304e-14	1.92889999359188e-12
Alx1	8.28028334146206	-6.94716293724721	0.931506784656697	-7.45798425913511	8.78561627576326e-14	1.95024259609279e-12
Tacr3	232.425646119522	3.4272730463581	0.459823229782757	7.453457816773	9.09250791929646e-14	2.01648224182194e-12
Rab11fip1	133.976878909113	-2.12758604250524	0.285536406753758	-7.451190083582	9.25019715669296e-14	2.04953995210608e-12
Hcn2	148.937891497238	2.80288545456715	0.376386529377053	7.44682722627223	9.56116993592437e-14	2.11646699271273e-12
Greb1	550.49597538585	-2.38213567670633	0.320048283825354	-7.44305093042219	9.83861333467833e-14	2.17585422649236e-12
LOC108167979	47.8477879495425	3.44622274527958	0.463314158465922	7.43819864406983	1.02067501591244e-13	2.25516957934441e-12
Gm39114	5.87407156745251	-3.30272201971882	0.444155701245232	-7.43595547790861	1.03814801831671e-13	2.29164421292366e-12
Ccr9	41.7600052611512	3.28390462511274	0.441724353251645	7.43428475459658	1.05135271071971e-13	2.31863784447675e-12
Gm35060	42.344456744148	2.8821185221843	0.387694030889426	7.43400282839616	1.0535971554103e-13	2.32143224817304e-12
Shc1	502.478035958367	-1.6810069802754	0.226188155499067	-7.43189658435644	1.07051485692009e-13	2.35652167577071e-12
Kcnj10	632.686092736374	3.67763489435242	0.495012991433664	7.42937045692719	1.09115751018171e-13	2.3997382575774e-12
Gm8234	157.279580877684	2.77570669240386	0.373666302137011	7.4283034796809	1.09999354055498e-13	2.41693307819259e-12
Tubb1	7.37636688973705	-5.58176288658127	0.751753862367228	-7.4249873076869	1.1279073037734e-13	2.47597544170294e-12
Abhd3	347.511025052619	2.28052875501335	0.307176102077375	7.42417375437267	1.13486100800409e-13	2.48893985799751e-12
Rps2	3228.60927339027	-2.20300513232405	0.296906846269252	-7.41985292695556	1.17250460339537e-13	2.5691263228641e-12
Gpm6b	11977.3217707394	2.55396434512197	0.344418031870477	7.41530381336836	1.21346310487767e-13	2.65642172046584e-12
Klk7	8.52538485488495	-7.52675079799989	1.0154926275876	-7.41192067133011	1.24483217016591e-13	2.72258321416028e-12
Sh3gl2	3365.72149409273	3.5001455992829	0.472265892867482	7.41138763595837	1.24984669844313e-13	2.73103576646008e-12
Gm26507	29.788540557653	-3.54645659276814	0.478670641100666	-7.40897036136024	1.27283745605188e-13	2.77871647574855e-12
Boc	123.200927515284	-2.34194166925532	0.316151162646391	-7.40766426304349	1.28543220901765e-13	2.80156874494929e-12
Kcnk5	63.5893071813472	-4.15885669604336	0.561428001689934	-7.4076403092203	1.28566433647471e-13	2.80156874494929e-12
Smpdl3b	20.3538334480387	-3.24411280799129	0.437965661061121	-7.40723096904747	1.2896374700944e-13	2.80765070482881e-12
C130080G10Rik	59.7458839488928	6.71699887278426	0.907875408666366	7.39859104968079	1.37637006295188e-13	2.990991924541e-12
Tmem150c	1383.78624617231	2.74972533525259	0.371649763811321	7.39870061278601	1.37523512245629e-13	2.990991924541e-12
Gal	46.8419255859534	-3.58893783370397	0.485146890913403	-7.39763131728404	1.38635114583831e-13	3.00992800877071e-12
Igf2os	52.1532750257925	-2.81745145735625	0.380971015057448	-7.39544833071197	1.40931953216911e-13	3.05700068749595e-12
Sbspon	157.520799954726	3.14457273857849	0.425415030138109	7.39177630267932	1.44880124383016e-13	3.13977437440274e-12
Fbxl22	38.1836654034839	-2.12326529346082	0.287283363470586	-7.39083971939856	1.45904412481357e-13	3.15908988628733e-12
Gpc4	544.645964164193	-2.61147429282179	0.353454350168079	-7.38843443737487	1.48567648076309e-13	3.21382402286748e-12
Rab38	60.3555119856455	-3.95866047752835	0.535879200654557	-7.38722546553961	1.49924256265372e-13	3.24021923095097e-12
Tmem132d	268.422664683702	2.49396537312266	0.337642861714084	7.38640041273714	1.50857042418354e-13	3.25741497410977e-12
Baiap3	60.9314854521194	3.15962639523448	0.427810171188885	7.38558035320635	1.51789833478214e-13	3.27457958653455e-12
Fabp4	37.9693198407598	5.29799006078431	0.717863078271835	7.3802236403334	1.58023865422893e-13	3.40597354947781e-12
Gprc5a	14.4655364203062	-5.34163507453257	0.723835623695725	-7.37962446122713	1.58736630319402e-13	3.41823430947092e-12
Pitx3	6.17712809534678	-6.18010547482626	0.837871531502921	-7.37595829725922	1.63167087340805e-13	3.51045711822354e-12
Tnfaip8	638.713416791114	-2.72622744461969	0.369986721223286	-7.36844672588784	1.7262748983162e-13	3.71063179952998e-12
Vipr2	2044.75940691515	2.28471302738511	0.310305017355483	7.36279756884421	1.80095376885731e-13	3.86765406129284e-12
Fhl3	24.9845344136738	-2.52441427715072	0.342942930930276	-7.36103313254754	1.82492259804368e-13	3.91558821578443e-12
Dcbld2	1449.96497000796	-1.62991983747683	0.221548360819508	-7.35694830441422	1.88162175084629e-13	4.03359926228349e-12
Smad3	1037.73733992765	-1.74625453264939	0.237464294199413	-7.3537562290647	1.92713052754059e-13	4.1274305040707e-12
Fam136a	943.807607057748	-1.68041332377345	0.228515858690134	-7.35359608477797	1.92944193891951e-13	4.12865810209155e-12
Gareml	85.6645949571331	-2.91437668049805	0.396494547738203	-7.35035751972649	1.97677395485949e-13	4.22613276110015e-12
Pcdh11x	398.013899332504	2.29315970211048	0.311993396517997	7.35002640345371	1.98167705886155e-13	4.23280517105032e-12
Syt15	92.3766096598518	6.0026916315753	0.81698086561031	7.34740785769947	2.02087512352531e-13	4.31265282425635e-12
Jam2	6350.8773606619	1.92578157298176	0.262215618713247	7.34426721959591	2.06889418505483e-13	4.4111646933054e-12
Hsp90ab1	37976.1765216006	-2.02036027104887	0.275176853444697	-7.34204292896643	2.10357895173252e-13	4.48109482166376e-12
Alox8	21.6121246653927	6.89603269931761	0.939619993555742	7.33917194888692	2.14919354509364e-13	4.57416174579429e-12
Mmp9	84.2340633365285	4.48777939092632	0.611534963104091	7.33854916184481	2.15921599873311e-13	4.59137854985755e-12
Nr2f6	674.085394978359	-1.53251811514349	0.20887887562366	-7.33687459092156	2.18639297644432e-13	4.64500947911498e-12
Flcn	3398.60458284417	1.72456084051368	0.235067334511916	7.33645465497995	2.19326073817874e-13	4.65543601905464e-12
Gldn	30.4872869661833	3.6390456940748	0.496316990955009	7.33209976767584	2.26574316897698e-13	4.80499390620903e-12
Atp8a2	2096.2668441504	2.83270615119639	0.386392569404243	7.3311610406069	2.28167284997221e-13	4.83445972636396e-12
LOC108167373	116.291090529783	2.2540265347894	0.307612114429046	7.32749598946408	2.34492685280318e-13	4.96405549088958e-12
Gm12082	4.28448062546117	-4.45372796544821	0.607826306790567	-7.32730373083833	2.34829211802537e-13	4.96675283947806e-12
Aldh2	468.045530709006	-1.99265033368732	0.272038817211679	-7.32487500905724	2.39121479025405e-13	5.05303680588204e-12
Gm33790	48.5234612187672	5.24365397203622	0.716294172174332	7.32053139022331	2.46990926778088e-13	5.21469199362945e-12
Rpp40	140.562623126699	-1.73828634396037	0.237507127586561	-7.3188807494918	2.50047672291711e-13	5.27454024180525e-12
Nr2f1	1110.34696046069	-2.55889792885053	0.349674674002536	-7.31793898471459	2.51808300131933e-13	5.30696605566431e-12
Gm32261	97.6040514576303	2.77481261061508	0.379216616410883	7.31722316621421	2.53154661743947e-13	5.33061128168638e-12
Gsap	309.907802884873	2.17198467506597	0.297017231825393	7.31265543658023	2.61914024893532e-13	5.51016999049706e-12
Arhgef4	331.114017841979	2.29785258640704	0.314235326521551	7.31252151641662	2.62175280305212e-13	5.51078518390212e-12
Impdh2	1356.95312196904	-2.02698544892869	0.277223913418604	-7.31172655321393	2.63731395947547e-13	5.53859249915662e-12
Car10	913.277877872579	3.8044708705646	0.520379130342428	7.31095973826069	2.6524100692066e-13	5.56537490846248e-12
Gm41713	51.2851171223554	3.42122602222009	0.467978815164661	7.31064294228001	2.65867150582648e-13	5.57358919738663e-12
Zcchc12	244.424567449832	2.44903773756413	0.335150365737531	7.30728051623869	2.72603084235263e-13	5.70976054387652e-12
Btc	108.188111623169	3.70763383341857	0.507562620760566	7.30478108861288	2.77718517548888e-13	5.8117799372874e-12
Ndrg4	2749.06841789077	2.76556516890953	0.378667842568805	7.30340646342848	2.8057194829612e-13	5.86632474993789e-12
LOC108167420	39.2829207525489	2.99536382978406	0.410169595519166	7.30274467563282	2.81955929126713e-13	5.89007671822136e-12
Col5a1	359.035667278807	-2.36260391498822	0.32367017352908	-7.29941807497424	2.89014977252372e-13	6.03223527214264e-12
Gm39671	18.627546406976	4.04105134246751	0.553670753307672	7.29865415199548	2.90660369218969e-13	6.06125117619749e-12
Plekhb2	7531.86889772059	2.48790076922671	0.340914231758855	7.29773220786666	2.92658374080416e-13	6.09756289575268e-12
Polr1a	1529.82399924975	-1.59710259592786	0.218879741016128	-7.29671274515158	2.94883425062529e-13	6.13853734626222e-12
Carnmt1	389.506240048443	-1.85437002228574	0.254158513384451	-7.29611610326324	2.96193337922135e-13	6.16040644687088e-12
Pink1	4491.88275795304	1.89302745549188	0.259504850545912	7.29476713637366	2.99176066588313e-13	6.21699906702153e-12
Snora65	43.1887617880712	-2.180270994154	0.299030812678683	-7.29112486644234	3.07377713810457e-13	6.38184917694578e-12
Pcp2	284.929839813086	5.7025061235559	0.782227972546111	7.29008207798367	3.09766250625334e-13	6.42582356755715e-12
Gm35658	71.7943768076175	1.81032302740812	0.248357199281876	7.28919086156015	3.11822047562279e-13	6.4628248461599e-12
Ndnf	2114.87534642727	3.46418352324744	0.475553280478685	7.28453291240142	3.22786670981368e-13	6.68424499489926e-12
Vmn2r2	9.50651792153597	-4.05525082548458	0.556765673315822	-7.28358629103965	3.25060837162258e-13	6.72547474240239e-12
Fbl	865.154780417237	-2.20987030900559	0.30342678281298	-7.28304300799861	3.26373121543166e-13	6.74674881017691e-12
Rgs11	447.902431421181	3.63745310276856	0.499466801992832	7.28267241837778	3.27271253616851e-13	6.75943201383257e-12
Ckm	20.7500739058609	4.96886499926918	0.68232642381321	7.2822403264122	3.28321503300708e-13	6.77523227315241e-12
Cdk5r2	1591.6298959116	3.83324032392892	0.526402591857904	7.28195564235302	3.29015269082267e-13	6.78365509656425e-12
Magi2	1055.60430321401	1.75171916278785	0.240565844642139	7.28166197239543	3.29732441828065e-13	6.79254549722481e-12
Aldh1a7	415.223698293867	-4.53374356700588	0.622693309423085	-7.28086121754916	3.31695778692394e-13	6.82706944150931e-12
Ryr3	508.197162929507	2.3423479471028	0.321743450856914	7.2801728857707	3.33392643298919e-13	6.85605373474972e-12
Crlf2	74.2911329294703	3.06724955330978	0.421543325379342	7.27623797755449	3.43257846097164e-13	7.05282038105523e-12
Otor	82.1577772137667	6.0640368229858	0.833489713369499	7.27547889999875	3.45193648026404e-13	7.08646458766045e-12
Cpt1a	4075.13540251613	2.82622417839	0.388742831040645	7.2701641103563	3.59051028117232e-13	7.36457687378281e-12
Gfpt2	67.2132159945392	-2.83517548158044	0.390037573036501	-7.26898042029174	3.62210892349188e-13	7.42297939178422e-12
Rbp1	898.848133147939	-2.25948189442961	0.310896885429235	-7.26762473451636	3.65863458543355e-13	7.49136971320842e-12
Zfp568	1242.18194146471	-2.067107307279	0.284498070007924	-7.26580432416086	3.70825061358478e-13	7.58642278844666e-12
Gm35922	36.3264996109104	5.44831439308355	0.750206569055827	7.2624189360812	3.8022839381514e-13	7.77210396720931e-12
Acbd7	32.1000488431363	3.3292051264668	0.458496546805087	7.261134570512	3.83856814162961e-13	7.83952454858009e-12
Hmgcs1	7478.19045495033	-1.74851480220099	0.240872666786454	-7.2590835046931	3.89721839358097e-13	7.94564217032920e-12
Tcof1	1107.39820742395	-1.83410854051765	0.252659918201998	-7.25919866344337	3.89390223658804e-13	7.94564217032920e-12
Cxcr6	40.4478822163309	2.86111623151251	0.394295445016235	7.25627512992116	3.97895347019902e-13	8.10532614272445e-12
E230016M11Rik	297.673444951369	2.43503499390065	0.335587956635582	7.25602616468408	3.98628007252897e-13	8.11329256921235e-12
Kmt5a	1656.11685614493	-1.69826901835553	0.23411050700061	-7.25413412714152	4.04239393639106e-13	8.22045725831853e-12
LOC108167437	92.5334216384814	5.00533581460022	0.690013814632423	7.25396464310878	4.04745816647174e-13	8.22371483062761e-12
Slc16a12	57.6345836255184	-4.16133132564164	0.573910174447009	-7.25084083001542	4.14192204366701e-13	8.40845575907512e-12
Prtg	1059.54114812477	-2.46099698817307	0.339416484451772	-7.25067019696491	4.14714387008373e-13	8.41186688319631e-12
Tlcd2	24.1449813665068	-2.80785168521804	0.387291064347884	-7.24997797185399	4.16839419424481e-13	8.44775587898488e-12
Gbp6	20.0912312979879	3.93586079922166	0.543282086310652	7.24459888959253	4.3372086048239e-13	8.76743649206615e-12
LOC108167986	13.9429391401692	-3.22432000121876	0.445052657345308	-7.24480563817208	4.33059778491825e-13	8.76743649206615e-12
Pou6f1	1886.86691872794	2.17711197178127	0.300513785309445	7.24463261989616	4.33612939674323e-13	8.76743649206615e-12
Filip1l	419.230402054909	1.85306353700168	0.255885372649062	7.24177203963549	4.42859779084495e-13	8.94456247688345e-12
Vars	2197.18077596108	-2.00566679562236	0.27720190676747	-7.23540043072216	4.64157570440477e-13	9.36675498139525e-12
Cabp2	67.1881935231278	5.00020347432703	0.691092739061066	7.23521344055852	4.64797560488478e-13	9.37170768821929e-12
Gm35431	25.0499243878229	3.9821407191935	0.550467334794605	7.234109033335	4.68595199297311e-13	9.44026562655618e-12
Gpx3	131.727727784897	-2.1920019408144	0.303069759601894	-7.23266466338895	4.73607849603234e-13	9.53316410489493e-12
C330021F23Rik	67.5082508460422	-2.89000902436093	0.399821306221353	-7.2282516699121	4.89251450974719e-13	9.83971250089038e-12
Rapgef5	4046.03064648622	3.03192699922042	0.41948394698069	7.22775453278547	4.91045233426966e-13	9.86743348930398e-12
Hspe1	1142.1591130783	-1.90486894789584	0.26361359911287	-7.22598892586054	4.97468285588527e-13	9.98805301715867e-12
Ppat	980.045109309569	-2.04739479496777	0.283351633427328	-7.22563258310236	4.98774583738136e-13	1.00058225616117e-11
LOC108168393	17.9527195617227	3.55657702480359	0.492401600630742	7.22291930052176	5.08832129854591e-13	1.01989710956171e-11
Ermap	30.8207946157739	-3.41050288108594	0.472256232156197	-7.22172127938786	5.1333605277928e-13	1.02805716067567e-11
Ppp1r16b	197.587810270999	2.41755575530994	0.334776740486249	7.22139701760206	5.14561820809804e-13	1.02964383891108e-11
Igip	510.579378357399	2.72338827073528	0.377272245823614	7.21862872470229	5.2514413365398e-13	1.04993463489473e-11
Rab3a	2716.91229205785	2.90423618599177	0.402361729105461	7.21797322138101	5.27681037300307e-13	1.054119427919e-11
Nxph3	81.6434582021453	2.73602163135498	0.379112327986274	7.21691548752284	5.3180003307711e-13	1.06145499039055e-11
Rap1gap	903.37544507862	2.47446124007423	0.342933789700896	7.21556555343359	5.37102784303191e-13	1.07113898679844e-11
Tmem145	662.083029007083	2.71945483167215	0.376921680676643	7.21490689203717	5.39708918885326e-13	1.07543340951043e-11
Eef1a2	1266.55202633249	4.22800336790044	0.586261041543936	7.21181021472254	5.52128930933374e-13	1.09848202508363e-11
Gm14321	25.2106366487546	-3.16567662473829	0.438958363786542	-7.21179247487286	5.52200883272927e-13	1.09848202508363e-11
Adamts3	1140.23332138896	3.2800498859553	0.455211582904521	7.20555014225831	5.78099651806257e-13	1.1490395757073e-11
Stom	1729.53487123003	2.93450694767659	0.407722476923639	7.19731462885766	6.14099509793793e-13	1.21957287262727e-11
Nell1	149.106326339282	2.7949758114744	0.388380392089961	7.19649052423582	6.17820798607798e-13	1.22593814607623e-11
Agbl3	337.634011997169	1.63102413310658	0.226677252656016	7.19535866080778	6.22967893357583e-13	1.23511964966856e-11
Selenbp1	175.595409637859	2.37025709662165	0.329432829276652	7.19496323977824	6.24775955007091e-13	1.23767126633265e-11
Gm40149	72.5486170161363	-10.4174588134031	1.44800806056232	-7.19433758494244	6.27647289416513e-13	1.24232320151842e-11
Amph	3902.45441103073	2.55282415811044	0.354939487884681	7.19227993854504	6.37182163643542e-13	1.26014577442643e-11
Arhgap31	3815.3071210447	2.80001957308356	0.389372855001509	7.19110111841953	6.42708584682278e-13	1.27001782889962e-11
Rftn2	140.901996142675	2.26915758112445	0.315635488054975	7.18917126558729	6.51857653889495e-13	1.28702601788722e-11
Gpr22	162.696178358114	2.88404771395798	0.401213639987433	7.18830923606763	6.55985568622076e-13	1.29410043404581e-11
Dkk2	26.2700068322385	-4.80067524993454	0.667913952644169	-7.18756545050362	6.59567874881562e-13	1.30008764848024e-11
Id3	886.251108620336	-2.41346199282863	0.33589250018356	-7.18522143694697	6.70983472685598e-13	1.32089208333953e-11
Zfp553	982.410619695812	-1.41442352551566	0.196853166913928	-7.18517028549561	6.71234735849954e-13	1.32089208333953e-11
Nepro	347.401557459172	-1.60637770368221	0.223590080675485	-7.18447660481719	6.74651326839542e-13	1.32651641681232e-11
Podxl	5058.49958818364	1.89053029884892	0.263154231475615	7.18411514132961	6.76438405400821e-13	1.32893010794709e-11
Iqsec3	3022.54990085617	3.40372279394932	0.473908254732458	7.18223993770876	6.85784276441965e-13	1.34617753173963e-11
Gnb5	7282.40938458268	3.52082583436912	0.490282087826223	7.18122469042159	6.90896961078705e-13	1.35509369277799e-11
Hmha1	51.334405013321	-2.48044077075985	0.345465208988034	-7.18000165060257	6.97105773101399e-13	1.36614326094921e-11
Anks1b	451.398822848618	2.34152783567118	0.326174178494622	7.17876518146816	7.03438428936695e-13	1.37741711163268e-11
Ska2	1118.14846177779	-1.67928239635527	0.233945729392631	-7.1780852795006	7.06944617910533e-13	1.38314238588229e-11
Crhr1	92.3123743718184	3.06099139563831	0.426683858846907	7.17390951678016	7.28857926485464e-13	1.4248422608957e-11
Pcdha10	45.2904656627029	2.51044431046755	0.349989839013923	7.17290626933795	7.34221249025588e-13	1.43414663707695e-11
Rasl11b	107.551756454489	-1.97175287092428	0.274906076361979	-7.17246012535566	7.36618744183412e-13	1.43764736333972e-11
Gm39244	202.266092762414	3.93595105714809	0.54895861064912	7.16985029617078	7.50798216658378e-13	1.46411816437355e-11
Raet1e	12.8977491744421	-4.2170705388355	0.588736706712667	-7.16291423781334	7.89797643840825e-13	1.53890677904079e-11
Gm5432	20.0328565702889	2.98194263238264	0.416330246507573	7.16244533611706	7.92504741870862e-13	1.54236415224455e-11
Pcdhac2	188.480877915851	2.41795899374925	0.337591456886169	7.1623820580405	7.92870760310962e-13	1.54236415224455e-11
Kcnj9	301.887023669824	3.99945405104928	0.558452718614655	7.16166994579356	7.97001278506241e-13	1.54913047193783e-11
Slitrk2	919.066790947423	1.99430133800493	0.278507439195992	7.16067529026218	8.02806027659707e-13	1.5591372664737e-11
AI839979	30.9794420001838	2.187819385215	0.305624281334593	7.15852606887544	8.15490823799102e-13	1.582478598601e-11
Me1	1652.71278323307	3.01958165363678	0.42197706271184	7.15579570659933	8.31889550307461e-13	1.61298290603288e-11
Cnrip1	1417.28957449352	1.93230596561601	0.270050329585009	7.15535496137114	8.34566860698377e-13	1.61599537318531e-11
Grm8	329.989650739723	3.24150768705188	0.453020899052253	7.1553159994016	8.34803941941047e-13	1.61599537318531e-11
Snord47	41.8695147267204	-2.15369401368266	0.301131826363756	-7.1519973152259	8.55242421457058e-13	1.6542115630658e-11
Gm41176	107.601772988466	4.1533720368852	0.580802863190872	7.15108740006376	8.60931501379901e-13	1.66386045734544e-11
LOC101055782	62.6403914762744	8.79345968157598	1.22969933176541	7.15090222009938	8.62093846130484e-13	1.66475227912937e-11
Ror2	39.7757609225254	-2.97173119122537	0.415668704565186	-7.14927815971611	8.72354020480577e-13	1.68319680702312e-11
Syne1	2524.16371507052	3.57213250252043	0.499782367423064	7.14737600875909	8.84523517698035e-13	1.70529241821134e-11
Trabd2b	24.9616004292084	-2.63758426745899	0.369064952031678	-7.14666687513747	8.89102889197286e-13	1.71273088598653e-11
Nrn1l	77.7325602087171	3.64738581631633	0.510415952370523	7.14590874242231	8.9402441899519e-13	1.72081588330419e-11
Krt222	125.342844943158	3.34605076796166	0.468276099147173	7.14546562178916	8.9691337237491e-13	1.72497865754242e-11
Acsf2	160.017231186619	-2.22425845882076	0.311403155055127	-7.14269724861009	9.15170504646495e-13	1.7586674616799e-11
Herc3	7999.24148973528	3.53482127296091	0.494909919417546	7.1423528490215	9.17467140254645e-13	1.76165557925047e-11
Mcm8	543.951418486026	-1.68350515838294	0.235744767354119	-7.14121962187224	9.25064088114978e-13	1.7748079338374e-11
Actc1	76.9755266776191	3.135960959867	0.439565548216433	7.13422826832398	9.73316900047749e-13	1.86529544201721e-11
Trpm8	30.4357416315907	5.76857705505019	0.808585297505395	7.13416020900591	9.73798563532058e-13	1.86529544201721e-11
Cidea	21.6774008514158	6.5386835487054	0.916640163532915	7.1333155679149	9.79795685184077e-13	1.87527051688092e-11
Rhpn1	952.253725711422	1.9886995482053	0.278794853905289	7.13320034551602	9.80616591847438e-13	1.87533053861194e-11
Klhl32	169.588860669677	1.73020702852024	0.242583620948275	7.13241488339873	9.86230660816405e-13	1.88454952982391e-11
Flrt3	596.933045159169	-2.1064849233582	0.295395023822943	-7.13107789053617	9.95859408486877e-13	1.89989178075344e-11
Tbc1d1	448.189359629439	-1.89328259630256	0.265494323415328	-7.13116036511558	9.95262782823444e-13	1.89989178075344e-11
Hap1	1879.12241216629	1.63597582441748	0.229548952318742	7.126914794827	1.02643586363813e-12	1.95665366237021e-11
LOC102639568	338.610302119877	2.38996616935093	0.335349431786988	7.12679355565159	1.0273399906289e-12	1.95680669265579e-11
Drd1	507.123402236463	2.94219034784548	0.413087699737956	7.12243513837828	1.06036659175805e-12	2.01809513521131e-11
Adgra1	226.052400854344	3.18462643417737	0.447195064934925	7.12133626662627	1.06885658546091e-12	2.03262462913272e-11
Gm40035	3.1011876032523	-5.00741283836043	0.703266681841336	-7.12021906860383	1.07755654902333e-12	2.04752985219216e-11
Gm29695	145.17315880254	-1.56444542102751	0.21980144748389	-7.117539210665	1.09870968804577e-12	2.08605535655181e-11
Ly75	108.088784234793	-2.58502129896855	0.363200127553721	-7.11734689186254	1.10024330840997e-12	2.08729864707298e-11
Hic2	709.709219487113	-1.82690121143012	0.256726824499144	-7.11612904103137	1.11000378159568e-12	2.10413486196812e-11
Col6a5	21.1539947753774	5.4774433954255	0.769760714928718	7.11577414798666	1.11286402766306e-12	2.10787451236468e-11
Gm33228	41.2238206233174	3.20478522501916	0.450443289088765	7.11473631120658	1.12126999648125e-12	2.1206586726626e-11
Lncppara	16.8101644077761	6.53386804318883	0.918359071672152	7.11472042334371	1.1213991633817e-12	2.1206586726626e-11
Prom1	23356.8249188589	2.51881751245316	0.354160667712506	7.11207579520898	1.14310450419876e-12	2.1599855356984e-11
Sgpp1	984.365232010595	1.61854406101956	0.227593821592897	7.1115465687583	1.14749728440999e-12	2.1665624403264e-11
Scgn	586.591978605442	6.52646276807856	0.917789723069369	7.11106542602381	1.15150532479394e-12	2.17240305595756e-11
Alk	77.6335175448674	2.63936668177852	0.371357032362495	7.10735613376546	1.1828693110499e-12	2.22803424869605e-11
Kdm4c	4120.82078690943	2.07287115520556	0.291648428340551	7.10743125550164	1.18222587853065e-12	2.22803424869605e-11
Snhg11	3928.22872373138	2.82177913283407	0.39706091824289	7.10666550946708	1.18880076891029e-12	2.23743231879216e-11
Ntm	3640.61554559747	2.78182011535124	0.391502502929757	7.10549765208105	1.19889743859966e-12	2.25464861137126e-11
C030023E24Rik	128.229418651939	2.52683379328832	0.355642668074708	7.10497929555943	1.20340578946371e-12	2.2613365752644e-11
Zdbf2	2597.2819861532	-1.97434754009484	0.277890085047104	-7.10477863850439	1.20515544556702e-12	2.2628341615105e-11
Slc38a9	2322.66764095132	1.46391122955957	0.206135931684036	7.10167906002647	1.23250186614454e-12	2.31235263228003e-11
Slco1c1	60.9368098764087	5.29758553573643	0.746117703406628	7.1002008282992	1.2457572899502e-12	2.33537704426971e-11
Gabrb3	2933.84954204867	2.23917102371972	0.315419860754761	7.09901722219287	1.2564715363174e-12	2.35360504184628e-11
Terb1	89.9434940724353	2.0936993073264	0.294940462347769	7.09871846900982	1.25919017176591e-12	2.35683884631868e-11
Prrt1	324.283595487911	3.32839982924384	0.468903738831013	7.09825824281464	1.26338949991477e-12	2.36283680330516e-11
Kcnh5	191.011299718426	2.88291857737901	0.406206510991581	7.09717471131022	1.27333050571272e-12	2.3776844474598e-11
Ttc7	141.180097047802	-1.6440287442029	0.231645254547212	-7.09718292056711	1.27325490100171e-12	2.3776844474598e-11
Fam71e2	23.2417708839459	5.17614236529157	0.729401819986259	7.09642096230179	1.28029110320432e-12	2.388803949985e-11
A930017K11Rik	75.5194163341066	3.29974410921044	0.465118678826047	7.09441323134764	1.29901445245575e-12	2.42183604982173e-11
Zfp804a	568.722094426394	2.96308701987072	0.418028151803724	7.08824754286398	1.35820869654267e-12	2.53020964394365e-11
Gm37896	39.926398582216	3.19264782438379	0.450460711900428	7.08751671353196	1.36539817771149e-12	2.54160952327613e-11
Igf2r	1884.1924151925	-1.61052109886022	0.227279225946392	-7.08609021415838	1.37953899872133e-12	2.5659209316859e-11
Gm34289	42.8877695341638	6.52172649786445	0.920537961916521	7.0846904393671	1.39355454412031e-12	2.58996146572345e-11
Scn2a1	612.860515815177	2.56220017636708	0.361686098293307	7.08404383927768	1.40007584881467e-12	2.60004703370179e-11
Rhbdf2	516.208038721246	2.03554426458213	0.287363420044593	7.08351906539202	1.40539047507928e-12	2.60787770031899e-11
Cryaa	1683.64314415048	-6.80744241582094	0.961176486364808	-7.08240631391935	1.41672539048499e-12	2.62685881926616e-11
Vsx1	399.034059776811	6.46833289850007	0.913511081568061	7.08073829536588	1.43388466362119e-12	2.65660128941736e-11
A930017M01Rik	71.0346111476498	3.87387206198195	0.547307399190734	7.07805534460155	1.46191344946314e-12	2.70641997284868e-11
Orm3	16.6727046649507	3.98674293102791	0.563321120778467	7.07721188496987	1.47083561945551e-12	2.72081679387129e-11
Lim2	32.9556108789422	-7.10908317094278	1.00459280771494	-7.0765817914954	1.4775356296456e-12	2.73108375683598e-11
Stxbp5l	952.517034542951	2.80470387543928	0.396343548711868	7.07644639241555	1.47897928052743e-12	2.73162642854491e-11
Slc14a1	127.555807776811	3.9647338707523	0.560438257144653	7.07434551479767	1.50155737141559e-12	2.77117254746411e-11
Chgb	6693.22747455978	3.282341977838	0.464025488990525	7.0736243066704	1.50938588024684e-12	2.78345756425644e-11
Nrgn	41.2632309565124	3.17940775578364	0.449562474458321	7.07222674582551	1.52467015440032e-12	2.80946202539305e-11
Kank2	315.550751581634	-2.23436006311875	0.31596151853855	-7.07162085260754	1.5313435304458e-12	2.81957143683323e-11
Cntnap1	525.732757538453	3.46730424884335	0.490563913307799	7.06799696183079	1.57185988960061e-12	2.89192998433723e-11
Rpl14	4898.00602627652	-1.8024319344095	0.255125092818471	-7.06489477180509	1.607377516754e-12	2.95498690231741e-11
Zbtb16	647.907848387115	-3.2034948434395	0.453516948648068	-7.06367171720728	1.62159589585051e-12	2.9788202411633e-11
Rps6ka1	281.868007044961	-1.85133399840009	0.262190506023906	-7.06102607022426	1.65277579755196e-12	3.03375044385272e-11
Radil	405.913141120095	2.71251646125821	0.384193139358416	7.06029385581424	1.66150862679247e-12	3.04742493463898e-11
Slc10a3	47.0764805043394	-1.83345275273212	0.259698126323668	-7.05993831640913	1.66576531420096e-12	3.05287482584115e-11
Elmod1	1501.22629030002	2.49247456088512	0.353055448892834	7.05972551535859	1.6683181860236e-12	3.05519611059618e-11
Pctp	237.233499887933	-2.1473641351888	0.304180063313617	-7.05951636605062	1.67083098949116e-12	3.05744049787319e-11
Aldh1a3	1648.00417039096	-5.24935810681367	0.743624689807634	-7.05914983561346	1.67524359092339e-12	3.06311288959189e-11
Rgs22	642.379949010823	2.95507490044239	0.418622487896518	7.05904480977828	1.67651008608515e-12	3.06311288959189e-11
Rgs19	185.24766883766	-1.80187091201474	0.255263215931611	-7.05887413287736	1.67857026418555e-12	3.06451967063299e-11
Zfp853	105.940950737825	2.82017421690127	0.399603420583207	7.05743262353793	1.69606955144117e-12	3.09408939983339e-11
Dnajc6	3805.4478001252	2.57651626913245	0.365144073013477	7.05616346958301	1.71162458370685e-12	3.12006961720684e-11
Stxbp6	491.923638490155	-1.87029705762181	0.265125292267163	-7.05438942331137	1.7336024585532e-12	3.15770901806409e-11
Gm32838	26.8968265972378	7.21110361907577	1.02271543784405	7.05093846463999	1.77715080195133e-12	3.23455063968949e-11
Cacna2d2	1139.745010745	1.65259521059211	0.234386456375301	7.05072825515981	1.77983787790846e-12	3.23696089403382e-11
Gemin5	1127.4716344849	-1.57354213297865	0.223210202683331	-7.04959770683527	1.79435800969805e-12	3.26087157202357e-11
Dcp2	3661.21465818865	-1.51491597101746	0.214900844522092	-7.0493718830487	1.79727225720218e-12	3.26367053922525e-11
LOC108168986	41.9343088739847	3.73933163184723	0.530608136284329	7.04725648956783	1.82479776809e-12	3.31112273397049e-11
BC034090	3628.32792482542	2.24236371936818	0.318247689960992	7.04597013616352	1.84173755185392e-12	3.33930918562094e-11
Parp1	4942.03219062218	-1.77782727041555	0.252419099751106	-7.04315668730514	1.87932687503654e-12	3.4048643734453e-11
Eef1b2	5243.32743666575	-2.0294744127775	0.288201482848196	-7.04185971814198	1.89690758728611e-12	3.43409672356858e-11
Meig1	112.157560376153	5.57424650159921	0.791803360296112	7.03993792033743	1.92325500448947e-12	3.47914340187616e-11
Zfp185	72.9830328474611	-2.75275592463992	0.391085201185074	-7.03876269492801	1.93954361541875e-12	3.50593911365495e-11
Tsnaxip1	55.5149043392714	1.68207116479371	0.239096505712521	7.03511395861283	1.99098212278603e-12	3.5961830707539e-11
Carm1	1508.18802106376	-1.52156205041627	0.216324488939728	-7.03370227695395	2.0112404648986e-12	3.63001394546136e-11
Chrng	25.075008094059	-8.04274530301377	1.1440245128942	-7.03022112932431	2.06206471206972e-12	3.71891883379499e-11
Col4a5	991.085682383972	-1.88189543099917	0.267874370890804	-7.02529108977844	2.136204164306e-12	3.8467870591809e-11
Gprin3	730.566203201195	2.40723541195426	0.342650203946722	7.02534358429435	2.13540113064583e-12	3.8467870591809e-11
Mdc1	3189.23398424469	-1.62461426061793	0.231394330226502	-7.02097695750653	2.20322192636246e-12	3.96446418143645e-11
Gpr62	203.748856066633	1.62204427232365	0.231089113947126	7.01912887465041	2.23255788349788e-12	4.01421005668748e-11
Snord14d	5.5602218478352	-2.62978134698038	0.374716285179318	-7.01805993225492	2.24970050940906e-12	4.04197326017277e-11
Vstm2a	479.702125768351	3.49828291895845	0.498518786847889	7.01735423268184	2.2610884932546e-12	4.0593631059549e-11
Dmd	8014.49740083503	1.7121277466147	0.244012436142866	7.01655937573721	2.27398293714836e-12	4.0784882684145e-11
Gngt2	2556.14994725126	3.89125739460299	0.554587773519255	7.01648608282542	2.27517554549057e-12	4.0784882684145e-11
Gm13446	78.6719951288584	6.3573114962524	0.906083308854782	7.01625494490957	2.27894059709834e-12	4.08215664119756e-11
Zcchc3	743.902231279364	-1.60762515042988	0.229172330015223	-7.0149182072857	2.30083515014051e-12	4.11826951666446e-11
Gga2	1099.24016503924	-2.18072903106988	0.310963231053165	-7.01281956610827	2.33562585692051e-12	4.17739347541987e-11
Tuba8	30.8678747087642	2.88894899762934	0.411967759085322	7.0125608956477	2.33994958226997e-12	4.1819776130983e-11
Tmem229b	3901.18935296727	3.4871865638136	0.49741876190337	7.01056500255417	2.37357633219121e-12	4.23888609339893e-11
Gm31755	12.5801499729268	6.11223724779905	0.872172889868531	7.00805691027657	2.4165052104358e-12	4.31230892248468e-11
Atp6v0a1	5611.37642963131	1.71160536784881	0.244320984090886	7.00556022323527	2.45999489523367e-12	4.38662152789716e-11
Kifc3	533.788876437229	2.13655525505566	0.305042113387313	7.00413208960058	2.48521565490566e-12	4.42827023520775e-11
Lsp1	76.1270799868281	-1.96662493668198	0.280831248674772	-7.00287074875884	2.50770163930485e-12	4.46498720665433e-11
Tmem117	70.4993052283495	2.63600967040916	0.376453232512181	7.00222349750675	2.51931756161696e-12	4.48230941749258e-11
Gm20939	28.4987540600447	-2.92139363105269	0.417272398946139	-7.00116671610905	2.53839664616505e-12	4.51287403740362e-11
Pfn1	3055.16098064492	-1.78750739730498	0.255412081929829	-6.99852326404854	2.58674414341591e-12	4.59538869816116e-11
Ap3m2	2031.51004619985	1.68847910931916	0.241318140463806	6.99690087978448	2.61686279815312e-12	4.64542041716988e-11
Clec2l	209.890121079511	2.32277204234308	0.331989665247794	6.99651912540527	2.62399968568027e-12	4.65461094356070e-11
Fkbp9	787.872357628165	-1.87037626653471	0.267346456178163	-6.99607652658864	2.63229795514272e-12	4.66584634556343e-11
Nxph2	106.881467778798	7.1118083662514	1.01658625740901	6.99577464717788	2.63797263922372e-12	4.67241805569289e-11
Slc24a2	817.784720063807	3.35273083410087	0.479748946095359	6.98851109812434	2.77818703103742e-12	4.91710121916548e-11
Arhgdia	3123.0499255494	-1.84518407751528	0.264159005662716	-6.98512652591997	2.84599376753547e-12	5.03336142714092e-11
Pcdhb8	120.386482345746	2.03275081247247	0.29113451005329	6.98217058534348	2.906538984944e-12	5.13661562279687e-11
Nek6	435.773777058776	-1.77123229445901	0.253695003011808	-6.98173899143206	2.91548415428054e-12	5.14859328122463e-11
A830092H15Rik	291.35580075671	-3.10470852485069	0.444723106811816	-6.98121702537135	2.92633844004496e-12	5.16392203773759e-11
Fgfr3	85.1902151290608	-2.36359857383821	0.338643238579249	-6.97961247876821	2.95995373108772e-12	5.21549117364952e-11
Gm40464	4.31822286243663	-4.40032349661624	0.630447331212048	-6.97968454899559	2.95843576880833e-12	5.21549117364952e-11
Ptprr	187.576064981519	2.77871316954409	0.398412906445967	6.97445570810328	3.07057260940132e-12	5.40639292946628e-11
Pla2g4a	52.6380401948399	-2.4893386462746	0.356980676642864	-6.97331482948873	3.09558804743438e-12	5.44640054093789e-11
Rcn3	254.516470002444	-2.17648036691338	0.31212160106299	-6.97318083561327	3.09853914142599e-12	5.44755748979646e-11
Gm30421	30.5485863774399	3.49332494138533	0.501155973513465	6.9705343765427	3.15739356294963e-12	5.54692395763163e-11
Gm11754	66.9049402834128	8.16613835333495	1.17157228532292	6.97023858931939	3.16403927041771e-12	5.55449081677469e-11
Twf2	226.004416527201	-1.64314332553554	0.23584816688012	-6.96695398260499	3.23876548544582e-12	5.68147398894454e-11
Slc46a3	333.88317498623	2.69655322575656	0.387102039747639	6.96600107691115	3.26076647952925e-12	5.71584689459621e-11
Gm34055	12.9127681277342	-7.91713488254122	1.13698079933684	-6.96329690629689	3.32400234949848e-12	5.82239703578819e-11
Ccdc63	46.0869671301873	3.68258888406969	0.529047940966018	6.96078483425424	3.38382256363093e-12	5.92281160879601e-11
Gm41286	26.7955036766363	3.00570584359219	0.431910978984824	6.95908645493774	3.42486299984024e-12	5.99023166216534e-11
Chsy3	34.5082330979717	-2.02705778090007	0.291331384798855	-6.95791077332647	3.45355817762004e-12	6.03597599961966e-11
Mif4gd	852.694493995537	1.52876706311428	0.219775790105192	6.9560303361101	3.49994527788137e-12	6.11255148825282e-11
Tmem179	246.094714470649	3.06593030334639	0.440852582725139	6.95454767304362	3.53695021628873e-12	6.17264081831667e-11
Gp1ba	122.131383689062	1.53194222982551	0.220283259415406	6.95441965899281	3.54016317752703e-12	6.17371187904713e-11
Hlf	1404.48893721504	3.15746106000044	0.454038586516315	6.95416899305095	3.54646280793064e-12	6.18016027982161e-11
Pcdh9	893.197188985642	1.91864950169173	0.275933695776632	6.95329903907379	3.5684115077702e-12	6.21384971646319e-11
Rfc1	2264.38328420207	-1.5479158781791	0.22264538209657	-6.95238258976198	3.59167732484930e-12	6.24978167178174e-11
Gar1	476.526945647749	-2.01448709895482	0.289787393320589	-6.95160364248907	3.61156927023938e-12	6.27979453197114e-11
Dio2	335.975757190277	5.55076737714881	0.798569857585608	6.95088516605294	3.63001271532025e-12	6.30724667258863e-11
Npm1	10429.2492367956	-2.3471521538391	0.337728513097289	-6.94981934546628	3.65754278277153e-12	6.35043539301091e-11
Timp1	18.0557588125584	-2.29776058618146	0.330745527890391	-6.94721588780767	3.725653529741e-12	6.46396805247687e-11
Rpl12	4760.51833721096	-2.06968742282147	0.29795933175402	-6.94620776143403	3.75236044979159e-12	6.50555221922991e-11
Cxcl5	32.4056468622507	-9.46071764917328	1.36216762468549	-6.94534026335979	3.77549207972152e-12	6.54088168326372e-11
Reps2	460.416191322265	2.74008100851538	0.394652079510714	6.94302944485307	3.83779388605824e-12	6.64397087329848e-11
Alx4	26.0770513883362	-4.04261000563887	0.582516906346349	-6.93990159186083	3.92373170940301e-12	6.78779865708232e-11
Ptpn14	336.244888082765	-2.4091729416194	0.347322662985668	-6.93641158025676	4.02184769848521e-12	6.95246918008884e-11
Gm29779	563.052151271729	-2.78486031527353	0.401675374106018	-6.9331118978145	4.11682302834591e-12	7.11147495049251e-11
Gria4	1656.99046120781	2.04178906791243	0.294580585759618	6.93117322259165	4.17364606166123e-12	7.20439253318151e-11
Arhgef26	2477.06425331038	2.73456928118485	0.394595998483364	6.93004818015186	4.20697315420034e-12	7.25664679437665e-11
Dkc1	1865.52197076559	-1.83541804561442	0.264856529678099	-6.92985763970079	4.21264330323494e-12	7.26115411744821e-11
Apod	57.5272076213426	3.03166602736401	0.437565803018654	6.92848025702495	4.25385521803774e-12	7.32156298107481e-11
Pax3	28.5880181897896	-8.86134635507197	1.27897151680951	-6.92849390201999	4.2534450216874e-12	7.32156298107481e-11
Slc6a11	2067.9458365208	2.81710003296431	0.406657509490164	6.92745115292761	4.28490420083813e-12	7.36966289488105e-11
Ak5	58.2903383062349	3.15378963078723	0.45541026734081	6.92516145760734	4.35478558327529e-12	7.48443322532234e-11
Mab21l2	1656.20939691504	-1.99479870871545	0.28815203292233	-6.92272995086986	4.43021824729244e-12	7.60857149744685e-11
Iqcd	164.872223927834	2.72716474643641	0.394077450068132	6.92037757036062	4.50441461130081e-12	7.73040865950989e-11
Lrig3	156.765968939442	-2.27841129070343	0.329361098928069	-6.91766968873584	4.59133274919432e-12	7.87388703674105e-11
LOC108168296	111.914009747308	2.21680591410815	0.320559620833251	6.91542468245334	4.6646382340675e-12	7.99383025509173e-11
Gpld1	220.308694930573	3.65033216424228	0.527931857827622	6.91440023957442	4.69846909972079e-12	8.04600130184342e-11
Foxp2	304.647068670037	-2.4335539570397	0.352029027486664	-6.91293548834375	4.74725872531368e-12	8.12369519046473e-11
Gm41696	26.4899258036082	2.34232223901706	0.339142259505128	6.90660680988253	4.96383234744156e-12	8.48818905085903e-11
Rhoq	1477.3687333533	-1.79552388132879	0.25998051363081	-6.90637869836104	4.97181673550453e-12	8.49572597853983e-11
Psg16	323.613322947562	2.87367437489305	0.416102127839854	6.90617563003438	4.97893514942867e-12	8.50177337665203e-11
Ikzf1	35.7613829941479	-2.70964804045208	0.392391599882966	-6.90546902956193	5.00378246779267e-12	8.53806330280254e-11
Fstl4	343.421558419332	-2.08947108892938	0.302626525342009	-6.90445454696344	5.03966899160018e-12	8.5931240408103e-11
Plekhh1	328.125292004664	-1.76073628137883	0.255033578389693	-6.90393905185463	5.05800077028064e-12	8.6181947127479e-11
Clstn1	24810.5457919043	1.90543494213159	0.276041910255875	6.9027016236968	5.10227275405287e-12	8.6873965917035e-11
Hsd3b6	18.5241732159183	-6.93730820259488	1.00503306528797	-6.90256713156713	5.10710735951756e-12	8.68939928390123e-11
Xcr1	44.3908028380072	4.21972746725534	0.611397191421299	6.9017776438355	5.13557785073318e-12	8.731585190452e-11
Kel	596.0833635731	-11.0196367880686	1.59727122862617	-6.89903918043198	5.23554315449185e-12	8.89518032943422e-11
Lrp4	5774.09641298733	2.19809976112595	0.318621395770178	6.89878266276708	5.24500423117831e-12	8.90488495346299e-11
Pip4k2c	2496.04740391194	2.24277727069448	0.325143748153023	6.89780222881282	5.28132000910559e-12	8.96013663259114e-11
Slc41a2	121.146062881621	2.41378500976076	0.349956787649201	6.89738017649295	5.29702882250113e-12	8.980373204286e-11
Fxyd7	104.874145275903	3.09675395362801	0.449175760810152	6.89430335252858	5.41294057994783e-12	9.17033984699863e-11
Esr1	101.209139338736	4.42206415290438	0.641835298329191	6.88971791426208	5.59031287825556e-12	9.46408492404319e-11
Plau	16.9538315601378	-2.53976579873905	0.368663527373138	-6.88911598290128	5.61401549990784e-12	9.49744274599794e-11
BE949265	102.993613484301	6.37337451394851	0.925274205435752	6.8880927151179	5.65453559664972e-12	9.55918359370990e-11
Arhgef37	143.207378422346	2.56240040923216	0.372024153474254	6.88772593204622	5.66912941309205e-12	9.57703853625622e-11
Rhd	21.4688778007592	-3.67305330289042	0.533352677713051	-6.88672515649497	5.70913699976153e-12	9.63776986626409e-11
Zbtb7b	660.869744771953	2.40130392675209	0.349053338989879	6.87947559447846	6.00732882411767e-12	1.01339541356849e-10
Ms4a6c	9.71191574424657	-3.0329769690264	0.44099599724251	-6.87756122049	6.08858605109272e-12	1.02637399492941e-10
Hpse2	8.91382018049328	-4.29249094916428	0.62465028642256	-6.87183059460012	6.3383199403808e-12	1.06771471790018e-10
Cln3	1282.41199388823	1.86816358955421	0.271996725590359	6.86833117383831	6.49572856297657e-12	1.09345531415889e-10
Gm39092	22.7875982416129	4.94024748988304	0.719399183500692	6.86718528903959	6.54809981497903e-12	1.10149055811177e-10
LOC102631979	754.789077257479	-2.4325228248407	0.35432982446867	-6.86513710351183	6.64274238122659e-12	1.11662007812381e-10
Msh6	1994.35188979781	-2.0883723010721	0.304231238204604	-6.86442428922309	6.67599353206213e-12	1.12141583008161e-10
Mgme1	337.795100302794	-1.61756431757157	0.23570149555935	-6.86276645692416	6.75395971853095e-12	1.13371060943143e-10
Itga6	1064.72189179922	-2.05662354586145	0.299736556807043	-6.86143714924106	6.81711969686818e-12	1.14350442824868e-10
Cpeb3	1045.76197403848	2.73987344819269	0.399903832326289	6.85133081184673	7.31660971256993e-12	1.22642282210982e-10
Trim10	16.1937144325462	-4.27200474499791	0.623727456320288	-6.84915294606528	7.42885396672391e-12	1.24435923425689e-10
Smim17	59.019935873426	3.36513271565292	0.491332059456687	6.84899886112474	7.43685890131512e-12	1.24482221722366e-10
Gm39423	74.2321465588408	1.81092165769268	0.26442455343593	6.8485382093364	7.4608408661676e-12	1.24795698769868e-10
Slc12a6	6371.51206136565	1.35611591686439	0.198033675596293	6.84790560383747	7.49389843699884e-12	1.25260433269244e-10
Pfkfb2	8911.60842070767	3.43188910098131	0.501195820614123	6.84740167381318	7.52033458216864e-12	1.25613914905534e-10
Gm20544	332.322078479091	1.44088814108129	0.21053070637785	6.84407593491496	7.69710872447701e-12	1.28476265933786e-10
Ube2l6	85.1509937490895	-2.18547422564791	0.31942316115771	-6.84194038317988	7.81276043467668e-12	1.30315088373905e-10
Plcb1	250.716148249615	2.04440553067027	0.29885120071425	6.84088109997274	7.87075642623219e-12	1.31190320446222e-10
Nt5c1a	65.8174052136867	4.40818788413897	0.64442155167026	6.84053454251102	7.88982194884787e-12	1.3141588424196e-10
Slc35f4	33.8794842480423	3.59107408205937	0.524982613153704	6.84036764662905	7.89901970084064e-12	1.31476885728358e-10
LOC108167359	18.0220202274655	6.63332252341149	0.970853800006728	6.83246285214675	8.34690249565642e-12	1.38834473443159e-10
Thop1	663.396597674719	-1.62324226131395	0.237583152780648	-6.83231214972821	8.35567850862122e-12	1.3888318819928e-10
Gm31282	42.9870211998341	2.76199736702727	0.40426123756592	6.83220925077412	8.36167592543125e-12	1.38885682923666e-10
Eif4ebp1	147.874334025536	-2.97337775903943	0.435213486998443	-6.8319981982775	8.37399022088346e-12	1.38993022869618e-10
Synj1	5295.36958074863	2.06588344702252	0.302472334486192	6.82999141237768	8.49197159878448e-12	1.40852869702744e-10
Pax2	95.4559106791601	-3.6574379248884	0.535645363141742	-6.82809593167444	8.60490410311571e-12	1.42626435629591e-10
Dpp10	307.955485183034	3.21660865734925	0.471131226652417	6.82741553813911	8.6457997054814e-12	1.43204347701949e-10
Prnp	5125.24238654352	2.22041993702179	0.325305612785303	6.8256428716686	8.75324374342217e-12	1.44882958462553e-10
Gm31166	187.575657212046	2.44542783416398	0.358315994986241	6.82477999414423	8.80601639579587e-12	1.45654945287565e-10
Pram1	190.655778014979	1.65613316503577	0.24270555992846	6.82363092763072	8.87677626843927e-12	1.46723166268594e-10
Pacsin1	2347.99275381389	3.01371174172927	0.441753322192866	6.8221597672864	8.96818443729434e-12	1.48130957409329e-10
Slc47a2	16.025340444457	4.82012535924152	0.706585212436085	6.8217184203774	8.99578619793067e-12	1.48483609293432e-10
Lrrc24	249.764293496496	2.80647597087087	0.411416118447865	6.82150223345346	9.00933684457296e-12	1.48604006064095e-10
Gulo	590.749785955311	1.9651251099465	0.288090846735255	6.82119939670412	9.02835235655843e-12	1.48711113157404e-10
Pcbp3	6618.26895978826	2.00282455020975	0.293615066449132	6.82125946202675	9.024577653545e-12	1.48711113157404e-10
Emx2	9.30523218616201	-5.67703353320823	0.832365967440823	-6.820357577404	9.08141810211739e-12	1.49481526515241e-10
LOC102640526	43.0640739633009	2.03561237943369	0.298536594297692	6.81863603429411	9.19089221241935e-12	1.51178720103452e-10
Cdkl1	34.8770136976122	2.62871856983033	0.385676135371014	6.81587043829285	9.36947094367428e-12	1.54009462874845e-10
Gm9899	87.253241519658	2.63442315141749	0.386549227803586	6.81523325343726	9.41109430508422e-12	1.54586661088769e-10
AI593442	750.206147220102	3.0543130308732	0.448206833376168	6.81451687799189	9.4581070517182e-12	1.55251526394202e-10
Synpr	1502.5636307742	3.47392670873136	0.509827785436439	6.81392189277698	9.49732830575749e-12	1.55787667070685e-10
Vim	6504.20095243213	-1.83941600211478	0.269991729913654	-6.8128605372581	9.56768858251887e-12	1.56833498420972e-10
Inpp5k	1755.08867552215	1.39440697124388	0.204705987501445	6.81175469395607	9.6415412970232e-12	1.57826250094345e-10
Ndrg3	11242.7496832428	2.77783217081097	0.407794801491816	6.81183811232749	9.63595085731138e-12	1.57826250094345e-10
Kcne1	17.6074453905947	-2.9270771486774	0.429812412718014	-6.81012707419821	9.75125733844324e-12	1.59512303238777e-10
Rnf219	691.453145341506	-1.90052215091191	0.27910525668651	-6.80933843193993	9.80485783769728e-12	1.60278722203018e-10
Ncoa1	4919.51542238689	1.59989308602803	0.234962858554702	6.80913185968731	9.81894527138676e-12	1.60398616290219e-10
Mesp1	28.8714469671353	7.6751925368775	1.12741233973068	6.80779539694497	9.91056723577479e-12	1.61784050160909e-10
Ifitm10	157.228573648146	2.4749820944342	0.363570832598081	6.8074275286275	9.93593331624569e-12	1.62086736351283e-10
Gm41741	4.04640844527024	-4.14386355660983	0.608990009754544	-6.80448527929059	1.01411156863002e-11	1.65320370474263e-10
Snap91	6112.37629685818	2.73590236556464	0.402278217812293	6.80102039937256	1.03880709722997e-11	1.69230083493871e-10
Necab2	619.373675065575	-2.02745897091956	0.298274240092938	-6.79729825239965	1.06599270357382e-11	1.73539812853225e-10
Car8	540.781555076774	4.03908587065362	0.594234870282218	6.79712025101345	1.06731009551914e-11	1.73635269786099e-10
Mfsd12	578.881705364732	1.63699946983351	0.240889998042045	6.79563071584144	1.07839687209112e-11	1.75318839876169e-10
Inpp5j	81.1712980596671	3.19186974997455	0.469891575798058	6.79277925881842	1.09993617621506e-11	1.78698249367032e-10
Idi1	449.955682710254	-1.83717126532359	0.270486691696572	-6.79209484873476	1.10516845544827e-11	1.79425571796358e-10
Zfp804b	157.027447738417	3.49770913882701	0.515101876424925	6.79032498018243	1.11881231796193e-11	1.81516599564424e-10
Snai2	42.3060448092439	-3.20460403768272	0.47211075873441	-6.78782251493975	1.13838571996906e-11	1.84566127103789e-10
Kcnc1	962.485627249491	3.14737780327388	0.463763583074713	6.78659972050206	1.14807159713121e-11	1.86009526432882e-10
Cpxm2	60.9818548410568	3.81037977640167	0.561532631307019	6.78567827399925	1.15542375943598e-11	1.87073109298727e-10
Hmcn2	70.3677688366251	3.84636006127703	0.566933388071256	6.78450086413608	1.16488538341474e-11	1.88476550591736e-10
Clic3	71.8882691662825	1.86331409811441	0.274657045409016	6.78414819230136	1.16773418369231e-11	1.88808865425866e-10
Lrrc75b	464.276710106511	1.79321509215061	0.264363683535225	6.78313703369046	1.17593997244448e-11	1.9000630085375e-10
C330016L05Rik	51.2467516735602	5.75243663006793	0.848353728123646	6.78070531120425	1.19590592019413e-11	1.93101002151264e-10
Klk8	14.8067849239048	-3.25433526875443	0.480003837020423	-6.77981094683618	1.20333241514619e-11	1.94168148943969e-10
Gm3716	51.7345384259053	-2.48738593712562	0.366903755514401	-6.7793962305954	1.20679138852141e-11	1.9459408730591e-10
Klkb1	61.6441448914241	5.29152174982698	0.780791447713555	6.777125652852	1.22590265328871e-11	1.97541654144596e-10
Sult4a1	517.320372649927	2.74827141755262	0.405596429835461	6.77587674691199	1.23654064007056e-11	1.9912076802004e-10
Gm40435	28.9593698975904	3.04551334345679	0.449615445193448	6.77359591627564	1.25620224826222e-11	2.02149836048268e-10
Nol9	858.443215596558	-1.43680046460684	0.212129189889939	-6.77323316679005	1.25935737869044e-11	2.02520355170313e-10
Six5	220.04968275631	-2.88807023941862	0.426558305138917	-6.77063417737947	1.2821910703002e-11	2.06052789592493e-10
Col4a6	330.731999162916	-2.71879859988601	0.401569356546958	-6.77043343960455	1.28397144686388e-11	2.06199390168431e-10
A230051N06Rik	85.5304814369323	2.92566415855645	0.432171001916668	6.76969103799468	1.29057699162895e-11	2.07120166926829e-10
Icmt	10266.7529035898	2.70930183079329	0.400231864962676	6.76933065048666	1.29379554167673e-11	2.07496500377487e-10
Hhipl1	51.1829987591629	-2.0203816305725	0.298605052783007	-6.76606645380743	1.32330782044883e-11	2.12086419374499e-10
C1qbp	1463.59834169784	-1.69120544022151	0.249958240428156	-6.76595193390953	1.32435510199031e-11	2.12111142160984e-10
Dopey1	2976.38803467828	1.5696190642349	0.232043570449003	6.76432904905614	1.33928389832191e-11	2.14357622324407e-10
Gm16104	82.7173487797267	2.36744737577237	0.350073833585586	6.76270874496417	1.35435334767395e-11	2.16623573831325e-10
E2f6	1014.53535242933	-1.72592942980628	0.255281979050759	-6.76087452872304	1.37161271696115e-11	2.19236509106737e-10
Fam196a	220.481219398791	3.37964496649643	0.500227450411541	6.75621652453492	1.41641698096145e-11	2.26245703643553e-10
Ipo5	8328.14596384963	-1.57675678663945	0.233451183569996	-6.75411776683795	1.43706990430143e-11	2.29390351928546e-10
Twist1	16.5435608389944	-5.82546534688133	0.862836015649275	-6.75153243632016	1.46291671005572e-11	2.33359286079539e-10
Cntn1	3132.32813642181	2.43100198333329	0.360107998805438	6.75075808201287	1.47074652503556e-11	2.34450815185535e-10
Fgf3	127.086524566657	-3.77652888059942	0.559458188199237	-6.75033266159741	1.47506557823677e-11	2.34981607070957e-10
Cldn6	56.7091749088737	-10.4667527608084	1.55072726924306	-6.74957677497821	1.48277033186771e-11	2.36050676424409e-10
Cdh11	4254.96483796438	-2.10572032647164	0.312018938138128	-6.74869397042642	1.49181866475062e-11	2.37332062459188e-10
Nt5dc3	603.522225126368	1.86329231261961	0.276136354501651	6.74772547056447	1.50180754257451e-11	2.38761263395112e-10
Megf11	440.435697908831	2.46241785834095	0.364946283928351	6.74734328525015	1.50576730954934e-11	2.39230669808802e-10
Tunar	155.72294973438	2.83558986349766	0.420270024170093	6.74706664863168	1.50863987897241e-11	2.39526834260379e-10
Prdx6	3122.46698404568	-1.58004693869827	0.234306357047206	-6.74350862098006	1.54606798294248e-11	2.45305322183365e-10
Nr1h4	116.91063859769	7.06614277531925	1.04848506703736	6.73938332310791	1.59060263208116e-11	2.52202895308356e-10
Tmem63c	299.894134014799	3.32655461864489	0.493665217772046	6.73848288047904	1.60048910715347e-11	2.53601182609135e-10
Ran	4944.78270920678	-1.79721430031134	0.266786364916848	-6.73652981055271	1.62214025137671e-11	2.5686050167133e-10
Gm35002	53.8466027804727	4.16622888157421	0.618519639113149	6.73580694632085	1.63022621414098e-11	2.57968907650077e-10
Rdh1	20.8455377507617	2.65514798331258	0.39423223316086	6.73498450906523	1.63947400809969e-11	2.59259564849426e-10
Eml3	2926.07557391713	1.89646506409348	0.281603651199506	6.7345187323225	1.64473414220917e-11	2.59918332307067e-10
Gm42084	14.5470419412552	6.68710871633684	0.993078844364873	6.73371379753196	1.65386345956435e-11	2.61187266566306e-10
Glra3	55.0329855474257	4.59352074511425	0.682373676048553	6.7316792929559	1.67715996267259e-11	2.64690388261789e-10
Palld	591.587687746419	-1.47768364873755	0.219552651501383	-6.73042952855544	1.69162964906442e-11	2.66796729246867e-10
Gm2233	44.8163894079684	7.58760933354405	1.12740131799092	6.73017603621886	1.69457944304477e-11	2.66907499543762e-10
Snx32	769.645780105018	1.58757777023228	0.235888227609476	6.73021195809986	1.69416112765816e-11	2.66907499543762e-10
Gm31726	8.27751676824635	-4.02947718004499	0.598737407679263	-6.72995728739155	1.69712898828927e-11	2.67131926639144e-10
Gm31005	78.8602517077227	4.21806071215691	0.6268925123938	6.72852303826404	1.7139386418398e-11	2.69599143185291e-10
Stag3	516.580813746563	1.88498137272057	0.280198175122058	6.72731495092516	1.7282240521795e-11	2.71666298394226e-10
Cacna2d3	415.381256783879	2.91444374375887	0.433304279205642	6.7260903794945	1.74282335816329e-11	2.73599077350261e-10
Gm36743	39.6237933162246	3.14012086442407	0.46685245516376	6.72615261993771	1.74207842502746e-11	2.73599077350261e-10
Rps8	5385.81092939576	-1.80708949541418	0.268693747839274	-6.72546164525991	1.75036596066974e-11	2.74489108640989e-10
Rpsa	6734.37403120392	-1.93718051358095	0.288038370162595	-6.72542520111964	1.75080414108748e-11	2.74489108640989e-10
Lsm2	587.853213399548	-1.88524684727697	0.280418041923516	-6.7229869888014	1.7803648752766e-11	2.78755613167896e-10
Mapk13	20.3485387861371	-3.55143587022549	0.528251795719829	-6.72299819707395	1.78022787511648e-11	2.78755613167896e-10
A330102I10Rik	49.101188635856	1.93797485884981	0.288377439132149	6.72027210131971	1.8138552098571e-11	2.83812180135217e-10
Ddx11	465.424964804741	-2.18521208236527	0.325252985832744	-6.71849968347096	1.83605142298502e-11	2.87096072407769e-10
Calb2	1841.39484184938	3.44401861705392	0.512641881552805	6.71817645218901	1.84012786477176e-11	2.87544191079335e-10
Ccdc182	12.2481967277652	-4.41768427601623	0.657616197132434	-6.71772425204814	1.84584567652683e-11	2.88248037533631e-10
Rpe65	307.319740870694	8.51517743766193	1.26823787574917	6.71418004499503	1.89126672306823e-11	2.95146959305629e-10
Sat1	1916.91719921018	2.86945736537754	0.427404295796106	6.71368396059926	1.89771101288648e-11	2.95958187643334e-10
Slc25a35	262.462616296275	4.12892726220658	0.615012097479052	6.71357080475513	1.89918395099343e-11	2.95993551207323e-10
Sptssb	31.9069749868994	4.18994072923127	0.62413067344203	6.71324276713414	1.9034603125826e-11	2.96465503898111e-10
Pdia6	4288.85236698263	-1.57764067052406	0.235008104436276	-6.71313303985159	1.90489284175978e-11	2.96494199066044e-10
Gm4211	33.2176688645442	6.2086936108134	0.92504887908474	6.71174653706558	1.92308533114625e-11	2.99129815228459e-10
Wisp1	597.017171636759	4.71192078306632	0.702131730953675	6.7108785650042	1.93456057746905e-11	3.00717819607623e-10
AI463170	18.1993788460976	4.59887814279891	0.685622681157718	6.70759335883318	1.97860374696269e-11	3.07162066652666e-10
Set	5930.4532921507	-1.66023671040059	0.247515486282286	-6.70760741211615	1.97841326657511e-11	3.07162066652666e-10
Saxo1os	12.9990840927646	6.52397708981522	0.972825957178252	6.70621198136865	1.99741504442519e-11	3.09879831059354e-10
E330009J07Rik	1173.99702644967	-1.46347341551042	0.21836575129491	-6.70193657582297	2.05675311712694e-11	3.18877284843337e-10
Tmem25	324.789404790033	1.91230287690576	0.285341458814136	6.70180521559396	2.05860332141804e-11	3.18955943185397e-10
Fam212b	1409.07428859899	2.81475145804869	0.420196919201581	6.69864848937261	2.10355906105474e-11	3.25708831930718e-10
Fam217b	106.498528593153	1.97432189288253	0.29478195957909	6.69756689215853	2.11918234466184e-11	3.2791413062155e-10
Fstl1	1763.06145088031	-1.93886212221001	0.289532278186546	-6.69653184907003	2.13423951856182e-11	3.30029017219273e-10
Gm38528	75.4173934557242	3.2428263263066	0.484276148412062	6.69623382638151	2.13859435746517e-11	3.30487268565469e-10
Gabrp	10.5295560672335	-6.54825179387865	0.977975086012849	-6.6957245512005	2.14605625481122e-11	3.31233954757721e-10
H1foo	41.6246804621053	4.94396832550775	0.738378093123132	6.6957137157146	2.14621529291063e-11	3.31233954757721e-10
Kctd14	25.6297177743784	2.34210133145638	0.349861724928881	6.6943628427273	2.16613342073559e-11	3.34090915644881e-10
Kat2b	3334.55982881563	1.59847261051475	0.238798850763173	6.69380361507696	2.1744318932245e-11	3.35153188370334e-10
Nipal1	58.9638578125059	5.09373578046804	0.761190953402425	6.69179758075119	2.20445663875103e-11	3.39560662020846e-10
Cntn4	609.681101920037	2.8097620451213	0.419898344932696	6.69152922136825	2.2085038863684e-11	3.39963605372794e-10
Asah2	182.920041011034	2.23906072186811	0.33465731228227	6.69060749516674	2.22246032944887e-11	3.418903999033e-10
Pldi	7.61533523166032	-5.96502983938899	0.891751027866429	-6.68912022861437	2.24516224630965e-11	3.45159182358232e-10
Atoh7	2412.1429313512	-5.86985459471739	0.877595250685322	-6.68856695627462	2.25366530550724e-11	3.46242291956067e-10
Ctps	1585.77368542354	-1.66254569446711	0.248594254338416	-6.68778809426485	2.26568882975096e-11	3.47864518967323e-10
Gck	167.98396327623	-1.66401947010835	0.248876907383482	-6.68611438322137	2.29173927033013e-11	3.51636893726623e-10
Eif5a	5123.79606820253	-1.69262314802911	0.25322791611447	-6.68418859184532	2.32207612211006e-11	3.56061665928717e-10
Dpf2	2266.53961883034	-1.3351818403056	0.199760429018362	-6.68391556259059	2.32640882855203e-11	3.56495887069469e-10
Tapt1	3864.41313435423	1.48390591957869	0.222029072749328	6.68338565397708	2.33484055660768e-11	3.57557272086045e-10
LOC108168398	25.3195714443129	4.42582673771915	0.662276462171526	6.68274805238795	2.34502552013543e-11	3.58885606664025e-10
Ccdc175	225.770057142324	4.81804143050981	0.721169549895573	6.68087196860637	2.37524676267013e-11	3.63276633013142e-10
Baalc	73.9501919546123	2.10391192484446	0.315013822228324	6.67879240968521	2.4091913464719e-11	3.68231099494212e-10
Rabgap1l	1936.50316939551	1.85434389006883	0.277741043819299	6.67652092240025	2.446811487609e-11	3.73740620280958e-10
LOC102634078	166.563188645743	1.5089350642997	0.226032088572365	6.67575596823552	2.45960955404394e-11	3.75454023956631e-10
Gm9631	2.0288412885244	-4.56657691856608	0.684458341185992	-6.67181133427838	2.52665260401708e-11	3.8544028677337e-10
Gm41804	30.9961784393508	4.30062598177431	0.644835182623302	6.66934140330033	2.56953885938365e-11	3.91730981951735e-10
Vtn	4925.35890639848	5.80856726543406	0.871112398808113	6.66798827956248	2.5933348808741e-11	3.95105132075187e-10
Gramd3	154.764787061876	-1.67582301484589	0.251396640639839	-6.66605174429018	2.62776645424813e-11	4.00094287316036e-10
Prkab1	3252.86247641894	1.7461576006919	0.262018621414102	6.66425001119374	2.66020286126609e-11	4.04773468038387e-10
LOC102636313	48.1408451224534	2.23301771026401	0.335092112640978	6.66389218374856	2.66669127899985e-11	4.054086098979e-10
Pcdhb19	418.029142046074	2.2111764851331	0.33181757980908	6.66383163425324	2.66779074297077e-11	4.054086098979e-10
Arf6	1585.66440596141	-1.29652587407029	0.194676345188891	-6.65990453443275	2.74005506626224e-11	4.16123963771488e-10
Creg2	171.883972699508	2.71833347188411	0.408223275746364	6.65893797190794	2.75813298715826e-11	4.18601755341744e-10
BC089491	15.5306855953444	2.91765997882716	0.438193451807982	6.65838333911409	2.76855911915098e-11	4.19915812248239e-10
Gabrg2	1514.90978694068	2.52056495699115	0.378647539902833	6.65675777964374	2.79933953410697e-11	4.24313418086207e-10
Shpk	109.77853607125	1.93046016191747	0.290011194916092	6.65650221701269	2.80420905499894e-11	4.24780443076115e-10
Cyp51	2580.55390546688	-1.50560522440607	0.226210496644357	-6.6557708273509	2.81819090452889e-11	4.26626324820716e-10
Chaf1a	1188.72307773073	-2.52902521730494	0.380071916491179	-6.65407021032462	2.85096562406886e-11	4.3131296498652e-10
Trib2	6899.87435402827	1.92280242429443	0.289041615614629	6.65233765804178	2.8847393923881e-11	4.36144685219619e-10
Tmem170	367.659235930761	-1.51374469023877	0.22759983893604	-6.65090404859277	2.91298149146184e-11	4.401344553766e-10
Gm32856	137.91008648187	-1.61031248463315	0.242155036722347	-6.64992356314075	2.93245270286562e-11	4.42794765406638e-10
A930013F10Rik	726.36244220222	1.63009471909224	0.245163500228122	6.6490106299488	2.95069690360356e-11	4.45266536559033e-10
Rpl22l1	1375.84737203273	-1.70043366938531	0.255748948003702	-6.64883935069286	2.95413213051061e-11	4.45501881675479e-10
Dctpp1	671.580247622404	-2.23834178252898	0.336663318776062	-6.64860606337055	2.95881730663675e-11	4.4592530880226e-10
Gnat2	1475.44249672755	3.3212611011911	0.499652721733744	6.64713901620842	2.98844754891878e-11	4.50105302358394e-10
Aqp3	5.88828913314422	-5.67345886773069	0.853809190111295	-6.64487912924801	3.03466005027671e-11	4.56775953828722e-10
Mthfd1	926.143290175339	-1.80782241813997	0.272154496727447	-6.64263291578252	3.08128578287332e-11	4.63500316116574e-10
Ccdc65	146.749662541721	2.6374982570844	0.39716081974289	6.64088229748301	3.1181096855091e-11	4.68742666140582e-10
Gabrr2	303.352976332816	5.80966375947985	0.874893647423838	6.64042284063515	3.1278454048198e-11	4.69908817553953e-10
Gm35394	39.91723709903	-2.14893647833882	0.323633790226381	-6.64002506300608	3.1362981878384e-11	4.70880875837786e-10
Rasd2	72.9193868150188	3.38954149560123	0.51051148358078	6.63950098012807	3.14746909952618e-11	4.72259545495552e-10
Rspo2	248.260209897803	2.91794563580378	0.439584732453059	6.63795946579053	3.18055293198429e-11	4.76922305811179e-10
Cbln1	135.832525457948	2.31368246233793	0.348876153525168	6.63181601539591	3.31581730704503e-11	4.96891436447531e-10
Mamld1	1995.82196019102	1.74213813243273	0.262906559317656	6.62645366077686	3.43847346118185e-11	5.14947173076869e-10
Tmem40	18.5721943793697	-4.91224889639254	0.741333873722732	-6.62623019197121	3.44368022049949e-11	5.15401969737264e-10
Atic	1302.99956825936	-2.07094971851943	0.312613901917705	-6.62462451546574	3.48131959268865e-11	5.20707197516001e-10
Ston1	88.2633069119022	-1.79195815580972	0.270517088881123	-6.62419576974372	3.49143792512919e-11	5.21891967260343e-10
Umps	1235.77986828183	-1.85213730244307	0.279613478380721	-6.62391996683794	3.49796203618375e-11	5.22538328826644e-10
Ak2	1189.13477974933	-1.77043028822586	0.26728370147879	-6.62378692913438	3.50111330366289e-11	5.22680346879955e-10
Mob3a	393.95183677528	-1.52615298800383	0.230413628427855	-6.62353610946102	3.5070620338965e-11	5.23239556715513e-10
Crhr2	20.2501613589568	3.24050655928174	0.489277986705713	6.6230377154303	3.51891189401557e-11	5.24677936639409e-10
Thy1	5376.44188706033	5.21894500150402	0.788345164815575	6.62012686121432	3.58890735376096e-11	5.34778716854017e-10
Lrrc34	19.3052262182651	-3.07424267467509	0.46439273788432	-6.6199197874642	3.59393830998915e-11	5.35192619052428e-10
Vstm5	56.9977520357702	2.16103358074016	0.326654882542592	6.6156475725061	3.69928736983754e-11	5.50535548924694e-10
Sdc1	315.819036323937	-3.74202180276993	0.565805680990026	-6.61361652682999	3.75042518336647e-11	5.57796486883659e-10
Pcdhb16	531.721516760917	2.58365145608109	0.39069449934372	6.61297115884931	3.76681865318725e-11	5.5988408417086e-10
Gsg1l	241.195222002187	2.43315294062258	0.368027445503847	6.61133556844241	3.80868018140785e-11	5.65752168035017e-10
Trim9	2537.65935124499	1.83049982222946	0.276950312396236	6.60948820166174	3.8565095262583e-11	5.72498839173045e-10
Gm9866	138.488833976176	5.04340896885116	0.763289068029713	6.6074691490994	3.90945619145242e-11	5.79996273949893e-10
Accsl	17.0978770891342	2.82150587809051	0.427041660601003	6.60709747643738	3.91927997929489e-11	5.80728247462335e-10
Axl	499.203478660281	-1.42901333248919	0.216282839342728	-6.60715078843929	3.9178693918741e-11	5.80728247462335e-10
Gm34917	56.1384779935923	2.03822796804659	0.308503259989396	6.60682797360601	3.92641839021782e-11	5.81060994420272e-10
Ranbp1	2327.24702637943	-1.98467880631902	0.30039412430503	-6.60691620021071	3.9240801032952e-11	5.81060994420272e-10
Gm41733	17.4809157227533	4.72874315524934	0.715780705745598	6.60641327335529	3.93742755004038e-11	5.82327392083182e-10
Cpeb2	980.654230551704	1.79731629386736	0.2721100522198	6.60510804068185	3.97227542249166e-11	5.87115655476178e-10
Plb1	58.4169432696151	4.64911016163555	0.703876032354716	6.60501274078423	3.97483158409891e-11	5.87128108118888e-10
Kcnc4	158.320921684172	3.07695053723254	0.465932678791397	6.60385218142239	4.00608988884682e-11	5.91377545306959e-10
Nfia	694.133664126654	2.0661327864148	0.312917922156463	6.60279466313761	4.03478226557561e-11	5.95243157589764e-10
Taok3	1719.22989210785	2.81461408092682	0.426324041899465	6.6020533779574	4.05501444348482e-11	5.9785662980541e-10
Wipi1	974.83273224592	1.55939989642222	0.236242880670691	6.60083339652436	4.08852818513228e-11	6.02423830355223e-10
Anp32b	3426.78820167526	-2.14323895684766	0.324747133111016	-6.59971632794981	4.11945243509951e-11	6.06604056035236e-10
Pigz	112.081018637895	1.93661131412025	0.293482152244828	6.59873624105326	4.14677296839833e-11	6.10248770417578e-10
Pdyn	82.1404288395943	4.50892683856961	0.683494045551423	6.5968780092765	4.19905991416343e-11	6.17560811648357e-10
Atp6v0e2	6254.94029439973	2.35946147030108	0.357746779994378	6.59533950337207	4.24283808251361e-11	6.23613181533808e-10
Gm35894	38.2247775806224	7.3571628176029	1.11567363335801	6.59436827906292	4.27070386740139e-11	6.27320706608026e-10
Fndc5	226.583897104692	2.3905425812447	0.36262723518585	6.59228637369041	4.3310413337395e-11	6.35790443504207e-10
Zfp473	79.5979106945236	-1.80627529488189	0.274267363207216	-6.58581930332412	4.52383742963435e-11	6.63682437484096e-10
Capn6	45.0556092599167	-2.61884782173667	0.397762082796388	-6.58395542210906	4.58094524624592e-11	6.71645749931069e-10
Hey2	337.77666393866	1.91185386892118	0.290392654033464	6.58368537346286	4.58927760115769e-11	6.72452323150509e-10
Kcna2	1111.99326667928	2.92873473547544	0.444943876406183	6.58225652891521	4.63361201042919e-11	6.78529916595031e-10
Car11	178.400117188446	2.32639787620045	0.353492781060557	6.58117506451118	4.66744618489523e-11	6.83063350484483e-10
Gm41703	9.89838821012165	6.13311879658886	0.932334012392263	6.57824204101701	4.76042868553572e-11	6.95813551623659e-10
Pth1r	96.3011436310972	-2.62626960415158	0.399232857136805	-6.57829023138654	4.75888641467565e-11	6.95813551623659e-10
Opn3	67.5614645078892	-2.43901176546579	0.370780867346268	-6.57804104867155	4.76686646190056e-11	6.96326028309115e-10
Eya1	153.644478358454	-1.6560697525627	0.251810111394342	-6.57666105380988	4.81129821500419e-11	7.02384481885553e-10
Ptpn21	3789.46041140134	1.35232232860214	0.205642703346142	6.57607737399701	4.83021267179197e-11	7.04712600616725e-10
Gm40268	3.67079471249631	-3.48040205681194	0.529336016381581	-6.57503353088114	4.86422051021377e-11	7.08803469684647e-10
Hykk	153.498738682767	-1.54885275321238	0.235564495554212	-6.57506874950914	4.86306929764752e-11	7.08803469684647e-10
Frmd8	272.647741870122	-1.80468209789275	0.27455725137817	-6.57306295438912	4.9290604966942e-11	7.17811434196693e-10
Usp29	357.803880330936	1.71715071190204	0.261266968883469	6.57239879668035	4.95110391836154e-11	7.20579781059578e-10
Trafd1	4470.51924975236	1.95075819244714	0.296841653807027	6.5717131252587	4.97396255407606e-11	7.23463310376085e-10
Zfp541	70.804711725429	5.44114871619258	0.828094622274442	6.57068476214463	5.00843936940055e-11	7.2803214138312e-10
Gm38440	21.1001946977951	1.8547158202445	0.282329862439611	6.56932215465237	5.05448235125806e-11	7.34275625731385e-10
Sorcs3	110.756338949358	2.80936504466885	0.427679601906073	6.56885442314326	5.07038242480339e-11	7.36135228324756e-10
Plekha4	89.9028511159555	1.73865411507133	0.264702226757144	6.5683395881157	5.08794030845713e-11	7.38233098390187e-10
Mybbp1a	4234.0865528795	-1.64040241239575	0.249777359282863	-6.56745838416067	5.1181309294125e-11	7.42160230985383e-10
Nop2	914.703813629544	-1.4654808670046	0.223178101314022	-6.56641874080021	5.1539751827729e-11	7.46901882496778e-10
Tfb1m	195.093992256283	-1.49120926007841	0.227157674793801	-6.5646439700179	5.21573299521725e-11	7.55390793307318e-10
Phgdh	417.44060548536	-2.91055584937662	0.443549658148575	-6.5619616561663	5.31044731260606e-11	7.68639515959897e-10
Myh14	737.656847751907	2.95911212592869	0.451137457807644	6.55922507589782	5.40881124490474e-11	7.824000285565e-10
Gm15850	39.9475985007431	5.12680227869153	0.78195558848841	6.55638549575699	5.51276123329109e-11	7.96951337876627e-10
Tbx20	124.716430586546	-2.78506482412687	0.424901355524334	-6.55461506045341	5.57855885245053e-11	8.05972809388108e-10
Gm3134	13.1724884838865	-2.63303558786378	0.401729004830002	-6.55425810983698	5.59191754877223e-11	8.07411705887161e-10
Cfap206	225.499108901201	2.45777891398704	0.37499513809534	6.55416207919519	5.5955167853156e-11	8.07440550940559e-10
Plekhg2	656.836351923945	-2.73584287043886	0.417449062455386	-6.5537166483186	5.61224122697628e-11	8.09362195647483e-10
Bean1	65.5165385359939	2.32117160773586	0.354214294783168	6.55301505874222	5.63868278210486e-11	8.12681999032492e-10
Hebp1	42.2621141994452	-2.24760673911591	0.343025713646903	-6.55229812138663	5.66582864248135e-11	8.160992232639e-10
E330020D12Rik	6.81338338327513	-6.65600069578191	1.01601197838828	-6.5511045512873	5.71130537663651e-11	8.2215106245982e-10
Aldh1a2	11.2486404589576	-3.77011169532558	0.575566556717304	-6.55026191380558	5.74362588803926e-11	8.26302859434939e-10
Txnrd1	2974.14033692618	-1.73893212010383	0.265525568864107	-6.54901946935966	5.79160815657605e-11	8.32701434231201e-10
Pak4	656.334447389354	-1.61010861810766	0.245863387644408	-6.54879375711021	5.80036697945424e-11	8.33456240145172e-10
Olfr772	21.8779601117609	6.91404369822378	1.05610273513945	6.54675295136969	5.88015143464105e-11	8.44409654628744e-10
Chrm2	100.640353515866	3.5929311932234	0.548887854934462	6.54583839107244	5.91625316305711e-11	8.49080635220136e-10
Gm14344	36.0109089802477	2.62601783048332	0.401254401546563	6.54452093325781	5.96864041471677e-11	8.5608180634271e-10
Suclg2	449.714531575365	-2.64355057298677	0.404019410775505	-6.54312763813141	6.02453689693717e-11	8.63577552058248e-10
Atp2b3	225.408104763408	3.0119173120373	0.460465182964017	6.5410315990659	6.10959196091253e-11	8.75241424943272e-10
Acat2	1118.78396234835	-1.94190222613975	0.296897982832847	-6.54063799157921	6.1256946122415e-11	8.77019279264376e-10
Nhp2	580.305116822094	-1.81865553345073	0.278069730815803	-6.54028587762914	6.14013491779019e-11	8.78557135947907e-10
Ccdc40	218.968039445702	-2.58674922859704	0.395536015979315	-6.53985762129008	6.15774272518795e-11	8.80546087951019e-10
A430046D13Rik	302.381102031029	1.5945111495825	0.243844181053072	6.53905761743585	6.19076736925805e-11	8.84735899847276e-10
Crtac1	379.761992203575	2.64462398011918	0.404458048353991	6.53868550986169	6.20618716249949e-11	8.86406238627107e-10
Zfp36l1	2829.44074220697	-2.7681950046657	0.423395583482695	-6.53808190887482	6.23127975345476e-11	8.89455268654191e-10
St8sia5	94.8677283366618	2.84920765271028	0.435835274196216	6.53734982319845	6.26184683007451e-11	8.93281597044624e-10
Mrc1	16.4220336304963	-3.53486802838603	0.540745856924139	-6.53702286041173	6.27554597348102e-11	8.94698487167595e-10
Slc17a8	110.008601153307	4.07922967469355	0.62416719113674	6.53547596320212	6.34075655623294e-11	9.03453207700329e-10
AI854703	139.07414648127	1.70768110030226	0.261322851894917	6.53475609928268	6.37132846931519e-11	9.07264950858359e-10
Gm36286	22.6138545767436	4.10883621950179	0.628808935203602	6.53431589385954	6.39009454718758e-11	9.08847459190415e-10
Gpr75	112.045482731467	1.84892091492186	0.28295406505361	6.5343500704666	6.38863565548682e-11	9.08847459190415e-10
Gm16793	50.0219119247642	2.97516076996705	0.455472330023713	6.53203405311616	6.48823980040105e-11	9.22254169593811e-10
Fam198b	34.8003245058652	-3.80244214384296	0.5821799602666	-6.53138617499251	6.51637367102683e-11	9.25699207142519e-10
Rpp25	50.4865707142839	2.80943747724928	0.430170191755694	6.53099059649593	6.53361015053778e-11	9.27592996387169e-10
L3mbtl4	33.6746200404587	2.14021576676787	0.327726683029092	6.53048981848658	6.55549443785936e-11	9.30143989773211e-10
Dlgap2	40.2249942683827	2.09276963942104	0.320479222147589	6.53012580783557	6.57144689200217e-11	9.31850785545287e-10
C030004G16Rik	59.9542556301254	3.35562012973661	0.513940850908154	6.52919518619136	6.61240339447103e-11	9.36540282799499e-10
Csmd3	166.991808561692	2.61836498491397	0.401019214171766	6.52927563663436	6.60885294838459e-11	9.36540282799499e-10
Tdrd7	6863.69799733632	3.27823180265319	0.502103972061771	6.52898998028617	6.62146800949309e-11	9.37265245300833e-10
Syndig1	73.1346386401909	1.72712122656874	0.264578153129564	6.52783008022195	6.67293353066735e-11	9.43987595118588e-10
Gm39067	23.6267711729775	7.02484248095016	1.07629027743745	6.52690322324168	6.71433980605826e-11	9.4885268908238e-10
Lrrc73	237.665465333776	2.62799390043052	0.402641584121726	6.52688148483946	6.71531395397222e-11	9.4885268908238e-10
Mapk1ip1l	1882.20439436026	-1.75959867551061	0.269621542559198	-6.52617984011523	6.74683061052427e-11	9.52739124025996e-10
Ccdc73	321.713814227792	1.69385043083175	0.259604752902807	6.52472811800142	6.81249941675051e-11	9.61440797068676e-10
Fgfr1	875.305594763418	-1.86517521078921	0.28593379916548	-6.52310155788811	6.88681972710938e-11	9.71352388113433e-10
Loxl4	89.6459444885989	3.62739391722372	0.556454924282983	6.51875607336529	7.08928295836565e-11	9.99315423306236e-10
Adcy1	7899.81676795483	2.96650943131504	0.455118776686712	6.51809941332542	7.1203798061173e-11	1.00310356556879e-09
Ache	380.876725111049	2.36830861804143	0.36335886740766	6.51782254534708	7.1335311327719e-11	1.00436058960046e-09
A930033H14Rik	475.463984556452	2.58547052325689	0.39672679814602	6.51700499018288	7.17250408277958e-11	1.00924950814088e-09
Dera	324.259694434198	-1.63279326658006	0.250572150284636	-6.51625994638789	7.20820170167277e-11	1.01367203563133e-09
A630020A06	16.3177872226003	2.4464868427324	0.375486646177153	6.51550958639995	7.24432963327357e-11	1.01814980739357e-09
Gm17330	12.030164719759	-2.96139240162437	0.454578337025487	-6.514592008502	7.28874941378825e-11	1.02378696674334e-09
Mis12	1346.0733071633	-1.44956425002179	0.22255477439888	-6.51329208253141	7.35213486876728e-11	1.03207983098676e-09
Lrrk1	135.208395353607	-2.54855012965789	0.391330653174182	-6.51252363950015	7.38985796118038e-11	1.03676258885975e-09
Etfb	546.436626936573	-1.5029053777423	0.230790846594428	-6.51198000232382	7.41665952080567e-11	1.0399084825158e-09
Slc25a1	358.028206407799	-1.64875972015013	0.253234479055769	-6.51080266122461	7.47502923213823e-11	1.04747430278317e-09
Adap1	205.888940856723	2.43270218519988	0.373663020390411	6.51041728094512	7.4942328585222e-11	1.04954610174304e-09
Samsn1	578.774504366295	2.90416731672078	0.446188249923514	6.50883862858023	7.57340246443343e-11	1.06000857592942e-09
Skp2	1151.15000495972	-2.53903751303948	0.390174851333487	-6.50743507522819	7.64447724377545e-11	1.06932640455921e-09
Ddx18	817.48158533592	-1.47437864722508	0.226673665119718	-6.50441085181371	7.79984546984109e-11	1.09041747851481e-09
Snora33	20.2779379440802	-2.10549879849903	0.323768920410964	-6.50309114236936	7.86860880925895e-11	1.09938350845599e-09
Gm32589	3.58773614096626	-5.11987476583956	0.787506961180614	-6.50137080460082	7.95913747897125e-11	1.11137820929174e-09
Podxl2	2106.88426665545	1.70267286397267	0.261922525693463	6.50067366090294	7.99611228443576e-11	1.11588518789611e-09
Itga4	2359.46790656108	2.05531919243503	0.316253179929	6.49896767171308	8.08730367014488e-11	1.12794854241504e-09
Golm1	1475.90676431186	-2.61840298818167	0.403097363653391	-6.49570854160471	8.2643518675214e-11	1.15196529082963e-09
Ap3b2	2679.67863077064	1.62667497541324	0.250459064873318	6.49477381158478	8.31582549859463e-11	1.15846033573384e-09
Lrit3	719.397396192667	2.62917319088648	0.40491228782605	6.49319190830774	8.40365267669713e-11	1.17000913468294e-09
Prrx2	15.9861904191319	-4.82509000333473	0.743300474132855	-6.49143942624784	8.50200947611471e-11	1.18300954350719e-09
Bbs9	3251.07708187361	1.98975838092477	0.306563949192692	6.49051653387365	8.55425770041603e-11	1.1895827218986e-09
Drd4	1238.78981865487	6.53011590465711	1.00668361529245	6.48676089037174	8.77013545586339e-11	1.21888974457383e-09
Rps6	4558.34780519624	-1.69117788396966	0.260792849090633	-6.48475558232014	8.88757448422189e-11	1.2344892932704e-09
Lsamp	1743.50658223719	2.12362498712212	0.327570166862753	6.4829621313222	8.99390784035115e-11	1.24852892474588e-09
Snx5	2889.23867303429	-1.56962276515495	0.242246462482996	-6.47944555749759	9.20602766655801e-11	1.27722879168274e-09
Kcnq3	288.202345499459	2.15558410016665	0.332705493104638	6.47895554729751	9.23597068258322e-11	1.28063500089152e-09
Glra1	174.549860458747	7.92151725963655	1.22269010852821	6.47876122034871	9.24787175506539e-11	1.2815370474114e-09
Slc22a8	41.3809702506501	3.93380447685109	0.607269204962317	6.4778593162734	9.30330319725685e-11	1.28846680782067e-09
Gm36584	45.9995476326592	1.66619621413635	0.257284750213902	6.47607840243583	9.41371465407652e-11	1.30299854582532e-09
LOC102634904	58.9207217822175	3.03807092160546	0.469154880234814	6.47562468088342	9.44204821036646e-11	1.30615916769146e-09
Bbof1	295.895691674238	1.5348853816917	0.237060330191456	6.47466145201133	9.50247564135681e-11	1.31375320974102e-09
Ccndbp1	2840.23851267342	1.68433591393837	0.260172165080405	6.47392819065728	9.54872954129851e-11	1.31938001201235e-09
Ttll13	58.956712202827	1.96223571766859	0.303182155927113	6.47213458743371	9.66279917016109e-11	1.33436515052132e-09
Snord52	31.4959338577815	-2.73480196426536	0.42256945928691	-6.47184008252836	9.68165599985904e-11	1.33619229116009e-09
Emb	962.788368024717	-2.06648585934813	0.31953094464862	-6.46724798945714	9.98037892645643e-11	1.376619978288e-09
Blvra	184.17551858991	2.01096811530411	0.310974664742169	6.4666622181952	1.00191263859761e-10	1.38116244875046e-09
Glo1	7182.67790141472	1.66391743774895	0.257314322079447	6.46647813577671	1.00313333682541e-10	1.38204309839195e-09
Igf2	2760.03534608089	-2.1978557888478	0.339987292379317	-6.46452334575993	1.01618608811974e-10	1.39921460666783e-09
Fam155a	401.609928235045	2.43364472793088	0.376474380313028	6.46430369553266	1.01766309801406e-10	1.40043649501912e-09
Mob1a	2227.48819458229	-1.3568080027467	0.20993050191	-6.46312941855574	1.02559504617181e-10	1.40808864373831e-09
Swap70	389.985048727387	-1.78881849055919	0.276768086767174	-6.46323971615992	1.02484744889937e-10	1.40808864373831e-09
Wbscr17	322.023614500914	1.77271074469857	0.274275092406147	6.46325821694933	1.02472210271577e-10	1.40808864373831e-09
Wdr46	422.312444545615	-1.89170954874182	0.292688933701627	-6.46320831067112	1.02506026106714e-10	1.40808864373831e-09
Alpk2	27.4923513886294	6.51922431300629	1.00905276664856	6.46073677064388	1.0419442680563e-10	1.42970885354553e-09
Chd5	771.364924556111	2.8175874912981	0.436140103717967	6.46028069255495	1.04508948276711e-10	1.43319661632127e-09
Tmem39b	297.225550530259	-1.66126381587934	0.257179034034321	-6.45956161285543	1.05006727629208e-10	1.43919203384244e-09
Calml4	42.3069870119286	3.61858451362267	0.560231805395718	6.45908439822814	1.05338355798022e-10	1.44290462913185e-09
Rhobtb3	2082.90528874128	-1.9506413676004	0.302078047986493	-6.45740854260162	1.065110799394e-10	1.45812747591967e-09
LOC108167346	7.44581142750108	-2.96333387576823	0.458943152472828	-6.45686477682807	1.06894329608887e-10	1.46253117331238e-09
Shisa9	186.66625625549	3.92925566526037	0.608609196399998	6.45612272785627	1.074195063583e-10	1.46887053254021e-09
Lmx1a	125.367414176057	-11.4142387719274	1.76956938227168	-6.45029174118868	1.11635041240024e-10	1.5256360756807e-09
Cryba4	81.4771560882449	-4.83181441146266	0.749633936442027	-6.44556519732259	1.15170403361648e-10	1.57304624533977e-09
Dio3os	122.236388772815	-3.36874295119698	0.522699302846054	-6.44489658366571	1.15679267480287e-10	1.57908848344355e-09
Nrxn2	1108.71999953884	2.31413586630712	0.359070942459704	6.44478734607388	1.15762613910544e-10	1.5793185557744e-09
Rab7b	23.5708904728909	2.68883435632681	0.417305215914676	6.44332793788174	1.16881764102234e-10	1.59367144716204e-09
Gm40574	3.82273264128893	-6.46933816708147	1.00430879076443	-6.44158273488505	1.18233967114509e-10	1.61118369874e-09
Caln1	422.959682484113	2.77708923019057	0.431248329764061	6.43965214128466	1.1974762899245e-10	1.63087481870911e-09
Diras2	2131.64467490136	1.99204916605557	0.309350573424363	6.43945522390515	1.1990308036742e-10	1.63205614033636e-09
Platr27	5.33644493649464	-6.73561166902818	1.04616988320855	-6.43835363370471	1.20776347462621e-10	1.64300103375268e-09
Gm9776	113.996781395196	1.29798106343651	0.201631819811082	6.43738207914134	1.21551687924039e-10	1.65260199861006e-09
Tnr	888.762595130757	2.72530243898559	0.423487077858059	6.4353851191158	1.23160651646432e-10	1.67351933518653e-09
Obsl1	531.059566216487	-1.8949160399202	0.29449334674518	-6.43449524705167	1.23884314738661e-10	1.68239007642805e-09
Ppfia4	354.350306250401	1.72305736032724	0.267813505067284	6.43379563661045	1.24456169584099e-10	1.68919025140659e-09
Rrp15	477.545995847714	-1.80131628455118	0.280051860948949	-6.43208110971827	1.25868538747379e-10	1.70738408471031e-09
Chchd10	421.545490069674	2.77777235301186	0.432015388491428	6.42979955577895	1.27772322241803e-10	1.73221929103157e-09
Gys1	519.779883051488	-1.53548955696777	0.238822080342649	-6.42942878131174	1.28084352295728e-10	1.73446951865914e-09
Ppm1m	199.214215891251	-1.66832100683629	0.259478903314656	-6.42950538762379	1.28019822280037e-10	1.73446951865914e-09
Pus7	668.789071698016	-1.54444926718862	0.240219968683039	-6.42931258236264	1.28182294213311e-10	1.73464600440552e-09
Tnc	481.203703592591	2.85852322714392	0.444612923890747	6.4292400727567	1.2824344828798e-10	1.73464600440552e-09
Trpv1	18.1715427789	6.28372456493499	0.97738562380242	6.42911498993489	1.28349009261942e-10	1.73508575298215e-09
Snx18	928.622461839802	-1.36238469558808	0.211916381841796	-6.42887861593047	1.2854872398173e-10	1.73679709443348e-09
Vmn2r1	24.9920906833518	2.02441188537255	0.314900208111422	6.42874102088954	1.28665119212372e-10	1.73738141644814e-09
Trip6	403.858643104539	-1.7040553269007	0.265079670515696	-6.42846478413667	1.28899106145321e-10	1.73955202793389e-09
Lpin1	1206.3264707475	1.7608161112939	0.273993955401807	6.42647794441922	1.30594359735383e-10	1.76142943352347e-09
Dand5	197.251411179669	1.690662917372	0.263095096884796	6.42605254674248	1.30960148758003e-10	1.76439233060527e-09
Pcdh18	472.630513468128	-1.68079499079559	0.261559600270589	-6.4260496997884	1.3096260015397e-10	1.76439233060527e-09
Tmem185b	328.427752700196	-1.50943145833974	0.234914171820439	-6.42545933539296	1.31471908934881e-10	1.77024987586241e-09
Arhgef3	192.393077359896	2.06144058921243	0.320895577333101	6.42402306178429	1.32719082944557e-10	1.78448829927677e-09
Cdc14b	529.031186613309	-1.7188094677227	0.267559242166539	-6.42403324887893	1.32710196497606e-10	1.78448829927677e-09
Il34	110.273937762197	6.36899828874701	0.991440839861739	6.42398218095917	1.32754750118813e-10	1.78448829927677e-09
Naa15	3786.32510664003	-1.31538011550393	0.204858928568794	-6.42090693675676	1.35464828619416e-10	1.81988722249342e-09
Cebpg	1592.68744620968	-1.47674335463681	0.230002534544589	-6.42055252808758	1.35780606869313e-10	1.82309834616163e-09
Moxd1	584.047811785394	2.83563791336775	0.441705243305233	6.41975153418821	1.36496945382324e-10	1.83168104334518e-09
Srm	603.658313477889	-1.5572716995903	0.242602438484684	-6.41902739855852	1.37147726597677e-10	1.83937481770075e-09
Aimp2	471.538390048344	-1.43751420695675	0.223954078432132	-6.41879003508469	1.37361704474934e-10	1.84120496878591e-09
Mgst1	118.498492399126	-1.84093859336474	0.28681649842066	-6.41852405109806	1.37601870772691e-10	1.8433838886593e-09
Gpr37l1	27.9612358952398	7.62992790749111	1.18881820085268	6.41807797190396	1.38005572934138e-10	1.84774992577883e-09
Haus3	455.955841608095	-1.91414974168912	0.298392926724999	-6.41486298853594	1.40949567212717e-10	1.88610372982335e-09
Cacnb4	570.232332407619	2.22882631541182	0.347457307586249	6.41467675811816	1.4112196818377e-10	1.88734740332258e-09
Zdhhc15	406.134441804509	-2.06008410010653	0.321185397852253	-6.41400298357953	1.4174743157238e-10	1.89464546691455e-09
Acta1	16.956136647032	2.46918361386955	0.385088956190071	6.41198241128166	1.43639412573222e-10	1.91885451487017e-09
Gm31152	21.7592825908078	2.39555090461145	0.37369041955455	6.41052266597312	1.45021590499059e-10	1.93622980187389e-09
Epm2a	180.939997988238	1.85396797390945	0.28921704369079	6.41029985733337	1.45233699772117e-10	1.93797238032996e-09
Tnfaip3	2215.78215626495	5.00290083027737	0.780639188058598	6.40872365467493	1.46742895278824e-10	1.95701136926593e-09
Gbx2	14.7328722456862	5.26642444279512	0.82189732602643	6.40764275053228	1.47786695712464e-10	1.96982581176344e-09
Gm41658	3.17292503747825	-4.92279631212616	0.768286460697498	-6.4075010610716	1.47924058212914e-10	1.97055088652447e-09
C730002L08Rik	3.35224829265848	-5.70552163920196	0.890578285317023	-6.40653576812839	1.4886319879255e-10	1.98194994266853e-09
Mdm1	6302.26509224107	1.53987827527273	0.240570784690669	6.40093632837725	1.54426966981699e-10	2.05487356848701e-09
Fgf12	824.111486755645	2.16875112608257	0.338834982936769	6.40061161124937	1.54755775437882e-10	2.05809584445721e-09
Rack1	14193.2885372667	-1.75751016465013	0.27462122957522	-6.39976074453029	1.55620611212906e-10	2.06843914802963e-09
Klhl14	20.4686247650701	-2.91718679241347	0.455869300355854	-6.39917360115345	1.5622014603237e-10	2.07524659315484e-09
Gm30684	49.2315224421585	4.64433166745445	0.726061391012403	6.396610155759	1.58864237153235e-10	2.10919136996291e-09
Col1a2	213.100628382052	-2.67033532393923	0.417508389409774	-6.39588423052827	1.59620911751691e-10	2.11805357314311e-09
Celf4	2797.77805576816	2.27329017188994	0.355462292645776	6.39530610959995	1.60226039334011e-10	2.12489608389807e-09
Trim28	9567.05593193819	-1.69678250628152	0.265371835027625	-6.39398113256777	1.61621380581273e-10	2.14220481672232e-09
Gm36875	28.7754450426119	3.96523532330773	0.620182339163253	6.39366049774589	1.61960823295132e-10	2.14431074409474e-09
Prdm9	616.426295176491	1.92129078114246	0.300496673973754	6.39371729389014	1.61900644859145e-10	2.14431074409474e-09
Phactr1	3329.38331917318	2.42455681960204	0.379318704925775	6.39187255497056	1.63866454958939e-10	2.16833205469901e-09
Polr2h	436.79662444189	-1.62347365721797	0.25417940319831	-6.3871172753968	1.69042001068188e-10	2.23557105198865e-09
Mybphl	20.8149156496142	2.86926289433747	0.449267076900013	6.38654164052185	1.69679245517719e-10	2.24274982723253e-09
Fam163b	43.2738394126402	4.40878216353861	0.690393403316803	6.38589844914196	1.70394053718054e-10	2.25094525245341e-09
Gpr84	30.8702946850056	2.47808960367161	0.388237551457813	6.38292095745635	1.73741597145709e-10	2.29134392859793e-09
Mpv17l	338.826609803209	1.66004477800699	0.260072681172655	6.38300328401249	1.73648180877434e-10	2.29134392859793e-09
Pla2g5	1204.70117254273	3.25130129757826	0.509366202615144	6.38303303376962	1.7361443578336e-10	2.29134392859793e-09
Plcxd2	3720.57192060365	2.45703866730638	0.385000095030802	6.38191704111087	1.74884702676306e-10	2.30513954382221e-09
Aprt	456.785865615125	-1.78414904996025	0.279629562704001	-6.38040210308109	1.7662360501429e-10	2.32676864464748e-09
Crebrf	2163.97383886754	1.46111178884849	0.229035386117048	6.37941504856283	1.77765660130991e-10	2.3405154985761e-09
Srsf12	344.330513281743	1.92426501649127	0.301729484114055	6.37745105401728	1.80059568789112e-10	2.3694043644759e-09
Pkdcc	370.929072312517	-2.39066342098258	0.374870745548844	-6.37730057458186	1.80236513942454e-10	2.37041953441925e-09
Laptm4b	6972.30718412699	2.44104933520037	0.383045202885403	6.3727448270137	1.85674676206235e-10	2.44058932443304e-09
Rps20	4246.53991596138	-1.80538899006271	0.283362845218111	-6.37129750964019	1.8743564271619e-10	2.46237355409012e-09
Cfap61	61.599073945445	2.30886822937397	0.362420448140153	6.37068973680287	1.88179981592005e-10	2.47078547416987e-09
Slc38a3	6714.0958298988	2.29668796162148	0.36063747882893	6.3684117609721	1.90995600009571e-10	2.50636877979411e-09
Grrp1	37.6370327327606	-2.77767628248792	0.436194085997487	-6.36798244555734	1.91530831580637e-10	2.5120045895656e-09
Gypc	149.835417194728	-3.28249179267877	0.515483401167038	-6.36779338626096	1.91766998063392e-10	2.51371398344464e-09
Dlg4	8945.39774440225	2.62322825668813	0.411965804982198	6.36758737002817	1.92024670497727e-10	2.51570323974739e-09
Hdac9	1504.9756688542	1.65781404716763	0.260551592405917	6.3627093270069	1.98225611356311e-10	2.59550976898297e-09
Serpinh1	2492.16363939743	-2.5768091395547	0.405158382093505	-6.36000451537002	2.01747818598132e-10	2.64017310597402e-09
Enpp4	532.454077176412	1.73007277620877	0.272075261473698	6.35880221831934	2.03333010073534e-10	2.65945245334063e-09
B3gat1	1005.7234687118	2.15932198234015	0.339715164575913	6.3562719816637	2.06708899584892e-10	2.70211875780978e-09
Naa50	3539.82482044993	-1.59205564575538	0.250519437800853	-6.3550184358188	2.08401625615697e-10	2.72274775116833e-09
Dusp8	3706.32913535953	2.24192263023212	0.352813129550219	6.3544194998928	2.09215172141232e-10	2.73187397949343e-09
LOC105246151	57.1473190185792	4.43695550691222	0.698257883803961	6.35432210624051	2.09347756801319e-10	2.73210325249721e-09
Actn3	29.6942579584597	-1.99653890206666	0.314306054399874	-6.3522126733409	2.12239610350012e-10	2.76751490628039e-09
Celsr1	251.856823320351	-2.84996081337625	0.448659185147974	-6.35217311429006	2.12294213508036e-10	2.76751490628039e-09
Qrfpr	74.0508032709349	3.55889378490055	0.560285174752833	6.35193281077005	2.12626198230313e-10	2.77032224924103e-09
Slc43a3	108.326003868105	-2.43493894228707	0.383465047739408	-6.34983281172939	2.15549057557045e-10	2.80686470125819e-09
Tspan7	7991.53039509484	2.07179495162756	0.326322538483772	6.34891773413496	2.16834941355839e-10	2.8220622066213e-09
Tnfrsf22	79.9149902383593	-2.11598685139562	0.333454382117375	-6.3456561523033	2.21479416772688e-10	2.88093050776828e-09
E030030I06Rik	13.7453869711921	-2.4872823557653	0.392034221208516	-6.34455417717822	2.23070477364817e-10	2.90003830233669e-09
Rcl1	539.797258416043	-1.49174741793888	0.235154981478928	-6.34367772503493	2.24343888157528e-10	2.91499782905777e-09
Stac2	585.076167105649	2.2996909329132	0.36261867793365	6.3418987295905	2.26950489635847e-10	2.94725425359794e-09
Cd8a	50.2653890163362	2.86184186562429	0.451395216300869	6.33999156897752	2.29777736162135e-10	2.98233922913827e-09
Rps12	3280.96865327121	-1.88319450054066	0.297090431694575	-6.33879216438949	2.31573368918922e-10	3.00400363657141e-09
Pop1	362.066410901069	-1.70045605547952	0.268278887189072	-6.33838940252166	2.3217941357767e-10	3.01022130529302e-09
LOC105244170	63.7212540490951	8.45704452134901	1.3343244697099	6.33807197074612	2.32658151563517e-10	3.01478255097472e-09
Gcat	355.221041026644	-2.13902231342815	0.337608813395957	-6.33580116559174	2.36111121890728e-10	3.05785788830347e-09
Krt5	5.11954611125556	-5.16646977909586	0.815657071681702	-6.33412001007207	2.38699671271441e-10	3.089697325362e-09
Gm35971	25.4140533108773	4.69215261841547	0.740828310288261	6.33365727693334	2.39417013241691e-10	3.09729460703522e-09
Pcdhb4	163.981594266749	1.84327047978929	0.291081856785478	6.33248152305056	2.41249185462025e-10	3.11929812362222e-09
Limch1	2071.27294153728	1.52689863247703	0.241219460794661	6.32991478982207	2.45296623663166e-10	3.16990500829571e-09
Fcamr	36.0992454544886	7.27463897041912	1.14962256890368	6.32784982410049	2.48600906386535e-10	3.2097387072617e-09
LOC108167813	4.58158157377179	-5.8432992023514	0.923430095998684	-6.32781975340744	2.4864934411256e-10	3.2097387072617e-09
Gm8013	14.0911348296079	4.35879273252757	0.688896347367508	6.32721126942232	2.49631469912901e-10	3.22066630818643e-09
Timm8a1	71.1698101528751	-1.690961363003	0.26729225079841	-6.32626407219832	2.51167841032761e-10	3.23872886004893e-09
Atp13a4	16.5676485218408	5.0540990036875	0.799010851576082	6.32544475925212	2.52504227587551e-10	3.25419447295688e-09
Sprn	234.305183759351	2.92928968995761	0.463138116527914	6.32487283041637	2.53441217668879e-10	3.26449880806465e-09
LOC108169085	11.907403845449	6.39614948302727	1.01134439549247	6.32440295465589	2.54213554625879e-10	3.2726722761376e-09
LOC105244208	335.43135808571	-1.66079911716604	0.26261194234014	-6.32415686189527	2.54618975184295e-10	3.27611587138535e-09
Slc43a1	159.17432429402	-4.08795747914154	0.646595108884283	-6.32228333152013	2.57726257660126e-10	3.31430106764663e-09
Gart	2085.22785746217	-1.58731561639878	0.251098466181043	-6.32148670814389	2.59058664750754e-10	3.32963279499996e-09
Gm11418	12.8590377083061	5.42031422475985	0.857996403760994	6.31740902525944	2.65984922747151e-10	3.4168057788482e-09
Nudcd2	908.608412867869	-1.95440368784757	0.309390709910584	-6.31694367427002	2.66786762080373e-10	3.42525360699082e-09
Inhbb	525.629986470863	3.82488881937935	0.605533345983018	6.31656182892794	2.67446476946853e-10	3.43186856858003e-09
Bmp4	33.5123037959013	-3.21017675555304	0.508252541496351	-6.31610566294845	2.68236684439511e-10	3.43745138848516e-09
Mb21d2	722.292932159995	-1.34757681496786	0.21335718643259	-6.31606011262071	2.68315715487179e-10	3.43745138848516e-09
Rpl6	5923.82742217213	-1.63367456685162	0.258652093496869	-6.31610803827265	2.68232563811655e-10	3.43745138848516e-09
Coq10a	696.92892947693	1.50170953015331	0.237862811607423	6.31334305688686	2.73071241121313e-10	3.4964895520827e-09
Acbd4	268.460967208229	2.89145385417576	0.45828899318967	6.30923695996139	2.80414508590368e-10	3.58664803879291e-09
Gm16124	78.9798431207335	2.65043618558705	0.420086329927074	6.30926549323124	2.80362820895899e-10	3.58664803879291e-09
Crct1	3.62250160616311	-6.16939776294963	0.977859747943397	-6.30908243838128	2.80694584376633e-10	3.58829804527115e-09
Gmps	3100.09083639136	-1.34862117871928	0.21377892529166	-6.30848516465944	2.81779734954431e-10	3.60023252535645e-09
LOC108168326	8.85687378499757	-3.61507727275416	0.573091255684391	-6.30803076629917	2.82608046873575e-10	3.60887437061353e-09
Uck2	1900.59707186256	-1.9476706241328	0.308803562275359	-6.30715076530132	2.84218946607407e-10	3.62749512080555e-09
Ppfia2	3483.88470399739	2.5556770431688	0.405220323377591	6.30688269005547	2.84711455397338e-10	3.6318294783016e-09
Cst3	6314.23714986177	1.98266402201275	0.314439758622963	6.30538590506334	2.87476709921926e-10	3.66513516589671e-09
Ntng2	1291.85938456822	2.7097346113448	0.429769528961088	6.30508779413756	2.88030582365755e-10	3.67022660533874e-09
Myof	519.730807151897	2.8926524477436	0.45884997817082	6.30413552437116	2.89806833333229e-10	3.69088037819349e-09
Tbc1d2	73.9601966049779	1.7666213302903	0.280329066607792	6.30195559692701	2.93913378473703e-10	3.74117393649914e-09
LOC102632463	96.4428699929556	1.66402129476152	0.264093788203997	6.30087252743772	2.95974738381323e-10	3.76539474345644e-09
Lmx1b	21.0671425626354	-6.26150644912317	0.99381878722912	-6.30045087654356	2.9678106067942e-10	3.77363155955974e-09
Myo1g	67.9226308857693	2.52591713890846	0.40093540023031	6.300060152976	2.97530155278777e-10	3.78113228902167e-09
Rfc4	631.31769568873	-2.13571516110217	0.339088193743901	-6.29840613889137	3.00721731449328e-10	3.81964843068687e-09
Spryd4	220.840540789343	-1.20861850213169	0.191911168792118	-6.2978017889146	3.0189620086625e-10	3.83046931782861e-09
Vrk2	87.4350803468424	-2.66784909685458	0.423610847139739	-6.29787720231472	3.01749401277199e-10	3.83046931782861e-09
Gm12781	87.4732161766964	1.3914062247284	0.221058589519642	6.29428708358229	3.08815830807682e-10	3.91617384588578e-09
Gm36532	24.909885026628	4.86684143748676	0.773263542923004	6.2938974454811	3.09592406699838e-10	3.92392681106433e-09
Rhoh	12.4406638868631	-1.97937460728628	0.31466955556573	-6.29032765412484	3.16796590608477e-10	4.01309473073736e-09
Tmem62	501.679748547325	1.58833544167733	0.2525372338636	6.28950993632571	3.18469724321148e-10	4.03213906827074e-09
Rpl3	10143.5876130444	-1.52748705371996	0.242879861601211	-6.28906424620732	3.19385281349263e-10	4.04157655972707e-09
Bbs7	3226.5465253773	2.25454322284657	0.358591442922826	6.28721980778493	3.2320161324501e-10	4.08769154302209e-09
Palmd	47.8314319410048	1.87785405935819	0.29869239207577	6.28691626963781	3.23833916848338e-10	4.09350888397112e-09
Apcdd1	332.016951048756	1.72924245708931	0.275138036510559	6.28499962789749	3.27854477157962e-10	4.14212741566804e-09
Tle6	123.087749334904	2.20773816286742	0.351336041159292	6.28383628272984	3.30318565151558e-10	4.17104016984573e-09
Igdcc3	542.389611149398	-2.26487488353477	0.360477612875077	-6.28298347148582	3.32136386581766e-10	4.19176591609463e-09
Rras2	309.286546498399	-1.81466376045955	0.288860756649694	-6.28214016160121	3.3394355885524e-10	4.21233532125845e-09
Gng4	379.688387993376	2.40896357293517	0.383544403902838	6.28079447496105	3.36847201248545e-10	4.24670632911648e-09
Nutf2	882.668130887882	-1.60831379092469	0.256095533529743	-6.28013213958648	3.38285386773292e-10	4.26257533508713e-09
Dapp1	186.613217720845	1.370419401428	0.218267180544483	6.27863244492091	3.41563993752317e-10	4.30160550350213e-09
Abhd18	713.521462841323	1.53298934477253	0.244221006971422	6.27705766912964	3.45040132354751e-10	4.34308066968207e-09
Rdh9	30.8468498184867	2.22875797566737	0.355245485273294	6.2738530623486	3.52220928620207e-10	4.43111837742964e-09
Prkce	1353.44295784099	2.04100495175168	0.325402170315639	6.27225365390745	3.55859216439648e-10	4.47451990940949e-09
Hspg2	686.036031144953	-2.31766551080474	0.369613814301478	-6.27050564975453	3.59877491208675e-10	4.5226508842267e-09
Ppm1j	121.738021022313	3.2667095797125	0.52102387217382	6.26978868757607	3.61538409035146e-10	4.54112125404695e-09
Chadl	61.6360209540364	2.50461034796899	0.399559227723107	6.26843324891166	3.64698896857224e-10	4.57839756773403e-09
Pcdhb7	203.280395236885	1.94307525307699	0.310045892575301	6.26705690869643	3.67935716571383e-10	4.61659225568066e-09
Opcml	295.647920990987	1.92341359646786	0.306955866394075	6.26609166673672	3.70222446560234e-10	4.64283186414925e-09
Gm19582	15.5222957753102	5.34364295238375	0.852856113992783	6.26558555975711	3.71426990375994e-10	4.65547961763093e-09
Chga	1309.61164757988	3.0280416239582	0.483350955470511	6.26468529685764	3.73579095220646e-10	4.67998453042235e-09
Gpr83	13.2038496761771	3.2566463896544	0.519907067224539	6.26390098338076	3.75463938537126e-10	4.70111727366043e-09
Kcnab2	2544.73406892801	2.78566239075779	0.44474303073185	6.26353241820075	3.76352868830326e-10	4.70976466831291e-09
Hemgn	23.3955356087389	-7.33947951816151	1.1722901198308	-6.26080472231641	3.82995884215066e-10	4.79037295517443e-09
Rps19	4240.36560763383	-2.01108407920885	0.321320360864296	-6.25881308548074	3.8791846956366e-10	4.84938920477686e-09
Pgr	37.6579884961234	2.45143327463964	0.391775527735164	6.25723941669165	3.91851624332767e-10	4.895980947476e-09
Lrp11	1601.99044054706	2.0394198907791	0.326000574652749	6.25587820804139	3.95285145662852e-10	4.93628432165303e-09
Arl6	3442.64823754468	1.97934908626907	0.316502129002023	6.25382550351318	4.00518505637134e-10	4.99638421528005e-09
Peg10	743.947385009204	-1.89145622653111	0.302444647121555	-6.25389222303187	4.0034734599602e-10	4.99638421528005e-09
Rps6ka6	1410.83703974495	-2.15214881512863	0.344368104029916	-6.24955909082006	4.11612993921475e-10	5.13209020032697e-09
Fbxo41	364.98295072679	1.64889167005512	0.263879665197436	6.2486500004516	4.14015497157899e-10	5.1593368774892e-09
Nptn	3801.89330679337	1.73310076450064	0.277393146704841	6.24781392434593	4.16237121535051e-10	5.18430210314659e-09
Mbd4	566.919080154593	-1.46955511668996	0.235219104195868	-6.24760102591947	4.16804692272816e-10	5.18865044594546e-09
Tmem135	2225.1550795522	1.55055964885604	0.248195229233521	6.24733865209454	4.17505199861017e-10	5.19464824887317e-09
Lrtm1	1494.74634500201	6.40600487334843	1.02541690883962	6.24721985577317	4.17822750059055e-10	5.19587746565585e-09
Cdc42ep3	484.732572404786	1.48819341960475	0.238245795032046	6.24646247966128	4.19852815038469e-10	5.21839040439232e-09
Epcam	111.476753124486	-3.00998298697516	0.481904593597044	-6.24601430857501	4.2105862020754e-10	5.23064034893802e-09
Ccdc88b	107.744882833558	2.18638806168109	0.350164245154431	6.24389295005504	4.26812160613199e-10	5.29657389701395e-09
Wdr60	2108.88088524498	1.51179145395103	0.242120198416142	6.24397082044619	4.26599610541367e-10	5.29657389701395e-09
Trhr	68.5364792676249	8.56199145790228	1.37174056108813	6.24169883196463	4.32843758815335e-10	5.36861877774508e-09
Cadm3	6639.35563703199	2.33941884512329	0.374903816983026	6.24005075208186	4.37428944472046e-10	5.42265777092903e-09
Xpot	2266.6930729335	-1.24767336731015	0.199988656137698	-6.23872069249317	4.41163892595405e-10	5.46610577826085e-09
Slc25a39	1064.04065374226	-1.62988394828837	0.261322640726003	-6.23705601535423	4.45882362138996e-10	5.52168814678072e-09
Pip5k1b	518.538823983262	-1.59665667289052	0.256031126140502	-6.23618189303407	4.48379718563416e-10	5.54972124821171e-09
Gnl3	1190.86139870235	-1.74259778054368	0.279448705546228	-6.23584130453384	4.49356467203588e-10	5.55891396303105e-09
Otud7b	5978.51563404237	1.60647901383183	0.257800221993394	6.23148809341599	4.62025116072428e-10	5.71266036280703e-09
Adarb1	1787.9289757514	2.08702327935468	0.335013535273591	6.2296685345871	4.67423073933207e-10	5.77639586475627e-09
Eif4g1	8020.5998573217	-1.37122328410347	0.220176370583146	-6.22784034668082	4.72908605864363e-10	5.84114675324512e-09
Heatr1	1737.09357496247	-1.49495430881812	0.240092585964517	-6.2265742309888	4.76744395829949e-10	5.88546407991317e-09
Rest	503.078969825652	-1.72544927859769	0.277117373521485	-6.22642043936632	4.77212381920491e-10	5.88818103655871e-09
Gm36673	38.9679764990375	2.0915321863754	0.33596020701122	6.22553547332929	4.7991404881043e-10	5.91844158221461e-09
Stat3	1002.76395037306	1.41450551664112	0.227223803068476	6.22516434255283	4.81051492289101e-10	5.92939026717734e-09
Abcc4	96.1116062105038	-2.02265975723939	0.324961857872624	-6.22429896998009	4.83713920109643e-10	5.9591146423466e-09
Synpo	109.404886612532	-2.00533949468661	0.322231852758915	-6.22328139666239	4.86863013761313e-10	5.99480057172561e-09
Eif3b	3540.22411210924	-1.55437568258743	0.249800200849026	-6.22247571180641	4.89370558653299e-10	6.02255414980992e-09
Gm42226	107.307465141058	-2.70494156353417	0.434839527401112	-6.22055124496315	4.95411224751849e-10	6.09373765422367e-09
Aldh18a1	1567.23168797188	-1.42749926762999	0.229555163182799	-6.21854567694147	5.01783882388129e-10	6.16892897229961e-09
Glt28d2	209.95295374589	3.36831871208981	0.5416923998048	6.2181391381965	5.03085369514305e-10	6.18172979653584e-09
Gm2102	18.8746351930633	4.64272737020871	0.746689129304755	6.21775138809316	5.04329776204266e-10	6.19061542346445e-09
Pabpn1l	22.0935842075962	7.28962134210578	1.17237907393263	6.21780233389313	5.04166104558051e-10	6.19061542346445e-09
Mgat4c	193.226026632757	2.93163558381136	0.4715732150517	6.21671352451593	5.0767539214388e-10	6.22846379865776e-09
Trak1	2472.54932292723	2.04469527386027	0.328932806057548	6.21614881886409	5.09504843423214e-10	6.24768148734547e-09
Gm29972	10.3239049601095	6.19451057695783	0.996582431510174	6.21575333971216	5.10789888263829e-10	6.26020713418084e-09
A630034I12Rik	333.288799214354	-2.33319658350129	0.375397442490625	-6.21527032262495	5.12363664440762e-10	6.27625670850798e-09
Gm36461	480.852611236621	3.65876844943072	0.58882237321299	6.21370487243232	5.17496836079882e-10	6.33586847967493e-09
Gm20658	34.7034227574815	2.86956552912028	0.461837299838488	6.21336892910947	5.18604930096524e-10	6.34616398745628e-09
Lap3	854.947668395951	-1.59814825020564	0.257244663239741	-6.21256134171474	5.21278203240418e-10	6.37559211295901e-09
Magef1	562.56748737749	1.31772651551417	0.212126278434736	6.21199091992553	5.23174510448826e-10	6.3954920083276e-09
Fbn1	389.243289796534	-2.05210923072512	0.33037925337596	-6.21137438188314	5.25231696697832e-10	6.41733706788422e-09
Cyp2j9	50.164582403904	1.84583843997187	0.297217180108827	6.21040290906469	5.28489213177929e-10	6.45381788761037e-09
Slc43a2	923.569079049402	1.80748590909543	0.291066618623179	6.20987015840329	5.30283980303075e-10	6.47240755403835e-09
Gm35502	28.6242010679048	2.48777612662374	0.400639338152741	6.20951536635	5.31482526300396e-10	6.48370465572009e-09
Fam120aos	935.772821244171	1.82863018794521	0.294498751062481	6.20929692009881	5.32221788179343e-10	6.48939009899167e-09
Cfap43	106.406571440347	-1.34148605755575	0.216140308176094	-6.20655197947997	5.41597127115262e-10	6.60031552757399e-09
Ms4a4a	3.57900833297122	-5.00806800816772	0.80693894724346	-6.20625392450756	5.42624781062979e-10	6.60944810246558e-09
Hsd17b7	464.789454119921	-1.35315522148106	0.218041879567951	-6.20594183173587	5.43702874785609e-10	6.61918538283331e-09
Crp	10.5897654880819	5.50362077272483	0.887165302018163	6.20360237286665	5.5185113362573e-10	6.71328220621343e-09
Rfc5	765.031884324782	-2.05100376677933	0.330617182939481	-6.20356071195115	5.51997311752056e-10	6.71328220621343e-09
Rhod	45.9181543843607	-2.37878853660948	0.383474497504312	-6.20325093869568	5.53085417168914e-10	6.72307309549439e-09
A630095N17Rik	13.9562610613773	6.62672844918161	1.06874715261265	6.20046419116248	5.62968684275363e-10	6.83970955954396e-09
Rrs1	528.478167922153	-1.66968751014299	0.269336150195306	-6.19926997891754	5.67256543236321e-10	6.88828088698829e-09
Mbnl2	4347.35973047585	1.54161298874007	0.248789695740661	6.19645031580026	5.77507479979672e-10	7.00917611879263e-09
Tnfrsf21	541.052244744364	-1.43790178585077	0.232077098390359	-6.1957935350958	5.79921049063128e-10	7.0348747483899e-09
Bag2	248.932758173956	-1.41729062323884	0.228766049927007	-6.19537131358021	5.81477843391624e-10	7.05015913028987e-09
Gm41308	19.5545315806795	3.66056572915086	0.591435303415835	6.18929189382044	6.04350814347638e-10	7.32374517468627e-09
Casz1	5399.96453396472	1.5445430101612	0.249562304099589	6.18900765375546	6.05441439482473e-10	7.32948270672155e-09
Prokr1	43.9819424019766	-2.45492077015564	0.396653085751656	-6.18908779066618	6.05133761047193e-10	7.32948270672155e-09
Smad6	77.3016421006667	-2.03587219301712	0.328990391799607	-6.18824209996138	6.08388418750159e-10	7.3614068885144e-09
Kif19a	2020.40690266832	3.35370037178513	0.542043193853985	6.18714598727818	6.12632254671195e-10	7.40898233856936e-09
Ttll11	138.691133867803	2.37085762649149	0.383265218439559	6.18594516910326	6.17314635783073e-10	7.46181029471733e-09
Tdrd6	51.6753952438288	1.87891708471555	0.303834764499328	6.18400954812301	6.24935852504907e-10	7.55008970940821e-09
Syn1	996.127945669978	2.4071939345824	0.389267868824772	6.18390092624365	6.2536624439652e-10	7.55144841733917e-09
Spag16	68.5702354829967	-3.21997876205956	0.520722300930059	-6.18367747321053	6.26252540748561e-10	7.55830810358731e-09
Rpl35	2064.60250960025	-1.85806459009383	0.300484625315495	-6.18355960190292	6.26720555030637e-10	7.56011509552448e-09
Utp20	1660.84933355207	-1.3460044085447	0.217698621365512	-6.18287980007362	6.29426411035613e-10	7.58890158117658e-09
Me3	219.780408983488	1.89213848622269	0.306190869453669	6.17960453751869	6.42623704602434e-10	7.74408839762405e-09
Pcdhb22	291.461750677465	2.02869168543633	0.328316466294525	6.17907383182067	6.4478738549588e-10	7.76622209954267e-09
Mettl1	230.658244498872	-1.43316750451502	0.232016807222734	-6.1769986479436	6.53316324997344e-10	7.86496165805216e-09
Cdr1	272.459206484664	2.47203557518847	0.400313308947091	6.17525203368944	6.60580075510744e-10	7.94435339419301e-09
Cryba2	100.463773548879	-5.18291366388111	0.839294991693431	-6.17531823158343	6.60303343406344e-10	7.94435339419301e-09
Pcdhb17	698.313806893237	2.29957394767206	0.372404881909688	6.17492965151228	6.61929372403048e-10	7.95655184884474e-09
Gm38484	14.5019350627454	6.32046425683579	1.02379680198902	6.17355342833313	6.67719712552606e-10	8.02209338014644e-09
Lpar2	203.000676842899	-2.65299731141533	0.429791565270546	-6.17275331996176	6.71108784382663e-10	8.05873399729879e-09
Il1rapl2	25.4625198223999	3.57347943125051	0.57894419738169	6.17240737088615	6.72579335020021e-10	8.07231145295379e-09
Gm40270	6.20802662589052	-3.41766366743105	0.553935379832371	-6.16978765368857	6.83817653222939e-10	8.20304893906629e-09
Pcmtd2	10957.6803386032	1.8362438483842	0.297638806229737	6.16936975270243	6.85627266777592e-10	8.22060516935960e-09
Foxj2	1055.02398872676	1.46757886496572	0.23794401672156	6.16774855357285	6.92691776424927e-10	8.30111759517905e-09
Corin	8.05575675201307	-3.00285172309336	0.486907305261529	-6.16719381829865	6.95125348778306e-10	8.32188371178544e-09
Knop1	3373.06119803572	-1.37215550528638	0.222492054332645	-6.16721127144111	6.95048656533991e-10	8.32188371178544e-09
Hpca	620.287909250667	2.92915608538659	0.47503360879015	6.16620809808967	6.99470206014468e-10	8.36968077242098e-09
Shisa8	40.0735929784997	2.38779207990918	0.387297318410854	6.1652688164914	7.03635015488797e-10	8.41527637859512e-09
Gm34776	62.9473343750436	8.8004881662743	1.42799212492957	6.16284082568618	7.14513225850155e-10	8.53677974868857e-09
Gstm2	20.3465067309982	-3.08444868455278	0.500489579518433	-6.16286294615885	7.14413382111938e-10	8.53677974868857e-09
Alox12	13.1296870245247	-3.29602120940498	0.534841038368321	-6.16261837248015	7.15518055470743e-10	8.54084789292808e-09
Epb42	25.1245695803598	-4.37255815601166	0.709530673327088	-6.16260624154291	7.15572890995574e-10	8.54084789292808e-09
Cirh1a	911.600265875588	-1.33645360752337	0.216871937051264	-6.16240914197886	7.16464415586802e-10	8.54719377148052e-09
Net1	599.942326234026	-1.85374012916323	0.30083709413306	-6.16194001775365	7.18590728331497e-10	8.56825651572777e-09
Prkar1b	1014.78489535888	2.1918583471668	0.355782218345967	6.1606742387429	7.24358650688595e-10	8.63269777780005e-09
Rasgef1c	27.9644980122423	2.03013325804553	0.329560429729563	6.16012444124879	7.26878022714741e-10	8.65837853336034e-09
Rpl7l1	1997.70887022111	-1.43478025491848	0.232937482932372	-6.15950785101871	7.29713632437875e-10	8.68779859532051e-09
Mrpl19	727.129327678468	-1.33494388721958	0.216785723653231	-6.15789575403475	7.37178519807214e-10	8.77227665453956e-09
Adprhl1	36.4337579626349	5.11340851287839	0.830452797356251	6.15737406046068	7.39610160449908e-10	8.79680547371367e-09
Tnfrsf10b	43.9779185421184	-1.71262699122197	0.278162397767128	-6.15693208345056	7.4167635885068e-10	8.81696540311379e-09
Cdh18	164.011182974149	2.6656114436781	0.432959036970755	6.15672896523501	7.4262780362763e-10	8.8238597257446e-09
[truncated: 1,001 more rows]
