# Supplementary material for: A computational pipeline for functional gene discovery
Source: Sci Rep. 2021 Dec 7;11:23522. doi: 10.1038/s41598-021-03041-0 (PMC8651667; doi:10.1038/s41598-021-03041-0)
Supplement: Supplementary file 7 — Supplementary Information 7. [file 41598_2021_3041_MOESM7_ESM.txt]

Geneid	cluster
Nr2e3	1
Samd7	1
Sag	2
Cngb1	2
Pde6b	3
BB114814	3
Omg	4
Pitpnm3	5
Prph2	3
Fam19a3	5
Rlbp1	6
Padi2	7
Rp1	5
Nt5e	5
Rom1	3
Rs1	2
Cnga1	2
Gm3764	4
Necab1	5
Ano2	7
Pde6g	8
Gm11419	9
Neurod2	10
Samd11	6
Nfix	11
Gfap	4
Impg1	2
Nxnl1	2
Pde6h	12
E130310I04Rik	12
Mirc35hg	13
Nrl	8
Aldh1a1	14
Htra1	1
Gja8	14
Cacna1f	3
Gucy2e	3
Fabp12	2
Gm33590	15
Mrc2	14
Plch2	3
Gm7616	12
Rdh8	2
Slc4a1	16
Kcnj6	5
Rd3l	8
Hcn1	5
Slc17a7	2
Gngt1	2
Nxnl2	6
Mpp4	2
Glp2r	3
Tfap2e	10
Crxos	3
Plekhb1	8
Lactbl1	3
Rho	3
Pde4b	7
Capn3	17
Lamp5	6
Grk1	3
Rd3	6
Zfp385b	7
Rcvrn	8
Lpcat2	5
Slc38a8	16
Kcnv2	2
A830019P07Rik	1
Scg2	3
Tulp1	3
BC027072	3
Nwd1	18
Gucy2f	3
LOC108168936	5
Vwc2l	6
Fign	14
Platr17	8
Cplx3	5
Plekha2	6
Inpp4b	5
Lbhd1	3
Cacna2d4	3
D030047H15Rik	6
Cyp4f13	18
Npy	15
Ppm1n	3
Zfp385c	5
Kcna1	5
Ccdc113	8
AI847159	3
Egfem1	17
Peli3	5
Entpd2	10
Rbp3	3
Gm11744	2
Pde6a	3
C1ql2	11
Pla2r1	3
Lpar1	14
Gm39529	14
S100b	5
Adck3	18
Prelp	19
Pnpla3	3
Frmd4b	4
Gm30628	3
Gm34353	4
Crx	6
Arr3	3
Aipl1	2
Atp1b2	5
Cabp5	3
Pdc	8
Pdlim3	7
Sec14l2	1
Arid3c	10
Ubxn11	6
Cplx4	3
Lingo3	5
Gm10419	3
Gm33676	12
Gsg1l2	3
Otx1	14
Sv2b	5
Gabrd	5
Slc4a10	8
Mlc1	3
A730049H05Rik	14
Col6a4	4
Hs3st3b1	5
Park2	18
Pcp4	6
Clec18a	14
Sfrp2	17
Mak	6
Klc3	5
Etl4	14
Mmd2	6
Elfn2	3
Cxcl16	5
Krt24	20
Nrip3	5
Slc22a30	3
Cemip	7
Frem2	16
Foxp1	21
Dkk1	16
Gm31221	5
Ttyh1	7
Slc25a21	14
Ush2a	3
LOC105243282	10
Gem	18
Gm26670	1
Ubap1l	5
Mcoln3	14
Pcdh15	18
Ryr2	5
Slc38a4	14
Pla2g4e	11
Unc5b	14
Pcdh10	4
Bmpr1b	21
Impg2	7
Rpgrip1	6
Proser2	7
Gm40387	3
Hist1h1c	11
BC029214	7
Wdr86	14
Gm38609	6
Sntg1	11
Catsper4	3
Adora1	5
Ankrd33	8
LOC108167738	1
Notch3	21
Kcne2	3
Ccnd2	14
Lin28b	16
Gabrg1	8
Plppr4	5
Cirbp	19
Cd9	15
St6galnac2	6
A730046J19Rik	6
Popdc3	19
Lnp1	3
Slc6a9	3
A930006I01Rik	3
Gm33224	14
Slc24a1	3
Fstl5	20
Cpne6	3
Hmga2	14
Gja1	16
Ttyh2	15
Kcnip1	11
Gabrr3	6
Crabp2	14
A430035B10Rik	6
Ccdc126	8
Ckmt1	8
Fxyd1	9
Pcdhb12	4
Baiap2l1	14
Acsl1	6
Pou2f2	22
Ebpl	7
Pcdhgc4	7
Eno2	3
Hr	2
Enpp2	5
Fn3k	6
Ablim2	5
Vsnl1	5
Akain1	2
Shroom4	14
Dlgap1	5
LOC102634887	1
Bsnd	8
Bcan	3
Tdrd9	23
Gm32392	18
Il9r	5
Dse	21
Gm30706	3
Rtbdn	3
Sema7a	5
Stra6	14
Polr3g	14
Llgl2	3
Cygb	3
Brinp3	1
Kcnc3	5
Rasef	14
Strip2	3
Ephb4	14
Tcp11l2	6
C130026L21Rik	14
Trank1	5
Tbc1d8	6
Atp1b1	5
Ralyl	7
Amy1	3
Mecom	14
Gm32355	9
Isyna1	14
Gm31985	15
Gm9548	7
Klf9	12
Guca1a	3
Cerkl	7
Syp	7
Ppp3cc	8
Gria3	5
Ntn1	21
Gm31560	10
Gm38717	20
Gm3137	3
Mthfd2	21
Egflam	7
Chrna6	3
Gm5478	3
Dync1i1	3
Gad1	5
Trim25	4
Cbx7	24
Kcna5	3
Lgmn	4
Nefh	3
Rgs9	3
Gm39447	4
Dgke	6
Ackr3	16
Ncald	4
Zic3	14
Rasgrf2	5
Gabrb2	5
Mest	14
Crybb1	17
Six4	14
Gm14268	3
Gm35215	20
Fzd1	14
Gria2	5
Madd	5
Erich6	7
Ppef2	6
Gm30266	3
Pianp	3
Slc1a7	8
Faim2	3
Sall4	16
Rdh12	2
Gm17021	3
Fbxo2	3
LOC102640344	19
Gnat1	3
Dnaja4	6
Fam53b	18
Ptgds	6
Tfec	16
Ltbp1	14
Ajuba	25
Gm35420	12
Rasgrp1	2
Fgfr2	16
Lrrc48	6
Tcf7l1	14
Prdm8	5
Ier3	5
LOC108167909	12
Ccdc102a	14
Eya2	22
Plk5	3
Frmd7	19
Col5a3	23
Pias3	15
Cckbr	3
Slc27a1	24
Crygn	17
Bche	17
Sv2a	5
Pde11a	5
Gria1	7
Dock5	14
Galnt15	26
Ptprt	26
Tpbgl	9
Adamts9	14
Lrit1	3
Dusp9	16
Mfap3l	5
Gm40818	17
Wdr27	3
Gm626	3
Sardh	10
Gm41608	20
Cldn1	17
Susd3	3
Ntf3	21
Rasgef1a	3
Ppargc1b	8
Cabp4	3
Gm36677	23
Aldoc	3
Lman1l	18
Plxna2	4
Opn1mw	3
Tcf7	14
Kcnt1	3
A730036I17Rik	5
Ttr	8
Gm41263	6
Grin1	3
Rp1l1	3
Pcdhb9	4
Pde8b	8
Gm40087	8
L3mbtl1	5
Agpat9	5
Msx2	16
Lef1	14
Nme5	23
Chat	2
Dlc1	15
C1ql3	5
Fat4	17
Cntn2	27
Tusc5	2
Sfrp1	21
Pnp	25
Rorc	15
Itm2a	21
Ppara	3
Dnaic2	8
Negr1	7
Ankrd35	6
Ahcy	14
Lurap1l	5
Scd1	16
Gyltl1b	16
Abca8a	2
Gpr152	3
Grm1	5
Slc6a2	15
Gm11342	3
Calr4	9
Gabra2	10
Kif9	23
Unc13c	3
Dmxl2	7
Tmcc3	1
Gabrb1	3
Rapgef4	5
Gm32406	3
Nkd2	14
Prss33	15
Cpne9	8
Mip	17
Rftn1	17
Gm32705	8
Slc5a1	19
Gm32631	4
Gm40841	4
Mef2d	5
Cdhr1	8
Atp1a3	2
LOC102636393	5
Naaa	6
Stx3	8
Cadm2	7
Gm9918	6
Sebox	3
Crybb3	17
Caly	3
Cxcl14	5
Gm33195	3
Glis3	14
Slc6a12	3
Nedd9	17
Agap2	7
Upk2	16
Filip1	14
Spock3	8
Nfic	5
Trnp1	3
Cdh7	7
Gabra1	3
Irs4	14
Gm30068	8
LOC102639040	18
Fbn2	14
Camk2b	5
Thbs3	21
Galnt12	14
Pex5l	3
Crhbp	14
Yap1	25
Mgll	5
Ptp4a3	3
Tmem86a	15
Plin3	16
Bin1	4
Abcg1	4
Ankrd55	5
Gm34666	3
Asic4	3
Dhh	3
Gm38523	14
Grina	5
Rims1	7
Alas2	16
Fos	3
Itga5	25
Gm34254	3
Gucy1a3	8
Tmem266	5
Fhod3	18
Gm34204	3
Cdkl2	23
Scube1	16
Obox6	1
Wfdc2	16
Meg3	5
Arid3a	21
Colec12	14
Gm20687	6
Scn1a	3
Syngr1	3
Cbln4	5
Abcb9	3
Bmp3	3
Gm31815	19
Pcdhb13	7
Gm35721	8
Grik1	6
Gm5460	3
Pprc1	21
Unc119	3
LOC108167440	21
Flrt2	14
Dock9	5
Mir182	15
Abhd14b	9
Prss56	28
Cep290	1
Gm35549	6
Mc1r	8
Gm31313	5
Gm39693	14
Col17a1	15
Unc80	3
Ncam2	8
Gm30198	3
Gm30140	18
Gm32517	14
Igf2bp3	21
Grm6	2
Gm12992	6
Zdhhc22	3
Aloxe3	5
Far2	4
Kifc2	3
Ppp1r1b	2
Mtfp1	6
Pcdhb15	4
Lrrc2	3
Mapkapk3	14
Gm34166	3
Rgs7	5
Doc2b	7
Galnt4	18
Agpat3	5
Gm39143	3
Lrit2	3
Gm32576	7
Pcdhb14	4
Enpp5	5
A930003A15Rik	8
Igfbp5	22
Myc	16
LOC108167653	4
Rimbp2	24
Foxg1	17
Abcg4	6
Pou3f3	10
Calb1	2
Sncb	3
B3galt5	6
Slc12a7	21
Pald1	14
Fam57b	2
Kcnma1	6
Gpr179	2
E130218I03Rik	3
Cutal	2
Mdfi	16
Igf2bp2	25
Pabpc4	14
Trak2	15
Gm41285	15
Ankrd33b	7
Atp1a2	3
Tpm2	14
Cdkn1c	21
Asic3	3
Prob1	15
Jchain	2
Slc6a7	2
Gm8493	3
Gm40860	8
BC051142	15
Gm16432	3
LOC108168108	3
Copz2	14
Elfn1	3
Clca1	3
LOC102639645	3
Ptpre	11
Gm26666	4
Pitx2	16
Lhfpl3	8
Gypa	16
Hadh	14
Slc18a3	3
Pcdhb11	4
Slc26a7	20
A530058N18Rik	2
Cdh12	19
Pcdhb10	5
Wfdc1	14
Gm30223	8
Atxn1	3
Gm32442	13
Neurod6	1
Prkca	3
A230050P20Rik	3
Ndrg2	18
Gm15327	20
Magt1	25
Eif4e3	22
Adcy2	9
Car13	16
Grb10	25
Sphkap	6
Ttc39b	6
Gm3898	3
Grm5	8
Lum	14
Flnc	22
Gm39464	7
Snrk	7
Car2	8
Fam135b	6
Gm42007	20
Mthfd1l	25
Ttc23	14
C2cd2l	8
Apobec2	23
Bcl2	22
Psd	2
Nap1l5	3
LOC105246710	4
Gm38405	5
Gas6	3
Hyal3	4
Rassf8	4
Rims4	7
Slc6a5	3
AW047730	8
Nup50	21
Egr1	18
LOC108168785	28
Ypel2	5
Kcnb1	3
Esrrg	7
Lifr	4
Agt	8
Fibcd1	11
Impdh1	2
Fam161a	3
Rit2	2
Unc5d	8
Hsbp1l1	8
Luzp2	4
LOC675947	3
LOC108168036	6
Gm32151	7
Pdzph1	3
Dnm3	5
Klhl33	9
Cbx4	4
Gm32309	2
Slc7a4	18
Hs6st3	5
Sparcl1	3
Cartpt	3
Gm34375	1
Tef	5
Cryba1	14
Kcna4	5
BB283400	3
Cnksr1	7
Exosc6	14
Gm32133	24
Shisa6	11
Lgi3	3
Pabpc4l	21
Slc25a33	5
Gm12339	1
Kcnd2	8
Gm16582	3
Dnm1	3
Slc12a5	3
Abca1	1
Ifitm2	14
Uckl1os	3
Prkcb	7
Tnfrsf8	8
Gpc5	20
Camk2d	8
Gabrr1	3
Kcnip3	3
Tmem215	6
Chst14	14
Matn3	16
Zfp444	4
Crtap	25
Tmprss5	10
Smtnl2	16
BC067074	17
Gckr	3
Gm34029	7
Fut4	21
Slco1a4	3
Wdr17	2
Tph1	20
Kcnh6	2
Plcz1	12
Cmtm5	6
Fst	16
Otx2os1	12
Epas1	5
Kcnk9	5
Elovl4	5
Cfap70	6
Gm35480	14
Gm35934	5
Gm34605	3
Slco4a1	3
Bmp15	8
Ric3	5
Pla2g7	8
Vopp1	7
Eef1g	14
Gm11266	15
Fyco1	6
Gm996	3
Syde2	25
Amigo2	3
Tceal6	5
Neurl1a	6
Dbndd2	8
LOC102632901	19
Ctsf	4
Lair1	6
Slc5a2	23
Msmo1	27
Tubg2	5
Arhgap24	3
Gm27230	3
Lrrtm3	6
Tfr2	19
Gm38673	6
Syt1	5
Slitrk3	6
Bend6	3
AI427809	20
BC065403	3
Tnfsf13	3
Atp6v1b1	17
Dnmt3b	14
Prss38	3
Rgs7bp	3
Dcaf12l2	14
Gm11734	6
Loxl2	21
Acsl6	5
Trim27	25
Gm12315	26
Tcf24	6
Cttnbp2	5
Chrm1	5
A930027H12Rik	6
Tmem255b	3
Bzrap1	5
A930016O22Rik	3
Nup43	21
Fmnl1	4
Nr4a1	3
Eml6	5
Tbr1	4
Gm15520	20
Rab11fip5	5
Pacrg	6
Kirrel3	7
Asic2	5
Gm38830	24
Hpcal4	2
Arhgap20	5
Ccnd3	21
Gm31419	23
Ahnak2	8
Cyba	21
Gm42089	12
Trpm2	5
Cers4	6
Tac1	7
Esrrb	3
Fam214a	18
Susd1	14
Fndc1	3
Grip2	3
Tap2	3
Gm10549	6
Gm15411	3
Slc24a4	3
Klhl18	3
Gm13269	2
Arhgef33	3
Chil1	3
Gramd1b	3
Syt10	3
Clip4	4
Grhl1	6
Sema3a	16
Dsp	16
Ppp1r42	2
Slc1a2	5
Ldlrad4	5
Pwwp2b	5
Dscaml1	3
Gm16486	18
Ndrg1	15
Gm5088	14
Fzd7	21
Fadd	21
Osbp2	2
Zbtb4	3
Slc24a3	5
Spta1	16
Gdf6	25
Gm32918	3
Syn2	8
Samd15	7
Wdr31	8
A330023F24Rik	3
Slc9a7	5
Ppp2r2b	6
Gm14230	25
Napb	5
Gm41262	5
Brinp1	26
Spon1	26
Lmod1	6
Tuba4a	3
Thrsp	3
LOC102639958	14
Sall1	14
Fam89a	1
Adrb1	3
Kcnk3	5
Hnmt	8
Zmat4	5
Reep6	3
Fgf11	18
Rasgrf1	3
BC048546	2
Nrxn3	5
Cacnb2	2
Lin28a	16
Serinc4	3
Tcp11	4
Eps8	2
Zic4	25
Paqr9	3
Gca	7
Gm10421	17
Nynrin	25
Parp10	3
Tecpr1	4
Scn1b	3
Myrip	3
Cand2	21
Ppbp	14
Tbx5	14
Dcdc2a	23
Tex14	6
LOC108168070	12
Snta1	8
D930028M14Rik	22
U90926	6
Hspd1	14
Cdv3	14
Myl7	16
Gm32659	7
Erbb2	21
Lamc3	10
Gm39178	14
Cad	21
Sox1	14
Ankrd12	6
Pabpc1	21
Maob	14
Tenm3	17
Lnx1	3
Abcc8	3
Mtap	14
Gm36012	4
Scamp5	3
Zic1	14
Rgs9bp	3
Grin2d	3
Fcgbp	24
Eef1d	21
Fgf1	3
Soat1	14
Phf13	25
Pkp1	5
Ica1l	20
Scg5	7
Trim71	14
Gm19466	6
Igfn1	3
Rora	5
Rhog	21
Gm19426	27
BB218582	8
Gm26562	14
Cfap58	20
C130021I20Rik	14
Gsn	21
LOC108168112	3
Gjd2	6
Nxph1	3
Abca4	2
Glrb	5
Tbc1d24	3
C920006O11Rik	4
Kcnab3	24
Gm20139	3
Pde1a	8
Atp6v1g2	3
Nr1d1	3
Gpr176	5
LOC102638515	3
Adcy8	5
Kpnb1	25
Ston2	25
Grwd1	21
Nipal3	5
Dnah9	2
Bcorl1	25
Ppp1r13b	7
Gemin4	14
Nptx2	3
Cdsn	24
Plcb3	25
Zranb1	15
Cachd1	14
Gm38902	5
Gm39465	7
Tnfsf12	3
Gm29868	12
Grin2b	11
Gdpd5	5
Gm36117	4
Pbx2	25
Gm31134	3
Csf1	25
LOC108169056	3
Gpc6	21
Mt3	2
Sptbn4	3
Lrrc8b	5
Stxbp5	4
Stab2	3
Hyal2	21
Foxi3	14
Slc32a1	3
Mzb1	15
Fmn1	2
BC037032	5
Fscn2	3
Ccdc17	18
Rbms2	21
Pcdhb6	4
Ttpa	16
Bbs5	5
Kcna6	5
Prickle1	8
Efna5	25
Gramd2	3
Kcnip4	12
Nfkb2	14
Vmn2r89	4
Syt7	11
Tmem151a	3
Gm29907	3
Nipal2	5
Nrg2	24
Lrp2bp	3
Pf4	16
Gm19410	5
Gm34640	2
Rgr	5
Myadml2	5
A930003O13Rik	3
Kdm4d	5
Wipf1	25
Mogat2	16
Dctd	14
Gm41572	3
Snap25	5
Camkk1	6
Tert	21
Gpr88	5
Shroom2	4
Fbxl7	21
Kcnip2	2
Vcan	16
Rbfox1	7
Gm29928	12
Chrna2	2
Ypel3	19
Vamp1	3
Kcnj11	11
Gm41836	12
Ttc30b	5
Ptpn13	25
Rspo1	16
Pcdhb20	4
Hspb6	3
Qprt	16
Kcnn2	5
Gm38660	12
Gm41149	3
Map2k3	21
Nrtn	3
Mlec	25
Vav2	25
Slit3	16
Gm34935	3
Nwd2	8
Slc30a3	15
Gm16322	6
Nalcn	5
Camkv	3
Als2cr11	2
Frrs1	14
Zfp641	5
Kiss1r	5
Dgki	5
Col18a1	14
Cbr3	23
Zswim5	25
Gng5	21
Pcp4l1	2
Cdc25a	25
Scamp1	7
Gm38732	3
LOC108168383	3
Prrx1	16
Myo15b	6
Vip	3
Rbm20	3
LOC108168160	3
Slc25a42	3
Plppr5	10
Mdfic	21
Gm30339	7
Bpifb6	23
Tppp	3
Nrsn1	3
Gm1968	14
Bend3	25
Nfatc4	21
Slc23a2	5
A930015D03Rik	7
Cacna1g	24
Gm15210	14
Rnf152	8
Amn	7
Smco4	21
Tle2	18
Phyhd1	6
Gm11549	26
Tpd52	4
Gm30104	14
Drd2	8
Rnf112	5
Tuba3b	3
Ap1s3	21
Aak1	5
Gfra4	5
Zfp493	21
Hcrtr1	23
Epb41l2	5
Hk3	17
Fam189a1	7
Csrp3	20
Gucy1b3	6
Ppp2r1b	21
Abca8b	3
Rnf207	3
Vamp2	8
Iqgap2	25
Tmem91	18
Atp6v0b	5
Gm42063	3
Paqr4	6
Muc1	17
LOC108169049	5
Rpl3l	13
Nr1d2	5
A630089N07Rik	25
Lacc1	14
Alx1	16
Tacr3	3
Rab11fip1	14
Hcn2	3
Greb1	14
LOC108167979	13
Gm39114	21
Ccr9	12
Gm35060	7
Shc1	25
Kcnj10	3
Gm8234	15
Tubb1	14
Abhd3	3
Rps2	16
Gpm6b	13
Klk7	14
Sh3gl2	2
Gm26507	21
Boc	17
Kcnk5	25
Smpdl3b	14
C130080G10Rik	3
Tmem150c	3
Gal	27
Igf2os	14
Sbspon	2
Fbxl22	25
Gpc4	25
Rab38	14
Tmem132d	7
Baiap3	3
Fabp4	3
Gprc5a	16
Pitx3	21
Tnfaip8	14
Vipr2	15
Fhl3	21
Dcbld2	25
Smad3	21
Fam136a	14
Gareml	27
Pcdh11x	13
Syt15	2
Jam2	20
Hsp90ab1	21
Alox8	5
Mmp9	3
Nr2f6	25
Flcn	18
Gldn	13
Atp8a2	5
LOC108167373	20
Gm12082	17
Aldh2	14
Gm33790	3
Rpp40	21
Nr2f1	25
Gm32261	3
Gsap	15
Arhgef4	3
Impdh2	21
Car10	6
Gm41713	6
Zcchc12	13
Btc	3
Ndrg4	5
LOC108167420	5
Col5a1	21
Gm39671	1
Plekhb2	8
Polr1a	25
Carnmt1	14
Pink1	7
Snora65	25
Pcp2	3
Gm35658	19
Ndnf	3
Vmn2r2	14
Fbl	21
Rgs11	3
Ckm	5
Cdk5r2	8
Magi2	4
Aldh1a7	14
Ryr3	24
Crlf2	3
Otor	1
Cpt1a	8
Gfpt2	21
Rbp1	14
Zfp568	25
Gm35922	15
Acbd7	18
Hmgcs1	25
Tcof1	21
Cxcr6	15
E230016M11Rik	6
Kmt5a	25
LOC108167437	3
Slc16a12	14
Prtg	16
Tlcd2	21
Gbp6	3
LOC108167986	25
Pou6f1	6
Filip1l	11
Vars	21
Cabp2	3
Gm35431	1
Gpx3	14
C330021F23Rik	25
Rapgef5	8
Hspe1	16
Ppat	21
LOC108168393	24
Ermap	16
Ppp1r16b	5
Igip	3
Rab3a	5
Nxph3	24
Rap1gap	24
Tmem145	5
Eef1a2	3
Gm14321	14
Adamts3	3
Stom	6
Nell1	7
Agbl3	5
Selenbp1	12
Gm40149	14
Amph	6
Arhgap31	15
Rftn2	15
Gpr22	5
Dkk2	14
Id3	21
Zfp553	21
Nepro	25
Podxl	5
Iqsec3	5
Gnb5	2
Hmha1	16
Anks1b	11
Ska2	25
Crhr1	5
Pcdha10	5
Rasl11b	21
Gm39244	6
Raet1e	16
Gm5432	5
Pcdhac2	4
Kcnj9	3
Slitrk2	24
AI839979	24
Me1	8
Cnrip1	7
Grm8	2
Snord47	14
Gm41176	15
LOC101055782	3
Ror2	16
Syne1	3
Trabd2b	17
Nrn1l	3
Krt222	2
Acsf2	21
Herc3	2
Mcm8	21
Actc1	9
Trpm8	5
Cidea	18
Rhpn1	5
Klhl32	4
Flrt3	14
Tbc1d1	21
Hap1	11
LOC102639568	8
Drd1	5
Adgra1	3
Gm40035	21
Gm29695	27
Ly75	14
Hic2	25
Col6a5	15
Gm33228	20
Lncppara	1
Prom1	8
Sgpp1	5
Scgn	3
Alk	5
Kdm4c	5
Snhg11	3
Ntm	7
C030023E24Rik	3
Zdbf2	21
Slc38a9	4
Slco1c1	2
Gabrb3	4
Terb1	6
Prrt1	3
Kcnh5	5
Ttc7	21
Fam71e2	6
A930017K11Rik	10
Zfp804a	1
Gm37896	23
Igf2r	21
Gm34289	3
Scn2a1	5
Rhbdf2	1
Cryaa	14
Vsx1	6
A930017M01Rik	3
Orm3	5
Lim2	17
Stxbp5l	5
Slc14a1	6
Chgb	4
Nrgn	3
Kank2	21
Cntnap1	3
Rpl14	21
Zbtb16	14
Rps6ka1	14
Radil	3
Slc10a3	14
Elmod1	5
Pctp	14
Aldh1a3	21
Rgs22	15
Rgs19	14
Zfp853	8
Dnajc6	7
Stxbp6	14
Gm32838	2
Cacna2d2	19
Gemin5	21
Dcp2	21
LOC108168986	3
BC034090	6
Parp1	21
Eef1b2	21
Meig1	8
Zfp185	14
Tsnaxip1	4
Carm1	21
Chrng	14
Col4a5	21
Gprin3	15
Mdc1	25
Gpr62	4
Snord14d	21
Vstm2a	3
Dmd	6
Gngt2	15
Gm13446	3
Zcchc3	14
Gga2	21
Tuba8	3
Tmem229b	8
Gm31755	8
Atp6v0a1	5
Kifc3	3
Lsp1	17
Tmem117	8
Gm20939	21
Pfn1	21
Ap3m2	5
Clec2l	5
Fkbp9	14
Nxph2	8
Slc24a2	3
Arhgdia	21
Pcdhb8	5
Nek6	14
A830092H15Rik	22
Fgfr3	22
Gm40464	14
Ptprr	23
Pla2g4a	16
Rcn3	21
Gm30421	10
Gm11754	3
Twf2	21
Slc46a3	3
Gm34055	29
Ccdc63	3
Gm41286	4
Chsy3	14
Mif4gd	18
Tmem179	7
Gp1ba	26
Hlf	3
Pcdh9	5
Rfc1	14
Gar1	21
Dio2	2
Npm1	14
Timp1	14
Rpl12	21
Cxcl5	16
Reps2	5
Alx4	16
Ptpn14	21
Gm29779	25
Gria4	4
Arhgef26	3
Dkc1	14
Apod	23
Pax3	16
Slc6a11	4
Ak5	8
Mab21l2	21
Iqcd	3
Lrig3	14
LOC108168296	4
Gpld1	3
Foxp2	14
Gm41696	19
Rhoq	25
Psg16	4
Ikzf1	16
Fstl4	27
Plekhh1	25
Clstn1	5
Hsd3b6	14
Xcr1	15
Kel	14
Lrp4	15
Pip4k2c	3
Slc41a2	7
Fxyd7	7
Esr1	2
Plau	21
BE949265	3
Arhgef37	9
Rhd	16
Zbtb7b	3
Ms4a6c	29
Hpse2	16
Cln3	15
Gm39092	13
LOC102631979	21
Msh6	25
Mgme1	21
Itga6	25
Cpeb3	5
Trim10	16
Smim17	8
Gm39423	24
Slc12a6	4
Pfkfb2	3
Gm20544	4
Ube2l6	25
Plcb1	8
Nt5c1a	3
Slc35f4	8
LOC108167359	23
Thop1	21
Gm31282	3
Eif4ebp1	21
Synj1	5
Pax2	16
Dpp10	23
Prnp	5
Gm31166	3
Pram1	18
Pacsin1	3
Slc47a2	19
Lrrc24	3
Gulo	10
Pcbp3	7
Emx2	16
LOC102640526	6
Cdkl1	11
Gm9899	4
AI593442	26
Synpr	8
Vim	21
Inpp5k	19
Ndrg3	8
Kcne1	21
Rnf219	25
Ncoa1	19
Mesp1	23
Ifitm10	15
Gm41741	14
Snap91	8
Necab2	14
Car8	3
Mfsd12	4
Inpp5j	3
Idi1	25
Zfp804b	6
Snai2	14
Kcnc1	3
Cpxm2	23
Hmcn2	3
Clic3	18
Lrrc75b	19
C330016L05Rik	3
Klk8	16
Gm3716	21
Klkb1	3
Sult4a1	3
Gm40435	23
Nol9	21
Six5	21
Col4a6	21
A230051N06Rik	5
Icmt	3
Hhipl1	22
C1qbp	14
Dopey1	4
Gm16104	5
E2f6	25
Fam196a	8
Ipo5	14
Twist1	16
Cntn1	4
Fgf3	27
Cldn6	16
Cdh11	14
Nt5dc3	7
Megf11	5
Tunar	5
Prdx6	21
Nr1h4	8
Tmem63c	3
Ran	21
Gm35002	1
Rdh1	20
Eml3	6
Gm42084	9
Glra3	3
Palld	21
Gm2233	3
Snx32	18
Gm31726	14
Gm31005	3
Stag3	1
Cacna2d3	3
Gm36743	6
Rps8	21
Rpsa	21
Lsm2	21
Mapk13	16
A330102I10Rik	4
Ddx11	21
Calb2	5
Ccdc182	22
Rpe65	8
Sat1	15
Slc25a35	2
Sptssb	5
Pdia6	14
Gm4211	2
Wisp1	3
AI463170	3
Set	21
Saxo1os	23
E330009J07Rik	25
Tmem25	5
Fam212b	5
Fam217b	5
Fstl1	21
Gm38528	2
Gabrp	16
H1foo	3
Kctd14	9
Kat2b	7
Nipal1	3
Cntn4	3
Asah2	28
Pldi	14
Atoh7	22
Ctps	21
Gck	25
Eif5a	16
Dpf2	25
Tapt1	6
LOC108168398	3
Ccdc175	15
Baalc	1
Rabgap1l	7
LOC102634078	24
Gm9631	21
Gm41804	3
Vtn	3
Gramd3	14
Prkab1	7
LOC102636313	6
Pcdhb19	19
Arf6	25
Creg2	5
BC089491	11
Gabrg2	5
Shpk	5
Cyp51	25
Chaf1a	21
Trib2	15
Tmem170	25
Gm32856	21
A930013F10Rik	18
Rpl22l1	21
Dctpp1	21
Gnat2	3
Aqp3	16
Mthfd1	21
Ccdc65	8
Gabrr2	3
Gm35394	22
Rasd2	3
Rspo2	10
Cbln1	10
Mamld1	20
Tmem40	14
Atic	21
Ston1	21
Umps	21
Ak2	21
Mob3a	25
Crhr2	19
Thy1	8
Lrrc34	21
Vstm5	7
Sdc1	21
Pcdhb16	4
Gsg1l	11
Trim9	4
Gm9866	8
Accsl	5
Axl	25
Gm34917	6
Ranbp1	21
Gm41733	11
Cpeb2	4
Plb1	5
Kcnc4	3
Nfia	26
Taok3	3
Wipi1	26
Anp32b	25
Pigz	7
Pdyn	2
Atp6v0e2	8
Gm35894	2
Fndc5	3
Zfp473	21
Capn6	16
Hey2	10
Kcna2	3
Car11	3
Gm41703	15
Pth1r	27
Opn3	25
Eya1	25
Ptpn21	15
Gm40268	25
Hykk	14
Frmd8	21
Usp29	7
Trafd1	3
Zfp541	3
Gm38440	28
Sorcs3	8
Plekha4	24
Mybbp1a	14
Nop2	14
Tfb1m	21
Phgdh	16
Myh14	10
Gm15850	3
Tbx20	16
Gm3134	14
Cfap206	6
Plekhg2	25
Bean1	19
Hebp1	14
E330020D12Rik	16
Aldh1a2	29
Txnrd1	25
Pak4	21
Olfr772	15
Chrm2	2
Gm14344	18
Suclg2	14
Atp2b3	3
Acat2	25
Nhp2	16
Ccdc40	21
A430046D13Rik	18
Crtac1	19
Zfp36l1	25
St8sia5	3
Mrc1	29
Slc17a8	3
AI854703	5
Gm36286	3
Gpr75	5
Gm16793	3
Fam198b	14
Rpp25	12
L3mbtl4	5
Dlgap2	3
C030004G16Rik	6
Csmd3	6
Tdrd7	8
Syndig1	19
Gm39067	3
Lrrc73	8
Mapk1ip1l	25
Ccdc73	3
Fgfr1	21
Loxl4	8
Adcy1	8
Ache	3
A930033H14Rik	2
Dera	21
A630020A06	5
Gm17330	21
Mis12	25
Lrrk1	14
Etfb	16
Slc25a1	21
Adap1	7
Samsn1	1
Skp2	25
Ddx18	21
Snora33	29
Gm32589	14
Podxl2	19
Itga4	1
Golm1	25
Ap3b2	7
Lrit3	2
Prrx2	16
Bbs9	7
Drd4	2
Rps6	21
Lsamp	5
Snx5	14
Kcnq3	19
Glra1	3
Slc22a8	8
Gm36584	24
LOC102634904	23
Bbof1	6
Ccndbp1	5
Ttll13	3
Snord52	21
Emb	14
Blvra	6
Glo1	15
Igf2	14
Fam155a	7
Mob1a	21
Swap70	21
Wbscr17	3
Wdr46	14
Alpk2	3
Chd5	24
Tmem39b	25
Calml4	23
Rhobtb3	25
LOC108167346	25
Shisa9	2
Lmx1a	16
Cryba4	22
Dio3os	27
Nrxn2	7
Rab7b	1
Gm40574	29
Caln1	5
Diras2	5
Platr27	16
Gm9776	7
Tnr	5
Obsl1	21
Ppfia4	5
Rrp15	21
Chchd10	3
Gys1	25
Ppm1m	21
Pus7	25
Tnc	15
Trpv1	18
Snx18	21
Vmn2r1	5
Trip6	21
Lpin1	5
Dand5	5
Pcdh18	14
Tmem185b	25
Arhgef3	15
Cdc14b	14
Il34	3
Naa15	25
Cebpg	25
Moxd1	15
Srm	14
Aimp2	21
Mgst1	21
Gpr37l1	3
Haus3	21
Cacnb4	5
Zdhhc15	25
Acta1	5
Gm31152	18
Epm2a	5
Tnfaip3	3
Gbx2	10
Gm41658	14
C730002L08Rik	14
Mdm1	7
Fgf12	5
Rack1	21
Klhl14	16
Gm30684	3
Col1a2	14
Celf4	5
Trim28	21
Gm36875	3
Prdm9	18
Phactr1	4
Polr2h	21
Mybphl	20
Fam163b	3
Gpr84	6
Mpv17l	7
Pla2g5	8
Plcxd2	2
Aprt	14
Crebrf	18
Srsf12	13
Pkdcc	14
Laptm4b	3
Rps20	21
Cfap61	6
Slc38a3	3
Grrp1	16
Gypc	25
Dlg4	8
Hdac9	18
Serpinh1	21
Enpp4	5
B3gat1	7
Naa50	21
Dusp8	7
LOC105246151	6
Actn3	16
Celsr1	25
Qrfpr	8
Slc43a3	21
Tspan7	5
Tnfrsf22	14
E030030I06Rik	14
Rcl1	14
Stac2	3
Cd8a	20
Rps12	21
Pop1	21
LOC105244170	3
Gcat	21
Krt5	16
Gm35971	12
Pcdhb4	19
Limch1	4
Fcamr	3
LOC108167813	14
Gm8013	3
Timm8a1	21
Atp13a4	15
Sprn	8
LOC108169085	2
LOC105244208	14
Slc43a1	14
Gart	21
Gm11418	9
Nudcd2	21
Inhbb	10
Bmp4	16
Mb21d2	25
Rpl6	21
Coq10a	7
Acbd4	3
Gm16124	3
Crct1	27
Gmps	21
LOC108168326	29
Uck2	25
Ppfia2	4
Cst3	6
Ntng2	24
Myof	23
Tbc1d2	6
LOC102632463	15
Lmx1b	16
Myo1g	23
Rfc4	25
Spryd4	21
Vrk2	25
Gm12781	19
Gm36532	3
Rhoh	21
Tmem62	5
Rpl3	21
Bbs7	8
Palmd	19
Apcdd1	1
Tle6	18
Igdcc3	16
Rras2	21
Gng4	20
Nutf2	21
Dapp1	4
Abhd18	4
Rdh9	20
Prkce	5
Hspg2	21
Ppm1j	3
Chadl	5
Pcdhb7	4
Opcml	4
Gm19582	3
Chga	3
Gpr83	7
Kcnab2	3
Hemgn	16
Rps19	21
Pgr	5
Lrp11	7
Arl6	7
Peg10	21
Rps6ka6	21
Fbxo41	4
Nptn	5
Mbd4	25
Tmem135	7
Lrtm1	3
Cdc42ep3	4
Epcam	16
Ccdc88b	3
Wdr60	6
Trhr	2
Cadm3	4
Xpot	21
Slc25a39	14
Pip5k1b	25
Gnl3	14
Otud7b	7
Adarb1	3
Eif4g1	21
Heatr1	21
Rest	25
Gm36673	4
Stat3	6
Abcc4	14
Synpo	22
Eif3b	21
Gm42226	21
Aldh18a1	25
Glt28d2	8
Gm2102	7
Pabpn1l	3
Mgat4c	26
Trak1	8
Gm29972	15
A630034I12Rik	25
Gm36461	23
Gm20658	4
Lap3	21
Magef1	4
Fbn1	14
Cyp2j9	18
Slc43a2	5
Gm35502	15
Fam120aos	8
Cfap43	25
Ms4a4a	29
Hsd17b7	22
Crp	24
Rfc5	25
Rhod	21
A630095N17Rik	3
Rrs1	21
Mbnl2	5
Tnfrsf21	25
Bag2	21
Gm41308	15
Casz1	3
Prokr1	21
Smad6	25
Kif19a	15
Ttll11	3
Tdrd6	18
Syn1	5
Spag16	25
Rpl35	21
Utp20	21
Me3	18
Pcdhb22	4
Mettl1	21
Cdr1	5
Cryba2	17
Pcdhb17	4
Gm38484	7
Lpar2	21
Il1rapl2	5
Gm40270	25
Pcmtd2	12
Foxj2	5
Corin	17
Knop1	25
Hpca	7
Shisa8	3
Gm34776	3
Gstm2	14
Alox12	14
Epb42	16
Cirh1a	14
Net1	21
Prkar1b	7
Rasgef1c	26
Rpl7l1	21
Mrpl19	21
Adprhl1	3
Tnfrsf10b	14
Cdh18	7
[truncated: 1,001 more rows]
