# Supplementary material for: A computational pipeline for functional gene discovery
Source: Sci Rep. 2021 Dec 7;11:23522. doi: 10.1038/s41598-021-03041-0 (PMC8651667; doi:10.1038/s41598-021-03041-0)
Supplement: Supplementary file 8 — Supplementary Information 8. [file 41598_2021_3041_MOESM8_ESM.xlsx]

## Sheet: 工作表1
Gene Symbol	Gene description	Function	Related disease	Related pathways	Related gene ontology (GO)	Paralog
ACHE	Acetylcholinesterase (Cartwright Blood Group)	Cholinesterases inactivate the neurotransmitter acetylcholine by catalyzing its hydrolysis to choline and acetic acid. Acetylcholinesterase (AChE) is found in erythroid cells and at neuronal synapses, whilst butyrylcholinesterase is mostly expressed in the live	Yt Blood Group Antigen and Colonic Pseudo-Obstruction	Monoamine Transport and Transmission across Chemical Synapses	protein homodimerization activity and collagen binding	BCHE
AGPAT3	1-Acylglycerol-3-Phosphate O-Acyltransferase 3	The protein encoded by this gene is an acyltransferase that converts lysophosphatidic acid into phosphatidic acid, which is the second step in the de novo phospholipid biosynthetic pathway. The encoded protein may be an integral membrane protein. Two transcript variants encoding the same protein have been found for this gene.		Glycerolipid metabolism and Golgi-to-ER retrograde transport.	transferase activity, transferring acyl groups and 1-acylglycerol-3-phosphate O-acyltransferase activity	AGPAT4
AHI1	Abelson Helper Integration Site 1	Involved in vesicle trafficking and required for ciliogenesis, formation of primary non-motile cilium, and recruitment of RAB8A to the basal body of primary cilium. Component of the tectonic-like complex, a complex localized at the transition zone of primary cilia and acting as a barrier that prevents diffusion of transmembrane proteins between the cilia and plasma membranes. Involved in neuronal…	Joubert Syndrome 3 and Joubert Syndrome 1	Organelle biogenesis and maintenance and Ectoderm Differentiation	identical protein binding	TEP1
ARL13B	ADP Ribosylation Factor Like GTPase 13B	This protein is localized in the cilia and plays a role in cilia formation and in maintenance of cilia. Cilium-specific protein required to control the microtubule-based, ciliary axoneme structure. May act by maintaining the association between IFT subcomplexes A and B. Binds GTP but is not able to hydrolyze it; the GTPase activity remains unclear. Required to pattern the neural tube. Involved in…	Joubert Syndrome 8 and Joubert Syndrome 1	Organelle biogenesis and maintenance and Cargo trafficking to the periciliary membrane	GTP binding	ARL13A
ARL2BP	ADP Ribosylation Factor Like GTPase 2 Binding Protein	Together with ARL2, plays a role in the nuclear translocation, retention and transcriptional activity of STAT3. May play a role as an effector of ARL2.	Retinitis Pigmentosa 82 With Or Without Situs Inversus and Retinitis Pigmentosa.	Integration of energy metabolism and Metabolism	transcription coactivator activity and GTPase regulator activity
ARL3	ADP Ribosylation Factor Like GTPase 3	ADP-ribosylation factor-like 3 is a member of the ADP-ribosylation factor family of GTP-binding proteins. ARL3 binds guanine nucleotides but lacks ADP-ribosylation factor activity.	Joubert Syndrome 35 and Retinitis Pigmentosa 83	Organelle biogenesis and maintenance and Cargo trafficking to the periciliary membrane.	GTP binding and obsolete signal transducer activity	ARL2
ATG5	Autophagy Related 5	The protein encoded by this gene, in combination with autophagy protein 12, functions as an E1-like activating enzyme in a ubiquitin-like conjugating system. The encoded protein is involved in several cellular processes, including autophagic vesicle formation, mitochondrial quality control after oxidative damage, negative regulation of the innate antiviral immune response, lymphocyte development …	Spinocerebellar Ataxia, Autosomal Recessive 25 and Stomatitis	Macroautophagy and Shigellosis	Atg8 ligase activity.
ATG7	Autophagy Related 7	This gene encodes an E1-like activating enzyme that is essential for autophagy and cytoplasmic to vacuole transport. The encoded protein is also thought to modulate p53-dependent cell cycle pathways during prolonged metabolic stress. It has been associated with multiple functions, including axon membrane trafficking, axonal homeostasis, mitophagy, adipose differentiation, and hematopoietic stem c…	Danon Disease and Vici Syndrome	Macroautophagy and Nanoparticle triggered autophagic cell death	protein homodimerization activity and ubiquitin activating enzyme activity	UBA1
ATP8A2	ATPase Phospholipid Transporting 8A2	The protein encoded by this gene is a member of the P4 ATPase family of proteins, which are thought to be involved in a process called lipid flipping, whereby phospholipids are translocated inwards from the exoplasmic leaflet to the cytosolic leaflet of the cell membrane, which aids in generating and maintaining asymmetry in membrane lipids. This protein is predicted to contain an E1 E2 ATPase, a…	Cerebellar Ataxia, Mental Retardation, And Dysequilibrium Syndrome 4 and Cerebellar Ataxia, Mental Retardation, And Dysequilibrium Syndrome 1	Transport of glucose and other sugars, bile salts and organic acids, metal ions and amine compounds and Ion channel transport.	nucleotide binding and cation-transporting ATPase activity	ATP8A1
ATXN7	Ataxin 7	Acts as component of the STAGA transcription coactivator-HAT complex. Mediates the interaction of STAGA complex with the CRX and is involved in CRX-dependent gene activation. Necessary for microtubule cytoskeleton stabilization.	Spinocerebellar Ataxia 7 and Retinal Degeneration	Chromatin organization and Akt Signaling	chromatin binding	ATXN7L1
BBS4	Bardet-Biedl Syndrome 4	The BBSome complex is thought to function as a coat complex required for sorting of specific membrane proteins to the primary cilia. The BBSome complex is required for ciliogenesis but is dispensable for centriolar satellite function. This ciliogenic function is mediated in part by the Rab8 GDP/GTP exchange factor, which localizes to the basal body and contacts the BBSome.	Bardet-Biedl Syndrome 4 and Bardet-Biedl Syndrome	Organelle biogenesis and maintenance and Cargo trafficking to the periciliary membrane	microtubule motor activity and RNA polymerase II repressing transcription factor binding	TMTC2
BBS5	Bardet-Biedl Syndrome 5	The BBSome complex is thought to function as a coat complex required for sorting of specific membrane proteins to the primary cilia. The BBSome complex is required for ciliogenesis but is dispensable for centriolar satellite function. This ciliogenic function is mediated in part by the Rab8 GDP/GTP exchange factor, which localizes to the basal body and contacts the BBSome.	Bardet-Biedl Syndrome 5 and Bardet-Biedl Syndrome	Organelle biogenesis and maintenance and Cargo trafficking to the periciliary membrane	RNA polymerase II repressing transcription factor binding and phosphatidylinositol-3-phosphate binding	ENSG00000251569
BSG	Basigin (Ok Blood Group)	The protein encoded by this gene, basigin, is a plasma membrane protein that is important in spermatogenesis, embryo implantation, neural network formation, and tumor progression. Basigin is also a member of the immunoglobulin superfamily, ubiquitously expressed in various tissues. Multiple transcript variants encoding different isoforms have been found for this gene	Ameloblastoma and Alveolar Soft Part Sarcoma	Pyruvate metabolism and Citric Acid (TCA) cycle and Degradation of the extracellular matrix	mannose binding	NPTN
C8ORF37	Chromosome 8 Open Reading Frame 37	May be involved in photoreceptor outer segment disk morphogenesis. It has high levels of mRNA expression in the brain, heart, and retina and the protein co-localizes with polyglutamylated tubulin at the base of the primary cilium in human retinal pigment epithelial cells	Bardet-Biedl Syndrome 21 and Cone-Rod Dystrophy 16
CC2D2A	Coiled-Coil And C2 Domain Containing 2A	Component of the tectonic-like complex, a complex localized at the transition zone of primary cilia and acting as a barrier that prevents diffusion of transmembrane proteins between the cilia and plasma membranes. Required for ciliogenesis and sonic hedgehog/SHH signaling (By similarity).	Meckel Syndrome, Type 6 and Joubert Syndrome 9	Organelle biogenesis and maintenance and Regulation of PLK1 Activity at G2/M Transition		CC2D2B
CCDC66	Coiled-Coil Domain Containing 66	Microtubule-binding protein required for ciliogenesis (PubMed:28235840). May function in ciliogenesis by mediating the transport of proteins like BBS4 to the cilium, but also through the organization of the centriolar satellites (PubMed:28235840). Plays a role in retina morphogenesis and/or homeostasis	Cone-Rod Dystrophy 9 and Cone-Rod Dystrophy 3.
CD36	CD36 Molecule	The protein encoded by this gene is the fourth major glycoprotein of the platelet surface and serves as a receptor for thrombospondin in platelets and various cell lines. Since thrombospondins are widely distributed proteins involved in a variety of adhesive processes, this protein may have important functions as a cell adhesion molecule. It binds to collagen, thrombospondin, anionic phospholipid…	Platelet Glycoprotein Iv Deficiency and Coronary Heart Disease 7	Regulation of lipid metabolism by Peroxisome proliferator-activated receptor alpha (PPARalpha) and Innate Immune System.	lipid binding and low-density lipoprotein particle binding	SCARB2
CDHR1	Cadherin Related Family Member 1	This gene belongs to the cadherin superfamily of calcium-dependent cell adhesion molecules. The encoded protein is a photoreceptor-specific cadherin that plays a role in outer segment disc morphogenesis.Potential calcium-dependent cell-adhesion protein. May be required for the structural integrity of the outer segment (OS) of photoreceptor cells	Cone-Rod Dystrophy 15 and Cone-Rod Dystrophy 2		calcium ion binding	DCHS1
CEP290	Centrosomal Protein 290	Involved in early and late steps in cilia formation. Its association with CCP110 is required for inhibition of primary cilia formation by CCP110 (PubMed:18694559). May play a role in early ciliogenesis in the disappearance of centriolar satellites and in the transition of primary ciliar vesicles (PCVs) to capped ciliary vesicles (CCVs). Required for the centrosomal recruitment of RAB8A and for th…	Joubert Syndrome 5 and Senior-Loken Syndrome 6	Innate Immune System and Regulation of PLK1 Activity at G2/M Transition	microtubule minus-end binding.
CERKL	Ceramide Kinase Like	Has no detectable ceramide-kinase activity. Overexpression of CERKL protects cells from apoptosis in oxidative stress conditions	Retinitis Pigmentosa 26 and Retinitis Pigmentosa		NAD+ kinase activity and diacylglycerol kinase activity	CERK
CLCN2	Chloride Voltage-Gated Channel 2	This gene encodes a voltage-gated chloride channel. The encoded protein is a transmembrane protein that maintains chloride ion homeostasis in various cells. Defects in this gene may be a cause of certain epilepsies. Four transcript variants encoding different isoforms have been found for this gene.	Leukoencephalopathy With Ataxia and Hyperaldosteronism, Familial, Type Ii	Transport of glucose and other sugars, bile salts and organic acids, metal ions and amine compounds and Activation of cAMP-Dependent PKA	ion channel activity and voltage-gated chloride channel activity	CLCN1
CNGA3	Cyclic Nucleotide Gated Channel Subunit Alpha 3	This gene encodes a member of the cyclic nucleotide-gated cation channel protein family which is required for normal vision and olfactory signal transduction. Mutations in this gene are associated with achromatopsia (rod monochromacy) and color blindness. Two alternatively spliced transcripts encoding different isoforms have been described.	Achromatopsia 2 and Achromatopsia	Activation of cAMP-Dependent PKA and Neuropathic Pain-Signaling in Dorsal Horn Neurons	protein C-terminus binding and voltage-gated potassium channel activity	CNGA1
CNGB1	Cyclic Nucleotide Gated Channel Subunit Beta 1	In humans, the rod photoreceptor cGMP-gated cation channel helps regulate ion flow into the rod photoreceptor outer segment in response to light-induced alteration of the levels of intracellular cGMP. This channel consists of two subunits, alpha and beta, with the protein encoded by this gene representing the beta subunit. Defects in this gene are a cause of cause of retinitis pigmentosa type 45.…	Retinitis Pigmentosa 45 and Retinitis Pigmentosa	Signaling by GPCR and Phototransduction	voltage-gated potassium channel activity and cGMP binding	CNGB3
CNGB3	Cyclic Nucleotide Gated Channel Subunit Beta 3	This gene encodes the beta subunit of a cyclic nucleotide-gated ion channel. The encoded beta subunit appears to play a role in modulation of channel function in cone photoreceptors. This heterotetrameric channel is necessary for sensory transduction, and mutations in this gene have been associated with achromatopsia 3, progressive cone dystrophy, and juvenile macular degeneration, also known as …	Achromatopsia 3 and Stargardt Disease 1	Activation of cAMP-Dependent PKA and Neuropathic Pain-Signaling in Dorsal Horn Neurons	voltage-gated potassium channel activity and intracellular cAMP-activated cation channel activity	CNGB1
CRB1	Crumbs Cell Polarity Complex Component 1	Plays a role in photoreceptor morphogenesis in the retina. May maintain cell polarization and adhesion	Pigmented Paravenous Chorioretinal Atrophy and Leber Congenital Amaurosis 8	Notch Signaling Pathway (sino) and Hippo signaling pathway	calcium ion binding
CRB2	Crumbs Cell Polarity Complex Component 2	Plays a role in the maintenance of retinal neuroepithelium organization, structural integrity, adhesion, photoreceptor polarity and retinal photoreceptor layer thickness	Ventriculomegaly With Cystic Kidney Disease and Focal Segmental Glomerulosclerosis 9	Hippo signaling pathway	calcium ion binding and aspartic-type endopeptidase inhibitor activity	SCARF2
CRX	Cone-Rod Homeobox	Transcription factor that binds and transactivates the sequence 5'-TAATC[CA]-3' which is found upstream of several photoreceptor-specific genes, including the opsin genes. Acts synergistically with other transcription factors, such as NRL, RORB and RAX, to regulate photoreceptor cell-specific gene transcription. Essential for the maintenance of mammalian photoreceptors.	Cone-Rod Dystrophy 2 and Leber Congenital Amaurosis 7	Circadian rythm related genes	DNA-binding transcription factor activity and RNA polymerase II proximal promoter sequence-specific DNA binding	OTX2
CX3CR1	C-X3-C Motif Chemokine Receptor 1	Receptor for the CX3C chemokine fractalkine (CX3CL1); binds to CX3CL1 and mediates both its adhesive and migratory functions (PubMed:9390561, PubMed:23125415). Acts as coreceptor with CD4 for HIV-1 virus envelope protein (in vitro) (PubMed:9726990). Isoform 2 and isoform 3 seem to be more potent HIV-1 coreceptors than isoform 1	Macular Degeneration, Age-Related, 12 and Human Immunodeficiency Virus Type 1	Signaling by GPCR and Akt Signaling	G protein-coupled receptor activity and chemokine receptor activity	CCR4
CXCR5	C-X-C Motif Chemokine Receptor 5	Cytokine receptor that binds to B-lymphocyte chemoattractant (BLC). Involved in B-cell migration into B-cell follicles of spleen and Peyer patches but not into those of mesenteric or peripheral lymph nodes. May have a regulatory function in Burkitt lymphoma (BL) lymphomagenesis and/or B-cell differentiation	Intraocular Lymphoma and Lymphoma	Signaling by GPCR and IgA-Producing B Cells in the Intestine	G protein-coupled receptor activity and C-X-C chemokine receptor activity	CXCR3
DHDDS	Dehydrodolichyl Diphosphate Synthase Subunit	The protein encoded by this gene catalyzes cis-prenyl chain elongation to produce the polyprenyl backbone of dolichol, a glycosyl carrier lipid required for the biosynthesis of several classes of glycoproteins. Mutations in this gene are associated with retinitis pigmentosa type 59. Alternatively spliced transcript variants encoding different isoforms have been described for this gene.	Retinitis Pigmentosa 59 and Developmental Delay And Seizures With Or Without Movement Abnormalities	Metabolism of proteins and Synthesis of substrates in N-glycan biosythesis	transferase activity, transferring alkyl or aryl (other than methyl) groups
DNMT1	DNA Methyltransferase 1	This gene encodes an enzyme that transfers methyl groups to cytosine nucleotides of genomic DNA. This protein is the major enzyme responsible for maintaining methylation patterns following DNA replication and shows a preference for hemi-methylated DNA. Methylation of DNA is an important component of mammalian epigenetic gene regulation. Aberrant methylation patterns are found in human tumors and …	Cerebellar Ataxia, Deafness, And Narcolepsy, Autosomal Dominant and Neuropathy, Hereditary Sensory, Type Ie	Hematopoietic Stem Cell Gene Regulation by GABP alpha/beta Complex and Macrophage Differentiation and Growth Inhibition by METS	RNA binding and transcription factor binding	TRDMT1
DYNC1H1	Dynein Cytoplasmic 1 Heavy Chain 1	Cytoplasmic dynein 1 acts as a motor for the intracellular retrograde motility of vesicles and organelles along microtubules. Dynein has ATPase activity; the force-producing power stroke is thought to occur on release of ADP. Plays a role in mitotic spindle assembly and metaphase plate congression (PubMed:27462074).	Spinal Muscular Atrophy, Lower Extremity-Predominant, 1, Autosomal Dominant and Charcot-Marie-Tooth Disease, Axonal, Type 2O	Metabolism of proteins and Innate Immune System	microtubule motor activity	DNAH9
DYNC1LI1	Dynein Cytoplasmic 1 Light Intermediate Chain 1	The protein encoded by this gene belongs to light intermediate subunit family, whose members are components of the multiprotein cytoplasmic dynein complex, which is involved in intracellular trafficking and chromosome segregation during mitosis. The protein plays a role in moving the spindle assembly checkpoint (SAC) from kinetochores to spindle poles. The protein may also mediate binding to othe…	Retinitis Pigmentosa 3 and Bjornstad Syndrome	Metabolism of proteins and Innate Immune System	microtubule motor activity	DYNC1LI2
DZANK1	Double Zinc Ribbon And Ankyrin Repeat Domains 1	This gene contains two ankyrin repeat-encoding regions. Ankyrin repeats are tandemly repeated modules of about 33 amino acids described as L-shaped structures consisting of a beta-hairpin and two alpha-helices. Ankyrin repeats occur in a large number of functionally diverse proteins, mainly from eukaryotes, and are known to function as protein-protein interaction domains.	Corneal Dystrophy, Posterior Polymorphous, 1 and Seckel Syndrome 7.
ELOVL4	ELOVL Fatty Acid Elongase 4	This gene encodes a membrane-bound protein which is a member of the ELO family, proteins which participate in the biosynthesis of fatty acids. Consistent with the expression of the encoded protein in photoreceptor cells of the retina, mutations and small deletions in this gene are associated with Stargardt-like macular dystrophy (STGD3) and autosomal dominant Stargardt-like macular dystrophy (ADM…	Spinocerebellar Ataxia 34 and Ichthyosis, Spastic Quadriplegia, And Mental Retardation	Regulation of lipid metabolism by Peroxisome proliferator-activated receptor alpha (PPARalpha) and Metabolism	transferase activity and G protein-coupled photoreceptor activity	ELOVL5
EYS	Eyes Shut Homolog	Required to maintain the integrity of photoreceptor cells (PubMed:18836446). Specifically required for normal morphology of the photoreceptor ciliary pocket, and might thus facilitate protein trafficking between the photoreceptor inner and outer segments via the transition zone (By similarity)	Retinitis Pigmentosa 25 and Choroidal Dystrophy, Central Areolar, 1		calcium ion binding	FBLN2
FAM161A	FAM161 Centrosomal Protein A	This gene belongs to the FAM161 family. It is expressed mainly in the retina. Mouse studies suggested that this gene is involved in development of retinal progenitors during embryogenesis, and that its activity is restricted to mature photoreceptors after birth. Mutations in this gene cause autosomal recessive retinitis pigmentosa-28. Alternatively spliced transcript variants have been identified	Retinitis Pigmentosa 28 and Retinitis Pigmentosa.			FAM161B
FSCN2	Fascin Actin-Bundling Protein 2, Retinal	Acts as an actin bundling protein. May play a pivotal role in photoreceptor cell-specific events, such as disk morphogenesis	Retinitis Pigmentosa 30 and Macular Degeneration, Age-Related, 1	Actin Dynamics Signaling Pathway	actin binding and protein binding, bridging	FSCN1
GAS6	Growth Arrest Specific 6	This gene encodes a gamma-carboxyglutamic acid (Gla)-containing protein thought to be involved in the stimulation of cell proliferation. This gene is frequently overexpressed in many cancers and has been implicated as an adverse prognostic marker. Elevated protein levels are additionally associated with a variety of disease states, including venous thromboembolic disease, systemic lupus erythemat…	Sticky Platelet Syndrome and Mesangial Proliferative Glomerulonephritis.	ERK Signaling and Metabolism of proteins	calcium ion binding and voltage-gated calcium channel activity	MEGF11
GNAT2	G Protein Subunit Alpha Transducin 2	Transducin is a 3-subunit guanine nucleotide-binding protein (G protein) which stimulates the coupling of rhodopsin and cGMP-phoshodiesterase during visual impulses. The transducin alpha subunits in rods and cones are encoded by separate genes. This gene encodes the alpha subunit in cones.	Achromatopsia 4 and Achromatopsia	ERK Signaling and Signaling by GPCR	GTP binding and obsolete signal transducer activity	GNAT1
GNGT1	G Protein Subunit Gamma Transducin 1	This gene encodes the gamma subunit of transducin, a guanine nucleotide-binding protein (G protein) that is found in rod outer segments. Transducin, also known as GMPase, mediates the activation of a cyclic GTP-specific (guanosine monophosphate) phosphodiesterase by rhodopsin.	Citrullinemia, Type Ii, Neonatal-Onset and Night Blindness, Congenital Stationary, Autosomal Dominant 2	ERK Signaling and ADP signalling through P2Y purinoceptor 1.	GTPase activity and obsolete signal transducer activity	GNG11
GRK1	G Protein-Coupled Receptor Kinase 1	Retina-specific kinase involved in the signal turnoff via phosphorylation of rhodopsin (RHO), the G protein- coupled receptor that initiates the phototransduction cascade (PubMed:15946941). This rapid desensitization is essential for scotopic vision and permits rapid adaptation to changes in illumination (By similarity). May play a role in the maintenance of the outer nuclear layer in the retina	Oguchi Disease 2 and Oguchi Disease	Signaling by GPCR and Activation of cAMP-Dependent PKA	transferase activity, transferring phosphorus-containing groups and protein tyrosine kinase activity	GRK6
HDAC6	Histone Deacetylase 6	Histone deacetylases (HDACs) are a group of enzymes closely related to sirtuins. They catalyze acetyl group removal from lysine residues in histones and non-histone proteins, causing transcriptional repression. HDACs are usually components of multiprotein complexes.	Chondrodysplasia With Platyspondyly, Distinctive Brachydactyly, Hydrocephaly, And Microphthalmia and Brachydactyly	Cellular Senescence (REACTOME) and Activated PKN1 stimulates transcription of AR (androgen receptor) regulated genes KLK2 and KLK3	enzyme binding and ubiquitin protein ligase binding	HDAC4
HSP90AA1	Heat Shock Protein 90 Alpha Family Class A Member 1	The protein encoded by this gene is an inducible molecular chaperone that functions as a homodimer. The encoded protein aids in the proper folding of specific target proteins by use of an ATPase activity that is modulated by co-chaperones. Two transcript variants encoding different isoforms have been found for this gene.	Candidiasis and Epidermolysis Bullosa Acquisita	MAPK Pathway and Cellular Senescence (REACTOME)	identical protein binding	HSP90AB1
ID4	Inhibitor Of DNA Binding 4, HLH Protein	Transcriptional regulator (lacking a basic DNA binding domain) which negatively regulates the basic helix-loop-helix (bHLH) transcription factors by forming heterodimers and inhibiting their DNA binding and transcriptional activity. Implicated in regulating a variety of cellular processes, including cellular growth, senescence, differentiation, apoptosis, angiogenesis, and neoplastic transformati…	Mesomelic Dysplasia, Savarirayan Type and Lujo Hemorrhagic Fever.	Signaling pathways regulating pluripotency of stem cells and Circadian rythm related genes	protein dimerization activity and RNA polymerase II transcription factor binding	ID2
IFT172	Intraflagellar Transport 172	Required for the maintenance and formation of cilia. Plays an indirect role in hedgehog (Hh) signaling, cilia being required for all activity of the hedgehog pathway	Short-Rib Thoracic Dysplasia 10 With Or Without Polydactyly and Retinitis Pigmentosa 71	Signaling by GPCR and Organelle biogenesis and maintenance	binding	IFT140
IFT20	Intraflagellar Transport 20	Part of intraflagellar transport (IFT) particles involved in ciliary process assembly. May play a role in the trafficking of ciliary membrane proteins from the Golgi complex to the cilium (PubMed:16775004). Regulates the platelet-derived growth factor receptor-alpha (PDGFRA) signaling pathway. Required for protein stability of E3 ubiquitin ligases CBL and CBLB that mediate ubiquitination and inte…	Achondrogenesis and Achondroplasia	Organelle biogenesis and maintenance and Intraflagellar transport	opsin binding
IFT57	Intraflagellar Transport 57	Required for the formation of cilia. Plays an indirect role in sonic hedgehog signaling, cilia being required for all activity of the hedgehog pathway (By similarity). Has pro-apoptotic function via its interaction with HIP1, leading to recruit caspase-8 (CASP8) and trigger apoptosis. Has the ability to bind DNA sequence motif 5'-AAAGACATG-3' present in the promoter of caspase genes such as CASP1…	Orofaciodigital Syndrome Xviii and Oral-Facial-Digital Syndrome With Short Stature And Brachymesophalangy	Organelle biogenesis and maintenance and Signaling by GPCR
IFT80	Intraflagellar Transport 80	The protein encoded by this gene is part of the intraflagellar transport complex B and is necessary for the function of motile and sensory cilia. Defects in this gene are a cause of asphyxiating thoracic dystrophy 2 (ATD2). Three transcript variants encoding two different isoforms have been found for this gene.	Short-Rib Thoracic Dysplasia 2 With Or Without Polydactyly and Short-Rib Thoracic Dysplasia 12	Organelle biogenesis and maintenance and Intraflagellar transport		ENSG00000248710
IFT88	Intraflagellar Transport 88	Involved in primary cilium biogenesis. Also involved in autophagy since it is required for trafficking of ATG16L and the expansion of the autophagic compartment.	Retinitis Pigmentosa and Polycystic Kidney Disease	Organelle biogenesis and maintenance and Signaling by GPCR	kinesin binding	TMTC1
IQCB1	IQ Motif Containing B1	Involved in ciliogenesis. The function in an early step in cilia formation depends on its association with CEP290/NPHP6 (PubMed:21565611, PubMed:23446637). Involved in regulation of the BBSome complex integrity, specifically for presence of BBS2 and BBS5 in the complex, and in ciliary targeting of selected BBSome cargos. May play a role in controlling entry of the BBSome complex to cilia possibly…	Senior-Loken Syndrome 5 and Senior-Loken Syndrome 1	Organelle biogenesis and maintenance and Regulation of PLK1 Activity at G2/M Transition	binding and calmodulin binding
KIAA0586	KIAA0586	Required for ciliogenesis and sonic hedgehog/SHH signaling. Required for the centrosomal recruitment of RAB8A and for the targeting of centriole satellite proteins to centrosomes such as of PCM1. May play a role in early ciliogenesis in the disappearance of centriolar satellites that preceeds ciliary vesicle formation (PubMed:24421332). Involved in regulation of cell intracellular organization. I…	Joubert Syndrome 23 and Short-Rib Thoracic Dysplasia 14 With Polydactyly
KIF17	Kinesin Family Member 17	Dendrite-specific motor protein which, in association with the Apba1-containing complex (LIN-10-LIN-2-LIN-7 complex), transports vesicles containing N-methyl-D-aspartate (NMDA) receptor subunit NR2B along microtubules	Charcot-Marie-Tooth Disease, Axonal, Type 2Q and Sulfhemoglobinemia.	Organelle biogenesis and maintenance and Intraflagellar transport	ATPase activity and microtubule motor activity	KIF3B
KIF3A	Kinesin Family Member 3A	Microtubule-based anterograde translocator for membranous organelles. Plus end-directed microtubule sliding activity in vitro. Plays a role in primary cilia formation. Plays a role in centriole cohesion and subdistal appendage organization and function. Regulates the formation of the subdistal appendage via recruitment of DCTN1 to the centriole. Also required for ciliary basal feet formation and …	Polycystic Kidney Disease 2 With Or Without Polycystic Liver Disease and Usher Syndrome, Type I.	Organelle biogenesis and maintenance and Signaling by GPCR	ATPase activity and microtubule binding	KIF3B
KIF7	Kinesin Family Member 7	This gene encodes a cilia-associated protein belonging to the kinesin family. This protein plays a role in the sonic hedgehog (SHH) signaling pathway through the regulation of GLI transcription factors. It functions as a negative regulator of the SHH pathway by preventing inappropriate activation of GLI2 in the absence of ligand, and as a positive regulator by preventing the processing of GLI3 in…	Al-Gazali-Bakalinova Syndrome and Acrocallosal Syndrome	Signaling by GPCR and Signaling by Hedgehog	ATPase activity and microtubule motor activity	KIF27
LRAT	Lecithin Retinol Acyltransferase	The protein encoded by this gene localizes to the endoplasmic reticulum, where it catalyzes the esterification of all-trans-retinol into all-trans-retinyl ester. This reaction is an important step in vitamin A metabolism in the visual system. Mutations in this gene have been associated with early-onset severe retinal dystrophy and Leber congenital amaurosis 14. Alternative splicing results in mul…	Leber Congenital Amaurosis 14 and Retinitis Pigmentosa	Drug metabolism - cytochrome P450 and Metabolism	transferase activity, transferring acyl groups and retinol binding	PLAAT1
LZTFL1	Leucine Zipper Transcription Factor Like 1	Regulates ciliary localization of the BBSome complex. Together with the BBSome complex, controls SMO ciliary trafficking and contributes to the sonic hedgehog (SHH) pathway regulation. May play a role in neurite outgrowth. May have tumor suppressor function.	Bardet-Biedl Syndrome 17 and Bardet-Biedl Syndrome	Organelle biogenesis and maintenance and Cargo trafficking to the periciliary membrane	identical protein binding
MACF1	Microtubule Actin Crosslinking Factor 1	This gene encodes a large protein containing numerous spectrin and leucine-rich repeat (LRR) domains. The encoded protein is a member of a family of proteins that form bridges between different cytoskeletal elements. This protein facilitates actin-microtubule interactions at the cell periphery and couples the microtubule network to cellular junctions. Alternative splicing results in multiple tran…	Lissencephaly 9 With Complex Brainstem Malformation and Lissencephaly	HIV Life Cycle and Mesodermal Commitment Pathway	nucleic acid binding and calcium ion binding	DST
MAK	Male Germ Cell Associated Kinase	Essential for the regulation of ciliary length and required for the long-term survival of photoreceptors (By similarity). Phosphorylates FZR1 in a cell cycle-dependent manner. Plays a role in the transcriptional coactivation of AR. Could play an important function in spermatogenesis. May play a role in chromosomal stability in prostate cancer cells.	Retinitis Pigmentosa 62 and Isolated Macular Dystrophy	Coregulation of Androgen receptor activity	transferase activity, transferring phosphorus-containing groups and protein tyrosine kinase activity	CILK1
MAP1B	Microtubule Associated Protein 1B	This gene encodes a protein that belongs to the microtubule-associated protein family. The proteins of this family are thought to be involved in microtubule assembly, which is an essential step in neurogenesis. The product of this gene is a precursor polypeptide that presumably undergoes proteolytic processing to generate the final MAP1B heavy chain and LC1 light chain. Gene knockout studies of t…	Pyloric Stenosis and Periventricular Nodular Heterotopia 9	Lissencephaly gene (LIS1) in neuronal migration and development and Reelin signaling pathway	structural molecule activity and microtubule binding	MAP1A
MCOLN1	Mucolipin 1	This gene encodes a memberof the transient receptor potential (TRP) cation channel gene family. The transmembrane protein localizes to intracellular vesicular membranes including lysosomes, and functions in the late endocytic pathway and in the regulation of lysosomal exocytosis. The channel is permeable to Ca(2+), Fe(2+), Na(+), K(+), and H(+), and is modulated by changes in Ca(2+) concentration…	Mucolipidosis Iv and Mucolipidosis	Calcium signaling pathway and Insulin receptor recycling	cation channel activity and NAADP-sensitive calcium-release channel activity	MCOLN3
MEF2D	Myocyte Enhancer Factor 2D	Transcriptional activator which binds specifically to the MEF2 element, 5'-YTA[AT](4)TAR-3', found in numerous muscle-specific, growth factor- and stress-induced genes. Mediates cellular functions not only in skeletal and cardiac muscle development, but also in neuronal differentiation and survival. Plays diverse roles in the control of cell growth, survival and apoptosis via p38 MAPK signaling i…	Migraine Without Aura and B-Lymphoblastic Leukemia/Lymphoma With Iamp21	Adipogenesis and Akt Signaling	DNA-binding transcription factor activity and DNA-binding transcription factor activity, RNA polymerase II-specific	MEF2A
MERTK	MER Proto-Oncogene, Tyrosine Kinase	This gene is a member of the MER/AXL/TYRO3 receptor kinase family and encodes a transmembrane protein with two fibronectin type-III domains, two Ig-like C2-type (immunoglobulin-like) domains, and one tyrosine kinase domain. Mutations in this gene have been associated with disruption of the retinal pigment epithelium (RPE) phagocytosis pathway and onset of autosomal recessive retinitis pigmentosa …	Retinitis Pigmentosa 38 and Retinitis Pigmentosa	Actin Nucleation by ARP-WASP Complex and Activation of cAMP-Dependent PKA	transferase activity, transferring phosphorus-containing groups and protein tyrosine kinase activity	AXL
MFSD2A	Major Facilitator Superfamily Domain Containing 2A	The protein encoded by this gene is a transmembrane protein and sodium-dependent lysophosphatidylcholine transporter. The encoded protein is involved in the establishment of the blood-brain barrier and is required for brain growth and function. Defects in this gene are a cause of a progressive microcephaly syndrome.	Neurodevelopmental Disorder With Progressive Microcephaly, Spasticity, And Brain Imaging Abnormalities and Carbonic Anhydrase Va Deficiency, Hyperammonemia	Glycerophospholipid biosynthesis and Metabolism	symporter activity and phospholipid transporter activity	MFSD2B
MITF	Melanocyte Inducing Transcription Factor	The protein encoded by this gene is a transcription factor that contains both basic helix-loop-helix and leucine zipper structural features. The encoded protein regulates melanocyte development and is responsible for pigment cell-specific transcription of the melanogenesis enzyme genes. Heterozygous mutations in the this gene cause auditory-pigmentary syndromes, such as Waardenburg syndrome type …	Tietz Albinism-Deafness Syndrome and Melanoma, Cutaneous Malignant 8	Aldosterone synthesis and secretion and Embryonic and Induced Pluripotent Stem Cell Differentiation Pathways and Lineage-specific Markers	DNA-binding transcription factor activity and RNA polymerase II proximal promoter sequence-specific DNA binding	TFE3
MYO7A	Myosin VIIA	This gene is a member of the myosin gene family. Myosins are mechanochemical proteins characterized by the presence of a motor domain, an actin-binding domain, a neck domain that interacts with other proteins, and a tail domain that serves as an anchor. This gene encodes an unconventional myosin with a very short tail. Defects in this gene are associated with the mouse shaker-1 phenotype and the …	Usher Syndrome, Type I and Deafness, Autosomal Recessive 2	Sertoli-Sertoli Cell Junction Dynamics and Signaling by GPCR	protein homodimerization activity and protein domain specific binding	MYO7B
NAGLU	N-Acetyl-Alpha-Glucosaminidase	This gene encodes an enzyme that degrades heparan sulfate by hydrolysis of terminal N-acetyl-D-glucosamine residues in N-acetyl-alpha-D-glucosaminides. Defects in this gene are the cause of mucopolysaccharidosis type IIIB (MPS-IIIB), also known as Sanfilippo syndrome B. This disease is characterized by the lysosomal accumulation and urinary excretion of heparan sulfate.	Charcot-Marie-Tooth Disease, Axonal, Type 2V and Mucopolysaccharidosis, Type Iiib.	Glycosaminoglycan metabolism and Lysosome	alpha-N-acetylglucosaminidase activity.
NDP	Norrin Cystine Knot Growth Factor NDP	Activates the canonical Wnt signaling pathway through FZD4 and LRP5 coreceptor. Plays a central role in retinal vascularization by acting as a ligand for FZD4 that signals via stabilizing beta-catenin (CTNNB1) and activating LEF/TCF-mediated transcriptional programs. Acts in concert with TSPAN12 to activate FZD4 independently of the Wnt-dependent activation of FZD4, suggesting the existence of a …	Norrie Disease and Exudative Vitreoretinopathy 2, X-Linked		protein homodimerization activity and growth factor activity
NDRG1	N-Myc Downstream Regulated 1	This gene is a member of the N-myc downregulated gene family which belongs to the alpha/beta hydrolase superfamily. The protein encoded by this gene is a cytoplasmic protein involved in stress responses, hormone responses, cell growth, and differentiation. The encoded protein is necessary for p53-mediated caspase activation and apoptosis. Mutations in this gene are a cause of Charcot-Marie-Tooth …	Charcot-Marie-Tooth Disease, Type 4D and Neuropathy, Congenital Hypomyelinating, 1, Autosomal Recessive	Gene Expression and Validated targets of C-MYC transcriptional repression	microtubule binding and cadherin binding	NDRG3
NINL	Ninein Like	Involved in the microtubule organization in interphase cells. Overexpression induces the fragmentation of the Golgi, and causes lysosomes to disperse toward the cell periphery; it also interferes with mitotic spindle assembly. May play a role in ovarian carcinogenesis.	Autism and Trichostrongylosis	Regulation of PLK1 Activity at G2/M Transition and Organelle biogenesis and maintenance	calcium ion binding	NIN
NPHP4	Nephrocystin 4	Involved in the organization of apical junctions; the function is proposed to implicate a NPHP1-4-8 module (PubMed:19755384, PubMed:21565611). Does not seem to be strictly required for ciliogenesis (PubMed:21565611). Required for building functional cilia. Involved in the organization of the subapical actin network in multiciliated epithelial cells. Seems to recruit INT to basal bodies of motile …	Nephronophthisis 4 and Senior-Loken Syndrome 4	Organelle biogenesis and maintenance and Signaling by GPCR	structural molecule activity
NR2E3	Nuclear Receptor Subfamily 2 Group E Member 3	Orphan nuclear receptor of retinal photoreceptor cells. Transcriptional factor that is an activator of rod development and repressor of cone development. Binds the promoter region of a number of rod- and cone-specific genes, including rhodopsin, M- and S-opsin and rod-specific phosphodiesterase beta subunit. Enhances rhodopsin expression. Represses M- and S-cone opsin expression.	Enhanced S-Cone Syndrome and Retinitis Pigmentosa 37	Gene Expression and Nuclear Receptor transcription pathway	DNA-binding transcription factor activity and steroid hormone receptor activity	NR2E1
NXNL2	Nucleoredoxin Like 2	May be involved in the maintenance of both the function and the viability of sensory neurons, including photoreceptors and olfactory neurons.	Scalp-Ear-Nipple Syndrome and Congenital Stationary Night Blindness			NXN
OAT	Ornithine Aminotransferase	This gene encodes the mitochondrial enzyme ornithine aminotransferase, which is a key enzyme in the pathway that converts arginine and ornithine into the major excitatory and inhibitory neurotransmitters glutamate and GABA. Mutations that result in a deficiency of this enzyme cause the autosomal recessive eye disease Gyrate Atrophy. Alternatively spliced transcript variants encoding different iso…	Gyrate Atrophy Of Choroid And Retina and Choroid Disease	Urea cycle and metabolism of amino groups and Amino acid synthesis and interconversion (transamination)	pyridoxal phosphate binding and ornithine-oxo-acid transaminase activity	AGXT2
OPN1LW	Opsin 1, Long Wave Sensitive	This gene encodes for a light absorbing visual pigment of the opsin gene family. The encoded protein is called red cone photopigment or long-wavelength sensitive opsin.	Blue Cone Monochromacy and Colorblindness, Partial, Protan Series.	Retinoid cycle disease events and Signaling by GPCR	G protein-coupled receptor activity and photoreceptor activity	OPN1MW
OPN1MW	Opsin 1, Medium Wave Sensitive	This gene encodes for a light absorbing visual pigment of the opsin gene family. The encoded protein is called green cone photopigment or medium-wavelength sensitive opsin.	Colorblindness, Partial, Deutan Series and Blue Cone Monochromacy	Retinoid cycle disease events and Signaling by GPCR	G protein-coupled receptor activity and photoreceptor activity	OPN1MW2
OPN1SW	Opsin 1, Short Wave Sensitive	This gene belongs to the G-protein coupled receptor 1 family, opsin subfamily. It encodes the blue cone pigment gene which is one of three types of cone photoreceptors responsible for normal color vision.	Tritanopia and Color Blindness	Retinoid cycle disease events and Signaling by GPCR	G protein-coupled receptor activity and photoreceptor activity	RHO
OTX1	Orthodenticle Homeobox 1	This gene encodes a member of the bicoid sub-family of homeodomain-containing transcription factors. The encoded protein acts as a transcription factor and may play a role in brain and sensory organ development. A similar protein in mouse is required for proper brain and sensory organ development and can cause epilepsy. Alternative splicing results in multiple transcript variants.	Agnathia-Otocephaly Complex and Epilepsy	Transcriptional Regulatory Network in Embryonic Stem Cell and Signaling pathways regulating pluripotency of stem cells.	DNA-binding transcription factor activity and proximal promoter DNA-binding transcription activator activity, RNA polymerase II-specific	OTX2
OTX2	Orthodenticle Homeobox 2	This gene encodes a member of the bicoid subfamily of homeodomain-containing transcription factors. The encoded protein acts as a transcription factor and plays a role in brain, craniofacial, and sensory organ development.	Microphthalmia, Syndromic 5 and Pituitary Hormone Deficiency, Combined, 6	TP53 Network and Embryonic and Induced Pluripotent Stem Cell Differentiation Pathways and Lineage-specific Markers	DNA-binding transcription factor activity and protein heterodimerization activity	OTX1
PANK2	Pantothenate Kinase 2	This gene encodes a protein belonging to the pantothenate kinase family and is the only member of that family to be expressed in mitochondria. Pantothenate kinase is a key regulatory enzyme in the biosynthesis of coenzyme A (CoA) in bacteria and mammalian cells. It catalyzes the first committed step in the universal biosynthetic pathway leading to CoA and is itself subject to regulation through f…	Neurodegeneration With Brain Iron Accumulation 1 and Hypoprebetalipoproteinemia, Acanthocytosis, Retinitis Pigmentosa, And Pallidal Degeneration.	Metabolism of water-soluble vitamins and cofactors and Metabolism	pantothenate kinase activity	PANK1
PARD3	Par-3 Family Cell Polarity Regulator	This gene encodes a member of the PARD protein family. PARD family members interact with other PARD family members and other proteins; they affect asymmetrical cell division and direct polarized cell growth. Multiple alternatively spliced transcript variants have been described for this gene.	Neural Tube Defects and Neural Tube Closure Defect	Actin Nucleation by ARP-WASP Complex and Signaling by GPCR	protein phosphatase binding and phosphatidylinositol-4,5-bisphosphate binding	PARD3B
PCARE	Photoreceptor Cilium Actin Regulator	Plays an essential role for normal photoreceptor cell maintenance and vision. The protein encoded by this gene is highly expressed in photoreceptors and may associate with the primary cilium of the outer segment.	Retinitis Pigmentosa 54 and Retinitis Pigmentosa
PDE6A	Phosphodiesterase 6A	Phosphodiesterases (PDEs) are a family of phosphohydrolyases that catalyze the hydrolysis of 3' cyclic phosphate bonds in adenosine and/or guanine 3',5' cyclic monophosphate (cAMP and/or cGMP). PDEs regulate the second messengers by controlling their degradation.	Retinitis Pigmentosa 43 and Retinitis Pigmentosa	Signaling by GPCR and CDK-mediated phosphorylation and removal of Cdc6	3',5'-cyclic-nucleotide phosphodiesterase activity and 3',5'-cyclic-GMP phosphodiesterase activity	PDE6B
PDE6B	Phosphodiesterase 6B	Photon absorption triggers a signaling cascade in rod photoreceptors that activates cGMP phosphodiesterase (PDE), resulting in the rapid hydrolysis of cGMP, closure of cGMP-gated cation channels, and hyperpolarization of the cell. PDE is a peripheral membrane heterotrimeric enzyme made up of alpha, beta, and gamma subunits. This gene encodes the beta subunit. Mutations in this gene result in reti…	Retinitis Pigmentosa 40 and Night Blindness, Congenital Stationary, Autosomal Dominant 2	Signaling by GPCR and CDK-mediated phosphorylation and removal of Cdc6	3',5'-cyclic-nucleotide phosphodiesterase activity and 3',5'-cyclic-GMP phosphodiesterase activity	PDE6A
PDE6C	Phosphodiesterase 6C	This gene encodes the alpha-prime subunit of cone phosphodiesterase, which is composed of a homodimer of two alpha-prime subunits and 3 smaller proteins of 11, 13, and 15 kDa. Mutations in this gene are associated with cone dystrophy type 4 (COD4)	Cone Dystrophy 4 and Achromatopsia	Metabolism and Metabolism of nucleotides	3',5'-cyclic-nucleotide phosphodiesterase activity and 3',5'-cyclic-GMP phosphodiesterase activity	PDE6B
PDE6D	Phosphodiesterase 6D	Promotes the release of prenylated target proteins from cellular membranes (PubMed:9712853). Modulates the activity of prenylated or palmitoylated Ras family members by regulating their subcellular location (PubMed:22002721, PubMed:23698361). Required for normal ciliary targeting of farnesylated target proteins, such as INPP5E (PubMed:24166846). Modulates the subcellular location of target protei…	Joubert Syndrome 22 and Orofaciodigital Syndrome Vi	Organelle biogenesis and maintenance and Cargo trafficking to the periciliary membrane	Rab GTPase binding and GTPase inhibitor activity
PDE6G	Phosphodiesterase 6G	This gene encodes the gamma subunit of cyclic GMP-phosphodiesterase, which is composed of alpha- and beta- catalytic subunits and two identical, inhibitory gamma subunits. This gene is expressed in rod photoreceptors and functions in the phototransduction signaling cascade. It is also expressed in a variety of other tissues, and has been shown to regulate the c-Src protein kinase and G-protein-co…	Retinitis Pigmentosa 57 and Retinitis Pigmentosa	Signaling by GPCR and CDK-mediated phosphorylation and removal of Cdc6	enzyme inhibitor activity and 3',5'-cyclic-nucleotide phosphodiesterase activity	PDE6H
PITPNB	Phosphatidylinositol Transfer Protein Beta	This gene encodes a cytoplasmic protein that catalyzes the transfer of phosphatidylinositol and phosphatidylcholine between membranes. This transfer activity is required for COPI complex-mediated retrograde transport from the Golgi apparatus to the endoplasmic reticulum. Alternative splicing of this gene results in multiple transcript variants.	Cleft Soft Palate and Cerebellopontine Angle Tumor	Metabolism and PI Metabolism	lipid binding	PITPNA
PRCD	Photoreceptor Disc Component	This gene is predominantly expressed in the retina, and mutations in this gene are the cause of autosomal recessive retinal degeneration in both humans and dogs. Alternatively spliced transcript variants have been found for this gene	Retinitis Pigmentosa 36 and Retinitis Pigmentosa.
PRKCI	Protein Kinase C Iota	This gene encodes a member of the protein kinase C (PKC) family of serine/threonine protein kinases. The PKC family comprises at least eight members, which are differentially expressed and are involved in a wide variety of cellular processes. This protein kinase is calcium-independent and phospholipid-dependent. It is not activated by phorbolesters or diacylglycerol. This kinase can be recruited …	Glioblastoma and Lung Cancer	ERK Signaling and B Cell Receptor Signaling Pathway (sino)	transferase activity, transferring phosphorus-containing groups and protein tyrosine kinase activity	PRKCZ
PRKCZ	Protein Kinase C Zeta	Protein kinase C (PKC) zeta is a member of the PKC family of serine/threonine kinases which are involved in a variety of cellular processes such as proliferation, differentiation and secretion.	Chromosome 1P36 Deletion Syndrome and Colorectal Cancer	ERK Signaling and B Cell Receptor Signaling Pathway (sino)	transferase activity, transferring phosphorus-containing groups and protein tyrosine kinase activity	PRKCI
PROM1	Prominin 1	May play a role in cell differentiation, proliferation and apoptosis (PubMed:24556617). Binds cholesterol in cholesterol-containing plasma membrane microdomains and may play a role in the organization of the apical plasma membrane in epithelial cells. During early retinal development acts as a key regulator of disk morphogenesis. Involved in regulation of MAPK and Akt signaling pathways. In neuro…	Macular Dystrophy, Retinal, 2 and Cone-Rod Dystrophy 12	Extracellular vesicle-mediated signaling in recipient cells and Transcriptional misregulation in cancer	cadherin binding and actinin binding	PROM2
PRPF31	Pre-MRNA Processing Factor 31	Involved in pre-mRNA splicing as component of the spliceosome (PubMed:11867543, PubMed:28781166). Required for the assembly of the U4/U5/U6 tri-snRNP complex, one of the building blocks of the spliceosome	Retinitis Pigmentosa 11 and Retinitis Pigmentosa	mRNA Splicing - Major Pathway and Gene Expression	snRNP binding
PRPH2	Peripherin 2	Essential for retina photoreceptor outer segment disk morphogenesis, may also play a role with ROM1 in the maintenance of outer segment disk structure (By similarity). Required for the maintenance of retinal outer nuclear layer thickness (By similarity). Required for the correct development and organization of the photoreceptor inner segment	Macular Dystrophy, Vitelliform, 3 and Retinitis Pigmentosa 7			TSPAN14
PTPN6	Protein Tyrosine Phosphatase Non-Receptor Type 6	Protein tyrosine phosphatases (PTPs) are a group of enzymes that catalyze the removal of phosphate groups from tyrosine residues by the hydrolysis of phosphoric acid monoesters. They directly oppose the actions of kinase and phosphorylase enzymes.	Cd45 Deficiency and Polycythemia	B Cell Receptor Signaling Pathway (sino) and Signaling by GPCR	protein kinase binding and SH3 domain binding	PTPN11
RAB28	RAB2B, Member RAS Oncogene Family	Required for protein transport from the endoplasmic reticulum to the Golgi complex.	Carpenter Syndrome 1	Metabolism of proteins and Autophagy Pathway	GTP binding and GTPase activity	RAB2A
RAB8A	RAB8A, Member RAS Oncogene Family	The small GTPases Rab are key regulators of intracellular membrane trafficking, from the formation of transport vesicles to their fusion with membranes. Rabs cycle between an inactive GDP-bound form and an active GTP-bound form that is able to recruit to membranes different sets of downstream effectors directly responsible for vesicle formation, movement, tethering and fusion. That Rab is involve…	Sphingolipidosis and Diarrhea 2, With Microvillus Atrophy	Metabolism of proteins and Organelle biogenesis and maintenance	GTP binding and GTPase activity	RAB8B
RBP1	Retinol Binding Protein 1	Cytoplasmic retinol-binding protein (PubMed:22665496, PubMed:26900151, PubMed:28057518). Accepts retinol from the transport protein STRA6, and thereby contributes to retinol uptake, storage and retinoid homeostasis (PubMed:15632377, PubMed:22665496)	Blepharophimosis and Epicanthus	Retinoid cycle disease events and Signaling by GPCR	transporter activity and retinal binding	RBP7
RBP3	Retinol Binding Protein 3	IRBP shuttles 11-cis and all trans retinoids between the retinol isomerase in the pigment epithelium and the visual pigments in the photoreceptor cells of the retina.	Retinitis Pigmentosa 66 and Retinitis Pigmentosa	Signaling by GPCR and the visual cycle I (vertebrates)	serine-type peptidase activity and retinal binding
RBP4	Retinol Binding Protein 4	Retinol-binding protein that mediates retinol transport in blood plasma (PubMed:5541771). Delivers retinol from the liver stores to the peripheral tissues (Probable). Transfers the bound all-trans retinol to STRA6, that then facilitates retinol transport across the cell membrane (PubMed:22665496).	Retinal Dystrophy, Iris Coloboma, And Comedogenic Acne Syndrome and Microphthalmia, Isolated, With Coloboma 10	Retinoid cycle disease events and Signaling by GPCR	protein heterodimerization activity and retinol binding
RCE1	Ras Converting CAAX Endopeptidase 1	This gene encodes an integral membrane protein which is classified as a member of the metalloproteinase family. This enzyme is thought to function in the maintenance and processing of CAAX-type prenylated proteins.	Restrictive Dermopathy, Lethal and Pontiac Fever	Metabolism of proteins and G-protein signaling_Rap1B regulation pathway	metalloendopeptidase activity and cysteine-type endopeptidase activity
RD3	Retinal Degeneration 3, GUCY2D Regulator	This gene encodes a retinal protein that is associated with promyelocytic leukemia-gene product (PML) bodies in the nucleus. Mutations in this gene cause Leber congenital amaurosis type 12, a disease that results in retinal degeneration. Alternative splicing results in multiple transcript variants.	Leber Congenital Amaurosis 12 and Leber Plus Disease			RD3L
RHO	Rhodopsin	The protein encoded by this gene is found in rod cells in the back of the eye and is essential for vision in low-light conditions.	Retinitis Pigmentosa 4 and Night Blindness, Congenital Stationary, Autosomal Dominant 1.	Signaling by GPCR and Phototransduction.	G protein-coupled receptor activity and photoreceptor activity	OPN1MW
ROM1	Retinal Outer Segment Membrane Protein 1	Plays a role in rod outer segment (ROS) morphogenesis (By similarity). May play a role with PRPH2 in the maintenance of the structure of ROS curved disks (By similarity). Plays a role in the organization of the ROS and maintenance of ROS disk diameter (By similarity). Involved in the maintenance of the retina outer nuclear layer	Retinitis Pigmentosa 7 and Retinitis Pigmentosa			TSPAN11
RORB	RAR Related Orphan Receptor B	The protein encoded by this gene is a member of the NR1 subfamily of nuclear hormone receptors. It is a DNA-binding protein that can bind as a monomer or as a homodimer to hormone response elements upstream of several genes to enhance the expression of those genes. The encoded protein has been shown to interact with NM23-2, a nucleoside diphosphate kinase involved in organogenesis and differentia…	Epilepsy, Idiopathic Generalized 15 and Epilepsy, Idiopathic Generalized	Circadian rhythm and Gene Expression	DNA-binding transcription factor activity and transcription factor binding	RORA
RP1	RP1 Axonemal Microtubule Associated	Microtubule-associated protein regulating the stability and length of the microtubule-based axoneme of photoreceptors. Required for the differentiation of photoreceptor cells, it plays a role in the organization of the outer segment of rod and cone photoreceptors ensuring the correct orientation and higher-order stacking of outer segment disks along the photoreceptor axoneme	Retinitis Pigmentosa 1 and Retinitis Pigmentosa		microtubule binding	RP1L1
RP1L1	RP1 Like 1	Required for the differentiation of photoreceptor cells. Plays a role in the organization of outer segment of rod and cone photoreceptors	Occult Macular Dystrophy and Retinitis Pigmentosa 88			RP1
RP2	RP2 Activator Of ARL3 GTPase	Acts as a GTPase-activating protein (GAP) involved in trafficking between the Golgi and the ciliary membrane. Involved in localization of proteins, such as NPHP3, to the cilium membrane by inducing hydrolysis of GTP ARL3, leading to the release of UNC119 (or UNC119B). Acts as a GTPase-activating protein (GAP) for tubulin in concert with tubulin-specific chaperone C, but does not enhance tubulin h…	Retinitis Pigmentosa 2 and Retinitis Pigmentosa 3	Organelle biogenesis and maintenance and Cargo trafficking to the periciliary membrane	GTP binding and GTPase activator activity
RPE65	Retinoid Isomerohydrolase RPE65	The protein encoded by this gene is a component of the vitamin A visual cycle of the retina which supplies the 11-cis retinal chromophore of the photoreceptors opsin visual pigments. It is a member of the carotenoid cleavage oxygenase superfamily. All members of this superfamily are non-heme iron oxygenases with a seven-bladed propeller fold and oxidatively cleave carotenoid carbon:carbon double …	Retinitis Pigmentosa 20 and Leber Congenital Amaurosis 2	Signaling by GPCR and the visual cycle I (vertebrates)	retinal isomerase activity and all-trans-retinyl-ester hydrolase, 11-cis retinol forming activity	BCO2
RPGR	Retinitis Pigmentosa GTPase Regulator	Could be a guanine-nucleotide releasing factor. Plays a role in ciliogenesis. Probably regulates cilia formation by regulating actin stress filaments and cell contractility. Plays an important role in photoreceptor integrity. May play a critical role in spermatogenesis and in intraflagellar transport processes (By similarity). May be involved in microtubule organization and regulation of transpor…	Retinitis Pigmentosa, X-Linked, And Sinorespiratory Infections, With Or Without Deafness and Retinitis Pigmentosa 3		guanyl-nucleotide exchange factor activity	RCBTB1
RPGRIP1	RPGR Interacting Protein 1	May function as scaffolding protein. Required for normal location of RPGR at the connecting cilium of photoreceptor cells. Required for normal disk morphogenesis and disk organization in the outer segment of photoreceptor cells and for survival of photoreceptor cells.	Cone-Rod Dystrophy 13 and Leber Congenital Amaurosis 6			RPGRIP1L
RS1	Retinoschisin 1	Binds negatively charged membrane lipids, such as phosphatidylserine and phosphoinositides (By similarity). May play a role in cell-cell adhesion processes in the retina, via homomeric interaction between octamers present on the surface of two neighboring cells (PubMed:27114531). Required for normal structure and function of the retina	Retinoschisis 1, X-Linked, Juvenile and Fundus Dystrophy	Immune response IL-23 signaling pathway	phosphatidylinositol-4,5-bisphosphate binding and phosphatidylinositol-3-phosphate binding	DCBLD1
SEMA4A	Semaphorin 4A	This gene encodes a member of the semaphorin family of soluble and transmembrane proteins. Semaphorins are involved in numerous functions, including axon guidance, morphogenesis, carcinogenesis, and immunomodulation. The encoded protein is a single-pass type I membrane protein containing an immunoglobulin-like C2-type domain, a PSI domain and a sema domain. It inhibits axonal extension by providi…	Retinitis Pigmentosa 35 and Cone-Rod Dystrophy 10	Semaphorin interactions and Axon guidance		SEMA4B
SLC24A1	Solute Carrier Family 24 Member 1	This gene encodes a member of the potassium-dependent sodium/calcium exchanger protein family. The encoded protein plays an important role in sodium/calcium exchange in retinal rod and cone photoreceptors by mediating the extrusion of one calcium ion and one potassium ion in exchange for four sodium ions. Mutations in this gene may play a role in congenital stationary night blindness. Alternative…	Night Blindness, Congenital Stationary, Type 1D and Congenital Stationary Night Blindness.	Transport of glucose and other sugars, bile salts and organic acids, metal ions and amine compounds and Signaling by GPCR	symporter activity and calcium, potassium:sodium antiporter activity	SLC24A2
SOD2	Superoxide Dismutase 2	This gene is a member of the iron/manganese superoxide dismutase family. It encodes a mitochondrial protein that forms a homotetramer and binds one manganese ion per subunit. This protein binds to the superoxide byproducts of oxidative phosphorylation and converts them to hydrogen peroxide and diatomic oxygen. Mutations in this gene have been associated with idiopathic cardiomyopathy (IDC), prema…	Microvascular Complications Of Diabetes 6 and Gastric Cancer	Peroxisome and Oxidative Stress	identical protein binding and oxygen binding
SPATA7	Spermatogenesis Associated 7	Involved in the maintenance of both rod and cone photoreceptor cells (By similarity). It is required for recruitment and proper localization of RPGRIP1 to the photoreceptor connecting cilium (CC), as well as photoreceptor-specific localization of proximal CC proteins at the distal CC (By similarity). Maintenance of protein localization at the photoreceptor-specific distal CC is essential for norm…	Leber Congenital Amaurosis 3 and Leber Congenital Amaurosis 4.
STX3	Syntaxin 3	The gene is a member of the syntaxin family. The encoded protein is targeted to the apical membrane of epithelial cells where it forms clusters and is important in establishing and maintaining polarity necessary for protein trafficking involving vesicle fusion and exocytosis. Alternative splicing results in multiple transcript variants. Potentially involved in docking of synaptic vesicles at pres…	Diarrhea 2, With Microvillus Atrophy and Tetanus	Nicotine Pathway (Dopaminergic Neuron), Pharmacodynamics and Innate Immune System	SNARE binding and arachidonic acid binding	STX1A
TMEM216	Transmembrane Protein 216	Part of the tectonic-like complex which is required for tissue-specific ciliogenesis and may regulate ciliary membrane composition	Joubert Syndrome 2 and Meckel Syndrome, Type 2	Organelle biogenesis and maintenance and phospholipases		TMEM80
TMEM67	Transmembrane Protein 67	Required for ciliary structure and function. Part of the tectonic-like complex which is required for tissue-specific ciliogenesis and may regulate ciliary membrane composition (By similarity). Involved in centrosome migration to the apical cell surface during early ciliogenesis. Involved in the regulation of cilia length and appropriate number through the control of centrosome duplication. Requir…	Coach Syndrome 1 and Rhyns Syndrome	Organelle biogenesis and maintenance and Regulation of PLK1 Activity at G2/M Transition	unfolded protein binding and filamin binding.
TOP2B	DNA Topoisomerase II Beta	Topoisomerases are ubiquitously expressed enzymes that overcome topological problems in genomic DNA, which can result from DNA replication, transcription and repair. Common problems such as knots and tangles are often resolved by topoisomerases.	B-Cell Immunodeficiency-Limb Anomaly-Urogenital Malformation Syndrome and Autism Spectrum Disorder	Metabolism of proteins and Doxorubicin Pathway (Cardiomyocyte Cell), Pharmacodynamics	protein heterodimerization activity and enzyme binding	TOP2A
TTC26	Tetratricopeptide Repeat Domain 26	Component of the intraflagellar transport (IFT) complex B required for transport of proteins in the motile cilium. Required for transport of specific ciliary cargo proteins related to motility, while it is neither required for IFT complex B assembly or motion nor for cilium assembly. Required for efficient coupling between the accumulation of GLI2 and GLI3 at the ciliary tips and their dissociati…	Caroli Disease and Caroli Disease, Isolated	Organelle biogenesis and maintenance and Intraflagellar transport
TTC8	Tetratricopeptide Repeat Domain 8	The BBSome complex is thought to function as a coat complex required for sorting of specific membrane proteins to the primary cilia. The BBSome complex is required for ciliogenesis but is dispensable for centriolar satellite function. This ciliogenic function is mediated in part by the Rab8 GDP/GTP exchange factor, which localizes to the basal body and contacts the BBSome.	Retinitis Pigmentosa 51 and Bardet-Biedl Syndrome 8	Organelle biogenesis and maintenance and Cargo trafficking to the periciliary membrane	RNA polymerase II repressing transcription factor binding	TTC6
TULP1	TUB Like Protein 1	Required for normal development of photoreceptor synapses. Required for normal photoreceptor function and for long-term survival of photoreceptor cells. Interacts with cytoskeleton proteins and may play a role in protein transport in photoreceptor cells (By similarity). Binds lipids, especially phosphatidylinositol 3-phosphate, phosphatidylinositol 4-phosphate, phosphatidylinositol 5-phosphate, p…	Leber Congenital Amaurosis 15 and Retinitis Pigmentosa 14		actin filament binding and G protein-coupled photoreceptor activity	TUB
VANGL2	VANGL Planar Cell Polarity Protein 2	Involved in the control of early morphogenesis and patterning of both axial midline structures and the development of neural plate. Plays a role in the regulation of planar cell polarity, particularly in the orientation of stereociliary bundles in the cochlea. Required for polarization and movement of myocardializing cells in the outflow tract and seems to act via RHOA signaling to regulate this …	Neural Tube Defects and Isolated Exencephaly	Signaling by GPCR and Wnt signaling pathway		VANGL1
VLDLR	Very Low Density Lipoprotein Receptor	The low density lipoprotein receptor (LDLR) gene family consists of cell surface proteins involved in receptor-mediated endocytosis of specific ligands. This gene encodes a lipoprotein receptor that is a member of the LDLR family and plays important roles in VLDL-triglyceride metabolism and the reelin signaling pathway. Mutations in this gene cause VLDLR-associated cerebellar hypoplasia. Alternat…	Cerebellar Ataxia, Mental Retardation, And Dysequilibrium Syndrome 1 and Cerebellar Hypoplasia	Metabolism and Lipoprotein metabolism	calcium ion binding	LRP8
WASF3	WASP Family Member 3	Downstream effector molecules involved in the transmission of signals from tyrosine kinase receptors and small GTPases to the actin cytoskeleton. Plays a role in the regulation of cell morphology and cytoskeletal organization. Required in the control of cell shape.	Wiskott-Aldrich Syndrome and Ganglioneuroblastoma	Signaling by GPCR and Fc gamma R-mediated phagocytosis	actin binding	WASF1
Genes shown in red font were found in clusters #2, 4, and 8.
Reference: https://www.genecards.org/ updated 06/29/2021
