# Supplementary material for: A computational pipeline for functional gene discovery
Source: Sci Rep. 2021 Dec 7;11:23522. doi: 10.1038/s41598-021-03041-0 (PMC8651667; doi:10.1038/s41598-021-03041-0)
Supplement: Supplementary file 9 — Supplementary Information 9. [file 41598_2021_3041_MOESM9_ESM.xlsx]

## Sheet: cluster_size_KOS_overlap
Table S6. Clusters #3 and 8 contain the highest number of known OS genes and related GO terms.
cluster ID	size	# of known OS genes	GO term enriched for OS
1	38	2	N/A
2	96	3	Yes
3	512	17	Yes
4	119	0	No
5	289	7	No
6	137	5	No
7	122	1	No
8	124	5	Yes
9	19	0	N/A
10	39	0	No
11	26	0	No
12	30	0	N/A
13	25	0	N/A
14	252	2	No
15	83	3	No
16	118	1	No
17	31	0	No
18	50	0	N/A
19	38	0	No
20	37	0	No
21	381	0	No
22	25	0	N/A
23	41	0	N/A
24	54	0	No
25	240	0	No
26	26	0	N/A
27	20	0	N/A
28	6	0	No
29	20	0	No
30	2	0	N/A
		46
Note:Cluster 3 and 8 contain the highest number of known OS genes and GO terms for OS development
