# Supplementary material for: A computational pipeline for functional gene discovery
Source: Sci Rep. 2021 Dec 7;11:23522. doi: 10.1038/s41598-021-03041-0 (PMC8651667; doi:10.1038/s41598-021-03041-0)
Supplement: Supplementary file 10 — Supplementary Information 10. [file 41598_2021_3041_MOESM10_ESM.xlsx]

## Sheet: Sheet1
Distribution of known OS genes in each different clusters with k = 30, 10, and 100						Distribution of predicted novel OS genes in clusters with k = 30, 10, and 100
Known OS Genes	Cluster # (K=30)	Cluster # (K=10)	Cluster # (K=100)			Predicted novel OS Genes	Cluster # (K=30)	Cluster # (K=10)	Cluster # (K=100)
Ache	3	2	23			Laptm4b	3	2	3
Fam161a	3	2	3			Tmem255b	3	2	3
Fscn2	3	2	17			Nr1h4	8	4	9
Gas6	3	2	3			Loxl4	8	4	62
Grk1	3	2	17			Lrrc46	8	4	9
Rbp3	3	2	3			Ndrg3	8	4	9
Rom1	3	2	3			Pde8b	8	4	9
Tulp1	3	2	3
Pde6a	3	2	3
Prph2	3	2	3
Rho	3	2	17
Rp1l1	3	2	3
Slc24a1	3	2	3
Gnat2	3	2	17
Opn1mw	3	2	17
Prkcz	3	2	3
Pde6b	3	2	3
Rpe65	8	4	62
Stx3	8	4	9
Prom1	8	4	9
Pde6g	8	4	9
Cdhr1	8	4	21
Comparison of cluster size with k = 10, 30, and 100
Cluster # (K=30)	Size
3	512
8	124
Total # of genes	636
Cluster # (K=10)	Size
2	638
4	165
Total # of genes	803
Cluster # (K=100)	Size
3	199
9	76
17	183
21	41
23	53
62	7
Total # of genes	559
